# Supplementary material for: Fast volumetric multifocus structured illumination microscopy of subcellular dynamics in living cells
Source: Biomed Opt Express. 2024 Mar 11;15(4):2281–92. doi: 10.1364/BOE.516261 (PMC11019691; doi:10.1364/BOE.516261)
Supplement: Supplementary file 2 [file boe-15-4-2281-d001.zip]

Archive with 74 entries (68 files):
- fig1/
- __MACOSX/._fig1
- fig1/.DS_Store
- __MACOSX/fig1/._.DS_Store
- fig1/Tubulin_image/
- __MACOSX/fig1/._Tubulin_image
- fig1/bead/
- __MACOSX/fig1/._bead
- fig1/Tubulin_image/.DS_Store
- __MACOSX/fig1/Tubulin_image/._.DS_Store
- fig1/Tubulin_image/COS7_16_2_t0_recon_reg.tif
- __MACOSX/fig1/Tubulin_image/._COS7_16_2_t0_recon_reg.tif
- fig1/Tubulin_image/COS7_16_2_t0_wf.tif
- __MACOSX/fig1/Tubulin_image/._COS7_16_2_t0_wf.tif
- fig1/Tubulin_image/raw_data/
- __MACOSX/fig1/Tubulin_image/._raw_data
- fig1/Tubulin_image/COS7_16_2_t0_recon.tif
- __MACOSX/fig1/Tubulin_image/._COS7_16_2_t0_recon.tif
- fig1/Tubulin_image/COS7_16_2_t0_mfsim.tif
- __MACOSX/fig1/Tubulin_image/._COS7_16_2_t0_mfsim.tif
- fig1/bead/.DS_Store
- __MACOSX/fig1/bead/._.DS_Store
- fig1/bead/mf_sim/
- __MACOSX/fig1/bead/._mf_sim
- fig1/bead/wf/
- __MACOSX/fig1/bead/._wf
- fig1/Tubulin_image/raw_data/img_channel000_position000_time000000005_z000.tif
- __MACOSX/fig1/Tubulin_image/raw_data/._img_channel000_position000_time000000005_z000.tif
- fig1/Tubulin_image/raw_data/img_channel000_position000_time000000004_z000.tif
- __MACOSX/fig1/Tubulin_image/raw_data/._img_channel000_position000_time000000004_z000.tif
- fig1/Tubulin_image/raw_data/metadata.txt
- __MACOSX/fig1/Tubulin_image/raw_data/._metadata.txt
- fig1/Tubulin_image/raw_data/img_channel000_position000_time000000012_z000.tif
- __MACOSX/fig1/Tubulin_image/raw_data/._img_channel000_position000_time000000012_z000.tif
- fig1/Tubulin_image/raw_data/img_channel000_position000_time000000013_z000.tif
- __MACOSX/fig1/Tubulin_image/raw_data/._img_channel000_position000_time000000013_z000.tif
- fig1/Tubulin_image/raw_data/img_channel000_position000_time000000014_z000.tif
- __MACOSX/fig1/Tubulin_image/raw_data/._img_channel000_position000_time000000014_z000.tif
- fig1/Tubulin_image/raw_data/img_channel000_position000_time000000002_z000.tif
- __MACOSX/fig1/Tubulin_image/raw_data/._img_channel000_position000_time000000002_z000.tif
- fig1/Tubulin_image/raw_data/img_channel000_position000_time000000003_z000.tif
- __MACOSX/fig1/Tubulin_image/raw_data/._img_channel000_position000_time000000003_z000.tif
- fig1/Tubulin_image/raw_data/img_channel000_position000_time000000008_z000.tif
- __MACOSX/fig1/Tubulin_image/raw_data/._img_channel000_position000_time000000008_z000.tif
- fig1/Tubulin_image/raw_data/img_channel000_position000_time000000009_z000.tif
- __MACOSX/fig1/Tubulin_image/raw_data/._img_channel000_position000_time000000009_z000.tif
- fig1/Tubulin_image/raw_data/img_channel000_position000_time000000011_z000.tif
- __MACOSX/fig1/Tubulin_image/raw_data/._img_channel000_position000_time000000011_z000.tif
- fig1/Tubulin_image/raw_data/img_channel000_position000_time000000010_z000.tif
- __MACOSX/fig1/Tubulin_image/raw_data/._img_channel000_position000_time000000010_z000.tif
- fig1/Tubulin_image/raw_data/img_channel000_position000_time000000006_z000.tif
- __MACOSX/fig1/Tubulin_image/raw_data/._img_channel000_position000_time000000006_z000.tif
- fig1/Tubulin_image/raw_data/img_channel000_position000_time000000007_z000.tif
- __MACOSX/fig1/Tubulin_image/raw_data/._img_channel000_position000_time000000007_z000.tif
- fig1/Tubulin_image/raw_data/img_channel000_position000_time000000001_z000.tif
- __MACOSX/fig1/Tubulin_image/raw_data/._img_channel000_position000_time000000001_z000.tif
- fig1/Tubulin_image/raw_data/img_channel000_position000_time000000000_z000.tif
- __MACOSX/fig1/Tubulin_image/raw_data/._img_channel000_position000_time000000000_z000.tif
- fig1/bead/mf_sim/raw_mfsim_pixelwise_reg.tif
- __MACOSX/fig1/bead/mf_sim/._raw_mfsim_pixelwise_reg.tif
- fig1/bead/mf_sim/recon_subpixelwise_reg.tif
- __MACOSX/fig1/bead/mf_sim/._recon_subpixelwise_reg.tif
- fig1/bead/mf_sim/recon_att10_Apo5_bet10_w16.tif
- __MACOSX/fig1/bead/mf_sim/._recon_att10_Apo5_bet10_w16.tif
- fig1/bead/mf_sim/raw_mfsim.tif
- __MACOSX/fig1/bead/mf_sim/._raw_mfsim.tif
- fig1/bead/wf/raw_wf_pixelwise_reg.tif
- __MACOSX/fig1/bead/wf/._raw_wf_pixelwise_reg.tif
- fig1/bead/wf/.DS_Store
- __MACOSX/fig1/bead/wf/._.DS_Store
- fig1/bead/wf/raw_wf.tif
- __MACOSX/fig1/bead/wf/._raw_wf.tif
- fig1/bead/wf/wf_subpixelwise_reg.tif
- __MACOSX/fig1/bead/wf/._wf_subpixelwise_reg.tif
