# Supplementary material for: Fast volumetric multifocus structured illumination microscopy of subcellular dynamics in living cells
Source: Biomed Opt Express. 2024 Mar 11;15(4):2281–92. doi: 10.1364/BOE.516261 (PMC11019691; doi:10.1364/BOE.516261)
Supplement: Supplementary file 2 [file boe-15-4-2281-d001.zip › fig1/Tubulin_image/raw_data/metadata.txt]

{
"Summary": {
  "Prefix": "COS7_16_2",
  "UserName": "max.sen",
  "ProfileName": "Default User",
  "MicroManagerVersion": "2.0.1 20230309",
  "ComputerName": "maxsasrock",
  "Directory": "C:\\Users\\max.sen\\Data\\230322_more_tublive",
  "ChannelGroup": "",
  "ChNames": [
    "Default"
  ],
  "z-step_um": 0.0,
  "Interval_ms": 0.0,
  "CustomIntervals_ms": [],
  "AxisOrder": [
    "channel",
    "z",
    "position",
    "time"
  ],
  "TimeFirst": true,
  "SlicesFirst": true,
  "IntendedDimensions": {
    "time": 1200,
    "position": 1,
    "z": 1,
    "channel": 1
  },
  "Frames": 1200,
  "Positions": 1,
  "Slices": 1,
  "Channels": 1,
  "StartTime": "2023-03-22 15:09:30.881 +0100",
  "KeepShutterOpenSlices": false,
  "KeepShutterOpenChannels": false,
  "PixelType": "GRAY16",
  "Width": 0,
  "Height": 0,
  "UserData": {
    "CameraTimeout": {
      "type": "STRING",
      "scalar": "20000"
    },
    "Depth": {
      "type": "STRING",
      "scalar": "2"
    }
  },
  "IJType": 1
},
"Coords-Default/img_channel000_position000_time000000000_z000.tif": {
  "Frame": 0,
  "FrameIndex": 0,
  "PositionIndex": 0,
  "Slice": 0,
  "SliceIndex": 0,
  "ChannelIndex": 0
},
"Metadata-Default/img_channel000_position000_time000000000_z000.tif": {
  "Width": 1552,
  "Height": 1552,
  "PixelType": "GRAY16",
  "Frame": 0,
  "FrameIndex": 0,
  "PositionIndex": 0,
  "Slice": 0,
  "SliceIndex": 0,
  "ChannelIndex": 0,
  "UUID": "b9c80a1b-5aa4-4b95-84cd-739e45b93c3b",
  "Camera": "HamamatsuHam_DCAM",
  "Binning": 1,
  "ROI": "240-228-1552-1552",
  "BitDepth": 16,
  "Exposure-ms": 20.00517293233083,
  "ElapsedTime-ms": 4766.0,
  "ImageNumber": 0,
  "ReceivedTime": "2023-03-22 15:09:35.660 +0100",
  "PixelSizeUm": 0.064484127,
  "PixelSizeAffine": "0.064484127;0.0;0.0;0.0;0.064484127;0.0",
  "PositionName": "Default",
  "HamamatsuHam_DCAM-OUTPUT TRIGGER PERIOD[2]": "0.0001",
  "HamamatsuHam_DCAM-OUTPUT TRIGGER PERIOD[1]": "0.0001",
  "ZeissReflectorTurret-Description": "Reflector Turret",
  "ZeissSidePort-Name": "ZeissSidePort",
  "HamamatsuHam_DCAM-CameraID": "S/N: 304183",
  "HamamatsuHam_DCAM-OUTPUT TRIGGER BASE SENSOR[2]": "ALL VIEWS",
  "HamamatsuHam_DCAM-OUTPUT TRIGGER PERIOD[0]": "0.0001",
  "HamamatsuHam_DCAM-TransposeMirrorX": "0",
  "ZeissScope-Name": "ZeissScope",
  "HamamatsuHam_DCAM-ScanMode": "2",
  "HamamatsuHam_DCAM-ReadoutTime": "0.0078",
  "HamamatsuHam_DCAM-MASTER PULSE BURST TIMES": "1",
  "HamamatsuHam_DCAM-OUTPUT TRIGGER BASE SENSOR[1]": "ALL VIEWS",
  "HamamatsuHam_DCAM-TransposeMirrorY": "0",
  "HamamatsuHam_DCAM-EXPOSURE FULL RANGE": "DISABLE",
  "HamamatsuHam_DCAM-OUTPUT TRIGGER BASE SENSOR[0]": "ALL VIEWS",
  "HamamatsuHam_DCAM-VIEW CONTROL": "FULL CHIP",
  "ZeissScope-Description": "Zeiss microscope CAN bus adapter",
  "Core-ImageProcessor": "",
  "ZeissSidePort-Description": "Side Port",
  "HamamatsuHam_DCAM-TRIGGER SOURCE": "EXTERNAL",
  "HamamatsuHam_DCAM-OUTPUT TRIGGER SOURCE[2]": "VSYNC",
  "HamamatsuHam_DCAM-MASTER PULSE TRIGGER SOURCE": "EXTERNAL",
  "Core-SLM": "",
  "ZeissReflectorTurret-Name": "ZeissReflectorTurret",
  "COM10-Fast USB to Serial": "Disable",
  "HamamatsuHam_DCAM-TriggerPolarity": "NEGATIVE",
  "HamamatsuHam_DCAM-MASTER PULSE MODE": "CONTINUOUS",
  "HamamatsuHam_DCAM-DEFECT CORRECT MODE": "ON",
  "HamamatsuHam_DCAM-OUTPUT TRIGGER SOURCE[1]": "VSYNC",
  "HamamatsuHam_DCAM-SENSOR MODE": "AREA",
  "ZeissScope-DefiniteFocusVersion": "1",
  "HamamatsuHam_DCAM-ENHANCED VISUALIZATION MODE": "DISABLE",
  "COM10-Handshaking": "Off",
  "HamamatsuHam_DCAM-INTENSITY LUT ENABLE": "DISABLE",
  "HamamatsuHam_DCAM-Camera Bus": "AS-FBD-1XCLD-2PE4L",
  "HamamatsuHam_DCAM-Bits per Channel": "16",
  "HamamatsuHam_DCAM-MASTER PULSE INTERVAL": "0.1000",
  "HamamatsuHam_DCAM-OUTPUT TRIGGER DELAY[2]": "0.0000",
  "HamamatsuHam_DCAM-OUTPUT TRIGGER SOURCE[0]": "VSYNC",
  "HamamatsuHam_DCAM-OUTPUT TRIGGER DELAY[1]": "0.0000",
  "HamamatsuHam_DCAM-INTENSITY LUT OUTPUT MAX": "255",
  "HamamatsuHam_DCAM-Exposure": "20.01",
  "HamamatsuHam_DCAM-OUTPUT TRIGGER DELAY[0]": "0.0000",
  "Core-Focus": "",
  "Core-ChannelGroup": "",
  "HamamatsuHam_DCAM-INTENSITY LUT INPUT MAX": "65535",
  "HamamatsuHam_DCAM-INTERNAL LINE SPEED UNITS": "METERS PER SECOND",
  "ZeissScope-AnswerTimeOut": "500.0000",
  "HamamatsuHam_DCAM-Name": "HamamatsuHam_DCAM",
  "HamamatsuHam_DCAM-OUTPUT TRIGGER KIND[2]": "EXPOSURE",
  "HamamatsuHam_DCAM-OUTPUT TRIGGER DELAY UNITS": "SECONDS",
  "HamamatsuHam_DCAM-OUTPUT TRIGGER KIND[1]": "EXPOSURE",
  "Core-XYStage": "",
  "COM10-Description": "Serial port driver (boost:asio)",
  "HamamatsuHam_DCAM-OUTPUT TRIGGER KIND[0]": "EXPOSURE",
  "HamamatsuHam_DCAM-INTERNAL LINE INTERVAL": "0.0097",
  "Core-AutoShutter": "0",
  "HamamatsuHam_DCAM-TRIGGER ACTIVE": "EDGE",
  "HamamatsuHam_DCAM-OUTPUT TRIGGER PRE HSYNC COUNT": "0",
  "HamamatsuHam_DCAM-CONVERSION FACTOR COEFF": "0.4700",
  "HamamatsuHam_DCAM-OUTPUT TRIGGER POLARITY[2]": "POSITIVE",
  "COM10-DelayBetweenCharsMs": "0.0000",
  "HamamatsuHam_DCAM-CameraName": "C13440-20C",
  "HamamatsuHam_DCAM-OUTPUT TRIGGER POLARITY[1]": "POSITIVE",
  "HamamatsuHam_DCAM-CCDTemperature": "-10.0000",
  "Core-Camera": "HamamatsuHam_DCAM",
  "HamamatsuHam_DCAM-OUTPUT TRIGGER POLARITY[0]": "POSITIVE",
  "HamamatsuHam_DCAM-EXPOSURE TIME UNITS": "MILLISECONDS",
  "HamamatsuHam_DCAM-READOUT DIRECTION": "DIVERGE",
  "COM10-StopBits": "1",
  "HamamatsuHam_DCAM-TransposeCorrection": "0",
  "COM10-DTR": "Disable",
  "HamamatsuHam_DCAM-OUTPUT TRIGGER PERIOD UNITS": "SECONDS",
  "COM10-Verbose": "1",
  "ZeissReflectorTurret-State": "3",
  "HamamatsuHam_DCAM-Trigger": "NORMAL",
  "COM10-AnswerTimeout": "500.0000",
  "HamamatsuHam_DCAM-INTENSITY LUT OUTPUT MIN": "0",
  "ZeissScope-Port": "COM10",
  "COM10-Name": "COM10",
  "HamamatsuHam_DCAM-TransposeXY": "0",
  "HamamatsuHam_DCAM-INTENSITY LUT INPUT MIN": "0",
  "HamamatsuHam_DCAM-Binning": "1x1",
  "HamamatsuHam_DCAM-TRIGGER DELAY": "0.0000",
  "Core-TimeoutMs": "5000",
  "ZeissReflectorTurret-Label": "4- ",
  "HamamatsuHam_DCAM-TRIGGER GLOBAL EXPOSURE": "GLOBAL RESET",
  "ZeissSidePort-State": "1",
  "HamamatsuHam_DCAM-EXTRACTION MODE": "OFF",
  "HamamatsuHam_DCAM-Description": "Hamamatsu device adapter 2.0.6.63",
  "COM10-Parity": "None",
  "HamamatsuHam_DCAM-MINIMUM ACQUISITION TIMEOUT": "60000",
  "COM10-BaudRate": "57600",
  "Core-AutoFocus": "",
  "HamamatsuHam_DCAM-CONVERSION FACTOR OFFSET": "100.0000",
  "HamamatsuHam_DCAM-VIEW MODE": "FULL CHIP",
  "HamamatsuHam_DCAM-TRIGGER TIMES": "1",
  "HamamatsuHam_DCAM-INTERNAL LINE SPEED": "0.6671",
  "ZeissSidePort-Label": "left",
  "Core-Galvo": "",
  "COM10-DataBits": "8",
  "HamamatsuHam_DCAM-PixelType": "16bit",
  "Core-Initialize": "1",
  "HamamatsuHam_DCAM-INTERNAL LINE INTERVAL UNITS": "MILLISECONDS",
  "HamamatsuHam_DCAM-HOT PIXEL CORRECT LEVEL": "STANDARD",
  "ZeissScope-Microscope Version": "Application version: ",
  "HamamatsuHam_DCAM-Camera Version": "4.31.B",
  "Core-Shutter": "",
  "ScopeDataKeys": [
    "HamamatsuHam_DCAM-OUTPUT TRIGGER PERIOD[2]",
    "HamamatsuHam_DCAM-OUTPUT TRIGGER PERIOD[1]",
    "ZeissReflectorTurret-Description",
    "ZeissSidePort-Name",
    "HamamatsuHam_DCAM-CameraID",
    "HamamatsuHam_DCAM-OUTPUT TRIGGER BASE SENSOR[2]",
    "HamamatsuHam_DCAM-OUTPUT TRIGGER PERIOD[0]",
    "HamamatsuHam_DCAM-TransposeMirrorX",
    "ZeissScope-Name",
    "HamamatsuHam_DCAM-ScanMode",
    "HamamatsuHam_DCAM-ReadoutTime",
    "HamamatsuHam_DCAM-MASTER PULSE BURST TIMES",
    "HamamatsuHam_DCAM-OUTPUT TRIGGER BASE SENSOR[1]",
    "HamamatsuHam_DCAM-TransposeMirrorY",
    "HamamatsuHam_DCAM-EXPOSURE FULL RANGE",
    "HamamatsuHam_DCAM-OUTPUT TRIGGER BASE SENSOR[0]",
    "HamamatsuHam_DCAM-VIEW CONTROL",
    "ZeissScope-Description",
    "Core-ImageProcessor",
    "ZeissSidePort-Description",
    "HamamatsuHam_DCAM-TRIGGER SOURCE",
    "HamamatsuHam_DCAM-OUTPUT TRIGGER SOURCE[2]",
    "HamamatsuHam_DCAM-MASTER PULSE TRIGGER SOURCE",
    "Core-SLM",
    "ZeissReflectorTurret-Name",
    "COM10-Fast USB to Serial",
    "HamamatsuHam_DCAM-TriggerPolarity",
    "HamamatsuHam_DCAM-MASTER PULSE MODE",
    "HamamatsuHam_DCAM-DEFECT CORRECT MODE",
    "HamamatsuHam_DCAM-OUTPUT TRIGGER SOURCE[1]",
    "HamamatsuHam_DCAM-SENSOR MODE",
    "ZeissScope-DefiniteFocusVersion",
    "HamamatsuHam_DCAM-ENHANCED VISUALIZATION MODE",
    "COM10-Handshaking",
    "HamamatsuHam_DCAM-INTENSITY LUT ENABLE",
    "HamamatsuHam_DCAM-Camera Bus",
    "HamamatsuHam_DCAM-Bits per Channel",
    "HamamatsuHam_DCAM-MASTER PULSE INTERVAL",
    "HamamatsuHam_DCAM-OUTPUT TRIGGER DELAY[2]",
    "HamamatsuHam_DCAM-OUTPUT TRIGGER SOURCE[0]",
    "HamamatsuHam_DCAM-OUTPUT TRIGGER DELAY[1]",
    "HamamatsuHam_DCAM-INTENSITY LUT OUTPUT MAX",
    "HamamatsuHam_DCAM-Exposure",
    "HamamatsuHam_DCAM-OUTPUT TRIGGER DELAY[0]",
    "Core-Focus",
    "Core-ChannelGroup",
    "HamamatsuHam_DCAM-INTENSITY LUT INPUT MAX",
    "HamamatsuHam_DCAM-INTERNAL LINE SPEED UNITS",
    "ZeissScope-AnswerTimeOut",
    "HamamatsuHam_DCAM-Name",
    "HamamatsuHam_DCAM-OUTPUT TRIGGER KIND[2]",
    "HamamatsuHam_DCAM-OUTPUT TRIGGER DELAY UNITS",
    "HamamatsuHam_DCAM-OUTPUT TRIGGER KIND[1]",
    "Core-XYStage",
    "COM10-Description",
    "HamamatsuHam_DCAM-OUTPUT TRIGGER KIND[0]",
    "HamamatsuHam_DCAM-INTERNAL LINE INTERVAL",
    "Core-AutoShutter",
    "HamamatsuHam_DCAM-TRIGGER ACTIVE",
    "HamamatsuHam_DCAM-OUTPUT TRIGGER PRE HSYNC COUNT",
    "HamamatsuHam_DCAM-CONVERSION FACTOR COEFF",
    "HamamatsuHam_DCAM-OUTPUT TRIGGER POLARITY[2]",
    "COM10-DelayBetweenCharsMs",
    "HamamatsuHam_DCAM-CameraName",
    "HamamatsuHam_DCAM-OUTPUT TRIGGER POLARITY[1]",
    "HamamatsuHam_DCAM-CCDTemperature",
    "Core-Camera",
    "HamamatsuHam_DCAM-OUTPUT TRIGGER POLARITY[0]",
    "HamamatsuHam_DCAM-EXPOSURE TIME UNITS",
    "HamamatsuHam_DCAM-READOUT DIRECTION",
    "COM10-StopBits",
    "HamamatsuHam_DCAM-TransposeCorrection",
    "COM10-DTR",
    "HamamatsuHam_DCAM-OUTPUT TRIGGER PERIOD UNITS",
    "COM10-Verbose",
    "ZeissReflectorTurret-State",
    "HamamatsuHam_DCAM-Trigger",
    "COM10-AnswerTimeout",
    "HamamatsuHam_DCAM-INTENSITY LUT OUTPUT MIN",
    "ZeissScope-Port",
    "COM10-Name",
    "HamamatsuHam_DCAM-TransposeXY",
    "HamamatsuHam_DCAM-INTENSITY LUT INPUT MIN",
    "HamamatsuHam_DCAM-Binning",
    "HamamatsuHam_DCAM-TRIGGER DELAY",
    "Core-TimeoutMs",
    "ZeissReflectorTurret-Label",
    "HamamatsuHam_DCAM-TRIGGER GLOBAL EXPOSURE",
    "ZeissSidePort-State",
    "HamamatsuHam_DCAM-EXTRACTION MODE",
    "HamamatsuHam_DCAM-Description",
    "COM10-Parity",
    "HamamatsuHam_DCAM-MINIMUM ACQUISITION TIMEOUT",
    "COM10-BaudRate",
    "Core-AutoFocus",
    "HamamatsuHam_DCAM-CONVERSION FACTOR OFFSET",
    "HamamatsuHam_DCAM-VIEW MODE",
    "HamamatsuHam_DCAM-TRIGGER TIMES",
    "HamamatsuHam_DCAM-INTERNAL LINE SPEED",
    "ZeissSidePort-Label",
    "Core-Galvo",
    "COM10-DataBits",
    "HamamatsuHam_DCAM-PixelType",
    "Core-Initialize",
    "HamamatsuHam_DCAM-INTERNAL LINE INTERVAL UNITS",
    "HamamatsuHam_DCAM-HOT PIXEL CORRECT LEVEL",
    "ZeissScope-Microscope Version",
    "HamamatsuHam_DCAM-Camera Version",
    "Core-Shutter"
  ],
  "UserData": {
    "Electron_Coeff": {
      "type": "STRING",
      "scalar": "0.470000"
    },
    "Electron_Offset": {
      "type": "STRING",
      "scalar": "100.000000"
    },
    "HamamatsuImageNr": {
      "type": "STRING",
      "scalar": "0"
    },
    "TimeReceivedByCore": {
      "type": "STRING",
      "scalar": "2023-03-22 15:09:35.657574"
    }
  },
  "FileName": "Default/img_channel000_position000_time000000000_z000.tif"
},
"Coords-Default/img_channel000_position000_time000000001_z000.tif": {
  "Frame": 1,
  "FrameIndex": 1,
  "PositionIndex": 0,
  "Slice": 0,
  "SliceIndex": 0,
  "ChannelIndex": 0
},
"Metadata-Default/img_channel000_position000_time000000001_z000.tif": {
  "Width": 1552,
  "Height": 1552,
  "PixelType": "GRAY16",
  "Frame": 1,
  "FrameIndex": 1,
  "PositionIndex": 0,
  "Slice": 0,
  "SliceIndex": 0,
  "ChannelIndex": 0,
  "UUID": "865c187c-8bcf-4d9d-9745-a2f324cef4ae",
  "Camera": "HamamatsuHam_DCAM",
  "Binning": 1,
  "ROI": "240-228-1552-1552",
  "BitDepth": 16,
  "Exposure-ms": 20.00517293233083,
  "ElapsedTime-ms": 4795.0,
  "ImageNumber": 1,
  "ReceivedTime": "2023-03-22 15:09:35.689 +0100",
  "PixelSizeUm": 0.064484127,
  "PixelSizeAffine": "0.064484127;0.0;0.0;0.0;0.064484127;0.0",
  "PositionName": "Default",
  "HamamatsuHam_DCAM-OUTPUT TRIGGER PERIOD[2]": "0.0001",
  "HamamatsuHam_DCAM-OUTPUT TRIGGER PERIOD[1]": "0.0001",
  "ZeissReflectorTurret-Description": "Reflector Turret",
  "ZeissSidePort-Name": "ZeissSidePort",
  "HamamatsuHam_DCAM-CameraID": "S/N: 304183",
  "HamamatsuHam_DCAM-OUTPUT TRIGGER BASE SENSOR[2]": "ALL VIEWS",
  "HamamatsuHam_DCAM-OUTPUT TRIGGER PERIOD[0]": "0.0001",
  "HamamatsuHam_DCAM-TransposeMirrorX": "0",
  "ZeissScope-Name": "ZeissScope",
  "HamamatsuHam_DCAM-ScanMode": "2",
  "HamamatsuHam_DCAM-ReadoutTime": "0.0078",
  "HamamatsuHam_DCAM-MASTER PULSE BURST TIMES": "1",
  "HamamatsuHam_DCAM-OUTPUT TRIGGER BASE SENSOR[1]": "ALL VIEWS",
  "HamamatsuHam_DCAM-TransposeMirrorY": "0",
  "HamamatsuHam_DCAM-EXPOSURE FULL RANGE": "DISABLE",
  "HamamatsuHam_DCAM-OUTPUT TRIGGER BASE SENSOR[0]": "ALL VIEWS",
  "HamamatsuHam_DCAM-VIEW CONTROL": "FULL CHIP",
  "ZeissScope-Description": "Zeiss microscope CAN bus adapter",
  "Core-ImageProcessor": "",
  "ZeissSidePort-Description": "Side Port",
  "HamamatsuHam_DCAM-TRIGGER SOURCE": "EXTERNAL",
  "HamamatsuHam_DCAM-OUTPUT TRIGGER SOURCE[2]": "VSYNC",
  "HamamatsuHam_DCAM-MASTER PULSE TRIGGER SOURCE": "EXTERNAL",
  "Core-SLM": "",
  "ZeissReflectorTurret-Name": "ZeissReflectorTurret",
  "COM10-Fast USB to Serial": "Disable",
  "HamamatsuHam_DCAM-TriggerPolarity": "NEGATIVE",
  "HamamatsuHam_DCAM-MASTER PULSE MODE": "CONTINUOUS",
  "HamamatsuHam_DCAM-DEFECT CORRECT MODE": "ON",
  "HamamatsuHam_DCAM-OUTPUT TRIGGER SOURCE[1]": "VSYNC",
  "HamamatsuHam_DCAM-SENSOR MODE": "AREA",
  "ZeissScope-DefiniteFocusVersion": "1",
  "HamamatsuHam_DCAM-ENHANCED VISUALIZATION MODE": "DISABLE",
  "COM10-Handshaking": "Off",
  "HamamatsuHam_DCAM-INTENSITY LUT ENABLE": "DISABLE",
  "HamamatsuHam_DCAM-Camera Bus": "AS-FBD-1XCLD-2PE4L",
  "HamamatsuHam_DCAM-Bits per Channel": "16",
  "HamamatsuHam_DCAM-MASTER PULSE INTERVAL": "0.1000",
  "HamamatsuHam_DCAM-OUTPUT TRIGGER DELAY[2]": "0.0000",
  "HamamatsuHam_DCAM-OUTPUT TRIGGER SOURCE[0]": "VSYNC",
  "HamamatsuHam_DCAM-OUTPUT TRIGGER DELAY[1]": "0.0000",
  "HamamatsuHam_DCAM-INTENSITY LUT OUTPUT MAX": "255",
  "HamamatsuHam_DCAM-Exposure": "20.01",
  "HamamatsuHam_DCAM-OUTPUT TRIGGER DELAY[0]": "0.0000",
  "Core-Focus": "",
  "Core-ChannelGroup": "",
  "HamamatsuHam_DCAM-INTENSITY LUT INPUT MAX": "65535",
  "HamamatsuHam_DCAM-INTERNAL LINE SPEED UNITS": "METERS PER SECOND",
  "ZeissScope-AnswerTimeOut": "500.0000",
  "HamamatsuHam_DCAM-Name": "HamamatsuHam_DCAM",
  "HamamatsuHam_DCAM-OUTPUT TRIGGER KIND[2]": "EXPOSURE",
  "HamamatsuHam_DCAM-OUTPUT TRIGGER DELAY UNITS": "SECONDS",
  "HamamatsuHam_DCAM-OUTPUT TRIGGER KIND[1]": "EXPOSURE",
  "Core-XYStage": "",
  "COM10-Description": "Serial port driver (boost:asio)",
  "HamamatsuHam_DCAM-OUTPUT TRIGGER KIND[0]": "EXPOSURE",
  "HamamatsuHam_DCAM-INTERNAL LINE INTERVAL": "0.0097",
  "Core-AutoShutter": "0",
  "HamamatsuHam_DCAM-TRIGGER ACTIVE": "EDGE",
  "HamamatsuHam_DCAM-OUTPUT TRIGGER PRE HSYNC COUNT": "0",
  "HamamatsuHam_DCAM-CONVERSION FACTOR COEFF": "0.4700",
  "HamamatsuHam_DCAM-OUTPUT TRIGGER POLARITY[2]": "POSITIVE",
  "COM10-DelayBetweenCharsMs": "0.0000",
  "HamamatsuHam_DCAM-CameraName": "C13440-20C",
  "HamamatsuHam_DCAM-OUTPUT TRIGGER POLARITY[1]": "POSITIVE",
  "HamamatsuHam_DCAM-CCDTemperature": "-10.0000",
  "Core-Camera": "HamamatsuHam_DCAM",
  "HamamatsuHam_DCAM-OUTPUT TRIGGER POLARITY[0]": "POSITIVE",
  "HamamatsuHam_DCAM-EXPOSURE TIME UNITS": "MILLISECONDS",
  "HamamatsuHam_DCAM-READOUT DIRECTION": "DIVERGE",
  "COM10-StopBits": "1",
  "HamamatsuHam_DCAM-TransposeCorrection": "0",
  "COM10-DTR": "Disable",
  "HamamatsuHam_DCAM-OUTPUT TRIGGER PERIOD UNITS": "SECONDS",
  "COM10-Verbose": "1",
  "ZeissReflectorTurret-State": "3",
  "HamamatsuHam_DCAM-Trigger": "NORMAL",
  "COM10-AnswerTimeout": "500.0000",
  "HamamatsuHam_DCAM-INTENSITY LUT OUTPUT MIN": "0",
  "ZeissScope-Port": "COM10",
  "COM10-Name": "COM10",
  "HamamatsuHam_DCAM-TransposeXY": "0",
  "HamamatsuHam_DCAM-INTENSITY LUT INPUT MIN": "0",
  "HamamatsuHam_DCAM-Binning": "1x1",
  "HamamatsuHam_DCAM-TRIGGER DELAY": "0.0000",
  "Core-TimeoutMs": "5000",
  "ZeissReflectorTurret-Label": "4- ",
  "HamamatsuHam_DCAM-TRIGGER GLOBAL EXPOSURE": "GLOBAL RESET",
  "ZeissSidePort-State": "1",
  "HamamatsuHam_DCAM-EXTRACTION MODE": "OFF",
  "HamamatsuHam_DCAM-Description": "Hamamatsu device adapter 2.0.6.63",
  "COM10-Parity": "None",
  "HamamatsuHam_DCAM-MINIMUM ACQUISITION TIMEOUT": "60000",
  "COM10-BaudRate": "57600",
  "Core-AutoFocus": "",
  "HamamatsuHam_DCAM-CONVERSION FACTOR OFFSET": "100.0000",
  "HamamatsuHam_DCAM-VIEW MODE": "FULL CHIP",
  "HamamatsuHam_DCAM-TRIGGER TIMES": "1",
  "HamamatsuHam_DCAM-INTERNAL LINE SPEED": "0.6671",
  "ZeissSidePort-Label": "left",
  "Core-Galvo": "",
  "COM10-DataBits": "8",
  "HamamatsuHam_DCAM-PixelType": "16bit",
  "Core-Initialize": "1",
  "HamamatsuHam_DCAM-INTERNAL LINE INTERVAL UNITS": "MILLISECONDS",
  "HamamatsuHam_DCAM-HOT PIXEL CORRECT LEVEL": "STANDARD",
  "ZeissScope-Microscope Version": "Application version: ",
  "HamamatsuHam_DCAM-Camera Version": "4.31.B",
  "Core-Shutter": "",
  "ScopeDataKeys": [
    "HamamatsuHam_DCAM-OUTPUT TRIGGER PERIOD[2]",
    "HamamatsuHam_DCAM-OUTPUT TRIGGER PERIOD[1]",
    "ZeissReflectorTurret-Description",
    "ZeissSidePort-Name",
    "HamamatsuHam_DCAM-CameraID",
    "HamamatsuHam_DCAM-OUTPUT TRIGGER BASE SENSOR[2]",
    "HamamatsuHam_DCAM-OUTPUT TRIGGER PERIOD[0]",
    "HamamatsuHam_DCAM-TransposeMirrorX",
    "ZeissScope-Name",
    "HamamatsuHam_DCAM-ScanMode",
    "HamamatsuHam_DCAM-ReadoutTime",
    "HamamatsuHam_DCAM-MASTER PULSE BURST TIMES",
    "HamamatsuHam_DCAM-OUTPUT TRIGGER BASE SENSOR[1]",
    "HamamatsuHam_DCAM-TransposeMirrorY",
    "HamamatsuHam_DCAM-EXPOSURE FULL RANGE",
    "HamamatsuHam_DCAM-OUTPUT TRIGGER BASE SENSOR[0]",
    "HamamatsuHam_DCAM-VIEW CONTROL",
    "ZeissScope-Description",
    "Core-ImageProcessor",
    "ZeissSidePort-Description",
    "HamamatsuHam_DCAM-TRIGGER SOURCE",
    "HamamatsuHam_DCAM-OUTPUT TRIGGER SOURCE[2]",
    "HamamatsuHam_DCAM-MASTER PULSE TRIGGER SOURCE",
    "Core-SLM",
    "ZeissReflectorTurret-Name",
    "COM10-Fast USB to Serial",
    "HamamatsuHam_DCAM-TriggerPolarity",
    "HamamatsuHam_DCAM-MASTER PULSE MODE",
    "HamamatsuHam_DCAM-DEFECT CORRECT MODE",
    "HamamatsuHam_DCAM-OUTPUT TRIGGER SOURCE[1]",
    "HamamatsuHam_DCAM-SENSOR MODE",
    "ZeissScope-DefiniteFocusVersion",
    "HamamatsuHam_DCAM-ENHANCED VISUALIZATION MODE",
    "COM10-Handshaking",
    "HamamatsuHam_DCAM-INTENSITY LUT ENABLE",
    "HamamatsuHam_DCAM-Camera Bus",
    "HamamatsuHam_DCAM-Bits per Channel",
    "HamamatsuHam_DCAM-MASTER PULSE INTERVAL",
    "HamamatsuHam_DCAM-OUTPUT TRIGGER DELAY[2]",
    "HamamatsuHam_DCAM-OUTPUT TRIGGER SOURCE[0]",
    "HamamatsuHam_DCAM-OUTPUT TRIGGER DELAY[1]",
    "HamamatsuHam_DCAM-INTENSITY LUT OUTPUT MAX",
    "HamamatsuHam_DCAM-Exposure",
    "HamamatsuHam_DCAM-OUTPUT TRIGGER DELAY[0]",
    "Core-Focus",
    "Core-ChannelGroup",
    "HamamatsuHam_DCAM-INTENSITY LUT INPUT MAX",
    "HamamatsuHam_DCAM-INTERNAL LINE SPEED UNITS",
    "ZeissScope-AnswerTimeOut",
    "HamamatsuHam_DCAM-Name",
    "HamamatsuHam_DCAM-OUTPUT TRIGGER KIND[2]",
    "HamamatsuHam_DCAM-OUTPUT TRIGGER DELAY UNITS",
    "HamamatsuHam_DCAM-OUTPUT TRIGGER KIND[1]",
    "Core-XYStage",
    "COM10-Description",
    "HamamatsuHam_DCAM-OUTPUT TRIGGER KIND[0]",
    "HamamatsuHam_DCAM-INTERNAL LINE INTERVAL",
    "Core-AutoShutter",
    "HamamatsuHam_DCAM-TRIGGER ACTIVE",
    "HamamatsuHam_DCAM-OUTPUT TRIGGER PRE HSYNC COUNT",
    "HamamatsuHam_DCAM-CONVERSION FACTOR COEFF",
    "HamamatsuHam_DCAM-OUTPUT TRIGGER POLARITY[2]",
    "COM10-DelayBetweenCharsMs",
    "HamamatsuHam_DCAM-CameraName",
    "HamamatsuHam_DCAM-OUTPUT TRIGGER POLARITY[1]",
    "HamamatsuHam_DCAM-CCDTemperature",
    "Core-Camera",
    "HamamatsuHam_DCAM-OUTPUT TRIGGER POLARITY[0]",
    "HamamatsuHam_DCAM-EXPOSURE TIME UNITS",
    "HamamatsuHam_DCAM-READOUT DIRECTION",
    "COM10-StopBits",
    "HamamatsuHam_DCAM-TransposeCorrection",
    "COM10-DTR",
    "HamamatsuHam_DCAM-OUTPUT TRIGGER PERIOD UNITS",
    "COM10-Verbose",
    "ZeissReflectorTurret-State",
    "HamamatsuHam_DCAM-Trigger",
    "COM10-AnswerTimeout",
    "HamamatsuHam_DCAM-INTENSITY LUT OUTPUT MIN",
    "ZeissScope-Port",
    "COM10-Name",
    "HamamatsuHam_DCAM-TransposeXY",
    "HamamatsuHam_DCAM-INTENSITY LUT INPUT MIN",
    "HamamatsuHam_DCAM-Binning",
    "HamamatsuHam_DCAM-TRIGGER DELAY",
    "Core-TimeoutMs",
    "ZeissReflectorTurret-Label",
    "HamamatsuHam_DCAM-TRIGGER GLOBAL EXPOSURE",
    "ZeissSidePort-State",
    "HamamatsuHam_DCAM-EXTRACTION MODE",
    "HamamatsuHam_DCAM-Description",
    "COM10-Parity",
    "HamamatsuHam_DCAM-MINIMUM ACQUISITION TIMEOUT",
    "COM10-BaudRate",
    "Core-AutoFocus",
    "HamamatsuHam_DCAM-CONVERSION FACTOR OFFSET",
    "HamamatsuHam_DCAM-VIEW MODE",
    "HamamatsuHam_DCAM-TRIGGER TIMES",
    "HamamatsuHam_DCAM-INTERNAL LINE SPEED",
    "ZeissSidePort-Label",
    "Core-Galvo",
    "COM10-DataBits",
    "HamamatsuHam_DCAM-PixelType",
    "Core-Initialize",
    "HamamatsuHam_DCAM-INTERNAL LINE INTERVAL UNITS",
    "HamamatsuHam_DCAM-HOT PIXEL CORRECT LEVEL",
    "ZeissScope-Microscope Version",
    "HamamatsuHam_DCAM-Camera Version",
    "Core-Shutter"
  ],
  "UserData": {
    "Electron_Coeff": {
      "type": "STRING",
      "scalar": "0.470000"
    },
    "Electron_Offset": {
      "type": "STRING",
      "scalar": "100.000000"
    },
    "HamamatsuImageNr": {
      "type": "STRING",
      "scalar": "1"
    },
    "TimeReceivedByCore": {
      "type": "STRING",
      "scalar": "2023-03-22 15:09:35.686286"
    }
  },
  "FileName": "Default/img_channel000_position000_time000000001_z000.tif"
},
"Coords-Default/img_channel000_position000_time000000002_z000.tif": {
  "Frame": 2,
  "FrameIndex": 2,
  "PositionIndex": 0,
  "Slice": 0,
  "SliceIndex": 0,
  "ChannelIndex": 0
},
"Metadata-Default/img_channel000_position000_time000000002_z000.tif": {
  "Width": 1552,
  "Height": 1552,
  "PixelType": "GRAY16",
  "Frame": 2,
  "FrameIndex": 2,
  "PositionIndex": 0,
  "Slice": 0,
  "SliceIndex": 0,
  "ChannelIndex": 0,
  "UUID": "b5c90522-be92-4776-a90a-414fdb9c071a",
  "Camera": "HamamatsuHam_DCAM",
  "Binning": 1,
  "ROI": "240-228-1552-1552",
  "BitDepth": 16,
  "Exposure-ms": 20.00517293233083,
  "ElapsedTime-ms": 4824.0,
  "ImageNumber": 2,
  "ReceivedTime": "2023-03-22 15:09:35.719 +0100",
  "PixelSizeUm": 0.064484127,
  "PixelSizeAffine": "0.064484127;0.0;0.0;0.0;0.064484127;0.0",
  "PositionName": "Default",
  "HamamatsuHam_DCAM-OUTPUT TRIGGER PERIOD[2]": "0.0001",
  "HamamatsuHam_DCAM-OUTPUT TRIGGER PERIOD[1]": "0.0001",
  "ZeissReflectorTurret-Description": "Reflector Turret",
  "ZeissSidePort-Name": "ZeissSidePort",
  "HamamatsuHam_DCAM-CameraID": "S/N: 304183",
  "HamamatsuHam_DCAM-OUTPUT TRIGGER BASE SENSOR[2]": "ALL VIEWS",
  "HamamatsuHam_DCAM-OUTPUT TRIGGER PERIOD[0]": "0.0001",
  "HamamatsuHam_DCAM-TransposeMirrorX": "0",
  "ZeissScope-Name": "ZeissScope",
  "HamamatsuHam_DCAM-ScanMode": "2",
  "HamamatsuHam_DCAM-ReadoutTime": "0.0078",
  "HamamatsuHam_DCAM-MASTER PULSE BURST TIMES": "1",
  "HamamatsuHam_DCAM-OUTPUT TRIGGER BASE SENSOR[1]": "ALL VIEWS",
  "HamamatsuHam_DCAM-TransposeMirrorY": "0",
  "HamamatsuHam_DCAM-EXPOSURE FULL RANGE": "DISABLE",
  "HamamatsuHam_DCAM-OUTPUT TRIGGER BASE SENSOR[0]": "ALL VIEWS",
  "HamamatsuHam_DCAM-VIEW CONTROL": "FULL CHIP",
  "ZeissScope-Description": "Zeiss microscope CAN bus adapter",
  "Core-ImageProcessor": "",
  "ZeissSidePort-Description": "Side Port",
  "HamamatsuHam_DCAM-TRIGGER SOURCE": "EXTERNAL",
  "HamamatsuHam_DCAM-OUTPUT TRIGGER SOURCE[2]": "VSYNC",
  "HamamatsuHam_DCAM-MASTER PULSE TRIGGER SOURCE": "EXTERNAL",
  "Core-SLM": "",
  "ZeissReflectorTurret-Name": "ZeissReflectorTurret",
  "COM10-Fast USB to Serial": "Disable",
  "HamamatsuHam_DCAM-TriggerPolarity": "NEGATIVE",
  "HamamatsuHam_DCAM-MASTER PULSE MODE": "CONTINUOUS",
  "HamamatsuHam_DCAM-DEFECT CORRECT MODE": "ON",
  "HamamatsuHam_DCAM-OUTPUT TRIGGER SOURCE[1]": "VSYNC",
  "HamamatsuHam_DCAM-SENSOR MODE": "AREA",
  "ZeissScope-DefiniteFocusVersion": "1",
  "HamamatsuHam_DCAM-ENHANCED VISUALIZATION MODE": "DISABLE",
  "COM10-Handshaking": "Off",
  "HamamatsuHam_DCAM-INTENSITY LUT ENABLE": "DISABLE",
  "HamamatsuHam_DCAM-Camera Bus": "AS-FBD-1XCLD-2PE4L",
  "HamamatsuHam_DCAM-Bits per Channel": "16",
  "HamamatsuHam_DCAM-MASTER PULSE INTERVAL": "0.1000",
  "HamamatsuHam_DCAM-OUTPUT TRIGGER DELAY[2]": "0.0000",
  "HamamatsuHam_DCAM-OUTPUT TRIGGER SOURCE[0]": "VSYNC",
  "HamamatsuHam_DCAM-OUTPUT TRIGGER DELAY[1]": "0.0000",
  "HamamatsuHam_DCAM-INTENSITY LUT OUTPUT MAX": "255",
  "HamamatsuHam_DCAM-Exposure": "20.01",
  "HamamatsuHam_DCAM-OUTPUT TRIGGER DELAY[0]": "0.0000",
  "Core-Focus": "",
  "Core-ChannelGroup": "",
  "HamamatsuHam_DCAM-INTENSITY LUT INPUT MAX": "65535",
  "HamamatsuHam_DCAM-INTERNAL LINE SPEED UNITS": "METERS PER SECOND",
  "ZeissScope-AnswerTimeOut": "500.0000",
  "HamamatsuHam_DCAM-Name": "HamamatsuHam_DCAM",
  "HamamatsuHam_DCAM-OUTPUT TRIGGER KIND[2]": "EXPOSURE",
  "HamamatsuHam_DCAM-OUTPUT TRIGGER DELAY UNITS": "SECONDS",
  "HamamatsuHam_DCAM-OUTPUT TRIGGER KIND[1]": "EXPOSURE",
  "Core-XYStage": "",
  "COM10-Description": "Serial port driver (boost:asio)",
  "HamamatsuHam_DCAM-OUTPUT TRIGGER KIND[0]": "EXPOSURE",
  "HamamatsuHam_DCAM-INTERNAL LINE INTERVAL": "0.0097",
  "Core-AutoShutter": "0",
  "HamamatsuHam_DCAM-TRIGGER ACTIVE": "EDGE",
  "HamamatsuHam_DCAM-OUTPUT TRIGGER PRE HSYNC COUNT": "0",
  "HamamatsuHam_DCAM-CONVERSION FACTOR COEFF": "0.4700",
  "HamamatsuHam_DCAM-OUTPUT TRIGGER POLARITY[2]": "POSITIVE",
  "COM10-DelayBetweenCharsMs": "0.0000",
  "HamamatsuHam_DCAM-CameraName": "C13440-20C",
  "HamamatsuHam_DCAM-OUTPUT TRIGGER POLARITY[1]": "POSITIVE",
  "HamamatsuHam_DCAM-CCDTemperature": "-10.0000",
  "Core-Camera": "HamamatsuHam_DCAM",
  "HamamatsuHam_DCAM-OUTPUT TRIGGER POLARITY[0]": "POSITIVE",
  "HamamatsuHam_DCAM-EXPOSURE TIME UNITS": "MILLISECONDS",
  "HamamatsuHam_DCAM-READOUT DIRECTION": "DIVERGE",
  "COM10-StopBits": "1",
  "HamamatsuHam_DCAM-TransposeCorrection": "0",
  "COM10-DTR": "Disable",
  "HamamatsuHam_DCAM-OUTPUT TRIGGER PERIOD UNITS": "SECONDS",
  "COM10-Verbose": "1",
  "ZeissReflectorTurret-State": "3",
  "HamamatsuHam_DCAM-Trigger": "NORMAL",
  "COM10-AnswerTimeout": "500.0000",
  "HamamatsuHam_DCAM-INTENSITY LUT OUTPUT MIN": "0",
  "ZeissScope-Port": "COM10",
  "COM10-Name": "COM10",
  "HamamatsuHam_DCAM-TransposeXY": "0",
  "HamamatsuHam_DCAM-INTENSITY LUT INPUT MIN": "0",
  "HamamatsuHam_DCAM-Binning": "1x1",
  "HamamatsuHam_DCAM-TRIGGER DELAY": "0.0000",
  "Core-TimeoutMs": "5000",
  "ZeissReflectorTurret-Label": "4- ",
  "HamamatsuHam_DCAM-TRIGGER GLOBAL EXPOSURE": "GLOBAL RESET",
  "ZeissSidePort-State": "1",
  "HamamatsuHam_DCAM-EXTRACTION MODE": "OFF",
  "HamamatsuHam_DCAM-Description": "Hamamatsu device adapter 2.0.6.63",
  "COM10-Parity": "None",
  "HamamatsuHam_DCAM-MINIMUM ACQUISITION TIMEOUT": "60000",
  "COM10-BaudRate": "57600",
  "Core-AutoFocus": "",
  "HamamatsuHam_DCAM-CONVERSION FACTOR OFFSET": "100.0000",
  "HamamatsuHam_DCAM-VIEW MODE": "FULL CHIP",
  "HamamatsuHam_DCAM-TRIGGER TIMES": "1",
  "HamamatsuHam_DCAM-INTERNAL LINE SPEED": "0.6671",
  "ZeissSidePort-Label": "left",
  "Core-Galvo": "",
  "COM10-DataBits": "8",
  "HamamatsuHam_DCAM-PixelType": "16bit",
  "Core-Initialize": "1",
  "HamamatsuHam_DCAM-INTERNAL LINE INTERVAL UNITS": "MILLISECONDS",
  "HamamatsuHam_DCAM-HOT PIXEL CORRECT LEVEL": "STANDARD",
  "ZeissScope-Microscope Version": "Application version: ",
  "HamamatsuHam_DCAM-Camera Version": "4.31.B",
  "Core-Shutter": "",
  "ScopeDataKeys": [
    "HamamatsuHam_DCAM-OUTPUT TRIGGER PERIOD[2]",
    "HamamatsuHam_DCAM-OUTPUT TRIGGER PERIOD[1]",
    "ZeissReflectorTurret-Description",
    "ZeissSidePort-Name",
    "HamamatsuHam_DCAM-CameraID",
    "HamamatsuHam_DCAM-OUTPUT TRIGGER BASE SENSOR[2]",
    "HamamatsuHam_DCAM-OUTPUT TRIGGER PERIOD[0]",
    "HamamatsuHam_DCAM-TransposeMirrorX",
    "ZeissScope-Name",
    "HamamatsuHam_DCAM-ScanMode",
    "HamamatsuHam_DCAM-ReadoutTime",
    "HamamatsuHam_DCAM-MASTER PULSE BURST TIMES",
    "HamamatsuHam_DCAM-OUTPUT TRIGGER BASE SENSOR[1]",
    "HamamatsuHam_DCAM-TransposeMirrorY",
    "HamamatsuHam_DCAM-EXPOSURE FULL RANGE",
    "HamamatsuHam_DCAM-OUTPUT TRIGGER BASE SENSOR[0]",
    "HamamatsuHam_DCAM-VIEW CONTROL",
    "ZeissScope-Description",
    "Core-ImageProcessor",
    "ZeissSidePort-Description",
    "HamamatsuHam_DCAM-TRIGGER SOURCE",
    "HamamatsuHam_DCAM-OUTPUT TRIGGER SOURCE[2]",
    "HamamatsuHam_DCAM-MASTER PULSE TRIGGER SOURCE",
    "Core-SLM",
    "ZeissReflectorTurret-Name",
    "COM10-Fast USB to Serial",
    "HamamatsuHam_DCAM-TriggerPolarity",
    "HamamatsuHam_DCAM-MASTER PULSE MODE",
    "HamamatsuHam_DCAM-DEFECT CORRECT MODE",
    "HamamatsuHam_DCAM-OUTPUT TRIGGER SOURCE[1]",
    "HamamatsuHam_DCAM-SENSOR MODE",
    "ZeissScope-DefiniteFocusVersion",
    "HamamatsuHam_DCAM-ENHANCED VISUALIZATION MODE",
    "COM10-Handshaking",
    "HamamatsuHam_DCAM-INTENSITY LUT ENABLE",
    "HamamatsuHam_DCAM-Camera Bus",
    "HamamatsuHam_DCAM-Bits per Channel",
    "HamamatsuHam_DCAM-MASTER PULSE INTERVAL",
    "HamamatsuHam_DCAM-OUTPUT TRIGGER DELAY[2]",
    "HamamatsuHam_DCAM-OUTPUT TRIGGER SOURCE[0]",
    "HamamatsuHam_DCAM-OUTPUT TRIGGER DELAY[1]",
    "HamamatsuHam_DCAM-INTENSITY LUT OUTPUT MAX",
    "HamamatsuHam_DCAM-Exposure",
    "HamamatsuHam_DCAM-OUTPUT TRIGGER DELAY[0]",
    "Core-Focus",
    "Core-ChannelGroup",
    "HamamatsuHam_DCAM-INTENSITY LUT INPUT MAX",
    "HamamatsuHam_DCAM-INTERNAL LINE SPEED UNITS",
    "ZeissScope-AnswerTimeOut",
    "HamamatsuHam_DCAM-Name",
    "HamamatsuHam_DCAM-OUTPUT TRIGGER KIND[2]",
    "HamamatsuHam_DCAM-OUTPUT TRIGGER DELAY UNITS",
    "HamamatsuHam_DCAM-OUTPUT TRIGGER KIND[1]",
    "Core-XYStage",
    "COM10-Description",
    "HamamatsuHam_DCAM-OUTPUT TRIGGER KIND[0]",
    "HamamatsuHam_DCAM-INTERNAL LINE INTERVAL",
    "Core-AutoShutter",
    "HamamatsuHam_DCAM-TRIGGER ACTIVE",
    "HamamatsuHam_DCAM-OUTPUT TRIGGER PRE HSYNC COUNT",
    "HamamatsuHam_DCAM-CONVERSION FACTOR COEFF",
    "HamamatsuHam_DCAM-OUTPUT TRIGGER POLARITY[2]",
    "COM10-DelayBetweenCharsMs",
    "HamamatsuHam_DCAM-CameraName",
    "HamamatsuHam_DCAM-OUTPUT TRIGGER POLARITY[1]",
    "HamamatsuHam_DCAM-CCDTemperature",
    "Core-Camera",
    "HamamatsuHam_DCAM-OUTPUT TRIGGER POLARITY[0]",
    "HamamatsuHam_DCAM-EXPOSURE TIME UNITS",
    "HamamatsuHam_DCAM-READOUT DIRECTION",
    "COM10-StopBits",
    "HamamatsuHam_DCAM-TransposeCorrection",
    "COM10-DTR",
    "HamamatsuHam_DCAM-OUTPUT TRIGGER PERIOD UNITS",
    "COM10-Verbose",
    "ZeissReflectorTurret-State",
    "HamamatsuHam_DCAM-Trigger",
    "COM10-AnswerTimeout",
    "HamamatsuHam_DCAM-INTENSITY LUT OUTPUT MIN",
    "ZeissScope-Port",
    "COM10-Name",
    "HamamatsuHam_DCAM-TransposeXY",
    "HamamatsuHam_DCAM-INTENSITY LUT INPUT MIN",
    "HamamatsuHam_DCAM-Binning",
    "HamamatsuHam_DCAM-TRIGGER DELAY",
    "Core-TimeoutMs",
    "ZeissReflectorTurret-Label",
    "HamamatsuHam_DCAM-TRIGGER GLOBAL EXPOSURE",
    "ZeissSidePort-State",
    "HamamatsuHam_DCAM-EXTRACTION MODE",
    "HamamatsuHam_DCAM-Description",
    "COM10-Parity",
    "HamamatsuHam_DCAM-MINIMUM ACQUISITION TIMEOUT",
    "COM10-BaudRate",
    "Core-AutoFocus",
    "HamamatsuHam_DCAM-CONVERSION FACTOR OFFSET",
    "HamamatsuHam_DCAM-VIEW MODE",
    "HamamatsuHam_DCAM-TRIGGER TIMES",
    "HamamatsuHam_DCAM-INTERNAL LINE SPEED",
    "ZeissSidePort-Label",
    "Core-Galvo",
    "COM10-DataBits",
    "HamamatsuHam_DCAM-PixelType",
    "Core-Initialize",
    "HamamatsuHam_DCAM-INTERNAL LINE INTERVAL UNITS",
    "HamamatsuHam_DCAM-HOT PIXEL CORRECT LEVEL",
    "ZeissScope-Microscope Version",
    "HamamatsuHam_DCAM-Camera Version",
    "Core-Shutter"
  ],
  "UserData": {
    "Electron_Coeff": {
      "type": "STRING",
      "scalar": "0.470000"
    },
    "Electron_Offset": {
      "type": "STRING",
      "scalar": "100.000000"
    },
    "HamamatsuImageNr": {
      "type": "STRING",
      "scalar": "2"
    },
    "TimeReceivedByCore": {
      "type": "STRING",
      "scalar": "2023-03-22 15:09:35.714991"
    }
  },
  "FileName": "Default/img_channel000_position000_time000000002_z000.tif"
},
"Coords-Default/img_channel000_position000_time000000003_z000.tif": {
  "Frame": 3,
  "FrameIndex": 3,
  "PositionIndex": 0,
  "Slice": 0,
  "SliceIndex": 0,
  "ChannelIndex": 0
},
"Metadata-Default/img_channel000_position000_time000000003_z000.tif": {
  "Width": 1552,
  "Height": 1552,
  "PixelType": "GRAY16",
  "Frame": 3,
  "FrameIndex": 3,
  "PositionIndex": 0,
  "Slice": 0,
  "SliceIndex": 0,
  "ChannelIndex": 0,
  "UUID": "c81d1e86-74a6-44a1-9bd8-6aefbeb64cce",
  "Camera": "HamamatsuHam_DCAM",
  "Binning": 1,
  "ROI": "240-228-1552-1552",
  "BitDepth": 16,
  "Exposure-ms": 20.00517293233083,
  "ElapsedTime-ms": 4852.0,
  "ImageNumber": 3,
  "ReceivedTime": "2023-03-22 15:09:35.746 +0100",
  "PixelSizeUm": 0.064484127,
  "PixelSizeAffine": "0.064484127;0.0;0.0;0.0;0.064484127;0.0",
  "PositionName": "Default",
  "HamamatsuHam_DCAM-OUTPUT TRIGGER PERIOD[2]": "0.0001",
  "HamamatsuHam_DCAM-OUTPUT TRIGGER PERIOD[1]": "0.0001",
  "ZeissReflectorTurret-Description": "Reflector Turret",
  "ZeissSidePort-Name": "ZeissSidePort",
  "HamamatsuHam_DCAM-CameraID": "S/N: 304183",
  "HamamatsuHam_DCAM-OUTPUT TRIGGER BASE SENSOR[2]": "ALL VIEWS",
  "HamamatsuHam_DCAM-OUTPUT TRIGGER PERIOD[0]": "0.0001",
  "HamamatsuHam_DCAM-TransposeMirrorX": "0",
  "ZeissScope-Name": "ZeissScope",
  "HamamatsuHam_DCAM-ScanMode": "2",
  "HamamatsuHam_DCAM-ReadoutTime": "0.0078",
  "HamamatsuHam_DCAM-MASTER PULSE BURST TIMES": "1",
  "HamamatsuHam_DCAM-OUTPUT TRIGGER BASE SENSOR[1]": "ALL VIEWS",
  "HamamatsuHam_DCAM-TransposeMirrorY": "0",
  "HamamatsuHam_DCAM-EXPOSURE FULL RANGE": "DISABLE",
  "HamamatsuHam_DCAM-OUTPUT TRIGGER BASE SENSOR[0]": "ALL VIEWS",
  "HamamatsuHam_DCAM-VIEW CONTROL": "FULL CHIP",
  "ZeissScope-Description": "Zeiss microscope CAN bus adapter",
  "Core-ImageProcessor": "",
  "ZeissSidePort-Description": "Side Port",
  "HamamatsuHam_DCAM-TRIGGER SOURCE": "EXTERNAL",
  "HamamatsuHam_DCAM-OUTPUT TRIGGER SOURCE[2]": "VSYNC",
  "HamamatsuHam_DCAM-MASTER PULSE TRIGGER SOURCE": "EXTERNAL",
  "Core-SLM": "",
  "ZeissReflectorTurret-Name": "ZeissReflectorTurret",
  "COM10-Fast USB to Serial": "Disable",
  "HamamatsuHam_DCAM-TriggerPolarity": "NEGATIVE",
  "HamamatsuHam_DCAM-MASTER PULSE MODE": "CONTINUOUS",
  "HamamatsuHam_DCAM-DEFECT CORRECT MODE": "ON",
  "HamamatsuHam_DCAM-OUTPUT TRIGGER SOURCE[1]": "VSYNC",
  "HamamatsuHam_DCAM-SENSOR MODE": "AREA",
  "ZeissScope-DefiniteFocusVersion": "1",
  "HamamatsuHam_DCAM-ENHANCED VISUALIZATION MODE": "DISABLE",
  "COM10-Handshaking": "Off",
  "HamamatsuHam_DCAM-INTENSITY LUT ENABLE": "DISABLE",
  "HamamatsuHam_DCAM-Camera Bus": "AS-FBD-1XCLD-2PE4L",
  "HamamatsuHam_DCAM-Bits per Channel": "16",
  "HamamatsuHam_DCAM-MASTER PULSE INTERVAL": "0.1000",
  "HamamatsuHam_DCAM-OUTPUT TRIGGER DELAY[2]": "0.0000",
  "HamamatsuHam_DCAM-OUTPUT TRIGGER SOURCE[0]": "VSYNC",
  "HamamatsuHam_DCAM-OUTPUT TRIGGER DELAY[1]": "0.0000",
  "HamamatsuHam_DCAM-INTENSITY LUT OUTPUT MAX": "255",
  "HamamatsuHam_DCAM-Exposure": "20.01",
  "HamamatsuHam_DCAM-OUTPUT TRIGGER DELAY[0]": "0.0000",
  "Core-Focus": "",
  "Core-ChannelGroup": "",
  "HamamatsuHam_DCAM-INTENSITY LUT INPUT MAX": "65535",
  "HamamatsuHam_DCAM-INTERNAL LINE SPEED UNITS": "METERS PER SECOND",
  "ZeissScope-AnswerTimeOut": "500.0000",
  "HamamatsuHam_DCAM-Name": "HamamatsuHam_DCAM",
  "HamamatsuHam_DCAM-OUTPUT TRIGGER KIND[2]": "EXPOSURE",
  "HamamatsuHam_DCAM-OUTPUT TRIGGER DELAY UNITS": "SECONDS",
  "HamamatsuHam_DCAM-OUTPUT TRIGGER KIND[1]": "EXPOSURE",
  "Core-XYStage": "",
  "COM10-Description": "Serial port driver (boost:asio)",
  "HamamatsuHam_DCAM-OUTPUT TRIGGER KIND[0]": "EXPOSURE",
  "HamamatsuHam_DCAM-INTERNAL LINE INTERVAL": "0.0097",
  "Core-AutoShutter": "0",
  "HamamatsuHam_DCAM-TRIGGER ACTIVE": "EDGE",
  "HamamatsuHam_DCAM-OUTPUT TRIGGER PRE HSYNC COUNT": "0",
  "HamamatsuHam_DCAM-CONVERSION FACTOR COEFF": "0.4700",
  "HamamatsuHam_DCAM-OUTPUT TRIGGER POLARITY[2]": "POSITIVE",
  "COM10-DelayBetweenCharsMs": "0.0000",
  "HamamatsuHam_DCAM-CameraName": "C13440-20C",
  "HamamatsuHam_DCAM-OUTPUT TRIGGER POLARITY[1]": "POSITIVE",
  "HamamatsuHam_DCAM-CCDTemperature": "-10.0000",
  "Core-Camera": "HamamatsuHam_DCAM",
  "HamamatsuHam_DCAM-OUTPUT TRIGGER POLARITY[0]": "POSITIVE",
  "HamamatsuHam_DCAM-EXPOSURE TIME UNITS": "MILLISECONDS",
  "HamamatsuHam_DCAM-READOUT DIRECTION": "DIVERGE",
  "COM10-StopBits": "1",
  "HamamatsuHam_DCAM-TransposeCorrection": "0",
  "COM10-DTR": "Disable",
  "HamamatsuHam_DCAM-OUTPUT TRIGGER PERIOD UNITS": "SECONDS",
  "COM10-Verbose": "1",
  "ZeissReflectorTurret-State": "3",
  "HamamatsuHam_DCAM-Trigger": "NORMAL",
  "COM10-AnswerTimeout": "500.0000",
  "HamamatsuHam_DCAM-INTENSITY LUT OUTPUT MIN": "0",
  "ZeissScope-Port": "COM10",
  "COM10-Name": "COM10",
  "HamamatsuHam_DCAM-TransposeXY": "0",
  "HamamatsuHam_DCAM-INTENSITY LUT INPUT MIN": "0",
  "HamamatsuHam_DCAM-Binning": "1x1",
  "HamamatsuHam_DCAM-TRIGGER DELAY": "0.0000",
  "Core-TimeoutMs": "5000",
  "ZeissReflectorTurret-Label": "4- ",
  "HamamatsuHam_DCAM-TRIGGER GLOBAL EXPOSURE": "GLOBAL RESET",
  "ZeissSidePort-State": "1",
  "HamamatsuHam_DCAM-EXTRACTION MODE": "OFF",
  "HamamatsuHam_DCAM-Description": "Hamamatsu device adapter 2.0.6.63",
  "COM10-Parity": "None",
  "HamamatsuHam_DCAM-MINIMUM ACQUISITION TIMEOUT": "60000",
  "COM10-BaudRate": "57600",
  "Core-AutoFocus": "",
  "HamamatsuHam_DCAM-CONVERSION FACTOR OFFSET": "100.0000",
  "HamamatsuHam_DCAM-VIEW MODE": "FULL CHIP",
  "HamamatsuHam_DCAM-TRIGGER TIMES": "1",
  "HamamatsuHam_DCAM-INTERNAL LINE SPEED": "0.6671",
  "ZeissSidePort-Label": "left",
  "Core-Galvo": "",
  "COM10-DataBits": "8",
  "HamamatsuHam_DCAM-PixelType": "16bit",
  "Core-Initialize": "1",
  "HamamatsuHam_DCAM-INTERNAL LINE INTERVAL UNITS": "MILLISECONDS",
  "HamamatsuHam_DCAM-HOT PIXEL CORRECT LEVEL": "STANDARD",
  "ZeissScope-Microscope Version": "Application version: ",
  "HamamatsuHam_DCAM-Camera Version": "4.31.B",
  "Core-Shutter": "",
  "ScopeDataKeys": [
    "HamamatsuHam_DCAM-OUTPUT TRIGGER PERIOD[2]",
    "HamamatsuHam_DCAM-OUTPUT TRIGGER PERIOD[1]",
    "ZeissReflectorTurret-Description",
    "ZeissSidePort-Name",
    "HamamatsuHam_DCAM-CameraID",
    "HamamatsuHam_DCAM-OUTPUT TRIGGER BASE SENSOR[2]",
    "HamamatsuHam_DCAM-OUTPUT TRIGGER PERIOD[0]",
    "HamamatsuHam_DCAM-TransposeMirrorX",
    "ZeissScope-Name",
    "HamamatsuHam_DCAM-ScanMode",
    "HamamatsuHam_DCAM-ReadoutTime",
    "HamamatsuHam_DCAM-MASTER PULSE BURST TIMES",
    "HamamatsuHam_DCAM-OUTPUT TRIGGER BASE SENSOR[1]",
    "HamamatsuHam_DCAM-TransposeMirrorY",
    "HamamatsuHam_DCAM-EXPOSURE FULL RANGE",
    "HamamatsuHam_DCAM-OUTPUT TRIGGER BASE SENSOR[0]",
    "HamamatsuHam_DCAM-VIEW CONTROL",
    "ZeissScope-Description",
    "Core-ImageProcessor",
    "ZeissSidePort-Description",
    "HamamatsuHam_DCAM-TRIGGER SOURCE",
    "HamamatsuHam_DCAM-OUTPUT TRIGGER SOURCE[2]",
    "HamamatsuHam_DCAM-MASTER PULSE TRIGGER SOURCE",
    "Core-SLM",
    "ZeissReflectorTurret-Name",
    "COM10-Fast USB to Serial",
    "HamamatsuHam_DCAM-TriggerPolarity",
    "HamamatsuHam_DCAM-MASTER PULSE MODE",
    "HamamatsuHam_DCAM-DEFECT CORRECT MODE",
    "HamamatsuHam_DCAM-OUTPUT TRIGGER SOURCE[1]",
    "HamamatsuHam_DCAM-SENSOR MODE",
    "ZeissScope-DefiniteFocusVersion",
    "HamamatsuHam_DCAM-ENHANCED VISUALIZATION MODE",
    "COM10-Handshaking",
    "HamamatsuHam_DCAM-INTENSITY LUT ENABLE",
    "HamamatsuHam_DCAM-Camera Bus",
    "HamamatsuHam_DCAM-Bits per Channel",
    "HamamatsuHam_DCAM-MASTER PULSE INTERVAL",
    "HamamatsuHam_DCAM-OUTPUT TRIGGER DELAY[2]",
    "HamamatsuHam_DCAM-OUTPUT TRIGGER SOURCE[0]",
    "HamamatsuHam_DCAM-OUTPUT TRIGGER DELAY[1]",
    "HamamatsuHam_DCAM-INTENSITY LUT OUTPUT MAX",
    "HamamatsuHam_DCAM-Exposure",
    "HamamatsuHam_DCAM-OUTPUT TRIGGER DELAY[0]",
    "Core-Focus",
    "Core-ChannelGroup",
    "HamamatsuHam_DCAM-INTENSITY LUT INPUT MAX",
    "HamamatsuHam_DCAM-INTERNAL LINE SPEED UNITS",
    "ZeissScope-AnswerTimeOut",
    "HamamatsuHam_DCAM-Name",
    "HamamatsuHam_DCAM-OUTPUT TRIGGER KIND[2]",
    "HamamatsuHam_DCAM-OUTPUT TRIGGER DELAY UNITS",
    "HamamatsuHam_DCAM-OUTPUT TRIGGER KIND[1]",
    "Core-XYStage",
    "COM10-Description",
    "HamamatsuHam_DCAM-OUTPUT TRIGGER KIND[0]",
    "HamamatsuHam_DCAM-INTERNAL LINE INTERVAL",
    "Core-AutoShutter",
    "HamamatsuHam_DCAM-TRIGGER ACTIVE",
    "HamamatsuHam_DCAM-OUTPUT TRIGGER PRE HSYNC COUNT",
    "HamamatsuHam_DCAM-CONVERSION FACTOR COEFF",
    "HamamatsuHam_DCAM-OUTPUT TRIGGER POLARITY[2]",
    "COM10-DelayBetweenCharsMs",
    "HamamatsuHam_DCAM-CameraName",
    "HamamatsuHam_DCAM-OUTPUT TRIGGER POLARITY[1]",
    "HamamatsuHam_DCAM-CCDTemperature",
    "Core-Camera",
    "HamamatsuHam_DCAM-OUTPUT TRIGGER POLARITY[0]",
    "HamamatsuHam_DCAM-EXPOSURE TIME UNITS",
    "HamamatsuHam_DCAM-READOUT DIRECTION",
    "COM10-StopBits",
    "HamamatsuHam_DCAM-TransposeCorrection",
    "COM10-DTR",
    "HamamatsuHam_DCAM-OUTPUT TRIGGER PERIOD UNITS",
    "COM10-Verbose",
    "ZeissReflectorTurret-State",
    "HamamatsuHam_DCAM-Trigger",
    "COM10-AnswerTimeout",
    "HamamatsuHam_DCAM-INTENSITY LUT OUTPUT MIN",
    "ZeissScope-Port",
    "COM10-Name",
    "HamamatsuHam_DCAM-TransposeXY",
    "HamamatsuHam_DCAM-INTENSITY LUT INPUT MIN",
    "HamamatsuHam_DCAM-Binning",
    "HamamatsuHam_DCAM-TRIGGER DELAY",
    "Core-TimeoutMs",
    "ZeissReflectorTurret-Label",
    "HamamatsuHam_DCAM-TRIGGER GLOBAL EXPOSURE",
    "ZeissSidePort-State",
    "HamamatsuHam_DCAM-EXTRACTION MODE",
    "HamamatsuHam_DCAM-Description",
    "COM10-Parity",
    "HamamatsuHam_DCAM-MINIMUM ACQUISITION TIMEOUT",
    "COM10-BaudRate",
    "Core-AutoFocus",
    "HamamatsuHam_DCAM-CONVERSION FACTOR OFFSET",
    "HamamatsuHam_DCAM-VIEW MODE",
    "HamamatsuHam_DCAM-TRIGGER TIMES",
    "HamamatsuHam_DCAM-INTERNAL LINE SPEED",
    "ZeissSidePort-Label",
    "Core-Galvo",
    "COM10-DataBits",
    "HamamatsuHam_DCAM-PixelType",
    "Core-Initialize",
    "HamamatsuHam_DCAM-INTERNAL LINE INTERVAL UNITS",
    "HamamatsuHam_DCAM-HOT PIXEL CORRECT LEVEL",
    "ZeissScope-Microscope Version",
    "HamamatsuHam_DCAM-Camera Version",
    "Core-Shutter"
  ],
  "UserData": {
    "Electron_Coeff": {
      "type": "STRING",
      "scalar": "0.470000"
    },
    "Electron_Offset": {
      "type": "STRING",
      "scalar": "100.000000"
    },
    "HamamatsuImageNr": {
      "type": "STRING",
      "scalar": "3"
    },
    "TimeReceivedByCore": {
      "type": "STRING",
      "scalar": "2023-03-22 15:09:35.743300"
    }
  },
  "FileName": "Default/img_channel000_position000_time000000003_z000.tif"
},
"Coords-Default/img_channel000_position000_time000000004_z000.tif": {
  "Frame": 4,
  "FrameIndex": 4,
  "PositionIndex": 0,
  "Slice": 0,
  "SliceIndex": 0,
  "ChannelIndex": 0
},
"Metadata-Default/img_channel000_position000_time000000004_z000.tif": {
  "Width": 1552,
  "Height": 1552,
  "PixelType": "GRAY16",
  "Frame": 4,
  "FrameIndex": 4,
  "PositionIndex": 0,
  "Slice": 0,
  "SliceIndex": 0,
  "ChannelIndex": 0,
  "UUID": "7d914324-423b-4c80-a52c-a57e501373ad",
  "Camera": "HamamatsuHam_DCAM",
  "Binning": 1,
  "ROI": "240-228-1552-1552",
  "BitDepth": 16,
  "Exposure-ms": 20.00517293233083,
  "ElapsedTime-ms": 4881.0,
  "ImageNumber": 4,
  "ReceivedTime": "2023-03-22 15:09:35.774 +0100",
  "PixelSizeUm": 0.064484127,
  "PixelSizeAffine": "0.064484127;0.0;0.0;0.0;0.064484127;0.0",
  "PositionName": "Default",
  "HamamatsuHam_DCAM-OUTPUT TRIGGER PERIOD[2]": "0.0001",
  "HamamatsuHam_DCAM-OUTPUT TRIGGER PERIOD[1]": "0.0001",
  "ZeissReflectorTurret-Description": "Reflector Turret",
  "ZeissSidePort-Name": "ZeissSidePort",
  "HamamatsuHam_DCAM-CameraID": "S/N: 304183",
  "HamamatsuHam_DCAM-OUTPUT TRIGGER BASE SENSOR[2]": "ALL VIEWS",
  "HamamatsuHam_DCAM-OUTPUT TRIGGER PERIOD[0]": "0.0001",
  "HamamatsuHam_DCAM-TransposeMirrorX": "0",
  "ZeissScope-Name": "ZeissScope",
  "HamamatsuHam_DCAM-ScanMode": "2",
  "HamamatsuHam_DCAM-ReadoutTime": "0.0078",
  "HamamatsuHam_DCAM-MASTER PULSE BURST TIMES": "1",
  "HamamatsuHam_DCAM-OUTPUT TRIGGER BASE SENSOR[1]": "ALL VIEWS",
  "HamamatsuHam_DCAM-TransposeMirrorY": "0",
  "HamamatsuHam_DCAM-EXPOSURE FULL RANGE": "DISABLE",
  "HamamatsuHam_DCAM-OUTPUT TRIGGER BASE SENSOR[0]": "ALL VIEWS",
  "HamamatsuHam_DCAM-VIEW CONTROL": "FULL CHIP",
  "ZeissScope-Description": "Zeiss microscope CAN bus adapter",
  "Core-ImageProcessor": "",
  "ZeissSidePort-Description": "Side Port",
  "HamamatsuHam_DCAM-TRIGGER SOURCE": "EXTERNAL",
  "HamamatsuHam_DCAM-OUTPUT TRIGGER SOURCE[2]": "VSYNC",
  "HamamatsuHam_DCAM-MASTER PULSE TRIGGER SOURCE": "EXTERNAL",
  "Core-SLM": "",
  "ZeissReflectorTurret-Name": "ZeissReflectorTurret",
  "COM10-Fast USB to Serial": "Disable",
  "HamamatsuHam_DCAM-TriggerPolarity": "NEGATIVE",
  "HamamatsuHam_DCAM-MASTER PULSE MODE": "CONTINUOUS",
  "HamamatsuHam_DCAM-DEFECT CORRECT MODE": "ON",
  "HamamatsuHam_DCAM-OUTPUT TRIGGER SOURCE[1]": "VSYNC",
  "HamamatsuHam_DCAM-SENSOR MODE": "AREA",
  "ZeissScope-DefiniteFocusVersion": "1",
  "HamamatsuHam_DCAM-ENHANCED VISUALIZATION MODE": "DISABLE",
  "COM10-Handshaking": "Off",
  "HamamatsuHam_DCAM-INTENSITY LUT ENABLE": "DISABLE",
  "HamamatsuHam_DCAM-Camera Bus": "AS-FBD-1XCLD-2PE4L",
  "HamamatsuHam_DCAM-Bits per Channel": "16",
  "HamamatsuHam_DCAM-MASTER PULSE INTERVAL": "0.1000",
  "HamamatsuHam_DCAM-OUTPUT TRIGGER DELAY[2]": "0.0000",
  "HamamatsuHam_DCAM-OUTPUT TRIGGER SOURCE[0]": "VSYNC",
  "HamamatsuHam_DCAM-OUTPUT TRIGGER DELAY[1]": "0.0000",
  "HamamatsuHam_DCAM-INTENSITY LUT OUTPUT MAX": "255",
  "HamamatsuHam_DCAM-Exposure": "20.01",
  "HamamatsuHam_DCAM-OUTPUT TRIGGER DELAY[0]": "0.0000",
  "Core-Focus": "",
  "Core-ChannelGroup": "",
  "HamamatsuHam_DCAM-INTENSITY LUT INPUT MAX": "65535",
  "HamamatsuHam_DCAM-INTERNAL LINE SPEED UNITS": "METERS PER SECOND",
  "ZeissScope-AnswerTimeOut": "500.0000",
  "HamamatsuHam_DCAM-Name": "HamamatsuHam_DCAM",
  "HamamatsuHam_DCAM-OUTPUT TRIGGER KIND[2]": "EXPOSURE",
  "HamamatsuHam_DCAM-OUTPUT TRIGGER DELAY UNITS": "SECONDS",
  "HamamatsuHam_DCAM-OUTPUT TRIGGER KIND[1]": "EXPOSURE",
  "Core-XYStage": "",
  "COM10-Description": "Serial port driver (boost:asio)",
  "HamamatsuHam_DCAM-OUTPUT TRIGGER KIND[0]": "EXPOSURE",
  "HamamatsuHam_DCAM-INTERNAL LINE INTERVAL": "0.0097",
  "Core-AutoShutter": "0",
  "HamamatsuHam_DCAM-TRIGGER ACTIVE": "EDGE",
  "HamamatsuHam_DCAM-OUTPUT TRIGGER PRE HSYNC COUNT": "0",
  "HamamatsuHam_DCAM-CONVERSION FACTOR COEFF": "0.4700",
  "HamamatsuHam_DCAM-OUTPUT TRIGGER POLARITY[2]": "POSITIVE",
  "COM10-DelayBetweenCharsMs": "0.0000",
  "HamamatsuHam_DCAM-CameraName": "C13440-20C",
  "HamamatsuHam_DCAM-OUTPUT TRIGGER POLARITY[1]": "POSITIVE",
  "HamamatsuHam_DCAM-CCDTemperature": "-10.0000",
  "Core-Camera": "HamamatsuHam_DCAM",
  "HamamatsuHam_DCAM-OUTPUT TRIGGER POLARITY[0]": "POSITIVE",
  "HamamatsuHam_DCAM-EXPOSURE TIME UNITS": "MILLISECONDS",
  "HamamatsuHam_DCAM-READOUT DIRECTION": "DIVERGE",
  "COM10-StopBits": "1",
  "HamamatsuHam_DCAM-TransposeCorrection": "0",
  "COM10-DTR": "Disable",
  "HamamatsuHam_DCAM-OUTPUT TRIGGER PERIOD UNITS": "SECONDS",
  "COM10-Verbose": "1",
  "ZeissReflectorTurret-State": "3",
  "HamamatsuHam_DCAM-Trigger": "NORMAL",
  "COM10-AnswerTimeout": "500.0000",
  "HamamatsuHam_DCAM-INTENSITY LUT OUTPUT MIN": "0",
  "ZeissScope-Port": "COM10",
  "COM10-Name": "COM10",
  "HamamatsuHam_DCAM-TransposeXY": "0",
  "HamamatsuHam_DCAM-INTENSITY LUT INPUT MIN": "0",
  "HamamatsuHam_DCAM-Binning": "1x1",
  "HamamatsuHam_DCAM-TRIGGER DELAY": "0.0000",
  "Core-TimeoutMs": "5000",
  "ZeissReflectorTurret-Label": "4- ",
  "HamamatsuHam_DCAM-TRIGGER GLOBAL EXPOSURE": "GLOBAL RESET",
  "ZeissSidePort-State": "1",
  "HamamatsuHam_DCAM-EXTRACTION MODE": "OFF",
  "HamamatsuHam_DCAM-Description": "Hamamatsu device adapter 2.0.6.63",
  "COM10-Parity": "None",
  "HamamatsuHam_DCAM-MINIMUM ACQUISITION TIMEOUT": "60000",
  "COM10-BaudRate": "57600",
  "Core-AutoFocus": "",
  "HamamatsuHam_DCAM-CONVERSION FACTOR OFFSET": "100.0000",
  "HamamatsuHam_DCAM-VIEW MODE": "FULL CHIP",
  "HamamatsuHam_DCAM-TRIGGER TIMES": "1",
  "HamamatsuHam_DCAM-INTERNAL LINE SPEED": "0.6671",
  "ZeissSidePort-Label": "left",
  "Core-Galvo": "",
  "COM10-DataBits": "8",
  "HamamatsuHam_DCAM-PixelType": "16bit",
  "Core-Initialize": "1",
  "HamamatsuHam_DCAM-INTERNAL LINE INTERVAL UNITS": "MILLISECONDS",
  "HamamatsuHam_DCAM-HOT PIXEL CORRECT LEVEL": "STANDARD",
  "ZeissScope-Microscope Version": "Application version: ",
  "HamamatsuHam_DCAM-Camera Version": "4.31.B",
  "Core-Shutter": "",
  "ScopeDataKeys": [
    "HamamatsuHam_DCAM-OUTPUT TRIGGER PERIOD[2]",
    "HamamatsuHam_DCAM-OUTPUT TRIGGER PERIOD[1]",
    "ZeissReflectorTurret-Description",
    "ZeissSidePort-Name",
    "HamamatsuHam_DCAM-CameraID",
    "HamamatsuHam_DCAM-OUTPUT TRIGGER BASE SENSOR[2]",
    "HamamatsuHam_DCAM-OUTPUT TRIGGER PERIOD[0]",
    "HamamatsuHam_DCAM-TransposeMirrorX",
    "ZeissScope-Name",
    "HamamatsuHam_DCAM-ScanMode",
    "HamamatsuHam_DCAM-ReadoutTime",
    "HamamatsuHam_DCAM-MASTER PULSE BURST TIMES",
    "HamamatsuHam_DCAM-OUTPUT TRIGGER BASE SENSOR[1]",
    "HamamatsuHam_DCAM-TransposeMirrorY",
    "HamamatsuHam_DCAM-EXPOSURE FULL RANGE",
    "HamamatsuHam_DCAM-OUTPUT TRIGGER BASE SENSOR[0]",
    "HamamatsuHam_DCAM-VIEW CONTROL",
    "ZeissScope-Description",
    "Core-ImageProcessor",
    "ZeissSidePort-Description",
    "HamamatsuHam_DCAM-TRIGGER SOURCE",
    "HamamatsuHam_DCAM-OUTPUT TRIGGER SOURCE[2]",
    "HamamatsuHam_DCAM-MASTER PULSE TRIGGER SOURCE",
    "Core-SLM",
    "ZeissReflectorTurret-Name",
    "COM10-Fast USB to Serial",
    "HamamatsuHam_DCAM-TriggerPolarity",
    "HamamatsuHam_DCAM-MASTER PULSE MODE",
    "HamamatsuHam_DCAM-DEFECT CORRECT MODE",
    "HamamatsuHam_DCAM-OUTPUT TRIGGER SOURCE[1]",
    "HamamatsuHam_DCAM-SENSOR MODE",
    "ZeissScope-DefiniteFocusVersion",
    "HamamatsuHam_DCAM-ENHANCED VISUALIZATION MODE",
    "COM10-Handshaking",
    "HamamatsuHam_DCAM-INTENSITY LUT ENABLE",
    "HamamatsuHam_DCAM-Camera Bus",
    "HamamatsuHam_DCAM-Bits per Channel",
    "HamamatsuHam_DCAM-MASTER PULSE INTERVAL",
    "HamamatsuHam_DCAM-OUTPUT TRIGGER DELAY[2]",
    "HamamatsuHam_DCAM-OUTPUT TRIGGER SOURCE[0]",
    "HamamatsuHam_DCAM-OUTPUT TRIGGER DELAY[1]",
    "HamamatsuHam_DCAM-INTENSITY LUT OUTPUT MAX",
    "HamamatsuHam_DCAM-Exposure",
    "HamamatsuHam_DCAM-OUTPUT TRIGGER DELAY[0]",
    "Core-Focus",
    "Core-ChannelGroup",
    "HamamatsuHam_DCAM-INTENSITY LUT INPUT MAX",
    "HamamatsuHam_DCAM-INTERNAL LINE SPEED UNITS",
    "ZeissScope-AnswerTimeOut",
    "HamamatsuHam_DCAM-Name",
    "HamamatsuHam_DCAM-OUTPUT TRIGGER KIND[2]",
    "HamamatsuHam_DCAM-OUTPUT TRIGGER DELAY UNITS",
    "HamamatsuHam_DCAM-OUTPUT TRIGGER KIND[1]",
    "Core-XYStage",
    "COM10-Description",
    "HamamatsuHam_DCAM-OUTPUT TRIGGER KIND[0]",
    "HamamatsuHam_DCAM-INTERNAL LINE INTERVAL",
    "Core-AutoShutter",
    "HamamatsuHam_DCAM-TRIGGER ACTIVE",
    "HamamatsuHam_DCAM-OUTPUT TRIGGER PRE HSYNC COUNT",
    "HamamatsuHam_DCAM-CONVERSION FACTOR COEFF",
    "HamamatsuHam_DCAM-OUTPUT TRIGGER POLARITY[2]",
    "COM10-DelayBetweenCharsMs",
    "HamamatsuHam_DCAM-CameraName",
    "HamamatsuHam_DCAM-OUTPUT TRIGGER POLARITY[1]",
    "HamamatsuHam_DCAM-CCDTemperature",
    "Core-Camera",
    "HamamatsuHam_DCAM-OUTPUT TRIGGER POLARITY[0]",
    "HamamatsuHam_DCAM-EXPOSURE TIME UNITS",
    "HamamatsuHam_DCAM-READOUT DIRECTION",
    "COM10-StopBits",
    "HamamatsuHam_DCAM-TransposeCorrection",
    "COM10-DTR",
    "HamamatsuHam_DCAM-OUTPUT TRIGGER PERIOD UNITS",
    "COM10-Verbose",
    "ZeissReflectorTurret-State",
    "HamamatsuHam_DCAM-Trigger",
    "COM10-AnswerTimeout",
    "HamamatsuHam_DCAM-INTENSITY LUT OUTPUT MIN",
    "ZeissScope-Port",
    "COM10-Name",
    "HamamatsuHam_DCAM-TransposeXY",
    "HamamatsuHam_DCAM-INTENSITY LUT INPUT MIN",
    "HamamatsuHam_DCAM-Binning",
    "HamamatsuHam_DCAM-TRIGGER DELAY",
    "Core-TimeoutMs",
    "ZeissReflectorTurret-Label",
    "HamamatsuHam_DCAM-TRIGGER GLOBAL EXPOSURE",
    "ZeissSidePort-State",
    "HamamatsuHam_DCAM-EXTRACTION MODE",
    "HamamatsuHam_DCAM-Description",
    "COM10-Parity",
    "HamamatsuHam_DCAM-MINIMUM ACQUISITION TIMEOUT",
    "COM10-BaudRate",
    "Core-AutoFocus",
    "HamamatsuHam_DCAM-CONVERSION FACTOR OFFSET",
    "HamamatsuHam_DCAM-VIEW MODE",
    "HamamatsuHam_DCAM-TRIGGER TIMES",
    "HamamatsuHam_DCAM-INTERNAL LINE SPEED",
    "ZeissSidePort-Label",
    "Core-Galvo",
    "COM10-DataBits",
    "HamamatsuHam_DCAM-PixelType",
    "Core-Initialize",
    "HamamatsuHam_DCAM-INTERNAL LINE INTERVAL UNITS",
    "HamamatsuHam_DCAM-HOT PIXEL CORRECT LEVEL",
    "ZeissScope-Microscope Version",
    "HamamatsuHam_DCAM-Camera Version",
    "Core-Shutter"
  ],
  "UserData": {
    "Electron_Coeff": {
      "type": "STRING",
      "scalar": "0.470000"
    },
    "Electron_Offset": {
      "type": "STRING",
      "scalar": "100.000000"
    },
    "HamamatsuImageNr": {
      "type": "STRING",
      "scalar": "4"
    },
    "TimeReceivedByCore": {
      "type": "STRING",
      "scalar": "2023-03-22 15:09:35.771825"
    }
  },
  "FileName": "Default/img_channel000_position000_time000000004_z000.tif"
},
"Coords-Default/img_channel000_position000_time000000005_z000.tif": {
  "Frame": 5,
  "FrameIndex": 5,
  "PositionIndex": 0,
  "Slice": 0,
  "SliceIndex": 0,
  "ChannelIndex": 0
},
"Metadata-Default/img_channel000_position000_time000000005_z000.tif": {
  "Width": 1552,
  "Height": 1552,
  "PixelType": "GRAY16",
  "Frame": 5,
  "FrameIndex": 5,
  "PositionIndex": 0,
  "Slice": 0,
  "SliceIndex": 0,
  "ChannelIndex": 0,
  "UUID": "5d3f0e3a-ea56-49c8-bcad-2b5324a06a27",
  "Camera": "HamamatsuHam_DCAM",
  "Binning": 1,
  "ROI": "240-228-1552-1552",
  "BitDepth": 16,
  "Exposure-ms": 20.00517293233083,
  "ElapsedTime-ms": 4909.0,
  "ImageNumber": 5,
  "ReceivedTime": "2023-03-22 15:09:35.817 +0100",
  "PixelSizeUm": 0.064484127,
  "PixelSizeAffine": "0.064484127;0.0;0.0;0.0;0.064484127;0.0",
  "PositionName": "Default",
  "HamamatsuHam_DCAM-OUTPUT TRIGGER PERIOD[2]": "0.0001",
  "HamamatsuHam_DCAM-OUTPUT TRIGGER PERIOD[1]": "0.0001",
  "ZeissReflectorTurret-Description": "Reflector Turret",
  "ZeissSidePort-Name": "ZeissSidePort",
  "HamamatsuHam_DCAM-CameraID": "S/N: 304183",
  "HamamatsuHam_DCAM-OUTPUT TRIGGER BASE SENSOR[2]": "ALL VIEWS",
  "HamamatsuHam_DCAM-OUTPUT TRIGGER PERIOD[0]": "0.0001",
  "HamamatsuHam_DCAM-TransposeMirrorX": "0",
  "ZeissScope-Name": "ZeissScope",
  "HamamatsuHam_DCAM-ScanMode": "2",
  "HamamatsuHam_DCAM-ReadoutTime": "0.0078",
  "HamamatsuHam_DCAM-MASTER PULSE BURST TIMES": "1",
  "HamamatsuHam_DCAM-OUTPUT TRIGGER BASE SENSOR[1]": "ALL VIEWS",
  "HamamatsuHam_DCAM-TransposeMirrorY": "0",
  "HamamatsuHam_DCAM-EXPOSURE FULL RANGE": "DISABLE",
  "HamamatsuHam_DCAM-OUTPUT TRIGGER BASE SENSOR[0]": "ALL VIEWS",
  "HamamatsuHam_DCAM-VIEW CONTROL": "FULL CHIP",
  "ZeissScope-Description": "Zeiss microscope CAN bus adapter",
  "Core-ImageProcessor": "",
  "ZeissSidePort-Description": "Side Port",
  "HamamatsuHam_DCAM-TRIGGER SOURCE": "EXTERNAL",
  "HamamatsuHam_DCAM-OUTPUT TRIGGER SOURCE[2]": "VSYNC",
  "HamamatsuHam_DCAM-MASTER PULSE TRIGGER SOURCE": "EXTERNAL",
  "Core-SLM": "",
  "ZeissReflectorTurret-Name": "ZeissReflectorTurret",
  "COM10-Fast USB to Serial": "Disable",
  "HamamatsuHam_DCAM-TriggerPolarity": "NEGATIVE",
  "HamamatsuHam_DCAM-MASTER PULSE MODE": "CONTINUOUS",
  "HamamatsuHam_DCAM-DEFECT CORRECT MODE": "ON",
  "HamamatsuHam_DCAM-OUTPUT TRIGGER SOURCE[1]": "VSYNC",
  "HamamatsuHam_DCAM-SENSOR MODE": "AREA",
  "ZeissScope-DefiniteFocusVersion": "1",
  "HamamatsuHam_DCAM-ENHANCED VISUALIZATION MODE": "DISABLE",
  "COM10-Handshaking": "Off",
  "HamamatsuHam_DCAM-INTENSITY LUT ENABLE": "DISABLE",
  "HamamatsuHam_DCAM-Camera Bus": "AS-FBD-1XCLD-2PE4L",
  "HamamatsuHam_DCAM-Bits per Channel": "16",
  "HamamatsuHam_DCAM-MASTER PULSE INTERVAL": "0.1000",
  "HamamatsuHam_DCAM-OUTPUT TRIGGER DELAY[2]": "0.0000",
  "HamamatsuHam_DCAM-OUTPUT TRIGGER SOURCE[0]": "VSYNC",
  "HamamatsuHam_DCAM-OUTPUT TRIGGER DELAY[1]": "0.0000",
  "HamamatsuHam_DCAM-INTENSITY LUT OUTPUT MAX": "255",
  "HamamatsuHam_DCAM-Exposure": "20.01",
  "HamamatsuHam_DCAM-OUTPUT TRIGGER DELAY[0]": "0.0000",
  "Core-Focus": "",
  "Core-ChannelGroup": "",
  "HamamatsuHam_DCAM-INTENSITY LUT INPUT MAX": "65535",
  "HamamatsuHam_DCAM-INTERNAL LINE SPEED UNITS": "METERS PER SECOND",
  "ZeissScope-AnswerTimeOut": "500.0000",
  "HamamatsuHam_DCAM-Name": "HamamatsuHam_DCAM",
  "HamamatsuHam_DCAM-OUTPUT TRIGGER KIND[2]": "EXPOSURE",
  "HamamatsuHam_DCAM-OUTPUT TRIGGER DELAY UNITS": "SECONDS",
  "HamamatsuHam_DCAM-OUTPUT TRIGGER KIND[1]": "EXPOSURE",
  "Core-XYStage": "",
  "COM10-Description": "Serial port driver (boost:asio)",
  "HamamatsuHam_DCAM-OUTPUT TRIGGER KIND[0]": "EXPOSURE",
  "HamamatsuHam_DCAM-INTERNAL LINE INTERVAL": "0.0097",
  "Core-AutoShutter": "0",
  "HamamatsuHam_DCAM-TRIGGER ACTIVE": "EDGE",
  "HamamatsuHam_DCAM-OUTPUT TRIGGER PRE HSYNC COUNT": "0",
  "HamamatsuHam_DCAM-CONVERSION FACTOR COEFF": "0.4700",
  "HamamatsuHam_DCAM-OUTPUT TRIGGER POLARITY[2]": "POSITIVE",
  "COM10-DelayBetweenCharsMs": "0.0000",
  "HamamatsuHam_DCAM-CameraName": "C13440-20C",
  "HamamatsuHam_DCAM-OUTPUT TRIGGER POLARITY[1]": "POSITIVE",
  "HamamatsuHam_DCAM-CCDTemperature": "-10.0000",
  "Core-Camera": "HamamatsuHam_DCAM",
  "HamamatsuHam_DCAM-OUTPUT TRIGGER POLARITY[0]": "POSITIVE",
  "HamamatsuHam_DCAM-EXPOSURE TIME UNITS": "MILLISECONDS",
  "HamamatsuHam_DCAM-READOUT DIRECTION": "DIVERGE",
  "COM10-StopBits": "1",
  "HamamatsuHam_DCAM-TransposeCorrection": "0",
  "COM10-DTR": "Disable",
  "HamamatsuHam_DCAM-OUTPUT TRIGGER PERIOD UNITS": "SECONDS",
  "COM10-Verbose": "1",
  "ZeissReflectorTurret-State": "3",
  "HamamatsuHam_DCAM-Trigger": "NORMAL",
  "COM10-AnswerTimeout": "500.0000",
  "HamamatsuHam_DCAM-INTENSITY LUT OUTPUT MIN": "0",
  "ZeissScope-Port": "COM10",
  "COM10-Name": "COM10",
  "HamamatsuHam_DCAM-TransposeXY": "0",
  "HamamatsuHam_DCAM-INTENSITY LUT INPUT MIN": "0",
  "HamamatsuHam_DCAM-Binning": "1x1",
  "HamamatsuHam_DCAM-TRIGGER DELAY": "0.0000",
  "Core-TimeoutMs": "5000",
  "ZeissReflectorTurret-Label": "4- ",
  "HamamatsuHam_DCAM-TRIGGER GLOBAL EXPOSURE": "GLOBAL RESET",
  "ZeissSidePort-State": "1",
  "HamamatsuHam_DCAM-EXTRACTION MODE": "OFF",
  "HamamatsuHam_DCAM-Description": "Hamamatsu device adapter 2.0.6.63",
  "COM10-Parity": "None",
  "HamamatsuHam_DCAM-MINIMUM ACQUISITION TIMEOUT": "60000",
  "COM10-BaudRate": "57600",
  "Core-AutoFocus": "",
  "HamamatsuHam_DCAM-CONVERSION FACTOR OFFSET": "100.0000",
  "HamamatsuHam_DCAM-VIEW MODE": "FULL CHIP",
  "HamamatsuHam_DCAM-TRIGGER TIMES": "1",
  "HamamatsuHam_DCAM-INTERNAL LINE SPEED": "0.6671",
  "ZeissSidePort-Label": "left",
  "Core-Galvo": "",
  "COM10-DataBits": "8",
  "HamamatsuHam_DCAM-PixelType": "16bit",
  "Core-Initialize": "1",
  "HamamatsuHam_DCAM-INTERNAL LINE INTERVAL UNITS": "MILLISECONDS",
  "HamamatsuHam_DCAM-HOT PIXEL CORRECT LEVEL": "STANDARD",
  "ZeissScope-Microscope Version": "Application version: ",
  "HamamatsuHam_DCAM-Camera Version": "4.31.B",
  "Core-Shutter": "",
  "ScopeDataKeys": [
    "HamamatsuHam_DCAM-OUTPUT TRIGGER PERIOD[2]",
    "HamamatsuHam_DCAM-OUTPUT TRIGGER PERIOD[1]",
    "ZeissReflectorTurret-Description",
    "ZeissSidePort-Name",
    "HamamatsuHam_DCAM-CameraID",
    "HamamatsuHam_DCAM-OUTPUT TRIGGER BASE SENSOR[2]",
    "HamamatsuHam_DCAM-OUTPUT TRIGGER PERIOD[0]",
    "HamamatsuHam_DCAM-TransposeMirrorX",
    "ZeissScope-Name",
    "HamamatsuHam_DCAM-ScanMode",
    "HamamatsuHam_DCAM-ReadoutTime",
    "HamamatsuHam_DCAM-MASTER PULSE BURST TIMES",
    "HamamatsuHam_DCAM-OUTPUT TRIGGER BASE SENSOR[1]",
    "HamamatsuHam_DCAM-TransposeMirrorY",
    "HamamatsuHam_DCAM-EXPOSURE FULL RANGE",
    "HamamatsuHam_DCAM-OUTPUT TRIGGER BASE SENSOR[0]",
    "HamamatsuHam_DCAM-VIEW CONTROL",
    "ZeissScope-Description",
    "Core-ImageProcessor",
    "ZeissSidePort-Description",
    "HamamatsuHam_DCAM-TRIGGER SOURCE",
    "HamamatsuHam_DCAM-OUTPUT TRIGGER SOURCE[2]",
    "HamamatsuHam_DCAM-MASTER PULSE TRIGGER SOURCE",
    "Core-SLM",
    "ZeissReflectorTurret-Name",
    "COM10-Fast USB to Serial",
    "HamamatsuHam_DCAM-TriggerPolarity",
    "HamamatsuHam_DCAM-MASTER PULSE MODE",
    "HamamatsuHam_DCAM-DEFECT CORRECT MODE",
    "HamamatsuHam_DCAM-OUTPUT TRIGGER SOURCE[1]",
    "HamamatsuHam_DCAM-SENSOR MODE",
    "ZeissScope-DefiniteFocusVersion",
    "HamamatsuHam_DCAM-ENHANCED VISUALIZATION MODE",
    "COM10-Handshaking",
    "HamamatsuHam_DCAM-INTENSITY LUT ENABLE",
    "HamamatsuHam_DCAM-Camera Bus",
    "HamamatsuHam_DCAM-Bits per Channel",
    "HamamatsuHam_DCAM-MASTER PULSE INTERVAL",
    "HamamatsuHam_DCAM-OUTPUT TRIGGER DELAY[2]",
    "HamamatsuHam_DCAM-OUTPUT TRIGGER SOURCE[0]",
    "HamamatsuHam_DCAM-OUTPUT TRIGGER DELAY[1]",
    "HamamatsuHam_DCAM-INTENSITY LUT OUTPUT MAX",
    "HamamatsuHam_DCAM-Exposure",
    "HamamatsuHam_DCAM-OUTPUT TRIGGER DELAY[0]",
    "Core-Focus",
    "Core-ChannelGroup",
    "HamamatsuHam_DCAM-INTENSITY LUT INPUT MAX",
    "HamamatsuHam_DCAM-INTERNAL LINE SPEED UNITS",
    "ZeissScope-AnswerTimeOut",
    "HamamatsuHam_DCAM-Name",
    "HamamatsuHam_DCAM-OUTPUT TRIGGER KIND[2]",
    "HamamatsuHam_DCAM-OUTPUT TRIGGER DELAY UNITS",
    "HamamatsuHam_DCAM-OUTPUT TRIGGER KIND[1]",
    "Core-XYStage",
    "COM10-Description",
    "HamamatsuHam_DCAM-OUTPUT TRIGGER KIND[0]",
    "HamamatsuHam_DCAM-INTERNAL LINE INTERVAL",
    "Core-AutoShutter",
    "HamamatsuHam_DCAM-TRIGGER ACTIVE",
    "HamamatsuHam_DCAM-OUTPUT TRIGGER PRE HSYNC COUNT",
    "HamamatsuHam_DCAM-CONVERSION FACTOR COEFF",
    "HamamatsuHam_DCAM-OUTPUT TRIGGER POLARITY[2]",
    "COM10-DelayBetweenCharsMs",
    "HamamatsuHam_DCAM-CameraName",
    "HamamatsuHam_DCAM-OUTPUT TRIGGER POLARITY[1]",
    "HamamatsuHam_DCAM-CCDTemperature",
    "Core-Camera",
    "HamamatsuHam_DCAM-OUTPUT TRIGGER POLARITY[0]",
    "HamamatsuHam_DCAM-EXPOSURE TIME UNITS",
    "HamamatsuHam_DCAM-READOUT DIRECTION",
    "COM10-StopBits",
    "HamamatsuHam_DCAM-TransposeCorrection",
    "COM10-DTR",
    "HamamatsuHam_DCAM-OUTPUT TRIGGER PERIOD UNITS",
    "COM10-Verbose",
    "ZeissReflectorTurret-State",
    "HamamatsuHam_DCAM-Trigger",
    "COM10-AnswerTimeout",
    "HamamatsuHam_DCAM-INTENSITY LUT OUTPUT MIN",
    "ZeissScope-Port",
    "COM10-Name",
    "HamamatsuHam_DCAM-TransposeXY",
    "HamamatsuHam_DCAM-INTENSITY LUT INPUT MIN",
    "HamamatsuHam_DCAM-Binning",
    "HamamatsuHam_DCAM-TRIGGER DELAY",
    "Core-TimeoutMs",
    "ZeissReflectorTurret-Label",
    "HamamatsuHam_DCAM-TRIGGER GLOBAL EXPOSURE",
    "ZeissSidePort-State",
    "HamamatsuHam_DCAM-EXTRACTION MODE",
    "HamamatsuHam_DCAM-Description",
    "COM10-Parity",
    "HamamatsuHam_DCAM-MINIMUM ACQUISITION TIMEOUT",
    "COM10-BaudRate",
    "Core-AutoFocus",
    "HamamatsuHam_DCAM-CONVERSION FACTOR OFFSET",
    "HamamatsuHam_DCAM-VIEW MODE",
    "HamamatsuHam_DCAM-TRIGGER TIMES",
    "HamamatsuHam_DCAM-INTERNAL LINE SPEED",
    "ZeissSidePort-Label",
    "Core-Galvo",
    "COM10-DataBits",
    "HamamatsuHam_DCAM-PixelType",
    "Core-Initialize",
    "HamamatsuHam_DCAM-INTERNAL LINE INTERVAL UNITS",
    "HamamatsuHam_DCAM-HOT PIXEL CORRECT LEVEL",
    "ZeissScope-Microscope Version",
    "HamamatsuHam_DCAM-Camera Version",
    "Core-Shutter"
  ],
  "UserData": {
    "Electron_Coeff": {
      "type": "STRING",
      "scalar": "0.470000"
    },
    "Electron_Offset": {
      "type": "STRING",
      "scalar": "100.000000"
    },
    "HamamatsuImageNr": {
      "type": "STRING",
      "scalar": "5"
    },
    "TimeReceivedByCore": {
      "type": "STRING",
      "scalar": "2023-03-22 15:09:35.800296"
    }
  },
  "FileName": "Default/img_channel000_position000_time000000005_z000.tif"
},
"Coords-Default/img_channel000_position000_time000000006_z000.tif": {
  "Frame": 6,
  "FrameIndex": 6,
  "PositionIndex": 0,
  "Slice": 0,
  "SliceIndex": 0,
  "ChannelIndex": 0
},
"Metadata-Default/img_channel000_position000_time000000006_z000.tif": {
  "Width": 1552,
  "Height": 1552,
  "PixelType": "GRAY16",
  "Frame": 6,
  "FrameIndex": 6,
  "PositionIndex": 0,
  "Slice": 0,
  "SliceIndex": 0,
  "ChannelIndex": 0,
  "UUID": "1bc2093e-6726-474d-b975-f96824edd709",
  "Camera": "HamamatsuHam_DCAM",
  "Binning": 1,
  "ROI": "240-228-1552-1552",
  "BitDepth": 16,
  "Exposure-ms": 20.00517293233083,
  "ElapsedTime-ms": 4938.0,
  "ImageNumber": 6,
  "ReceivedTime": "2023-03-22 15:09:35.846 +0100",
  "PixelSizeUm": 0.064484127,
  "PixelSizeAffine": "0.064484127;0.0;0.0;0.0;0.064484127;0.0",
  "PositionName": "Default",
  "HamamatsuHam_DCAM-OUTPUT TRIGGER PERIOD[2]": "0.0001",
  "HamamatsuHam_DCAM-OUTPUT TRIGGER PERIOD[1]": "0.0001",
  "ZeissReflectorTurret-Description": "Reflector Turret",
  "ZeissSidePort-Name": "ZeissSidePort",
  "HamamatsuHam_DCAM-CameraID": "S/N: 304183",
  "HamamatsuHam_DCAM-OUTPUT TRIGGER BASE SENSOR[2]": "ALL VIEWS",
  "HamamatsuHam_DCAM-OUTPUT TRIGGER PERIOD[0]": "0.0001",
  "HamamatsuHam_DCAM-TransposeMirrorX": "0",
  "ZeissScope-Name": "ZeissScope",
  "HamamatsuHam_DCAM-ScanMode": "2",
  "HamamatsuHam_DCAM-ReadoutTime": "0.0078",
  "HamamatsuHam_DCAM-MASTER PULSE BURST TIMES": "1",
  "HamamatsuHam_DCAM-OUTPUT TRIGGER BASE SENSOR[1]": "ALL VIEWS",
  "HamamatsuHam_DCAM-TransposeMirrorY": "0",
  "HamamatsuHam_DCAM-EXPOSURE FULL RANGE": "DISABLE",
  "HamamatsuHam_DCAM-OUTPUT TRIGGER BASE SENSOR[0]": "ALL VIEWS",
  "HamamatsuHam_DCAM-VIEW CONTROL": "FULL CHIP",
  "ZeissScope-Description": "Zeiss microscope CAN bus adapter",
  "Core-ImageProcessor": "",
  "ZeissSidePort-Description": "Side Port",
  "HamamatsuHam_DCAM-TRIGGER SOURCE": "EXTERNAL",
  "HamamatsuHam_DCAM-OUTPUT TRIGGER SOURCE[2]": "VSYNC",
  "HamamatsuHam_DCAM-MASTER PULSE TRIGGER SOURCE": "EXTERNAL",
  "Core-SLM": "",
  "ZeissReflectorTurret-Name": "ZeissReflectorTurret",
  "COM10-Fast USB to Serial": "Disable",
  "HamamatsuHam_DCAM-TriggerPolarity": "NEGATIVE",
  "HamamatsuHam_DCAM-MASTER PULSE MODE": "CONTINUOUS",
  "HamamatsuHam_DCAM-DEFECT CORRECT MODE": "ON",
  "HamamatsuHam_DCAM-OUTPUT TRIGGER SOURCE[1]": "VSYNC",
  "HamamatsuHam_DCAM-SENSOR MODE": "AREA",
  "ZeissScope-DefiniteFocusVersion": "1",
  "HamamatsuHam_DCAM-ENHANCED VISUALIZATION MODE": "DISABLE",
  "COM10-Handshaking": "Off",
  "HamamatsuHam_DCAM-INTENSITY LUT ENABLE": "DISABLE",
  "HamamatsuHam_DCAM-Camera Bus": "AS-FBD-1XCLD-2PE4L",
  "HamamatsuHam_DCAM-Bits per Channel": "16",
  "HamamatsuHam_DCAM-MASTER PULSE INTERVAL": "0.1000",
  "HamamatsuHam_DCAM-OUTPUT TRIGGER DELAY[2]": "0.0000",
  "HamamatsuHam_DCAM-OUTPUT TRIGGER SOURCE[0]": "VSYNC",
  "HamamatsuHam_DCAM-OUTPUT TRIGGER DELAY[1]": "0.0000",
  "HamamatsuHam_DCAM-INTENSITY LUT OUTPUT MAX": "255",
  "HamamatsuHam_DCAM-Exposure": "20.01",
  "HamamatsuHam_DCAM-OUTPUT TRIGGER DELAY[0]": "0.0000",
  "Core-Focus": "",
  "Core-ChannelGroup": "",
  "HamamatsuHam_DCAM-INTENSITY LUT INPUT MAX": "65535",
  "HamamatsuHam_DCAM-INTERNAL LINE SPEED UNITS": "METERS PER SECOND",
  "ZeissScope-AnswerTimeOut": "500.0000",
  "HamamatsuHam_DCAM-Name": "HamamatsuHam_DCAM",
  "HamamatsuHam_DCAM-OUTPUT TRIGGER KIND[2]": "EXPOSURE",
  "HamamatsuHam_DCAM-OUTPUT TRIGGER DELAY UNITS": "SECONDS",
  "HamamatsuHam_DCAM-OUTPUT TRIGGER KIND[1]": "EXPOSURE",
  "Core-XYStage": "",
  "COM10-Description": "Serial port driver (boost:asio)",
  "HamamatsuHam_DCAM-OUTPUT TRIGGER KIND[0]": "EXPOSURE",
  "HamamatsuHam_DCAM-INTERNAL LINE INTERVAL": "0.0097",
  "Core-AutoShutter": "0",
  "HamamatsuHam_DCAM-TRIGGER ACTIVE": "EDGE",
  "HamamatsuHam_DCAM-OUTPUT TRIGGER PRE HSYNC COUNT": "0",
  "HamamatsuHam_DCAM-CONVERSION FACTOR COEFF": "0.4700",
  "HamamatsuHam_DCAM-OUTPUT TRIGGER POLARITY[2]": "POSITIVE",
  "COM10-DelayBetweenCharsMs": "0.0000",
  "HamamatsuHam_DCAM-CameraName": "C13440-20C",
  "HamamatsuHam_DCAM-OUTPUT TRIGGER POLARITY[1]": "POSITIVE",
  "HamamatsuHam_DCAM-CCDTemperature": "-10.0000",
  "Core-Camera": "HamamatsuHam_DCAM",
  "HamamatsuHam_DCAM-OUTPUT TRIGGER POLARITY[0]": "POSITIVE",
  "HamamatsuHam_DCAM-EXPOSURE TIME UNITS": "MILLISECONDS",
  "HamamatsuHam_DCAM-READOUT DIRECTION": "DIVERGE",
  "COM10-StopBits": "1",
  "HamamatsuHam_DCAM-TransposeCorrection": "0",
  "COM10-DTR": "Disable",
  "HamamatsuHam_DCAM-OUTPUT TRIGGER PERIOD UNITS": "SECONDS",
  "COM10-Verbose": "1",
  "ZeissReflectorTurret-State": "3",
  "HamamatsuHam_DCAM-Trigger": "NORMAL",
  "COM10-AnswerTimeout": "500.0000",
  "HamamatsuHam_DCAM-INTENSITY LUT OUTPUT MIN": "0",
  "ZeissScope-Port": "COM10",
  "COM10-Name": "COM10",
  "HamamatsuHam_DCAM-TransposeXY": "0",
  "HamamatsuHam_DCAM-INTENSITY LUT INPUT MIN": "0",
  "HamamatsuHam_DCAM-Binning": "1x1",
  "HamamatsuHam_DCAM-TRIGGER DELAY": "0.0000",
  "Core-TimeoutMs": "5000",
  "ZeissReflectorTurret-Label": "4- ",
  "HamamatsuHam_DCAM-TRIGGER GLOBAL EXPOSURE": "GLOBAL RESET",
  "ZeissSidePort-State": "1",
  "HamamatsuHam_DCAM-EXTRACTION MODE": "OFF",
  "HamamatsuHam_DCAM-Description": "Hamamatsu device adapter 2.0.6.63",
  "COM10-Parity": "None",
  "HamamatsuHam_DCAM-MINIMUM ACQUISITION TIMEOUT": "60000",
  "COM10-BaudRate": "57600",
  "Core-AutoFocus": "",
  "HamamatsuHam_DCAM-CONVERSION FACTOR OFFSET": "100.0000",
  "HamamatsuHam_DCAM-VIEW MODE": "FULL CHIP",
  "HamamatsuHam_DCAM-TRIGGER TIMES": "1",
  "HamamatsuHam_DCAM-INTERNAL LINE SPEED": "0.6671",
  "ZeissSidePort-Label": "left",
  "Core-Galvo": "",
  "COM10-DataBits": "8",
  "HamamatsuHam_DCAM-PixelType": "16bit",
  "Core-Initialize": "1",
  "HamamatsuHam_DCAM-INTERNAL LINE INTERVAL UNITS": "MILLISECONDS",
  "HamamatsuHam_DCAM-HOT PIXEL CORRECT LEVEL": "STANDARD",
  "ZeissScope-Microscope Version": "Application version: ",
  "HamamatsuHam_DCAM-Camera Version": "4.31.B",
  "Core-Shutter": "",
  "ScopeDataKeys": [
    "HamamatsuHam_DCAM-OUTPUT TRIGGER PERIOD[2]",
    "HamamatsuHam_DCAM-OUTPUT TRIGGER PERIOD[1]",
    "ZeissReflectorTurret-Description",
    "ZeissSidePort-Name",
    "HamamatsuHam_DCAM-CameraID",
    "HamamatsuHam_DCAM-OUTPUT TRIGGER BASE SENSOR[2]",
    "HamamatsuHam_DCAM-OUTPUT TRIGGER PERIOD[0]",
    "HamamatsuHam_DCAM-TransposeMirrorX",
    "ZeissScope-Name",
    "HamamatsuHam_DCAM-ScanMode",
    "HamamatsuHam_DCAM-ReadoutTime",
    "HamamatsuHam_DCAM-MASTER PULSE BURST TIMES",
    "HamamatsuHam_DCAM-OUTPUT TRIGGER BASE SENSOR[1]",
    "HamamatsuHam_DCAM-TransposeMirrorY",
    "HamamatsuHam_DCAM-EXPOSURE FULL RANGE",
    "HamamatsuHam_DCAM-OUTPUT TRIGGER BASE SENSOR[0]",
    "HamamatsuHam_DCAM-VIEW CONTROL",
    "ZeissScope-Description",
    "Core-ImageProcessor",
    "ZeissSidePort-Description",
    "HamamatsuHam_DCAM-TRIGGER SOURCE",
    "HamamatsuHam_DCAM-OUTPUT TRIGGER SOURCE[2]",
    "HamamatsuHam_DCAM-MASTER PULSE TRIGGER SOURCE",
    "Core-SLM",
    "ZeissReflectorTurret-Name",
    "COM10-Fast USB to Serial",
    "HamamatsuHam_DCAM-TriggerPolarity",
    "HamamatsuHam_DCAM-MASTER PULSE MODE",
    "HamamatsuHam_DCAM-DEFECT CORRECT MODE",
    "HamamatsuHam_DCAM-OUTPUT TRIGGER SOURCE[1]",
    "HamamatsuHam_DCAM-SENSOR MODE",
    "ZeissScope-DefiniteFocusVersion",
    "HamamatsuHam_DCAM-ENHANCED VISUALIZATION MODE",
    "COM10-Handshaking",
    "HamamatsuHam_DCAM-INTENSITY LUT ENABLE",
    "HamamatsuHam_DCAM-Camera Bus",
    "HamamatsuHam_DCAM-Bits per Channel",
    "HamamatsuHam_DCAM-MASTER PULSE INTERVAL",
    "HamamatsuHam_DCAM-OUTPUT TRIGGER DELAY[2]",
    "HamamatsuHam_DCAM-OUTPUT TRIGGER SOURCE[0]",
    "HamamatsuHam_DCAM-OUTPUT TRIGGER DELAY[1]",
    "HamamatsuHam_DCAM-INTENSITY LUT OUTPUT MAX",
    "HamamatsuHam_DCAM-Exposure",
    "HamamatsuHam_DCAM-OUTPUT TRIGGER DELAY[0]",
    "Core-Focus",
    "Core-ChannelGroup",
    "HamamatsuHam_DCAM-INTENSITY LUT INPUT MAX",
    "HamamatsuHam_DCAM-INTERNAL LINE SPEED UNITS",
    "ZeissScope-AnswerTimeOut",
    "HamamatsuHam_DCAM-Name",
    "HamamatsuHam_DCAM-OUTPUT TRIGGER KIND[2]",
    "HamamatsuHam_DCAM-OUTPUT TRIGGER DELAY UNITS",
    "HamamatsuHam_DCAM-OUTPUT TRIGGER KIND[1]",
    "Core-XYStage",
    "COM10-Description",
    "HamamatsuHam_DCAM-OUTPUT TRIGGER KIND[0]",
    "HamamatsuHam_DCAM-INTERNAL LINE INTERVAL",
    "Core-AutoShutter",
    "HamamatsuHam_DCAM-TRIGGER ACTIVE",
    "HamamatsuHam_DCAM-OUTPUT TRIGGER PRE HSYNC COUNT",
    "HamamatsuHam_DCAM-CONVERSION FACTOR COEFF",
    "HamamatsuHam_DCAM-OUTPUT TRIGGER POLARITY[2]",
    "COM10-DelayBetweenCharsMs",
    "HamamatsuHam_DCAM-CameraName",
    "HamamatsuHam_DCAM-OUTPUT TRIGGER POLARITY[1]",
    "HamamatsuHam_DCAM-CCDTemperature",
    "Core-Camera",
    "HamamatsuHam_DCAM-OUTPUT TRIGGER POLARITY[0]",
    "HamamatsuHam_DCAM-EXPOSURE TIME UNITS",
    "HamamatsuHam_DCAM-READOUT DIRECTION",
    "COM10-StopBits",
    "HamamatsuHam_DCAM-TransposeCorrection",
    "COM10-DTR",
    "HamamatsuHam_DCAM-OUTPUT TRIGGER PERIOD UNITS",
    "COM10-Verbose",
    "ZeissReflectorTurret-State",
    "HamamatsuHam_DCAM-Trigger",
    "COM10-AnswerTimeout",
    "HamamatsuHam_DCAM-INTENSITY LUT OUTPUT MIN",
    "ZeissScope-Port",
    "COM10-Name",
    "HamamatsuHam_DCAM-TransposeXY",
    "HamamatsuHam_DCAM-INTENSITY LUT INPUT MIN",
    "HamamatsuHam_DCAM-Binning",
    "HamamatsuHam_DCAM-TRIGGER DELAY",
    "Core-TimeoutMs",
    "ZeissReflectorTurret-Label",
    "HamamatsuHam_DCAM-TRIGGER GLOBAL EXPOSURE",
    "ZeissSidePort-State",
    "HamamatsuHam_DCAM-EXTRACTION MODE",
    "HamamatsuHam_DCAM-Description",
    "COM10-Parity",
    "HamamatsuHam_DCAM-MINIMUM ACQUISITION TIMEOUT",
    "COM10-BaudRate",
    "Core-AutoFocus",
    "HamamatsuHam_DCAM-CONVERSION FACTOR OFFSET",
    "HamamatsuHam_DCAM-VIEW MODE",
    "HamamatsuHam_DCAM-TRIGGER TIMES",
    "HamamatsuHam_DCAM-INTERNAL LINE SPEED",
    "ZeissSidePort-Label",
    "Core-Galvo",
    "COM10-DataBits",
    "HamamatsuHam_DCAM-PixelType",
    "Core-Initialize",
    "HamamatsuHam_DCAM-INTERNAL LINE INTERVAL UNITS",
    "HamamatsuHam_DCAM-HOT PIXEL CORRECT LEVEL",
    "ZeissScope-Microscope Version",
    "HamamatsuHam_DCAM-Camera Version",
    "Core-Shutter"
  ],
  "UserData": {
    "Electron_Coeff": {
      "type": "STRING",
      "scalar": "0.470000"
    },
    "Electron_Offset": {
      "type": "STRING",
      "scalar": "100.000000"
    },
    "HamamatsuImageNr": {
      "type": "STRING",
      "scalar": "6"
    },
    "TimeReceivedByCore": {
      "type": "STRING",
      "scalar": "2023-03-22 15:09:35.829042"
    }
  },
  "FileName": "Default/img_channel000_position000_time000000006_z000.tif"
},
"Coords-Default/img_channel000_position000_time000000007_z000.tif": {
  "Frame": 7,
  "FrameIndex": 7,
  "PositionIndex": 0,
  "Slice": 0,
  "SliceIndex": 0,
  "ChannelIndex": 0
},
"Metadata-Default/img_channel000_position000_time000000007_z000.tif": {
  "Width": 1552,
  "Height": 1552,
  "PixelType": "GRAY16",
  "Frame": 7,
  "FrameIndex": 7,
  "PositionIndex": 0,
  "Slice": 0,
  "SliceIndex": 0,
  "ChannelIndex": 0,
  "UUID": "dc8d01dc-763b-4ed9-b6b0-eb058f529e10",
  "Camera": "HamamatsuHam_DCAM",
  "Binning": 1,
  "ROI": "240-228-1552-1552",
  "BitDepth": 16,
  "Exposure-ms": 20.00517293233083,
  "ElapsedTime-ms": 4967.0,
  "ImageNumber": 7,
  "ReceivedTime": "2023-03-22 15:09:35.860 +0100",
  "PixelSizeUm": 0.064484127,
  "PixelSizeAffine": "0.064484127;0.0;0.0;0.0;0.064484127;0.0",
  "PositionName": "Default",
  "HamamatsuHam_DCAM-OUTPUT TRIGGER PERIOD[2]": "0.0001",
  "HamamatsuHam_DCAM-OUTPUT TRIGGER PERIOD[1]": "0.0001",
  "ZeissReflectorTurret-Description": "Reflector Turret",
  "ZeissSidePort-Name": "ZeissSidePort",
  "HamamatsuHam_DCAM-CameraID": "S/N: 304183",
  "HamamatsuHam_DCAM-OUTPUT TRIGGER BASE SENSOR[2]": "ALL VIEWS",
  "HamamatsuHam_DCAM-OUTPUT TRIGGER PERIOD[0]": "0.0001",
  "HamamatsuHam_DCAM-TransposeMirrorX": "0",
  "ZeissScope-Name": "ZeissScope",
  "HamamatsuHam_DCAM-ScanMode": "2",
  "HamamatsuHam_DCAM-ReadoutTime": "0.0078",
  "HamamatsuHam_DCAM-MASTER PULSE BURST TIMES": "1",
  "HamamatsuHam_DCAM-OUTPUT TRIGGER BASE SENSOR[1]": "ALL VIEWS",
  "HamamatsuHam_DCAM-TransposeMirrorY": "0",
  "HamamatsuHam_DCAM-EXPOSURE FULL RANGE": "DISABLE",
  "HamamatsuHam_DCAM-OUTPUT TRIGGER BASE SENSOR[0]": "ALL VIEWS",
  "HamamatsuHam_DCAM-VIEW CONTROL": "FULL CHIP",
  "ZeissScope-Description": "Zeiss microscope CAN bus adapter",
  "Core-ImageProcessor": "",
  "ZeissSidePort-Description": "Side Port",
  "HamamatsuHam_DCAM-TRIGGER SOURCE": "EXTERNAL",
  "HamamatsuHam_DCAM-OUTPUT TRIGGER SOURCE[2]": "VSYNC",
  "HamamatsuHam_DCAM-MASTER PULSE TRIGGER SOURCE": "EXTERNAL",
  "Core-SLM": "",
  "ZeissReflectorTurret-Name": "ZeissReflectorTurret",
  "COM10-Fast USB to Serial": "Disable",
  "HamamatsuHam_DCAM-TriggerPolarity": "NEGATIVE",
  "HamamatsuHam_DCAM-MASTER PULSE MODE": "CONTINUOUS",
  "HamamatsuHam_DCAM-DEFECT CORRECT MODE": "ON",
  "HamamatsuHam_DCAM-OUTPUT TRIGGER SOURCE[1]": "VSYNC",
  "HamamatsuHam_DCAM-SENSOR MODE": "AREA",
  "ZeissScope-DefiniteFocusVersion": "1",
  "HamamatsuHam_DCAM-ENHANCED VISUALIZATION MODE": "DISABLE",
  "COM10-Handshaking": "Off",
  "HamamatsuHam_DCAM-INTENSITY LUT ENABLE": "DISABLE",
  "HamamatsuHam_DCAM-Camera Bus": "AS-FBD-1XCLD-2PE4L",
  "HamamatsuHam_DCAM-Bits per Channel": "16",
  "HamamatsuHam_DCAM-MASTER PULSE INTERVAL": "0.1000",
  "HamamatsuHam_DCAM-OUTPUT TRIGGER DELAY[2]": "0.0000",
  "HamamatsuHam_DCAM-OUTPUT TRIGGER SOURCE[0]": "VSYNC",
  "HamamatsuHam_DCAM-OUTPUT TRIGGER DELAY[1]": "0.0000",
  "HamamatsuHam_DCAM-INTENSITY LUT OUTPUT MAX": "255",
  "HamamatsuHam_DCAM-Exposure": "20.01",
  "HamamatsuHam_DCAM-OUTPUT TRIGGER DELAY[0]": "0.0000",
  "Core-Focus": "",
  "Core-ChannelGroup": "",
  "HamamatsuHam_DCAM-INTENSITY LUT INPUT MAX": "65535",
  "HamamatsuHam_DCAM-INTERNAL LINE SPEED UNITS": "METERS PER SECOND",
  "ZeissScope-AnswerTimeOut": "500.0000",
  "HamamatsuHam_DCAM-Name": "HamamatsuHam_DCAM",
  "HamamatsuHam_DCAM-OUTPUT TRIGGER KIND[2]": "EXPOSURE",
  "HamamatsuHam_DCAM-OUTPUT TRIGGER DELAY UNITS": "SECONDS",
  "HamamatsuHam_DCAM-OUTPUT TRIGGER KIND[1]": "EXPOSURE",
  "Core-XYStage": "",
  "COM10-Description": "Serial port driver (boost:asio)",
  "HamamatsuHam_DCAM-OUTPUT TRIGGER KIND[0]": "EXPOSURE",
  "HamamatsuHam_DCAM-INTERNAL LINE INTERVAL": "0.0097",
  "Core-AutoShutter": "0",
  "HamamatsuHam_DCAM-TRIGGER ACTIVE": "EDGE",
  "HamamatsuHam_DCAM-OUTPUT TRIGGER PRE HSYNC COUNT": "0",
  "HamamatsuHam_DCAM-CONVERSION FACTOR COEFF": "0.4700",
  "HamamatsuHam_DCAM-OUTPUT TRIGGER POLARITY[2]": "POSITIVE",
  "COM10-DelayBetweenCharsMs": "0.0000",
  "HamamatsuHam_DCAM-CameraName": "C13440-20C",
  "HamamatsuHam_DCAM-OUTPUT TRIGGER POLARITY[1]": "POSITIVE",
  "HamamatsuHam_DCAM-CCDTemperature": "-10.0000",
  "Core-Camera": "HamamatsuHam_DCAM",
  "HamamatsuHam_DCAM-OUTPUT TRIGGER POLARITY[0]": "POSITIVE",
  "HamamatsuHam_DCAM-EXPOSURE TIME UNITS": "MILLISECONDS",
  "HamamatsuHam_DCAM-READOUT DIRECTION": "DIVERGE",
  "COM10-StopBits": "1",
  "HamamatsuHam_DCAM-TransposeCorrection": "0",
  "COM10-DTR": "Disable",
  "HamamatsuHam_DCAM-OUTPUT TRIGGER PERIOD UNITS": "SECONDS",
  "COM10-Verbose": "1",
  "ZeissReflectorTurret-State": "3",
  "HamamatsuHam_DCAM-Trigger": "NORMAL",
  "COM10-AnswerTimeout": "500.0000",
  "HamamatsuHam_DCAM-INTENSITY LUT OUTPUT MIN": "0",
  "ZeissScope-Port": "COM10",
  "COM10-Name": "COM10",
  "HamamatsuHam_DCAM-TransposeXY": "0",
  "HamamatsuHam_DCAM-INTENSITY LUT INPUT MIN": "0",
  "HamamatsuHam_DCAM-Binning": "1x1",
  "HamamatsuHam_DCAM-TRIGGER DELAY": "0.0000",
  "Core-TimeoutMs": "5000",
  "ZeissReflectorTurret-Label": "4- ",
  "HamamatsuHam_DCAM-TRIGGER GLOBAL EXPOSURE": "GLOBAL RESET",
  "ZeissSidePort-State": "1",
  "HamamatsuHam_DCAM-EXTRACTION MODE": "OFF",
  "HamamatsuHam_DCAM-Description": "Hamamatsu device adapter 2.0.6.63",
  "COM10-Parity": "None",
  "HamamatsuHam_DCAM-MINIMUM ACQUISITION TIMEOUT": "60000",
  "COM10-BaudRate": "57600",
  "Core-AutoFocus": "",
  "HamamatsuHam_DCAM-CONVERSION FACTOR OFFSET": "100.0000",
  "HamamatsuHam_DCAM-VIEW MODE": "FULL CHIP",
  "HamamatsuHam_DCAM-TRIGGER TIMES": "1",
  "HamamatsuHam_DCAM-INTERNAL LINE SPEED": "0.6671",
  "ZeissSidePort-Label": "left",
  "Core-Galvo": "",
  "COM10-DataBits": "8",
  "HamamatsuHam_DCAM-PixelType": "16bit",
  "Core-Initialize": "1",
  "HamamatsuHam_DCAM-INTERNAL LINE INTERVAL UNITS": "MILLISECONDS",
  "HamamatsuHam_DCAM-HOT PIXEL CORRECT LEVEL": "STANDARD",
  "ZeissScope-Microscope Version": "Application version: ",
  "HamamatsuHam_DCAM-Camera Version": "4.31.B",
  "Core-Shutter": "",
  "ScopeDataKeys": [
    "HamamatsuHam_DCAM-OUTPUT TRIGGER PERIOD[2]",
    "HamamatsuHam_DCAM-OUTPUT TRIGGER PERIOD[1]",
    "ZeissReflectorTurret-Description",
    "ZeissSidePort-Name",
    "HamamatsuHam_DCAM-CameraID",
    "HamamatsuHam_DCAM-OUTPUT TRIGGER BASE SENSOR[2]",
    "HamamatsuHam_DCAM-OUTPUT TRIGGER PERIOD[0]",
    "HamamatsuHam_DCAM-TransposeMirrorX",
    "ZeissScope-Name",
    "HamamatsuHam_DCAM-ScanMode",
    "HamamatsuHam_DCAM-ReadoutTime",
    "HamamatsuHam_DCAM-MASTER PULSE BURST TIMES",
    "HamamatsuHam_DCAM-OUTPUT TRIGGER BASE SENSOR[1]",
    "HamamatsuHam_DCAM-TransposeMirrorY",
    "HamamatsuHam_DCAM-EXPOSURE FULL RANGE",
    "HamamatsuHam_DCAM-OUTPUT TRIGGER BASE SENSOR[0]",
    "HamamatsuHam_DCAM-VIEW CONTROL",
    "ZeissScope-Description",
    "Core-ImageProcessor",
    "ZeissSidePort-Description",
    "HamamatsuHam_DCAM-TRIGGER SOURCE",
    "HamamatsuHam_DCAM-OUTPUT TRIGGER SOURCE[2]",
    "HamamatsuHam_DCAM-MASTER PULSE TRIGGER SOURCE",
    "Core-SLM",
    "ZeissReflectorTurret-Name",
    "COM10-Fast USB to Serial",
    "HamamatsuHam_DCAM-TriggerPolarity",
    "HamamatsuHam_DCAM-MASTER PULSE MODE",
    "HamamatsuHam_DCAM-DEFECT CORRECT MODE",
    "HamamatsuHam_DCAM-OUTPUT TRIGGER SOURCE[1]",
    "HamamatsuHam_DCAM-SENSOR MODE",
    "ZeissScope-DefiniteFocusVersion",
    "HamamatsuHam_DCAM-ENHANCED VISUALIZATION MODE",
    "COM10-Handshaking",
    "HamamatsuHam_DCAM-INTENSITY LUT ENABLE",
    "HamamatsuHam_DCAM-Camera Bus",
    "HamamatsuHam_DCAM-Bits per Channel",
    "HamamatsuHam_DCAM-MASTER PULSE INTERVAL",
    "HamamatsuHam_DCAM-OUTPUT TRIGGER DELAY[2]",
    "HamamatsuHam_DCAM-OUTPUT TRIGGER SOURCE[0]",
    "HamamatsuHam_DCAM-OUTPUT TRIGGER DELAY[1]",
    "HamamatsuHam_DCAM-INTENSITY LUT OUTPUT MAX",
    "HamamatsuHam_DCAM-Exposure",
    "HamamatsuHam_DCAM-OUTPUT TRIGGER DELAY[0]",
    "Core-Focus",
    "Core-ChannelGroup",
    "HamamatsuHam_DCAM-INTENSITY LUT INPUT MAX",
    "HamamatsuHam_DCAM-INTERNAL LINE SPEED UNITS",
    "ZeissScope-AnswerTimeOut",
    "HamamatsuHam_DCAM-Name",
    "HamamatsuHam_DCAM-OUTPUT TRIGGER KIND[2]",
    "HamamatsuHam_DCAM-OUTPUT TRIGGER DELAY UNITS",
    "HamamatsuHam_DCAM-OUTPUT TRIGGER KIND[1]",
    "Core-XYStage",
    "COM10-Description",
    "HamamatsuHam_DCAM-OUTPUT TRIGGER KIND[0]",
    "HamamatsuHam_DCAM-INTERNAL LINE INTERVAL",
    "Core-AutoShutter",
    "HamamatsuHam_DCAM-TRIGGER ACTIVE",
    "HamamatsuHam_DCAM-OUTPUT TRIGGER PRE HSYNC COUNT",
    "HamamatsuHam_DCAM-CONVERSION FACTOR COEFF",
    "HamamatsuHam_DCAM-OUTPUT TRIGGER POLARITY[2]",
    "COM10-DelayBetweenCharsMs",
    "HamamatsuHam_DCAM-CameraName",
    "HamamatsuHam_DCAM-OUTPUT TRIGGER POLARITY[1]",
    "HamamatsuHam_DCAM-CCDTemperature",
    "Core-Camera",
    "HamamatsuHam_DCAM-OUTPUT TRIGGER POLARITY[0]",
    "HamamatsuHam_DCAM-EXPOSURE TIME UNITS",
    "HamamatsuHam_DCAM-READOUT DIRECTION",
    "COM10-StopBits",
    "HamamatsuHam_DCAM-TransposeCorrection",
    "COM10-DTR",
    "HamamatsuHam_DCAM-OUTPUT TRIGGER PERIOD UNITS",
    "COM10-Verbose",
    "ZeissReflectorTurret-State",
    "HamamatsuHam_DCAM-Trigger",
    "COM10-AnswerTimeout",
    "HamamatsuHam_DCAM-INTENSITY LUT OUTPUT MIN",
    "ZeissScope-Port",
    "COM10-Name",
    "HamamatsuHam_DCAM-TransposeXY",
    "HamamatsuHam_DCAM-INTENSITY LUT INPUT MIN",
    "HamamatsuHam_DCAM-Binning",
    "HamamatsuHam_DCAM-TRIGGER DELAY",
    "Core-TimeoutMs",
    "ZeissReflectorTurret-Label",
    "HamamatsuHam_DCAM-TRIGGER GLOBAL EXPOSURE",
    "ZeissSidePort-State",
    "HamamatsuHam_DCAM-EXTRACTION MODE",
    "HamamatsuHam_DCAM-Description",
    "COM10-Parity",
    "HamamatsuHam_DCAM-MINIMUM ACQUISITION TIMEOUT",
    "COM10-BaudRate",
    "Core-AutoFocus",
    "HamamatsuHam_DCAM-CONVERSION FACTOR OFFSET",
    "HamamatsuHam_DCAM-VIEW MODE",
    "HamamatsuHam_DCAM-TRIGGER TIMES",
    "HamamatsuHam_DCAM-INTERNAL LINE SPEED",
    "ZeissSidePort-Label",
    "Core-Galvo",
    "COM10-DataBits",
    "HamamatsuHam_DCAM-PixelType",
    "Core-Initialize",
    "HamamatsuHam_DCAM-INTERNAL LINE INTERVAL UNITS",
    "HamamatsuHam_DCAM-HOT PIXEL CORRECT LEVEL",
    "ZeissScope-Microscope Version",
    "HamamatsuHam_DCAM-Camera Version",
    "Core-Shutter"
  ],
  "UserData": {
    "Electron_Coeff": {
      "type": "STRING",
      "scalar": "0.470000"
    },
    "Electron_Offset": {
      "type": "STRING",
      "scalar": "100.000000"
    },
    "HamamatsuImageNr": {
      "type": "STRING",
      "scalar": "7"
    },
    "TimeReceivedByCore": {
      "type": "STRING",
      "scalar": "2023-03-22 15:09:35.857684"
    }
  },
  "FileName": "Default/img_channel000_position000_time000000007_z000.tif"
},
"Coords-Default/img_channel000_position000_time000000008_z000.tif": {
  "Frame": 8,
  "FrameIndex": 8,
  "PositionIndex": 0,
  "Slice": 0,
  "SliceIndex": 0,
  "ChannelIndex": 0
},
"Metadata-Default/img_channel000_position000_time000000008_z000.tif": {
  "Width": 1552,
  "Height": 1552,
  "PixelType": "GRAY16",
  "Frame": 8,
  "FrameIndex": 8,
  "PositionIndex": 0,
  "Slice": 0,
  "SliceIndex": 0,
  "ChannelIndex": 0,
  "UUID": "ebcd3d8e-4d3c-4bba-b229-5097771e80f4",
  "Camera": "HamamatsuHam_DCAM",
  "Binning": 1,
  "ROI": "240-228-1552-1552",
  "BitDepth": 16,
  "Exposure-ms": 20.00517293233083,
  "ElapsedTime-ms": 4995.0,
  "ImageNumber": 8,
  "ReceivedTime": "2023-03-22 15:09:35.889 +0100",
  "PixelSizeUm": 0.064484127,
  "PixelSizeAffine": "0.064484127;0.0;0.0;0.0;0.064484127;0.0",
  "PositionName": "Default",
  "HamamatsuHam_DCAM-OUTPUT TRIGGER PERIOD[2]": "0.0001",
  "HamamatsuHam_DCAM-OUTPUT TRIGGER PERIOD[1]": "0.0001",
  "ZeissReflectorTurret-Description": "Reflector Turret",
  "ZeissSidePort-Name": "ZeissSidePort",
  "HamamatsuHam_DCAM-CameraID": "S/N: 304183",
  "HamamatsuHam_DCAM-OUTPUT TRIGGER BASE SENSOR[2]": "ALL VIEWS",
  "HamamatsuHam_DCAM-OUTPUT TRIGGER PERIOD[0]": "0.0001",
  "HamamatsuHam_DCAM-TransposeMirrorX": "0",
  "ZeissScope-Name": "ZeissScope",
  "HamamatsuHam_DCAM-ScanMode": "2",
  "HamamatsuHam_DCAM-ReadoutTime": "0.0078",
  "HamamatsuHam_DCAM-MASTER PULSE BURST TIMES": "1",
  "HamamatsuHam_DCAM-OUTPUT TRIGGER BASE SENSOR[1]": "ALL VIEWS",
  "HamamatsuHam_DCAM-TransposeMirrorY": "0",
  "HamamatsuHam_DCAM-EXPOSURE FULL RANGE": "DISABLE",
  "HamamatsuHam_DCAM-OUTPUT TRIGGER BASE SENSOR[0]": "ALL VIEWS",
  "HamamatsuHam_DCAM-VIEW CONTROL": "FULL CHIP",
  "ZeissScope-Description": "Zeiss microscope CAN bus adapter",
  "Core-ImageProcessor": "",
  "ZeissSidePort-Description": "Side Port",
  "HamamatsuHam_DCAM-TRIGGER SOURCE": "EXTERNAL",
  "HamamatsuHam_DCAM-OUTPUT TRIGGER SOURCE[2]": "VSYNC",
  "HamamatsuHam_DCAM-MASTER PULSE TRIGGER SOURCE": "EXTERNAL",
  "Core-SLM": "",
  "ZeissReflectorTurret-Name": "ZeissReflectorTurret",
  "COM10-Fast USB to Serial": "Disable",
  "HamamatsuHam_DCAM-TriggerPolarity": "NEGATIVE",
  "HamamatsuHam_DCAM-MASTER PULSE MODE": "CONTINUOUS",
  "HamamatsuHam_DCAM-DEFECT CORRECT MODE": "ON",
  "HamamatsuHam_DCAM-OUTPUT TRIGGER SOURCE[1]": "VSYNC",
  "HamamatsuHam_DCAM-SENSOR MODE": "AREA",
  "ZeissScope-DefiniteFocusVersion": "1",
  "HamamatsuHam_DCAM-ENHANCED VISUALIZATION MODE": "DISABLE",
  "COM10-Handshaking": "Off",
  "HamamatsuHam_DCAM-INTENSITY LUT ENABLE": "DISABLE",
  "HamamatsuHam_DCAM-Camera Bus": "AS-FBD-1XCLD-2PE4L",
  "HamamatsuHam_DCAM-Bits per Channel": "16",
  "HamamatsuHam_DCAM-MASTER PULSE INTERVAL": "0.1000",
  "HamamatsuHam_DCAM-OUTPUT TRIGGER DELAY[2]": "0.0000",
  "HamamatsuHam_DCAM-OUTPUT TRIGGER SOURCE[0]": "VSYNC",
  "HamamatsuHam_DCAM-OUTPUT TRIGGER DELAY[1]": "0.0000",
  "HamamatsuHam_DCAM-INTENSITY LUT OUTPUT MAX": "255",
  "HamamatsuHam_DCAM-Exposure": "20.01",
  "HamamatsuHam_DCAM-OUTPUT TRIGGER DELAY[0]": "0.0000",
  "Core-Focus": "",
  "Core-ChannelGroup": "",
  "HamamatsuHam_DCAM-INTENSITY LUT INPUT MAX": "65535",
  "HamamatsuHam_DCAM-INTERNAL LINE SPEED UNITS": "METERS PER SECOND",
  "ZeissScope-AnswerTimeOut": "500.0000",
  "HamamatsuHam_DCAM-Name": "HamamatsuHam_DCAM",
  "HamamatsuHam_DCAM-OUTPUT TRIGGER KIND[2]": "EXPOSURE",
  "HamamatsuHam_DCAM-OUTPUT TRIGGER DELAY UNITS": "SECONDS",
  "HamamatsuHam_DCAM-OUTPUT TRIGGER KIND[1]": "EXPOSURE",
  "Core-XYStage": "",
  "COM10-Description": "Serial port driver (boost:asio)",
  "HamamatsuHam_DCAM-OUTPUT TRIGGER KIND[0]": "EXPOSURE",
  "HamamatsuHam_DCAM-INTERNAL LINE INTERVAL": "0.0097",
  "Core-AutoShutter": "0",
  "HamamatsuHam_DCAM-TRIGGER ACTIVE": "EDGE",
  "HamamatsuHam_DCAM-OUTPUT TRIGGER PRE HSYNC COUNT": "0",
  "HamamatsuHam_DCAM-CONVERSION FACTOR COEFF": "0.4700",
  "HamamatsuHam_DCAM-OUTPUT TRIGGER POLARITY[2]": "POSITIVE",
  "COM10-DelayBetweenCharsMs": "0.0000",
  "HamamatsuHam_DCAM-CameraName": "C13440-20C",
  "HamamatsuHam_DCAM-OUTPUT TRIGGER POLARITY[1]": "POSITIVE",
  "HamamatsuHam_DCAM-CCDTemperature": "-10.0000",
  "Core-Camera": "HamamatsuHam_DCAM",
  "HamamatsuHam_DCAM-OUTPUT TRIGGER POLARITY[0]": "POSITIVE",
  "HamamatsuHam_DCAM-EXPOSURE TIME UNITS": "MILLISECONDS",
  "HamamatsuHam_DCAM-READOUT DIRECTION": "DIVERGE",
  "COM10-StopBits": "1",
  "HamamatsuHam_DCAM-TransposeCorrection": "0",
  "COM10-DTR": "Disable",
  "HamamatsuHam_DCAM-OUTPUT TRIGGER PERIOD UNITS": "SECONDS",
  "COM10-Verbose": "1",
  "ZeissReflectorTurret-State": "3",
  "HamamatsuHam_DCAM-Trigger": "NORMAL",
  "COM10-AnswerTimeout": "500.0000",
  "HamamatsuHam_DCAM-INTENSITY LUT OUTPUT MIN": "0",
  "ZeissScope-Port": "COM10",
  "COM10-Name": "COM10",
  "HamamatsuHam_DCAM-TransposeXY": "0",
  "HamamatsuHam_DCAM-INTENSITY LUT INPUT MIN": "0",
  "HamamatsuHam_DCAM-Binning": "1x1",
  "HamamatsuHam_DCAM-TRIGGER DELAY": "0.0000",
  "Core-TimeoutMs": "5000",
  "ZeissReflectorTurret-Label": "4- ",
  "HamamatsuHam_DCAM-TRIGGER GLOBAL EXPOSURE": "GLOBAL RESET",
  "ZeissSidePort-State": "1",
  "HamamatsuHam_DCAM-EXTRACTION MODE": "OFF",
  "HamamatsuHam_DCAM-Description": "Hamamatsu device adapter 2.0.6.63",
  "COM10-Parity": "None",
  "HamamatsuHam_DCAM-MINIMUM ACQUISITION TIMEOUT": "60000",
  "COM10-BaudRate": "57600",
  "Core-AutoFocus": "",
  "HamamatsuHam_DCAM-CONVERSION FACTOR OFFSET": "100.0000",
  "HamamatsuHam_DCAM-VIEW MODE": "FULL CHIP",
  "HamamatsuHam_DCAM-TRIGGER TIMES": "1",
  "HamamatsuHam_DCAM-INTERNAL LINE SPEED": "0.6671",
  "ZeissSidePort-Label": "left",
  "Core-Galvo": "",
  "COM10-DataBits": "8",
  "HamamatsuHam_DCAM-PixelType": "16bit",
  "Core-Initialize": "1",
  "HamamatsuHam_DCAM-INTERNAL LINE INTERVAL UNITS": "MILLISECONDS",
  "HamamatsuHam_DCAM-HOT PIXEL CORRECT LEVEL": "STANDARD",
  "ZeissScope-Microscope Version": "Application version: ",
  "HamamatsuHam_DCAM-Camera Version": "4.31.B",
  "Core-Shutter": "",
  "ScopeDataKeys": [
    "HamamatsuHam_DCAM-OUTPUT TRIGGER PERIOD[2]",
    "HamamatsuHam_DCAM-OUTPUT TRIGGER PERIOD[1]",
    "ZeissReflectorTurret-Description",
    "ZeissSidePort-Name",
    "HamamatsuHam_DCAM-CameraID",
    "HamamatsuHam_DCAM-OUTPUT TRIGGER BASE SENSOR[2]",
    "HamamatsuHam_DCAM-OUTPUT TRIGGER PERIOD[0]",
    "HamamatsuHam_DCAM-TransposeMirrorX",
    "ZeissScope-Name",
    "HamamatsuHam_DCAM-ScanMode",
    "HamamatsuHam_DCAM-ReadoutTime",
    "HamamatsuHam_DCAM-MASTER PULSE BURST TIMES",
    "HamamatsuHam_DCAM-OUTPUT TRIGGER BASE SENSOR[1]",
    "HamamatsuHam_DCAM-TransposeMirrorY",
    "HamamatsuHam_DCAM-EXPOSURE FULL RANGE",
    "HamamatsuHam_DCAM-OUTPUT TRIGGER BASE SENSOR[0]",
    "HamamatsuHam_DCAM-VIEW CONTROL",
    "ZeissScope-Description",
    "Core-ImageProcessor",
    "ZeissSidePort-Description",
    "HamamatsuHam_DCAM-TRIGGER SOURCE",
    "HamamatsuHam_DCAM-OUTPUT TRIGGER SOURCE[2]",
    "HamamatsuHam_DCAM-MASTER PULSE TRIGGER SOURCE",
    "Core-SLM",
    "ZeissReflectorTurret-Name",
    "COM10-Fast USB to Serial",
    "HamamatsuHam_DCAM-TriggerPolarity",
    "HamamatsuHam_DCAM-MASTER PULSE MODE",
    "HamamatsuHam_DCAM-DEFECT CORRECT MODE",
    "HamamatsuHam_DCAM-OUTPUT TRIGGER SOURCE[1]",
    "HamamatsuHam_DCAM-SENSOR MODE",
    "ZeissScope-DefiniteFocusVersion",
    "HamamatsuHam_DCAM-ENHANCED VISUALIZATION MODE",
    "COM10-Handshaking",
    "HamamatsuHam_DCAM-INTENSITY LUT ENABLE",
    "HamamatsuHam_DCAM-Camera Bus",
    "HamamatsuHam_DCAM-Bits per Channel",
    "HamamatsuHam_DCAM-MASTER PULSE INTERVAL",
    "HamamatsuHam_DCAM-OUTPUT TRIGGER DELAY[2]",
    "HamamatsuHam_DCAM-OUTPUT TRIGGER SOURCE[0]",
    "HamamatsuHam_DCAM-OUTPUT TRIGGER DELAY[1]",
    "HamamatsuHam_DCAM-INTENSITY LUT OUTPUT MAX",
    "HamamatsuHam_DCAM-Exposure",
    "HamamatsuHam_DCAM-OUTPUT TRIGGER DELAY[0]",
    "Core-Focus",
    "Core-ChannelGroup",
    "HamamatsuHam_DCAM-INTENSITY LUT INPUT MAX",
    "HamamatsuHam_DCAM-INTERNAL LINE SPEED UNITS",
    "ZeissScope-AnswerTimeOut",
    "HamamatsuHam_DCAM-Name",
    "HamamatsuHam_DCAM-OUTPUT TRIGGER KIND[2]",
    "HamamatsuHam_DCAM-OUTPUT TRIGGER DELAY UNITS",
    "HamamatsuHam_DCAM-OUTPUT TRIGGER KIND[1]",
    "Core-XYStage",
    "COM10-Description",
    "HamamatsuHam_DCAM-OUTPUT TRIGGER KIND[0]",
    "HamamatsuHam_DCAM-INTERNAL LINE INTERVAL",
    "Core-AutoShutter",
    "HamamatsuHam_DCAM-TRIGGER ACTIVE",
    "HamamatsuHam_DCAM-OUTPUT TRIGGER PRE HSYNC COUNT",
    "HamamatsuHam_DCAM-CONVERSION FACTOR COEFF",
    "HamamatsuHam_DCAM-OUTPUT TRIGGER POLARITY[2]",
    "COM10-DelayBetweenCharsMs",
    "HamamatsuHam_DCAM-CameraName",
    "HamamatsuHam_DCAM-OUTPUT TRIGGER POLARITY[1]",
    "HamamatsuHam_DCAM-CCDTemperature",
    "Core-Camera",
    "HamamatsuHam_DCAM-OUTPUT TRIGGER POLARITY[0]",
    "HamamatsuHam_DCAM-EXPOSURE TIME UNITS",
    "HamamatsuHam_DCAM-READOUT DIRECTION",
    "COM10-StopBits",
    "HamamatsuHam_DCAM-TransposeCorrection",
    "COM10-DTR",
    "HamamatsuHam_DCAM-OUTPUT TRIGGER PERIOD UNITS",
    "COM10-Verbose",
    "ZeissReflectorTurret-State",
    "HamamatsuHam_DCAM-Trigger",
    "COM10-AnswerTimeout",
    "HamamatsuHam_DCAM-INTENSITY LUT OUTPUT MIN",
    "ZeissScope-Port",
    "COM10-Name",
    "HamamatsuHam_DCAM-TransposeXY",
    "HamamatsuHam_DCAM-INTENSITY LUT INPUT MIN",
    "HamamatsuHam_DCAM-Binning",
    "HamamatsuHam_DCAM-TRIGGER DELAY",
    "Core-TimeoutMs",
    "ZeissReflectorTurret-Label",
    "HamamatsuHam_DCAM-TRIGGER GLOBAL EXPOSURE",
    "ZeissSidePort-State",
    "HamamatsuHam_DCAM-EXTRACTION MODE",
    "HamamatsuHam_DCAM-Description",
    "COM10-Parity",
    "HamamatsuHam_DCAM-MINIMUM ACQUISITION TIMEOUT",
    "COM10-BaudRate",
    "Core-AutoFocus",
    "HamamatsuHam_DCAM-CONVERSION FACTOR OFFSET",
    "HamamatsuHam_DCAM-VIEW MODE",
    "HamamatsuHam_DCAM-TRIGGER TIMES",
    "HamamatsuHam_DCAM-INTERNAL LINE SPEED",
    "ZeissSidePort-Label",
    "Core-Galvo",
    "COM10-DataBits",
    "HamamatsuHam_DCAM-PixelType",
    "Core-Initialize",
    "HamamatsuHam_DCAM-INTERNAL LINE INTERVAL UNITS",
    "HamamatsuHam_DCAM-HOT PIXEL CORRECT LEVEL",
    "ZeissScope-Microscope Version",
    "HamamatsuHam_DCAM-Camera Version",
    "Core-Shutter"
  ],
  "UserData": {
    "Electron_Coeff": {
      "type": "STRING",
      "scalar": "0.470000"
    },
    "Electron_Offset": {
      "type": "STRING",
      "scalar": "100.000000"
    },
    "HamamatsuImageNr": {
      "type": "STRING",
      "scalar": "8"
    },
    "TimeReceivedByCore": {
      "type": "STRING",
      "scalar": "2023-03-22 15:09:35.886173"
    }
  },
  "FileName": "Default/img_channel000_position000_time000000008_z000.tif"
},
"Coords-Default/img_channel000_position000_time000000009_z000.tif": {
  "Frame": 9,
  "FrameIndex": 9,
  "PositionIndex": 0,
  "Slice": 0,
  "SliceIndex": 0,
  "ChannelIndex": 0
},
"Metadata-Default/img_channel000_position000_time000000009_z000.tif": {
  "Width": 1552,
  "Height": 1552,
  "PixelType": "GRAY16",
  "Frame": 9,
  "FrameIndex": 9,
  "PositionIndex": 0,
  "Slice": 0,
  "SliceIndex": 0,
  "ChannelIndex": 0,
  "UUID": "53582bbc-a98b-4fed-8fc4-2564865b1765",
  "Camera": "HamamatsuHam_DCAM",
  "Binning": 1,
  "ROI": "240-228-1552-1552",
  "BitDepth": 16,
  "Exposure-ms": 20.00517293233083,
  "ElapsedTime-ms": 5024.0,
  "ImageNumber": 9,
  "ReceivedTime": "2023-03-22 15:09:35.917 +0100",
  "PixelSizeUm": 0.064484127,
  "PixelSizeAffine": "0.064484127;0.0;0.0;0.0;0.064484127;0.0",
  "PositionName": "Default",
  "HamamatsuHam_DCAM-OUTPUT TRIGGER PERIOD[2]": "0.0001",
  "HamamatsuHam_DCAM-OUTPUT TRIGGER PERIOD[1]": "0.0001",
  "ZeissReflectorTurret-Description": "Reflector Turret",
  "ZeissSidePort-Name": "ZeissSidePort",
  "HamamatsuHam_DCAM-CameraID": "S/N: 304183",
  "HamamatsuHam_DCAM-OUTPUT TRIGGER BASE SENSOR[2]": "ALL VIEWS",
  "HamamatsuHam_DCAM-OUTPUT TRIGGER PERIOD[0]": "0.0001",
  "HamamatsuHam_DCAM-TransposeMirrorX": "0",
  "ZeissScope-Name": "ZeissScope",
  "HamamatsuHam_DCAM-ScanMode": "2",
  "HamamatsuHam_DCAM-ReadoutTime": "0.0078",
  "HamamatsuHam_DCAM-MASTER PULSE BURST TIMES": "1",
  "HamamatsuHam_DCAM-OUTPUT TRIGGER BASE SENSOR[1]": "ALL VIEWS",
  "HamamatsuHam_DCAM-TransposeMirrorY": "0",
  "HamamatsuHam_DCAM-EXPOSURE FULL RANGE": "DISABLE",
  "HamamatsuHam_DCAM-OUTPUT TRIGGER BASE SENSOR[0]": "ALL VIEWS",
  "HamamatsuHam_DCAM-VIEW CONTROL": "FULL CHIP",
  "ZeissScope-Description": "Zeiss microscope CAN bus adapter",
  "Core-ImageProcessor": "",
  "ZeissSidePort-Description": "Side Port",
  "HamamatsuHam_DCAM-TRIGGER SOURCE": "EXTERNAL",
  "HamamatsuHam_DCAM-OUTPUT TRIGGER SOURCE[2]": "VSYNC",
  "HamamatsuHam_DCAM-MASTER PULSE TRIGGER SOURCE": "EXTERNAL",
  "Core-SLM": "",
  "ZeissReflectorTurret-Name": "ZeissReflectorTurret",
  "COM10-Fast USB to Serial": "Disable",
  "HamamatsuHam_DCAM-TriggerPolarity": "NEGATIVE",
  "HamamatsuHam_DCAM-MASTER PULSE MODE": "CONTINUOUS",
  "HamamatsuHam_DCAM-DEFECT CORRECT MODE": "ON",
  "HamamatsuHam_DCAM-OUTPUT TRIGGER SOURCE[1]": "VSYNC",
  "HamamatsuHam_DCAM-SENSOR MODE": "AREA",
  "ZeissScope-DefiniteFocusVersion": "1",
  "HamamatsuHam_DCAM-ENHANCED VISUALIZATION MODE": "DISABLE",
  "COM10-Handshaking": "Off",
  "HamamatsuHam_DCAM-INTENSITY LUT ENABLE": "DISABLE",
  "HamamatsuHam_DCAM-Camera Bus": "AS-FBD-1XCLD-2PE4L",
  "HamamatsuHam_DCAM-Bits per Channel": "16",
  "HamamatsuHam_DCAM-MASTER PULSE INTERVAL": "0.1000",
  "HamamatsuHam_DCAM-OUTPUT TRIGGER DELAY[2]": "0.0000",
  "HamamatsuHam_DCAM-OUTPUT TRIGGER SOURCE[0]": "VSYNC",
  "HamamatsuHam_DCAM-OUTPUT TRIGGER DELAY[1]": "0.0000",
  "HamamatsuHam_DCAM-INTENSITY LUT OUTPUT MAX": "255",
  "HamamatsuHam_DCAM-Exposure": "20.01",
  "HamamatsuHam_DCAM-OUTPUT TRIGGER DELAY[0]": "0.0000",
  "Core-Focus": "",
  "Core-ChannelGroup": "",
  "HamamatsuHam_DCAM-INTENSITY LUT INPUT MAX": "65535",
  "HamamatsuHam_DCAM-INTERNAL LINE SPEED UNITS": "METERS PER SECOND",
  "ZeissScope-AnswerTimeOut": "500.0000",
  "HamamatsuHam_DCAM-Name": "HamamatsuHam_DCAM",
  "HamamatsuHam_DCAM-OUTPUT TRIGGER KIND[2]": "EXPOSURE",
  "HamamatsuHam_DCAM-OUTPUT TRIGGER DELAY UNITS": "SECONDS",
  "HamamatsuHam_DCAM-OUTPUT TRIGGER KIND[1]": "EXPOSURE",
  "Core-XYStage": "",
  "COM10-Description": "Serial port driver (boost:asio)",
  "HamamatsuHam_DCAM-OUTPUT TRIGGER KIND[0]": "EXPOSURE",
  "HamamatsuHam_DCAM-INTERNAL LINE INTERVAL": "0.0097",
  "Core-AutoShutter": "0",
  "HamamatsuHam_DCAM-TRIGGER ACTIVE": "EDGE",
  "HamamatsuHam_DCAM-OUTPUT TRIGGER PRE HSYNC COUNT": "0",
  "HamamatsuHam_DCAM-CONVERSION FACTOR COEFF": "0.4700",
  "HamamatsuHam_DCAM-OUTPUT TRIGGER POLARITY[2]": "POSITIVE",
  "COM10-DelayBetweenCharsMs": "0.0000",
  "HamamatsuHam_DCAM-CameraName": "C13440-20C",
  "HamamatsuHam_DCAM-OUTPUT TRIGGER POLARITY[1]": "POSITIVE",
  "HamamatsuHam_DCAM-CCDTemperature": "-10.0000",
  "Core-Camera": "HamamatsuHam_DCAM",
  "HamamatsuHam_DCAM-OUTPUT TRIGGER POLARITY[0]": "POSITIVE",
  "HamamatsuHam_DCAM-EXPOSURE TIME UNITS": "MILLISECONDS",
  "HamamatsuHam_DCAM-READOUT DIRECTION": "DIVERGE",
  "COM10-StopBits": "1",
  "HamamatsuHam_DCAM-TransposeCorrection": "0",
  "COM10-DTR": "Disable",
  "HamamatsuHam_DCAM-OUTPUT TRIGGER PERIOD UNITS": "SECONDS",
  "COM10-Verbose": "1",
  "ZeissReflectorTurret-State": "3",
  "HamamatsuHam_DCAM-Trigger": "NORMAL",
  "COM10-AnswerTimeout": "500.0000",
  "HamamatsuHam_DCAM-INTENSITY LUT OUTPUT MIN": "0",
  "ZeissScope-Port": "COM10",
  "COM10-Name": "COM10",
  "HamamatsuHam_DCAM-TransposeXY": "0",
  "HamamatsuHam_DCAM-INTENSITY LUT INPUT MIN": "0",
  "HamamatsuHam_DCAM-Binning": "1x1",
  "HamamatsuHam_DCAM-TRIGGER DELAY": "0.0000",
  "Core-TimeoutMs": "5000",
  "ZeissReflectorTurret-Label": "4- ",
  "HamamatsuHam_DCAM-TRIGGER GLOBAL EXPOSURE": "GLOBAL RESET",
  "ZeissSidePort-State": "1",
  "HamamatsuHam_DCAM-EXTRACTION MODE": "OFF",
  "HamamatsuHam_DCAM-Description": "Hamamatsu device adapter 2.0.6.63",
  "COM10-Parity": "None",
  "HamamatsuHam_DCAM-MINIMUM ACQUISITION TIMEOUT": "60000",
  "COM10-BaudRate": "57600",
  "Core-AutoFocus": "",
  "HamamatsuHam_DCAM-CONVERSION FACTOR OFFSET": "100.0000",
  "HamamatsuHam_DCAM-VIEW MODE": "FULL CHIP",
  "HamamatsuHam_DCAM-TRIGGER TIMES": "1",
  "HamamatsuHam_DCAM-INTERNAL LINE SPEED": "0.6671",
  "ZeissSidePort-Label": "left",
  "Core-Galvo": "",
  "COM10-DataBits": "8",
  "HamamatsuHam_DCAM-PixelType": "16bit",
  "Core-Initialize": "1",
  "HamamatsuHam_DCAM-INTERNAL LINE INTERVAL UNITS": "MILLISECONDS",
  "HamamatsuHam_DCAM-HOT PIXEL CORRECT LEVEL": "STANDARD",
  "ZeissScope-Microscope Version": "Application version: ",
  "HamamatsuHam_DCAM-Camera Version": "4.31.B",
  "Core-Shutter": "",
  "ScopeDataKeys": [
    "HamamatsuHam_DCAM-OUTPUT TRIGGER PERIOD[2]",
    "HamamatsuHam_DCAM-OUTPUT TRIGGER PERIOD[1]",
    "ZeissReflectorTurret-Description",
    "ZeissSidePort-Name",
    "HamamatsuHam_DCAM-CameraID",
    "HamamatsuHam_DCAM-OUTPUT TRIGGER BASE SENSOR[2]",
    "HamamatsuHam_DCAM-OUTPUT TRIGGER PERIOD[0]",
    "HamamatsuHam_DCAM-TransposeMirrorX",
    "ZeissScope-Name",
    "HamamatsuHam_DCAM-ScanMode",
    "HamamatsuHam_DCAM-ReadoutTime",
    "HamamatsuHam_DCAM-MASTER PULSE BURST TIMES",
    "HamamatsuHam_DCAM-OUTPUT TRIGGER BASE SENSOR[1]",
    "HamamatsuHam_DCAM-TransposeMirrorY",
    "HamamatsuHam_DCAM-EXPOSURE FULL RANGE",
    "HamamatsuHam_DCAM-OUTPUT TRIGGER BASE SENSOR[0]",
    "HamamatsuHam_DCAM-VIEW CONTROL",
    "ZeissScope-Description",
    "Core-ImageProcessor",
    "ZeissSidePort-Description",
    "HamamatsuHam_DCAM-TRIGGER SOURCE",
    "HamamatsuHam_DCAM-OUTPUT TRIGGER SOURCE[2]",
    "HamamatsuHam_DCAM-MASTER PULSE TRIGGER SOURCE",
    "Core-SLM",
    "ZeissReflectorTurret-Name",
    "COM10-Fast USB to Serial",
    "HamamatsuHam_DCAM-TriggerPolarity",
    "HamamatsuHam_DCAM-MASTER PULSE MODE",
    "HamamatsuHam_DCAM-DEFECT CORRECT MODE",
    "HamamatsuHam_DCAM-OUTPUT TRIGGER SOURCE[1]",
    "HamamatsuHam_DCAM-SENSOR MODE",
    "ZeissScope-DefiniteFocusVersion",
    "HamamatsuHam_DCAM-ENHANCED VISUALIZATION MODE",
    "COM10-Handshaking",
    "HamamatsuHam_DCAM-INTENSITY LUT ENABLE",
    "HamamatsuHam_DCAM-Camera Bus",
    "HamamatsuHam_DCAM-Bits per Channel",
    "HamamatsuHam_DCAM-MASTER PULSE INTERVAL",
    "HamamatsuHam_DCAM-OUTPUT TRIGGER DELAY[2]",
    "HamamatsuHam_DCAM-OUTPUT TRIGGER SOURCE[0]",
    "HamamatsuHam_DCAM-OUTPUT TRIGGER DELAY[1]",
    "HamamatsuHam_DCAM-INTENSITY LUT OUTPUT MAX",
    "HamamatsuHam_DCAM-Exposure",
    "HamamatsuHam_DCAM-OUTPUT TRIGGER DELAY[0]",
    "Core-Focus",
    "Core-ChannelGroup",
    "HamamatsuHam_DCAM-INTENSITY LUT INPUT MAX",
    "HamamatsuHam_DCAM-INTERNAL LINE SPEED UNITS",
    "ZeissScope-AnswerTimeOut",
    "HamamatsuHam_DCAM-Name",
    "HamamatsuHam_DCAM-OUTPUT TRIGGER KIND[2]",
    "HamamatsuHam_DCAM-OUTPUT TRIGGER DELAY UNITS",
    "HamamatsuHam_DCAM-OUTPUT TRIGGER KIND[1]",
    "Core-XYStage",
    "COM10-Description",
    "HamamatsuHam_DCAM-OUTPUT TRIGGER KIND[0]",
    "HamamatsuHam_DCAM-INTERNAL LINE INTERVAL",
    "Core-AutoShutter",
    "HamamatsuHam_DCAM-TRIGGER ACTIVE",
    "HamamatsuHam_DCAM-OUTPUT TRIGGER PRE HSYNC COUNT",
    "HamamatsuHam_DCAM-CONVERSION FACTOR COEFF",
    "HamamatsuHam_DCAM-OUTPUT TRIGGER POLARITY[2]",
    "COM10-DelayBetweenCharsMs",
    "HamamatsuHam_DCAM-CameraName",
    "HamamatsuHam_DCAM-OUTPUT TRIGGER POLARITY[1]",
    "HamamatsuHam_DCAM-CCDTemperature",
    "Core-Camera",
    "HamamatsuHam_DCAM-OUTPUT TRIGGER POLARITY[0]",
    "HamamatsuHam_DCAM-EXPOSURE TIME UNITS",
    "HamamatsuHam_DCAM-READOUT DIRECTION",
    "COM10-StopBits",
    "HamamatsuHam_DCAM-TransposeCorrection",
    "COM10-DTR",
    "HamamatsuHam_DCAM-OUTPUT TRIGGER PERIOD UNITS",
    "COM10-Verbose",
    "ZeissReflectorTurret-State",
    "HamamatsuHam_DCAM-Trigger",
    "COM10-AnswerTimeout",
    "HamamatsuHam_DCAM-INTENSITY LUT OUTPUT MIN",
    "ZeissScope-Port",
    "COM10-Name",
    "HamamatsuHam_DCAM-TransposeXY",
    "HamamatsuHam_DCAM-INTENSITY LUT INPUT MIN",
    "HamamatsuHam_DCAM-Binning",
    "HamamatsuHam_DCAM-TRIGGER DELAY",
    "Core-TimeoutMs",
    "ZeissReflectorTurret-Label",
    "HamamatsuHam_DCAM-TRIGGER GLOBAL EXPOSURE",
    "ZeissSidePort-State",
    "HamamatsuHam_DCAM-EXTRACTION MODE",
    "HamamatsuHam_DCAM-Description",
    "COM10-Parity",
    "HamamatsuHam_DCAM-MINIMUM ACQUISITION TIMEOUT",
    "COM10-BaudRate",
    "Core-AutoFocus",
    "HamamatsuHam_DCAM-CONVERSION FACTOR OFFSET",
    "HamamatsuHam_DCAM-VIEW MODE",
    "HamamatsuHam_DCAM-TRIGGER TIMES",
    "HamamatsuHam_DCAM-INTERNAL LINE SPEED",
    "ZeissSidePort-Label",
    "Core-Galvo",
    "COM10-DataBits",
    "HamamatsuHam_DCAM-PixelType",
    "Core-Initialize",
    "HamamatsuHam_DCAM-INTERNAL LINE INTERVAL UNITS",
    "HamamatsuHam_DCAM-HOT PIXEL CORRECT LEVEL",
    "ZeissScope-Microscope Version",
    "HamamatsuHam_DCAM-Camera Version",
    "Core-Shutter"
  ],
  "UserData": {
    "Electron_Coeff": {
      "type": "STRING",
      "scalar": "0.470000"
    },
    "Electron_Offset": {
      "type": "STRING",
      "scalar": "100.000000"
    },
    "HamamatsuImageNr": {
      "type": "STRING",
      "scalar": "9"
    },
    "TimeReceivedByCore": {
      "type": "STRING",
      "scalar": "2023-03-22 15:09:35.914705"
    }
  },
  "FileName": "Default/img_channel000_position000_time000000009_z000.tif"
},
"Coords-Default/img_channel000_position000_time000000010_z000.tif": {
  "Frame": 10,
  "FrameIndex": 10,
  "PositionIndex": 0,
  "Slice": 0,
  "SliceIndex": 0,
  "ChannelIndex": 0
},
"Metadata-Default/img_channel000_position000_time000000010_z000.tif": {
  "Width": 1552,
  "Height": 1552,
  "PixelType": "GRAY16",
  "Frame": 10,
  "FrameIndex": 10,
  "PositionIndex": 0,
  "Slice": 0,
  "SliceIndex": 0,
  "ChannelIndex": 0,
  "UUID": "51475515-a8bf-42a2-a04d-ca4c1411b989",
  "Camera": "HamamatsuHam_DCAM",
  "Binning": 1,
  "ROI": "240-228-1552-1552",
  "BitDepth": 16,
  "Exposure-ms": 20.00517293233083,
  "ElapsedTime-ms": 5052.0,
  "ImageNumber": 10,
  "ReceivedTime": "2023-03-22 15:09:35.946 +0100",
  "PixelSizeUm": 0.064484127,
  "PixelSizeAffine": "0.064484127;0.0;0.0;0.0;0.064484127;0.0",
  "PositionName": "Default",
  "HamamatsuHam_DCAM-OUTPUT TRIGGER PERIOD[2]": "0.0001",
  "HamamatsuHam_DCAM-OUTPUT TRIGGER PERIOD[1]": "0.0001",
  "ZeissReflectorTurret-Description": "Reflector Turret",
  "ZeissSidePort-Name": "ZeissSidePort",
  "HamamatsuHam_DCAM-CameraID": "S/N: 304183",
  "HamamatsuHam_DCAM-OUTPUT TRIGGER BASE SENSOR[2]": "ALL VIEWS",
  "HamamatsuHam_DCAM-OUTPUT TRIGGER PERIOD[0]": "0.0001",
  "HamamatsuHam_DCAM-TransposeMirrorX": "0",
  "ZeissScope-Name": "ZeissScope",
  "HamamatsuHam_DCAM-ScanMode": "2",
  "HamamatsuHam_DCAM-ReadoutTime": "0.0078",
  "HamamatsuHam_DCAM-MASTER PULSE BURST TIMES": "1",
  "HamamatsuHam_DCAM-OUTPUT TRIGGER BASE SENSOR[1]": "ALL VIEWS",
  "HamamatsuHam_DCAM-TransposeMirrorY": "0",
  "HamamatsuHam_DCAM-EXPOSURE FULL RANGE": "DISABLE",
  "HamamatsuHam_DCAM-OUTPUT TRIGGER BASE SENSOR[0]": "ALL VIEWS",
  "HamamatsuHam_DCAM-VIEW CONTROL": "FULL CHIP",
  "ZeissScope-Description": "Zeiss microscope CAN bus adapter",
  "Core-ImageProcessor": "",
  "ZeissSidePort-Description": "Side Port",
  "HamamatsuHam_DCAM-TRIGGER SOURCE": "EXTERNAL",
  "HamamatsuHam_DCAM-OUTPUT TRIGGER SOURCE[2]": "VSYNC",
  "HamamatsuHam_DCAM-MASTER PULSE TRIGGER SOURCE": "EXTERNAL",
  "Core-SLM": "",
  "ZeissReflectorTurret-Name": "ZeissReflectorTurret",
  "COM10-Fast USB to Serial": "Disable",
  "HamamatsuHam_DCAM-TriggerPolarity": "NEGATIVE",
  "HamamatsuHam_DCAM-MASTER PULSE MODE": "CONTINUOUS",
  "HamamatsuHam_DCAM-DEFECT CORRECT MODE": "ON",
  "HamamatsuHam_DCAM-OUTPUT TRIGGER SOURCE[1]": "VSYNC",
  "HamamatsuHam_DCAM-SENSOR MODE": "AREA",
  "ZeissScope-DefiniteFocusVersion": "1",
  "HamamatsuHam_DCAM-ENHANCED VISUALIZATION MODE": "DISABLE",
  "COM10-Handshaking": "Off",
  "HamamatsuHam_DCAM-INTENSITY LUT ENABLE": "DISABLE",
  "HamamatsuHam_DCAM-Camera Bus": "AS-FBD-1XCLD-2PE4L",
  "HamamatsuHam_DCAM-Bits per Channel": "16",
  "HamamatsuHam_DCAM-MASTER PULSE INTERVAL": "0.1000",
  "HamamatsuHam_DCAM-OUTPUT TRIGGER DELAY[2]": "0.0000",
  "HamamatsuHam_DCAM-OUTPUT TRIGGER SOURCE[0]": "VSYNC",
  "HamamatsuHam_DCAM-OUTPUT TRIGGER DELAY[1]": "0.0000",
  "HamamatsuHam_DCAM-INTENSITY LUT OUTPUT MAX": "255",
  "HamamatsuHam_DCAM-Exposure": "20.01",
  "HamamatsuHam_DCAM-OUTPUT TRIGGER DELAY[0]": "0.0000",
  "Core-Focus": "",
  "Core-ChannelGroup": "",
  "HamamatsuHam_DCAM-INTENSITY LUT INPUT MAX": "65535",
  "HamamatsuHam_DCAM-INTERNAL LINE SPEED UNITS": "METERS PER SECOND",
  "ZeissScope-AnswerTimeOut": "500.0000",
  "HamamatsuHam_DCAM-Name": "HamamatsuHam_DCAM",
  "HamamatsuHam_DCAM-OUTPUT TRIGGER KIND[2]": "EXPOSURE",
  "HamamatsuHam_DCAM-OUTPUT TRIGGER DELAY UNITS": "SECONDS",
  "HamamatsuHam_DCAM-OUTPUT TRIGGER KIND[1]": "EXPOSURE",
  "Core-XYStage": "",
  "COM10-Description": "Serial port driver (boost:asio)",
  "HamamatsuHam_DCAM-OUTPUT TRIGGER KIND[0]": "EXPOSURE",
  "HamamatsuHam_DCAM-INTERNAL LINE INTERVAL": "0.0097",
  "Core-AutoShutter": "0",
  "HamamatsuHam_DCAM-TRIGGER ACTIVE": "EDGE",
  "HamamatsuHam_DCAM-OUTPUT TRIGGER PRE HSYNC COUNT": "0",
  "HamamatsuHam_DCAM-CONVERSION FACTOR COEFF": "0.4700",
  "HamamatsuHam_DCAM-OUTPUT TRIGGER POLARITY[2]": "POSITIVE",
  "COM10-DelayBetweenCharsMs": "0.0000",
  "HamamatsuHam_DCAM-CameraName": "C13440-20C",
  "HamamatsuHam_DCAM-OUTPUT TRIGGER POLARITY[1]": "POSITIVE",
  "HamamatsuHam_DCAM-CCDTemperature": "-10.0000",
  "Core-Camera": "HamamatsuHam_DCAM",
  "HamamatsuHam_DCAM-OUTPUT TRIGGER POLARITY[0]": "POSITIVE",
  "HamamatsuHam_DCAM-EXPOSURE TIME UNITS": "MILLISECONDS",
  "HamamatsuHam_DCAM-READOUT DIRECTION": "DIVERGE",
  "COM10-StopBits": "1",
  "HamamatsuHam_DCAM-TransposeCorrection": "0",
  "COM10-DTR": "Disable",
  "HamamatsuHam_DCAM-OUTPUT TRIGGER PERIOD UNITS": "SECONDS",
  "COM10-Verbose": "1",
  "ZeissReflectorTurret-State": "3",
  "HamamatsuHam_DCAM-Trigger": "NORMAL",
  "COM10-AnswerTimeout": "500.0000",
  "HamamatsuHam_DCAM-INTENSITY LUT OUTPUT MIN": "0",
  "ZeissScope-Port": "COM10",
  "COM10-Name": "COM10",
  "HamamatsuHam_DCAM-TransposeXY": "0",
  "HamamatsuHam_DCAM-INTENSITY LUT INPUT MIN": "0",
  "HamamatsuHam_DCAM-Binning": "1x1",
  "HamamatsuHam_DCAM-TRIGGER DELAY": "0.0000",
  "Core-TimeoutMs": "5000",
  "ZeissReflectorTurret-Label": "4- ",
  "HamamatsuHam_DCAM-TRIGGER GLOBAL EXPOSURE": "GLOBAL RESET",
  "ZeissSidePort-State": "1",
  "HamamatsuHam_DCAM-EXTRACTION MODE": "OFF",
  "HamamatsuHam_DCAM-Description": "Hamamatsu device adapter 2.0.6.63",
  "COM10-Parity": "None",
  "HamamatsuHam_DCAM-MINIMUM ACQUISITION TIMEOUT": "60000",
  "COM10-BaudRate": "57600",
  "Core-AutoFocus": "",
  "HamamatsuHam_DCAM-CONVERSION FACTOR OFFSET": "100.0000",
  "HamamatsuHam_DCAM-VIEW MODE": "FULL CHIP",
  "HamamatsuHam_DCAM-TRIGGER TIMES": "1",
  "HamamatsuHam_DCAM-INTERNAL LINE SPEED": "0.6671",
  "ZeissSidePort-Label": "left",
  "Core-Galvo": "",
  "COM10-DataBits": "8",
  "HamamatsuHam_DCAM-PixelType": "16bit",
  "Core-Initialize": "1",
  "HamamatsuHam_DCAM-INTERNAL LINE INTERVAL UNITS": "MILLISECONDS",
  "HamamatsuHam_DCAM-HOT PIXEL CORRECT LEVEL": "STANDARD",
  "ZeissScope-Microscope Version": "Application version: ",
  "HamamatsuHam_DCAM-Camera Version": "4.31.B",
  "Core-Shutter": "",
  "ScopeDataKeys": [
    "HamamatsuHam_DCAM-OUTPUT TRIGGER PERIOD[2]",
    "HamamatsuHam_DCAM-OUTPUT TRIGGER PERIOD[1]",
    "ZeissReflectorTurret-Description",
    "ZeissSidePort-Name",
    "HamamatsuHam_DCAM-CameraID",
    "HamamatsuHam_DCAM-OUTPUT TRIGGER BASE SENSOR[2]",
    "HamamatsuHam_DCAM-OUTPUT TRIGGER PERIOD[0]",
    "HamamatsuHam_DCAM-TransposeMirrorX",
    "ZeissScope-Name",
    "HamamatsuHam_DCAM-ScanMode",
    "HamamatsuHam_DCAM-ReadoutTime",
    "HamamatsuHam_DCAM-MASTER PULSE BURST TIMES",
    "HamamatsuHam_DCAM-OUTPUT TRIGGER BASE SENSOR[1]",
    "HamamatsuHam_DCAM-TransposeMirrorY",
    "HamamatsuHam_DCAM-EXPOSURE FULL RANGE",
    "HamamatsuHam_DCAM-OUTPUT TRIGGER BASE SENSOR[0]",
    "HamamatsuHam_DCAM-VIEW CONTROL",
    "ZeissScope-Description",
    "Core-ImageProcessor",
    "ZeissSidePort-Description",
    "HamamatsuHam_DCAM-TRIGGER SOURCE",
    "HamamatsuHam_DCAM-OUTPUT TRIGGER SOURCE[2]",
    "HamamatsuHam_DCAM-MASTER PULSE TRIGGER SOURCE",
    "Core-SLM",
    "ZeissReflectorTurret-Name",
    "COM10-Fast USB to Serial",
    "HamamatsuHam_DCAM-TriggerPolarity",
    "HamamatsuHam_DCAM-MASTER PULSE MODE",
    "HamamatsuHam_DCAM-DEFECT CORRECT MODE",
    "HamamatsuHam_DCAM-OUTPUT TRIGGER SOURCE[1]",
    "HamamatsuHam_DCAM-SENSOR MODE",
    "ZeissScope-DefiniteFocusVersion",
    "HamamatsuHam_DCAM-ENHANCED VISUALIZATION MODE",
    "COM10-Handshaking",
    "HamamatsuHam_DCAM-INTENSITY LUT ENABLE",
    "HamamatsuHam_DCAM-Camera Bus",
    "HamamatsuHam_DCAM-Bits per Channel",
    "HamamatsuHam_DCAM-MASTER PULSE INTERVAL",
    "HamamatsuHam_DCAM-OUTPUT TRIGGER DELAY[2]",
    "HamamatsuHam_DCAM-OUTPUT TRIGGER SOURCE[0]",
    "HamamatsuHam_DCAM-OUTPUT TRIGGER DELAY[1]",
    "HamamatsuHam_DCAM-INTENSITY LUT OUTPUT MAX",
    "HamamatsuHam_DCAM-Exposure",
    "HamamatsuHam_DCAM-OUTPUT TRIGGER DELAY[0]",
    "Core-Focus",
    "Core-ChannelGroup",
    "HamamatsuHam_DCAM-INTENSITY LUT INPUT MAX",
    "HamamatsuHam_DCAM-INTERNAL LINE SPEED UNITS",
    "ZeissScope-AnswerTimeOut",
    "HamamatsuHam_DCAM-Name",
    "HamamatsuHam_DCAM-OUTPUT TRIGGER KIND[2]",
    "HamamatsuHam_DCAM-OUTPUT TRIGGER DELAY UNITS",
    "HamamatsuHam_DCAM-OUTPUT TRIGGER KIND[1]",
    "Core-XYStage",
    "COM10-Description",
    "HamamatsuHam_DCAM-OUTPUT TRIGGER KIND[0]",
    "HamamatsuHam_DCAM-INTERNAL LINE INTERVAL",
    "Core-AutoShutter",
    "HamamatsuHam_DCAM-TRIGGER ACTIVE",
    "HamamatsuHam_DCAM-OUTPUT TRIGGER PRE HSYNC COUNT",
    "HamamatsuHam_DCAM-CONVERSION FACTOR COEFF",
    "HamamatsuHam_DCAM-OUTPUT TRIGGER POLARITY[2]",
    "COM10-DelayBetweenCharsMs",
    "HamamatsuHam_DCAM-CameraName",
    "HamamatsuHam_DCAM-OUTPUT TRIGGER POLARITY[1]",
    "HamamatsuHam_DCAM-CCDTemperature",
    "Core-Camera",
    "HamamatsuHam_DCAM-OUTPUT TRIGGER POLARITY[0]",
    "HamamatsuHam_DCAM-EXPOSURE TIME UNITS",
    "HamamatsuHam_DCAM-READOUT DIRECTION",
    "COM10-StopBits",
    "HamamatsuHam_DCAM-TransposeCorrection",
    "COM10-DTR",
    "HamamatsuHam_DCAM-OUTPUT TRIGGER PERIOD UNITS",
    "COM10-Verbose",
    "ZeissReflectorTurret-State",
    "HamamatsuHam_DCAM-Trigger",
    "COM10-AnswerTimeout",
    "HamamatsuHam_DCAM-INTENSITY LUT OUTPUT MIN",
    "ZeissScope-Port",
    "COM10-Name",
    "HamamatsuHam_DCAM-TransposeXY",
    "HamamatsuHam_DCAM-INTENSITY LUT INPUT MIN",
    "HamamatsuHam_DCAM-Binning",
    "HamamatsuHam_DCAM-TRIGGER DELAY",
    "Core-TimeoutMs",
    "ZeissReflectorTurret-Label",
    "HamamatsuHam_DCAM-TRIGGER GLOBAL EXPOSURE",
    "ZeissSidePort-State",
    "HamamatsuHam_DCAM-EXTRACTION MODE",
    "HamamatsuHam_DCAM-Description",
    "COM10-Parity",
    "HamamatsuHam_DCAM-MINIMUM ACQUISITION TIMEOUT",
    "COM10-BaudRate",
    "Core-AutoFocus",
    "HamamatsuHam_DCAM-CONVERSION FACTOR OFFSET",
    "HamamatsuHam_DCAM-VIEW MODE",
    "HamamatsuHam_DCAM-TRIGGER TIMES",
    "HamamatsuHam_DCAM-INTERNAL LINE SPEED",
    "ZeissSidePort-Label",
    "Core-Galvo",
    "COM10-DataBits",
    "HamamatsuHam_DCAM-PixelType",
    "Core-Initialize",
    "HamamatsuHam_DCAM-INTERNAL LINE INTERVAL UNITS",
    "HamamatsuHam_DCAM-HOT PIXEL CORRECT LEVEL",
    "ZeissScope-Microscope Version",
    "HamamatsuHam_DCAM-Camera Version",
    "Core-Shutter"
  ],
  "UserData": {
    "Electron_Coeff": {
      "type": "STRING",
      "scalar": "0.470000"
    },
    "Electron_Offset": {
      "type": "STRING",
      "scalar": "100.000000"
    },
    "HamamatsuImageNr": {
      "type": "STRING",
      "scalar": "10"
    },
    "TimeReceivedByCore": {
      "type": "STRING",
      "scalar": "2023-03-22 15:09:35.943138"
    }
  },
  "FileName": "Default/img_channel000_position000_time000000010_z000.tif"
},
"Coords-Default/img_channel000_position000_time000000011_z000.tif": {
  "Frame": 11,
  "FrameIndex": 11,
  "PositionIndex": 0,
  "Slice": 0,
  "SliceIndex": 0,
  "ChannelIndex": 0
},
"Metadata-Default/img_channel000_position000_time000000011_z000.tif": {
  "Width": 1552,
  "Height": 1552,
  "PixelType": "GRAY16",
  "Frame": 11,
  "FrameIndex": 11,
  "PositionIndex": 0,
  "Slice": 0,
  "SliceIndex": 0,
  "ChannelIndex": 0,
  "UUID": "ea750212-b24e-429c-a63c-54458208954f",
  "Camera": "HamamatsuHam_DCAM",
  "Binning": 1,
  "ROI": "240-228-1552-1552",
  "BitDepth": 16,
  "Exposure-ms": 20.00517293233083,
  "ElapsedTime-ms": 5081.0,
  "ImageNumber": 11,
  "ReceivedTime": "2023-03-22 15:09:35.974 +0100",
  "PixelSizeUm": 0.064484127,
  "PixelSizeAffine": "0.064484127;0.0;0.0;0.0;0.064484127;0.0",
  "PositionName": "Default",
  "HamamatsuHam_DCAM-OUTPUT TRIGGER PERIOD[2]": "0.0001",
  "HamamatsuHam_DCAM-OUTPUT TRIGGER PERIOD[1]": "0.0001",
  "ZeissReflectorTurret-Description": "Reflector Turret",
  "ZeissSidePort-Name": "ZeissSidePort",
  "HamamatsuHam_DCAM-CameraID": "S/N: 304183",
  "HamamatsuHam_DCAM-OUTPUT TRIGGER BASE SENSOR[2]": "ALL VIEWS",
  "HamamatsuHam_DCAM-OUTPUT TRIGGER PERIOD[0]": "0.0001",
  "HamamatsuHam_DCAM-TransposeMirrorX": "0",
  "ZeissScope-Name": "ZeissScope",
  "HamamatsuHam_DCAM-ScanMode": "2",
  "HamamatsuHam_DCAM-ReadoutTime": "0.0078",
  "HamamatsuHam_DCAM-MASTER PULSE BURST TIMES": "1",
  "HamamatsuHam_DCAM-OUTPUT TRIGGER BASE SENSOR[1]": "ALL VIEWS",
  "HamamatsuHam_DCAM-TransposeMirrorY": "0",
  "HamamatsuHam_DCAM-EXPOSURE FULL RANGE": "DISABLE",
  "HamamatsuHam_DCAM-OUTPUT TRIGGER BASE SENSOR[0]": "ALL VIEWS",
  "HamamatsuHam_DCAM-VIEW CONTROL": "FULL CHIP",
  "ZeissScope-Description": "Zeiss microscope CAN bus adapter",
  "Core-ImageProcessor": "",
  "ZeissSidePort-Description": "Side Port",
  "HamamatsuHam_DCAM-TRIGGER SOURCE": "EXTERNAL",
  "HamamatsuHam_DCAM-OUTPUT TRIGGER SOURCE[2]": "VSYNC",
  "HamamatsuHam_DCAM-MASTER PULSE TRIGGER SOURCE": "EXTERNAL",
  "Core-SLM": "",
  "ZeissReflectorTurret-Name": "ZeissReflectorTurret",
  "COM10-Fast USB to Serial": "Disable",
  "HamamatsuHam_DCAM-TriggerPolarity": "NEGATIVE",
  "HamamatsuHam_DCAM-MASTER PULSE MODE": "CONTINUOUS",
  "HamamatsuHam_DCAM-DEFECT CORRECT MODE": "ON",
  "HamamatsuHam_DCAM-OUTPUT TRIGGER SOURCE[1]": "VSYNC",
  "HamamatsuHam_DCAM-SENSOR MODE": "AREA",
  "ZeissScope-DefiniteFocusVersion": "1",
  "HamamatsuHam_DCAM-ENHANCED VISUALIZATION MODE": "DISABLE",
  "COM10-Handshaking": "Off",
  "HamamatsuHam_DCAM-INTENSITY LUT ENABLE": "DISABLE",
  "HamamatsuHam_DCAM-Camera Bus": "AS-FBD-1XCLD-2PE4L",
  "HamamatsuHam_DCAM-Bits per Channel": "16",
  "HamamatsuHam_DCAM-MASTER PULSE INTERVAL": "0.1000",
  "HamamatsuHam_DCAM-OUTPUT TRIGGER DELAY[2]": "0.0000",
  "HamamatsuHam_DCAM-OUTPUT TRIGGER SOURCE[0]": "VSYNC",
  "HamamatsuHam_DCAM-OUTPUT TRIGGER DELAY[1]": "0.0000",
  "HamamatsuHam_DCAM-INTENSITY LUT OUTPUT MAX": "255",
  "HamamatsuHam_DCAM-Exposure": "20.01",
  "HamamatsuHam_DCAM-OUTPUT TRIGGER DELAY[0]": "0.0000",
  "Core-Focus": "",
  "Core-ChannelGroup": "",
  "HamamatsuHam_DCAM-INTENSITY LUT INPUT MAX": "65535",
  "HamamatsuHam_DCAM-INTERNAL LINE SPEED UNITS": "METERS PER SECOND",
  "ZeissScope-AnswerTimeOut": "500.0000",
  "HamamatsuHam_DCAM-Name": "HamamatsuHam_DCAM",
  "HamamatsuHam_DCAM-OUTPUT TRIGGER KIND[2]": "EXPOSURE",
  "HamamatsuHam_DCAM-OUTPUT TRIGGER DELAY UNITS": "SECONDS",
  "HamamatsuHam_DCAM-OUTPUT TRIGGER KIND[1]": "EXPOSURE",
  "Core-XYStage": "",
  "COM10-Description": "Serial port driver (boost:asio)",
  "HamamatsuHam_DCAM-OUTPUT TRIGGER KIND[0]": "EXPOSURE",
  "HamamatsuHam_DCAM-INTERNAL LINE INTERVAL": "0.0097",
  "Core-AutoShutter": "0",
  "HamamatsuHam_DCAM-TRIGGER ACTIVE": "EDGE",
  "HamamatsuHam_DCAM-OUTPUT TRIGGER PRE HSYNC COUNT": "0",
  "HamamatsuHam_DCAM-CONVERSION FACTOR COEFF": "0.4700",
  "HamamatsuHam_DCAM-OUTPUT TRIGGER POLARITY[2]": "POSITIVE",
  "COM10-DelayBetweenCharsMs": "0.0000",
  "HamamatsuHam_DCAM-CameraName": "C13440-20C",
  "HamamatsuHam_DCAM-OUTPUT TRIGGER POLARITY[1]": "POSITIVE",
  "HamamatsuHam_DCAM-CCDTemperature": "-10.0000",
  "Core-Camera": "HamamatsuHam_DCAM",
  "HamamatsuHam_DCAM-OUTPUT TRIGGER POLARITY[0]": "POSITIVE",
  "HamamatsuHam_DCAM-EXPOSURE TIME UNITS": "MILLISECONDS",
  "HamamatsuHam_DCAM-READOUT DIRECTION": "DIVERGE",
  "COM10-StopBits": "1",
  "HamamatsuHam_DCAM-TransposeCorrection": "0",
  "COM10-DTR": "Disable",
  "HamamatsuHam_DCAM-OUTPUT TRIGGER PERIOD UNITS": "SECONDS",
  "COM10-Verbose": "1",
  "ZeissReflectorTurret-State": "3",
  "HamamatsuHam_DCAM-Trigger": "NORMAL",
  "COM10-AnswerTimeout": "500.0000",
  "HamamatsuHam_DCAM-INTENSITY LUT OUTPUT MIN": "0",
  "ZeissScope-Port": "COM10",
  "COM10-Name": "COM10",
  "HamamatsuHam_DCAM-TransposeXY": "0",
  "HamamatsuHam_DCAM-INTENSITY LUT INPUT MIN": "0",
  "HamamatsuHam_DCAM-Binning": "1x1",
  "HamamatsuHam_DCAM-TRIGGER DELAY": "0.0000",
  "Core-TimeoutMs": "5000",
  "ZeissReflectorTurret-Label": "4- ",
  "HamamatsuHam_DCAM-TRIGGER GLOBAL EXPOSURE": "GLOBAL RESET",
  "ZeissSidePort-State": "1",
  "HamamatsuHam_DCAM-EXTRACTION MODE": "OFF",
  "HamamatsuHam_DCAM-Description": "Hamamatsu device adapter 2.0.6.63",
  "COM10-Parity": "None",
  "HamamatsuHam_DCAM-MINIMUM ACQUISITION TIMEOUT": "60000",
  "COM10-BaudRate": "57600",
  "Core-AutoFocus": "",
  "HamamatsuHam_DCAM-CONVERSION FACTOR OFFSET": "100.0000",
  "HamamatsuHam_DCAM-VIEW MODE": "FULL CHIP",
  "HamamatsuHam_DCAM-TRIGGER TIMES": "1",
  "HamamatsuHam_DCAM-INTERNAL LINE SPEED": "0.6671",
  "ZeissSidePort-Label": "left",
  "Core-Galvo": "",
  "COM10-DataBits": "8",
  "HamamatsuHam_DCAM-PixelType": "16bit",
  "Core-Initialize": "1",
  "HamamatsuHam_DCAM-INTERNAL LINE INTERVAL UNITS": "MILLISECONDS",
  "HamamatsuHam_DCAM-HOT PIXEL CORRECT LEVEL": "STANDARD",
  "ZeissScope-Microscope Version": "Application version: ",
  "HamamatsuHam_DCAM-Camera Version": "4.31.B",
  "Core-Shutter": "",
  "ScopeDataKeys": [
    "HamamatsuHam_DCAM-OUTPUT TRIGGER PERIOD[2]",
    "HamamatsuHam_DCAM-OUTPUT TRIGGER PERIOD[1]",
    "ZeissReflectorTurret-Description",
    "ZeissSidePort-Name",
    "HamamatsuHam_DCAM-CameraID",
    "HamamatsuHam_DCAM-OUTPUT TRIGGER BASE SENSOR[2]",
    "HamamatsuHam_DCAM-OUTPUT TRIGGER PERIOD[0]",
    "HamamatsuHam_DCAM-TransposeMirrorX",
    "ZeissScope-Name",
    "HamamatsuHam_DCAM-ScanMode",
    "HamamatsuHam_DCAM-ReadoutTime",
    "HamamatsuHam_DCAM-MASTER PULSE BURST TIMES",
    "HamamatsuHam_DCAM-OUTPUT TRIGGER BASE SENSOR[1]",
    "HamamatsuHam_DCAM-TransposeMirrorY",
    "HamamatsuHam_DCAM-EXPOSURE FULL RANGE",
    "HamamatsuHam_DCAM-OUTPUT TRIGGER BASE SENSOR[0]",
    "HamamatsuHam_DCAM-VIEW CONTROL",
    "ZeissScope-Description",
    "Core-ImageProcessor",
    "ZeissSidePort-Description",
    "HamamatsuHam_DCAM-TRIGGER SOURCE",
    "HamamatsuHam_DCAM-OUTPUT TRIGGER SOURCE[2]",
    "HamamatsuHam_DCAM-MASTER PULSE TRIGGER SOURCE",
    "Core-SLM",
    "ZeissReflectorTurret-Name",
    "COM10-Fast USB to Serial",
    "HamamatsuHam_DCAM-TriggerPolarity",
    "HamamatsuHam_DCAM-MASTER PULSE MODE",
    "HamamatsuHam_DCAM-DEFECT CORRECT MODE",
    "HamamatsuHam_DCAM-OUTPUT TRIGGER SOURCE[1]",
    "HamamatsuHam_DCAM-SENSOR MODE",
    "ZeissScope-DefiniteFocusVersion",
    "HamamatsuHam_DCAM-ENHANCED VISUALIZATION MODE",
    "COM10-Handshaking",
    "HamamatsuHam_DCAM-INTENSITY LUT ENABLE",
    "HamamatsuHam_DCAM-Camera Bus",
    "HamamatsuHam_DCAM-Bits per Channel",
    "HamamatsuHam_DCAM-MASTER PULSE INTERVAL",
    "HamamatsuHam_DCAM-OUTPUT TRIGGER DELAY[2]",
    "HamamatsuHam_DCAM-OUTPUT TRIGGER SOURCE[0]",
    "HamamatsuHam_DCAM-OUTPUT TRIGGER DELAY[1]",
    "HamamatsuHam_DCAM-INTENSITY LUT OUTPUT MAX",
    "HamamatsuHam_DCAM-Exposure",
    "HamamatsuHam_DCAM-OUTPUT TRIGGER DELAY[0]",
    "Core-Focus",
    "Core-ChannelGroup",
    "HamamatsuHam_DCAM-INTENSITY LUT INPUT MAX",
    "HamamatsuHam_DCAM-INTERNAL LINE SPEED UNITS",
    "ZeissScope-AnswerTimeOut",
    "HamamatsuHam_DCAM-Name",
    "HamamatsuHam_DCAM-OUTPUT TRIGGER KIND[2]",
    "HamamatsuHam_DCAM-OUTPUT TRIGGER DELAY UNITS",
    "HamamatsuHam_DCAM-OUTPUT TRIGGER KIND[1]",
    "Core-XYStage",
    "COM10-Description",
    "HamamatsuHam_DCAM-OUTPUT TRIGGER KIND[0]",
    "HamamatsuHam_DCAM-INTERNAL LINE INTERVAL",
    "Core-AutoShutter",
    "HamamatsuHam_DCAM-TRIGGER ACTIVE",
    "HamamatsuHam_DCAM-OUTPUT TRIGGER PRE HSYNC COUNT",
    "HamamatsuHam_DCAM-CONVERSION FACTOR COEFF",
    "HamamatsuHam_DCAM-OUTPUT TRIGGER POLARITY[2]",
    "COM10-DelayBetweenCharsMs",
    "HamamatsuHam_DCAM-CameraName",
    "HamamatsuHam_DCAM-OUTPUT TRIGGER POLARITY[1]",
    "HamamatsuHam_DCAM-CCDTemperature",
    "Core-Camera",
    "HamamatsuHam_DCAM-OUTPUT TRIGGER POLARITY[0]",
    "HamamatsuHam_DCAM-EXPOSURE TIME UNITS",
    "HamamatsuHam_DCAM-READOUT DIRECTION",
    "COM10-StopBits",
    "HamamatsuHam_DCAM-TransposeCorrection",
    "COM10-DTR",
    "HamamatsuHam_DCAM-OUTPUT TRIGGER PERIOD UNITS",
    "COM10-Verbose",
    "ZeissReflectorTurret-State",
    "HamamatsuHam_DCAM-Trigger",
    "COM10-AnswerTimeout",
    "HamamatsuHam_DCAM-INTENSITY LUT OUTPUT MIN",
    "ZeissScope-Port",
    "COM10-Name",
    "HamamatsuHam_DCAM-TransposeXY",
    "HamamatsuHam_DCAM-INTENSITY LUT INPUT MIN",
    "HamamatsuHam_DCAM-Binning",
    "HamamatsuHam_DCAM-TRIGGER DELAY",
    "Core-TimeoutMs",
    "ZeissReflectorTurret-Label",
    "HamamatsuHam_DCAM-TRIGGER GLOBAL EXPOSURE",
    "ZeissSidePort-State",
    "HamamatsuHam_DCAM-EXTRACTION MODE",
    "HamamatsuHam_DCAM-Description",
    "COM10-Parity",
    "HamamatsuHam_DCAM-MINIMUM ACQUISITION TIMEOUT",
    "COM10-BaudRate",
    "Core-AutoFocus",
    "HamamatsuHam_DCAM-CONVERSION FACTOR OFFSET",
    "HamamatsuHam_DCAM-VIEW MODE",
    "HamamatsuHam_DCAM-TRIGGER TIMES",
    "HamamatsuHam_DCAM-INTERNAL LINE SPEED",
    "ZeissSidePort-Label",
    "Core-Galvo",
    "COM10-DataBits",
    "HamamatsuHam_DCAM-PixelType",
    "Core-Initialize",
    "HamamatsuHam_DCAM-INTERNAL LINE INTERVAL UNITS",
    "HamamatsuHam_DCAM-HOT PIXEL CORRECT LEVEL",
    "ZeissScope-Microscope Version",
    "HamamatsuHam_DCAM-Camera Version",
    "Core-Shutter"
  ],
  "UserData": {
    "Electron_Coeff": {
      "type": "STRING",
      "scalar": "0.470000"
    },
    "Electron_Offset": {
      "type": "STRING",
      "scalar": "100.000000"
    },
    "HamamatsuImageNr": {
      "type": "STRING",
      "scalar": "11"
    },
    "TimeReceivedByCore": {
      "type": "STRING",
      "scalar": "2023-03-22 15:09:35.971745"
    }
  },
  "FileName": "Default/img_channel000_position000_time000000011_z000.tif"
},
"Coords-Default/img_channel000_position000_time000000012_z000.tif": {
  "Frame": 12,
  "FrameIndex": 12,
  "PositionIndex": 0,
  "Slice": 0,
  "SliceIndex": 0,
  "ChannelIndex": 0
},
"Metadata-Default/img_channel000_position000_time000000012_z000.tif": {
  "Width": 1552,
  "Height": 1552,
  "PixelType": "GRAY16",
  "Frame": 12,
  "FrameIndex": 12,
  "PositionIndex": 0,
  "Slice": 0,
  "SliceIndex": 0,
  "ChannelIndex": 0,
  "UUID": "aaa47c79-e035-4a2d-a796-d01e45157f1b",
  "Camera": "HamamatsuHam_DCAM",
  "Binning": 1,
  "ROI": "240-228-1552-1552",
  "BitDepth": 16,
  "Exposure-ms": 20.00517293233083,
  "ElapsedTime-ms": 5109.0,
  "ImageNumber": 12,
  "ReceivedTime": "2023-03-22 15:09:36.003 +0100",
  "PixelSizeUm": 0.064484127,
  "PixelSizeAffine": "0.064484127;0.0;0.0;0.0;0.064484127;0.0",
  "PositionName": "Default",
  "HamamatsuHam_DCAM-OUTPUT TRIGGER PERIOD[2]": "0.0001",
  "HamamatsuHam_DCAM-OUTPUT TRIGGER PERIOD[1]": "0.0001",
  "ZeissReflectorTurret-Description": "Reflector Turret",
  "ZeissSidePort-Name": "ZeissSidePort",
  "HamamatsuHam_DCAM-CameraID": "S/N: 304183",
  "HamamatsuHam_DCAM-OUTPUT TRIGGER BASE SENSOR[2]": "ALL VIEWS",
  "HamamatsuHam_DCAM-OUTPUT TRIGGER PERIOD[0]": "0.0001",
  "HamamatsuHam_DCAM-TransposeMirrorX": "0",
  "ZeissScope-Name": "ZeissScope",
  "HamamatsuHam_DCAM-ScanMode": "2",
  "HamamatsuHam_DCAM-ReadoutTime": "0.0078",
  "HamamatsuHam_DCAM-MASTER PULSE BURST TIMES": "1",
  "HamamatsuHam_DCAM-OUTPUT TRIGGER BASE SENSOR[1]": "ALL VIEWS",
  "HamamatsuHam_DCAM-TransposeMirrorY": "0",
  "HamamatsuHam_DCAM-EXPOSURE FULL RANGE": "DISABLE",
  "HamamatsuHam_DCAM-OUTPUT TRIGGER BASE SENSOR[0]": "ALL VIEWS",
  "HamamatsuHam_DCAM-VIEW CONTROL": "FULL CHIP",
  "ZeissScope-Description": "Zeiss microscope CAN bus adapter",
  "Core-ImageProcessor": "",
  "ZeissSidePort-Description": "Side Port",
  "HamamatsuHam_DCAM-TRIGGER SOURCE": "EXTERNAL",
  "HamamatsuHam_DCAM-OUTPUT TRIGGER SOURCE[2]": "VSYNC",
  "HamamatsuHam_DCAM-MASTER PULSE TRIGGER SOURCE": "EXTERNAL",
  "Core-SLM": "",
  "ZeissReflectorTurret-Name": "ZeissReflectorTurret",
  "COM10-Fast USB to Serial": "Disable",
  "HamamatsuHam_DCAM-TriggerPolarity": "NEGATIVE",
  "HamamatsuHam_DCAM-MASTER PULSE MODE": "CONTINUOUS",
  "HamamatsuHam_DCAM-DEFECT CORRECT MODE": "ON",
  "HamamatsuHam_DCAM-OUTPUT TRIGGER SOURCE[1]": "VSYNC",
  "HamamatsuHam_DCAM-SENSOR MODE": "AREA",
  "ZeissScope-DefiniteFocusVersion": "1",
  "HamamatsuHam_DCAM-ENHANCED VISUALIZATION MODE": "DISABLE",
  "COM10-Handshaking": "Off",
  "HamamatsuHam_DCAM-INTENSITY LUT ENABLE": "DISABLE",
  "HamamatsuHam_DCAM-Camera Bus": "AS-FBD-1XCLD-2PE4L",
  "HamamatsuHam_DCAM-Bits per Channel": "16",
  "HamamatsuHam_DCAM-MASTER PULSE INTERVAL": "0.1000",
  "HamamatsuHam_DCAM-OUTPUT TRIGGER DELAY[2]": "0.0000",
  "HamamatsuHam_DCAM-OUTPUT TRIGGER SOURCE[0]": "VSYNC",
  "HamamatsuHam_DCAM-OUTPUT TRIGGER DELAY[1]": "0.0000",
  "HamamatsuHam_DCAM-INTENSITY LUT OUTPUT MAX": "255",
  "HamamatsuHam_DCAM-Exposure": "20.01",
  "HamamatsuHam_DCAM-OUTPUT TRIGGER DELAY[0]": "0.0000",
  "Core-Focus": "",
  "Core-ChannelGroup": "",
  "HamamatsuHam_DCAM-INTENSITY LUT INPUT MAX": "65535",
  "HamamatsuHam_DCAM-INTERNAL LINE SPEED UNITS": "METERS PER SECOND",
  "ZeissScope-AnswerTimeOut": "500.0000",
  "HamamatsuHam_DCAM-Name": "HamamatsuHam_DCAM",
  "HamamatsuHam_DCAM-OUTPUT TRIGGER KIND[2]": "EXPOSURE",
  "HamamatsuHam_DCAM-OUTPUT TRIGGER DELAY UNITS": "SECONDS",
  "HamamatsuHam_DCAM-OUTPUT TRIGGER KIND[1]": "EXPOSURE",
  "Core-XYStage": "",
  "COM10-Description": "Serial port driver (boost:asio)",
  "HamamatsuHam_DCAM-OUTPUT TRIGGER KIND[0]": "EXPOSURE",
  "HamamatsuHam_DCAM-INTERNAL LINE INTERVAL": "0.0097",
  "Core-AutoShutter": "0",
  "HamamatsuHam_DCAM-TRIGGER ACTIVE": "EDGE",
  "HamamatsuHam_DCAM-OUTPUT TRIGGER PRE HSYNC COUNT": "0",
  "HamamatsuHam_DCAM-CONVERSION FACTOR COEFF": "0.4700",
  "HamamatsuHam_DCAM-OUTPUT TRIGGER POLARITY[2]": "POSITIVE",
  "COM10-DelayBetweenCharsMs": "0.0000",
  "HamamatsuHam_DCAM-CameraName": "C13440-20C",
  "HamamatsuHam_DCAM-OUTPUT TRIGGER POLARITY[1]": "POSITIVE",
  "HamamatsuHam_DCAM-CCDTemperature": "-10.0000",
  "Core-Camera": "HamamatsuHam_DCAM",
  "HamamatsuHam_DCAM-OUTPUT TRIGGER POLARITY[0]": "POSITIVE",
  "HamamatsuHam_DCAM-EXPOSURE TIME UNITS": "MILLISECONDS",
  "HamamatsuHam_DCAM-READOUT DIRECTION": "DIVERGE",
  "COM10-StopBits": "1",
  "HamamatsuHam_DCAM-TransposeCorrection": "0",
  "COM10-DTR": "Disable",
  "HamamatsuHam_DCAM-OUTPUT TRIGGER PERIOD UNITS": "SECONDS",
  "COM10-Verbose": "1",
  "ZeissReflectorTurret-State": "3",
  "HamamatsuHam_DCAM-Trigger": "NORMAL",
  "COM10-AnswerTimeout": "500.0000",
  "HamamatsuHam_DCAM-INTENSITY LUT OUTPUT MIN": "0",
  "ZeissScope-Port": "COM10",
  "COM10-Name": "COM10",
  "HamamatsuHam_DCAM-TransposeXY": "0",
  "HamamatsuHam_DCAM-INTENSITY LUT INPUT MIN": "0",
  "HamamatsuHam_DCAM-Binning": "1x1",
  "HamamatsuHam_DCAM-TRIGGER DELAY": "0.0000",
  "Core-TimeoutMs": "5000",
  "ZeissReflectorTurret-Label": "4- ",
  "HamamatsuHam_DCAM-TRIGGER GLOBAL EXPOSURE": "GLOBAL RESET",
  "ZeissSidePort-State": "1",
  "HamamatsuHam_DCAM-EXTRACTION MODE": "OFF",
  "HamamatsuHam_DCAM-Description": "Hamamatsu device adapter 2.0.6.63",
  "COM10-Parity": "None",
  "HamamatsuHam_DCAM-MINIMUM ACQUISITION TIMEOUT": "60000",
  "COM10-BaudRate": "57600",
  "Core-AutoFocus": "",
  "HamamatsuHam_DCAM-CONVERSION FACTOR OFFSET": "100.0000",
  "HamamatsuHam_DCAM-VIEW MODE": "FULL CHIP",
  "HamamatsuHam_DCAM-TRIGGER TIMES": "1",
  "HamamatsuHam_DCAM-INTERNAL LINE SPEED": "0.6671",
  "ZeissSidePort-Label": "left",
  "Core-Galvo": "",
  "COM10-DataBits": "8",
  "HamamatsuHam_DCAM-PixelType": "16bit",
  "Core-Initialize": "1",
  "HamamatsuHam_DCAM-INTERNAL LINE INTERVAL UNITS": "MILLISECONDS",
  "HamamatsuHam_DCAM-HOT PIXEL CORRECT LEVEL": "STANDARD",
  "ZeissScope-Microscope Version": "Application version: ",
  "HamamatsuHam_DCAM-Camera Version": "4.31.B",
  "Core-Shutter": "",
  "ScopeDataKeys": [
    "HamamatsuHam_DCAM-OUTPUT TRIGGER PERIOD[2]",
    "HamamatsuHam_DCAM-OUTPUT TRIGGER PERIOD[1]",
    "ZeissReflectorTurret-Description",
    "ZeissSidePort-Name",
    "HamamatsuHam_DCAM-CameraID",
    "HamamatsuHam_DCAM-OUTPUT TRIGGER BASE SENSOR[2]",
    "HamamatsuHam_DCAM-OUTPUT TRIGGER PERIOD[0]",
    "HamamatsuHam_DCAM-TransposeMirrorX",
    "ZeissScope-Name",
    "HamamatsuHam_DCAM-ScanMode",
    "HamamatsuHam_DCAM-ReadoutTime",
    "HamamatsuHam_DCAM-MASTER PULSE BURST TIMES",
    "HamamatsuHam_DCAM-OUTPUT TRIGGER BASE SENSOR[1]",
    "HamamatsuHam_DCAM-TransposeMirrorY",
    "HamamatsuHam_DCAM-EXPOSURE FULL RANGE",
    "HamamatsuHam_DCAM-OUTPUT TRIGGER BASE SENSOR[0]",
    "HamamatsuHam_DCAM-VIEW CONTROL",
    "ZeissScope-Description",
    "Core-ImageProcessor",
    "ZeissSidePort-Description",
    "HamamatsuHam_DCAM-TRIGGER SOURCE",
    "HamamatsuHam_DCAM-OUTPUT TRIGGER SOURCE[2]",
    "HamamatsuHam_DCAM-MASTER PULSE TRIGGER SOURCE",
    "Core-SLM",
    "ZeissReflectorTurret-Name",
    "COM10-Fast USB to Serial",
    "HamamatsuHam_DCAM-TriggerPolarity",
    "HamamatsuHam_DCAM-MASTER PULSE MODE",
    "HamamatsuHam_DCAM-DEFECT CORRECT MODE",
    "HamamatsuHam_DCAM-OUTPUT TRIGGER SOURCE[1]",
    "HamamatsuHam_DCAM-SENSOR MODE",
    "ZeissScope-DefiniteFocusVersion",
    "HamamatsuHam_DCAM-ENHANCED VISUALIZATION MODE",
    "COM10-Handshaking",
    "HamamatsuHam_DCAM-INTENSITY LUT ENABLE",
    "HamamatsuHam_DCAM-Camera Bus",
    "HamamatsuHam_DCAM-Bits per Channel",
    "HamamatsuHam_DCAM-MASTER PULSE INTERVAL",
    "HamamatsuHam_DCAM-OUTPUT TRIGGER DELAY[2]",
    "HamamatsuHam_DCAM-OUTPUT TRIGGER SOURCE[0]",
    "HamamatsuHam_DCAM-OUTPUT TRIGGER DELAY[1]",
    "HamamatsuHam_DCAM-INTENSITY LUT OUTPUT MAX",
    "HamamatsuHam_DCAM-Exposure",
    "HamamatsuHam_DCAM-OUTPUT TRIGGER DELAY[0]",
    "Core-Focus",
    "Core-ChannelGroup",
    "HamamatsuHam_DCAM-INTENSITY LUT INPUT MAX",
    "HamamatsuHam_DCAM-INTERNAL LINE SPEED UNITS",
    "ZeissScope-AnswerTimeOut",
    "HamamatsuHam_DCAM-Name",
    "HamamatsuHam_DCAM-OUTPUT TRIGGER KIND[2]",
    "HamamatsuHam_DCAM-OUTPUT TRIGGER DELAY UNITS",
    "HamamatsuHam_DCAM-OUTPUT TRIGGER KIND[1]",
    "Core-XYStage",
    "COM10-Description",
    "HamamatsuHam_DCAM-OUTPUT TRIGGER KIND[0]",
    "HamamatsuHam_DCAM-INTERNAL LINE INTERVAL",
    "Core-AutoShutter",
    "HamamatsuHam_DCAM-TRIGGER ACTIVE",
    "HamamatsuHam_DCAM-OUTPUT TRIGGER PRE HSYNC COUNT",
    "HamamatsuHam_DCAM-CONVERSION FACTOR COEFF",
    "HamamatsuHam_DCAM-OUTPUT TRIGGER POLARITY[2]",
    "COM10-DelayBetweenCharsMs",
    "HamamatsuHam_DCAM-CameraName",
    "HamamatsuHam_DCAM-OUTPUT TRIGGER POLARITY[1]",
    "HamamatsuHam_DCAM-CCDTemperature",
    "Core-Camera",
    "HamamatsuHam_DCAM-OUTPUT TRIGGER POLARITY[0]",
    "HamamatsuHam_DCAM-EXPOSURE TIME UNITS",
    "HamamatsuHam_DCAM-READOUT DIRECTION",
    "COM10-StopBits",
    "HamamatsuHam_DCAM-TransposeCorrection",
    "COM10-DTR",
    "HamamatsuHam_DCAM-OUTPUT TRIGGER PERIOD UNITS",
    "COM10-Verbose",
    "ZeissReflectorTurret-State",
    "HamamatsuHam_DCAM-Trigger",
    "COM10-AnswerTimeout",
    "HamamatsuHam_DCAM-INTENSITY LUT OUTPUT MIN",
    "ZeissScope-Port",
    "COM10-Name",
    "HamamatsuHam_DCAM-TransposeXY",
    "HamamatsuHam_DCAM-INTENSITY LUT INPUT MIN",
    "HamamatsuHam_DCAM-Binning",
    "HamamatsuHam_DCAM-TRIGGER DELAY",
    "Core-TimeoutMs",
    "ZeissReflectorTurret-Label",
    "HamamatsuHam_DCAM-TRIGGER GLOBAL EXPOSURE",
    "ZeissSidePort-State",
    "HamamatsuHam_DCAM-EXTRACTION MODE",
    "HamamatsuHam_DCAM-Description",
    "COM10-Parity",
    "HamamatsuHam_DCAM-MINIMUM ACQUISITION TIMEOUT",
    "COM10-BaudRate",
    "Core-AutoFocus",
    "HamamatsuHam_DCAM-CONVERSION FACTOR OFFSET",
    "HamamatsuHam_DCAM-VIEW MODE",
    "HamamatsuHam_DCAM-TRIGGER TIMES",
    "HamamatsuHam_DCAM-INTERNAL LINE SPEED",
    "ZeissSidePort-Label",
    "Core-Galvo",
    "COM10-DataBits",
    "HamamatsuHam_DCAM-PixelType",
    "Core-Initialize",
    "HamamatsuHam_DCAM-INTERNAL LINE INTERVAL UNITS",
    "HamamatsuHam_DCAM-HOT PIXEL CORRECT LEVEL",
    "ZeissScope-Microscope Version",
    "HamamatsuHam_DCAM-Camera Version",
    "Core-Shutter"
  ],
  "UserData": {
    "Electron_Coeff": {
      "type": "STRING",
      "scalar": "0.470000"
    },
    "Electron_Offset": {
      "type": "STRING",
      "scalar": "100.000000"
    },
    "HamamatsuImageNr": {
      "type": "STRING",
      "scalar": "12"
    },
    "TimeReceivedByCore": {
      "type": "STRING",
      "scalar": "2023-03-22 15:09:36.000548"
    }
  },
  "FileName": "Default/img_channel000_position000_time000000012_z000.tif"
},
"Coords-Default/img_channel000_position000_time000000013_z000.tif": {
  "Frame": 13,
  "FrameIndex": 13,
  "PositionIndex": 0,
  "Slice": 0,
  "SliceIndex": 0,
  "ChannelIndex": 0
},
"Metadata-Default/img_channel000_position000_time000000013_z000.tif": {
  "Width": 1552,
  "Height": 1552,
  "PixelType": "GRAY16",
  "Frame": 13,
  "FrameIndex": 13,
  "PositionIndex": 0,
  "Slice": 0,
  "SliceIndex": 0,
  "ChannelIndex": 0,
  "UUID": "a61f3aa9-d271-48e8-9fd0-15d52f2c64b9",
  "Camera": "HamamatsuHam_DCAM",
  "Binning": 1,
  "ROI": "240-228-1552-1552",
  "BitDepth": 16,
  "Exposure-ms": 20.00517293233083,
  "ElapsedTime-ms": 5138.0,
  "ImageNumber": 13,
  "ReceivedTime": "2023-03-22 15:09:36.031 +0100",
  "PixelSizeUm": 0.064484127,
  "PixelSizeAffine": "0.064484127;0.0;0.0;0.0;0.064484127;0.0",
  "PositionName": "Default",
  "HamamatsuHam_DCAM-OUTPUT TRIGGER PERIOD[2]": "0.0001",
  "HamamatsuHam_DCAM-OUTPUT TRIGGER PERIOD[1]": "0.0001",
  "ZeissReflectorTurret-Description": "Reflector Turret",
  "ZeissSidePort-Name": "ZeissSidePort",
  "HamamatsuHam_DCAM-CameraID": "S/N: 304183",
  "HamamatsuHam_DCAM-OUTPUT TRIGGER BASE SENSOR[2]": "ALL VIEWS",
  "HamamatsuHam_DCAM-OUTPUT TRIGGER PERIOD[0]": "0.0001",
  "HamamatsuHam_DCAM-TransposeMirrorX": "0",
  "ZeissScope-Name": "ZeissScope",
  "HamamatsuHam_DCAM-ScanMode": "2",
  "HamamatsuHam_DCAM-ReadoutTime": "0.0078",
  "HamamatsuHam_DCAM-MASTER PULSE BURST TIMES": "1",
  "HamamatsuHam_DCAM-OUTPUT TRIGGER BASE SENSOR[1]": "ALL VIEWS",
  "HamamatsuHam_DCAM-TransposeMirrorY": "0",
  "HamamatsuHam_DCAM-EXPOSURE FULL RANGE": "DISABLE",
  "HamamatsuHam_DCAM-OUTPUT TRIGGER BASE SENSOR[0]": "ALL VIEWS",
  "HamamatsuHam_DCAM-VIEW CONTROL": "FULL CHIP",
  "ZeissScope-Description": "Zeiss microscope CAN bus adapter",
  "Core-ImageProcessor": "",
  "ZeissSidePort-Description": "Side Port",
  "HamamatsuHam_DCAM-TRIGGER SOURCE": "EXTERNAL",
  "HamamatsuHam_DCAM-OUTPUT TRIGGER SOURCE[2]": "VSYNC",
  "HamamatsuHam_DCAM-MASTER PULSE TRIGGER SOURCE": "EXTERNAL",
  "Core-SLM": "",
  "ZeissReflectorTurret-Name": "ZeissReflectorTurret",
  "COM10-Fast USB to Serial": "Disable",
  "HamamatsuHam_DCAM-TriggerPolarity": "NEGATIVE",
  "HamamatsuHam_DCAM-MASTER PULSE MODE": "CONTINUOUS",
  "HamamatsuHam_DCAM-DEFECT CORRECT MODE": "ON",
  "HamamatsuHam_DCAM-OUTPUT TRIGGER SOURCE[1]": "VSYNC",
  "HamamatsuHam_DCAM-SENSOR MODE": "AREA",
  "ZeissScope-DefiniteFocusVersion": "1",
  "HamamatsuHam_DCAM-ENHANCED VISUALIZATION MODE": "DISABLE",
  "COM10-Handshaking": "Off",
  "HamamatsuHam_DCAM-INTENSITY LUT ENABLE": "DISABLE",
  "HamamatsuHam_DCAM-Camera Bus": "AS-FBD-1XCLD-2PE4L",
  "HamamatsuHam_DCAM-Bits per Channel": "16",
  "HamamatsuHam_DCAM-MASTER PULSE INTERVAL": "0.1000",
  "HamamatsuHam_DCAM-OUTPUT TRIGGER DELAY[2]": "0.0000",
  "HamamatsuHam_DCAM-OUTPUT TRIGGER SOURCE[0]": "VSYNC",
  "HamamatsuHam_DCAM-OUTPUT TRIGGER DELAY[1]": "0.0000",
  "HamamatsuHam_DCAM-INTENSITY LUT OUTPUT MAX": "255",
  "HamamatsuHam_DCAM-Exposure": "20.01",
  "HamamatsuHam_DCAM-OUTPUT TRIGGER DELAY[0]": "0.0000",
  "Core-Focus": "",
  "Core-ChannelGroup": "",
  "HamamatsuHam_DCAM-INTENSITY LUT INPUT MAX": "65535",
  "HamamatsuHam_DCAM-INTERNAL LINE SPEED UNITS": "METERS PER SECOND",
  "ZeissScope-AnswerTimeOut": "500.0000",
  "HamamatsuHam_DCAM-Name": "HamamatsuHam_DCAM",
  "HamamatsuHam_DCAM-OUTPUT TRIGGER KIND[2]": "EXPOSURE",
  "HamamatsuHam_DCAM-OUTPUT TRIGGER DELAY UNITS": "SECONDS",
  "HamamatsuHam_DCAM-OUTPUT TRIGGER KIND[1]": "EXPOSURE",
  "Core-XYStage": "",
  "COM10-Description": "Serial port driver (boost:asio)",
  "HamamatsuHam_DCAM-OUTPUT TRIGGER KIND[0]": "EXPOSURE",
  "HamamatsuHam_DCAM-INTERNAL LINE INTERVAL": "0.0097",
  "Core-AutoShutter": "0",
  "HamamatsuHam_DCAM-TRIGGER ACTIVE": "EDGE",
  "HamamatsuHam_DCAM-OUTPUT TRIGGER PRE HSYNC COUNT": "0",
  "HamamatsuHam_DCAM-CONVERSION FACTOR COEFF": "0.4700",
  "HamamatsuHam_DCAM-OUTPUT TRIGGER POLARITY[2]": "POSITIVE",
  "COM10-DelayBetweenCharsMs": "0.0000",
  "HamamatsuHam_DCAM-CameraName": "C13440-20C",
  "HamamatsuHam_DCAM-OUTPUT TRIGGER POLARITY[1]": "POSITIVE",
  "HamamatsuHam_DCAM-CCDTemperature": "-10.0000",
  "Core-Camera": "HamamatsuHam_DCAM",
  "HamamatsuHam_DCAM-OUTPUT TRIGGER POLARITY[0]": "POSITIVE",
  "HamamatsuHam_DCAM-EXPOSURE TIME UNITS": "MILLISECONDS",
  "HamamatsuHam_DCAM-READOUT DIRECTION": "DIVERGE",
  "COM10-StopBits": "1",
  "HamamatsuHam_DCAM-TransposeCorrection": "0",
  "COM10-DTR": "Disable",
  "HamamatsuHam_DCAM-OUTPUT TRIGGER PERIOD UNITS": "SECONDS",
  "COM10-Verbose": "1",
  "ZeissReflectorTurret-State": "3",
  "HamamatsuHam_DCAM-Trigger": "NORMAL",
  "COM10-AnswerTimeout": "500.0000",
  "HamamatsuHam_DCAM-INTENSITY LUT OUTPUT MIN": "0",
  "ZeissScope-Port": "COM10",
  "COM10-Name": "COM10",
  "HamamatsuHam_DCAM-TransposeXY": "0",
  "HamamatsuHam_DCAM-INTENSITY LUT INPUT MIN": "0",
  "HamamatsuHam_DCAM-Binning": "1x1",
  "HamamatsuHam_DCAM-TRIGGER DELAY": "0.0000",
  "Core-TimeoutMs": "5000",
  "ZeissReflectorTurret-Label": "4- ",
  "HamamatsuHam_DCAM-TRIGGER GLOBAL EXPOSURE": "GLOBAL RESET",
  "ZeissSidePort-State": "1",
  "HamamatsuHam_DCAM-EXTRACTION MODE": "OFF",
  "HamamatsuHam_DCAM-Description": "Hamamatsu device adapter 2.0.6.63",
  "COM10-Parity": "None",
  "HamamatsuHam_DCAM-MINIMUM ACQUISITION TIMEOUT": "60000",
  "COM10-BaudRate": "57600",
  "Core-AutoFocus": "",
  "HamamatsuHam_DCAM-CONVERSION FACTOR OFFSET": "100.0000",
  "HamamatsuHam_DCAM-VIEW MODE": "FULL CHIP",
  "HamamatsuHam_DCAM-TRIGGER TIMES": "1",
  "HamamatsuHam_DCAM-INTERNAL LINE SPEED": "0.6671",
  "ZeissSidePort-Label": "left",
  "Core-Galvo": "",
  "COM10-DataBits": "8",
  "HamamatsuHam_DCAM-PixelType": "16bit",
  "Core-Initialize": "1",
  "HamamatsuHam_DCAM-INTERNAL LINE INTERVAL UNITS": "MILLISECONDS",
  "HamamatsuHam_DCAM-HOT PIXEL CORRECT LEVEL": "STANDARD",
  "ZeissScope-Microscope Version": "Application version: ",
  "HamamatsuHam_DCAM-Camera Version": "4.31.B",
  "Core-Shutter": "",
  "ScopeDataKeys": [
    "HamamatsuHam_DCAM-OUTPUT TRIGGER PERIOD[2]",
    "HamamatsuHam_DCAM-OUTPUT TRIGGER PERIOD[1]",
    "ZeissReflectorTurret-Description",
    "ZeissSidePort-Name",
    "HamamatsuHam_DCAM-CameraID",
    "HamamatsuHam_DCAM-OUTPUT TRIGGER BASE SENSOR[2]",
    "HamamatsuHam_DCAM-OUTPUT TRIGGER PERIOD[0]",
    "HamamatsuHam_DCAM-TransposeMirrorX",
    "ZeissScope-Name",
    "HamamatsuHam_DCAM-ScanMode",
    "HamamatsuHam_DCAM-ReadoutTime",
    "HamamatsuHam_DCAM-MASTER PULSE BURST TIMES",
    "HamamatsuHam_DCAM-OUTPUT TRIGGER BASE SENSOR[1]",
    "HamamatsuHam_DCAM-TransposeMirrorY",
    "HamamatsuHam_DCAM-EXPOSURE FULL RANGE",
    "HamamatsuHam_DCAM-OUTPUT TRIGGER BASE SENSOR[0]",
    "HamamatsuHam_DCAM-VIEW CONTROL",
    "ZeissScope-Description",
    "Core-ImageProcessor",
    "ZeissSidePort-Description",
    "HamamatsuHam_DCAM-TRIGGER SOURCE",
    "HamamatsuHam_DCAM-OUTPUT TRIGGER SOURCE[2]",
    "HamamatsuHam_DCAM-MASTER PULSE TRIGGER SOURCE",
    "Core-SLM",
    "ZeissReflectorTurret-Name",
    "COM10-Fast USB to Serial",
    "HamamatsuHam_DCAM-TriggerPolarity",
    "HamamatsuHam_DCAM-MASTER PULSE MODE",
    "HamamatsuHam_DCAM-DEFECT CORRECT MODE",
    "HamamatsuHam_DCAM-OUTPUT TRIGGER SOURCE[1]",
    "HamamatsuHam_DCAM-SENSOR MODE",
    "ZeissScope-DefiniteFocusVersion",
    "HamamatsuHam_DCAM-ENHANCED VISUALIZATION MODE",
    "COM10-Handshaking",
    "HamamatsuHam_DCAM-INTENSITY LUT ENABLE",
    "HamamatsuHam_DCAM-Camera Bus",
    "HamamatsuHam_DCAM-Bits per Channel",
    "HamamatsuHam_DCAM-MASTER PULSE INTERVAL",
    "HamamatsuHam_DCAM-OUTPUT TRIGGER DELAY[2]",
    "HamamatsuHam_DCAM-OUTPUT TRIGGER SOURCE[0]",
    "HamamatsuHam_DCAM-OUTPUT TRIGGER DELAY[1]",
    "HamamatsuHam_DCAM-INTENSITY LUT OUTPUT MAX",
    "HamamatsuHam_DCAM-Exposure",
    "HamamatsuHam_DCAM-OUTPUT TRIGGER DELAY[0]",
    "Core-Focus",
    "Core-ChannelGroup",
    "HamamatsuHam_DCAM-INTENSITY LUT INPUT MAX",
    "HamamatsuHam_DCAM-INTERNAL LINE SPEED UNITS",
    "ZeissScope-AnswerTimeOut",
    "HamamatsuHam_DCAM-Name",
    "HamamatsuHam_DCAM-OUTPUT TRIGGER KIND[2]",
    "HamamatsuHam_DCAM-OUTPUT TRIGGER DELAY UNITS",
    "HamamatsuHam_DCAM-OUTPUT TRIGGER KIND[1]",
    "Core-XYStage",
    "COM10-Description",
    "HamamatsuHam_DCAM-OUTPUT TRIGGER KIND[0]",
    "HamamatsuHam_DCAM-INTERNAL LINE INTERVAL",
    "Core-AutoShutter",
    "HamamatsuHam_DCAM-TRIGGER ACTIVE",
    "HamamatsuHam_DCAM-OUTPUT TRIGGER PRE HSYNC COUNT",
    "HamamatsuHam_DCAM-CONVERSION FACTOR COEFF",
    "HamamatsuHam_DCAM-OUTPUT TRIGGER POLARITY[2]",
    "COM10-DelayBetweenCharsMs",
    "HamamatsuHam_DCAM-CameraName",
    "HamamatsuHam_DCAM-OUTPUT TRIGGER POLARITY[1]",
    "HamamatsuHam_DCAM-CCDTemperature",
    "Core-Camera",
    "HamamatsuHam_DCAM-OUTPUT TRIGGER POLARITY[0]",
    "HamamatsuHam_DCAM-EXPOSURE TIME UNITS",
    "HamamatsuHam_DCAM-READOUT DIRECTION",
    "COM10-StopBits",
    "HamamatsuHam_DCAM-TransposeCorrection",
    "COM10-DTR",
    "HamamatsuHam_DCAM-OUTPUT TRIGGER PERIOD UNITS",
    "COM10-Verbose",
    "ZeissReflectorTurret-State",
    "HamamatsuHam_DCAM-Trigger",
    "COM10-AnswerTimeout",
    "HamamatsuHam_DCAM-INTENSITY LUT OUTPUT MIN",
    "ZeissScope-Port",
    "COM10-Name",
    "HamamatsuHam_DCAM-TransposeXY",
    "HamamatsuHam_DCAM-INTENSITY LUT INPUT MIN",
    "HamamatsuHam_DCAM-Binning",
    "HamamatsuHam_DCAM-TRIGGER DELAY",
    "Core-TimeoutMs",
    "ZeissReflectorTurret-Label",
    "HamamatsuHam_DCAM-TRIGGER GLOBAL EXPOSURE",
    "ZeissSidePort-State",
    "HamamatsuHam_DCAM-EXTRACTION MODE",
    "HamamatsuHam_DCAM-Description",
    "COM10-Parity",
    "HamamatsuHam_DCAM-MINIMUM ACQUISITION TIMEOUT",
    "COM10-BaudRate",
    "Core-AutoFocus",
    "HamamatsuHam_DCAM-CONVERSION FACTOR OFFSET",
    "HamamatsuHam_DCAM-VIEW MODE",
    "HamamatsuHam_DCAM-TRIGGER TIMES",
    "HamamatsuHam_DCAM-INTERNAL LINE SPEED",
    "ZeissSidePort-Label",
    "Core-Galvo",
    "COM10-DataBits",
    "HamamatsuHam_DCAM-PixelType",
    "Core-Initialize",
    "HamamatsuHam_DCAM-INTERNAL LINE INTERVAL UNITS",
    "HamamatsuHam_DCAM-HOT PIXEL CORRECT LEVEL",
    "ZeissScope-Microscope Version",
    "HamamatsuHam_DCAM-Camera Version",
    "Core-Shutter"
  ],
  "UserData": {
    "Electron_Coeff": {
      "type": "STRING",
      "scalar": "0.470000"
    },
    "Electron_Offset": {
      "type": "STRING",
      "scalar": "100.000000"
    },
    "HamamatsuImageNr": {
      "type": "STRING",
      "scalar": "13"
    },
    "TimeReceivedByCore": {
      "type": "STRING",
      "scalar": "2023-03-22 15:09:36.029087"
    }
  },
  "FileName": "Default/img_channel000_position000_time000000013_z000.tif"
},
"Coords-Default/img_channel000_position000_time000000014_z000.tif": {
  "Frame": 14,
  "FrameIndex": 14,
  "PositionIndex": 0,
  "Slice": 0,
  "SliceIndex": 0,
  "ChannelIndex": 0
},
"Metadata-Default/img_channel000_position000_time000000014_z000.tif": {
  "Width": 1552,
  "Height": 1552,
  "PixelType": "GRAY16",
  "Frame": 14,
  "FrameIndex": 14,
  "PositionIndex": 0,
  "Slice": 0,
  "SliceIndex": 0,
  "ChannelIndex": 0,
  "UUID": "4fd81c05-3b97-4308-9878-a022779c7971",
  "Camera": "HamamatsuHam_DCAM",
  "Binning": 1,
  "ROI": "240-228-1552-1552",
  "BitDepth": 16,
  "Exposure-ms": 20.00517293233083,
  "ElapsedTime-ms": 5167.0,
  "ImageNumber": 14,
  "ReceivedTime": "2023-03-22 15:09:36.060 +0100",
  "PixelSizeUm": 0.064484127,
  "PixelSizeAffine": "0.064484127;0.0;0.0;0.0;0.064484127;0.0",
  "PositionName": "Default",
  "HamamatsuHam_DCAM-OUTPUT TRIGGER PERIOD[2]": "0.0001",
  "HamamatsuHam_DCAM-OUTPUT TRIGGER PERIOD[1]": "0.0001",
  "ZeissReflectorTurret-Description": "Reflector Turret",
  "ZeissSidePort-Name": "ZeissSidePort",
  "HamamatsuHam_DCAM-CameraID": "S/N: 304183",
  "HamamatsuHam_DCAM-OUTPUT TRIGGER BASE SENSOR[2]": "ALL VIEWS",
  "HamamatsuHam_DCAM-OUTPUT TRIGGER PERIOD[0]": "0.0001",
  "HamamatsuHam_DCAM-TransposeMirrorX": "0",
  "ZeissScope-Name": "ZeissScope",
  "HamamatsuHam_DCAM-ScanMode": "2",
  "HamamatsuHam_DCAM-ReadoutTime": "0.0078",
  "HamamatsuHam_DCAM-MASTER PULSE BURST TIMES": "1",
  "HamamatsuHam_DCAM-OUTPUT TRIGGER BASE SENSOR[1]": "ALL VIEWS",
  "HamamatsuHam_DCAM-TransposeMirrorY": "0",
  "HamamatsuHam_DCAM-EXPOSURE FULL RANGE": "DISABLE",
  "HamamatsuHam_DCAM-OUTPUT TRIGGER BASE SENSOR[0]": "ALL VIEWS",
  "HamamatsuHam_DCAM-VIEW CONTROL": "FULL CHIP",
  "ZeissScope-Description": "Zeiss microscope CAN bus adapter",
  "Core-ImageProcessor": "",
  "ZeissSidePort-Description": "Side Port",
  "HamamatsuHam_DCAM-TRIGGER SOURCE": "EXTERNAL",
  "HamamatsuHam_DCAM-OUTPUT TRIGGER SOURCE[2]": "VSYNC",
  "HamamatsuHam_DCAM-MASTER PULSE TRIGGER SOURCE": "EXTERNAL",
  "Core-SLM": "",
  "ZeissReflectorTurret-Name": "ZeissReflectorTurret",
  "COM10-Fast USB to Serial": "Disable",
  "HamamatsuHam_DCAM-TriggerPolarity": "NEGATIVE",
  "HamamatsuHam_DCAM-MASTER PULSE MODE": "CONTINUOUS",
  "HamamatsuHam_DCAM-DEFECT CORRECT MODE": "ON",
  "HamamatsuHam_DCAM-OUTPUT TRIGGER SOURCE[1]": "VSYNC",
  "HamamatsuHam_DCAM-SENSOR MODE": "AREA",
  "ZeissScope-DefiniteFocusVersion": "1",
  "HamamatsuHam_DCAM-ENHANCED VISUALIZATION MODE": "DISABLE",
  "COM10-Handshaking": "Off",
  "HamamatsuHam_DCAM-INTENSITY LUT ENABLE": "DISABLE",
  "HamamatsuHam_DCAM-Camera Bus": "AS-FBD-1XCLD-2PE4L",
  "HamamatsuHam_DCAM-Bits per Channel": "16",
  "HamamatsuHam_DCAM-MASTER PULSE INTERVAL": "0.1000",
  "HamamatsuHam_DCAM-OUTPUT TRIGGER DELAY[2]": "0.0000",
  "HamamatsuHam_DCAM-OUTPUT TRIGGER SOURCE[0]": "VSYNC",
  "HamamatsuHam_DCAM-OUTPUT TRIGGER DELAY[1]": "0.0000",
  "HamamatsuHam_DCAM-INTENSITY LUT OUTPUT MAX": "255",
  "HamamatsuHam_DCAM-Exposure": "20.01",
  "HamamatsuHam_DCAM-OUTPUT TRIGGER DELAY[0]": "0.0000",
  "Core-Focus": "",
  "Core-ChannelGroup": "",
  "HamamatsuHam_DCAM-INTENSITY LUT INPUT MAX": "65535",
  "HamamatsuHam_DCAM-INTERNAL LINE SPEED UNITS": "METERS PER SECOND",
  "ZeissScope-AnswerTimeOut": "500.0000",
  "HamamatsuHam_DCAM-Name": "HamamatsuHam_DCAM",
  "HamamatsuHam_DCAM-OUTPUT TRIGGER KIND[2]": "EXPOSURE",
  "HamamatsuHam_DCAM-OUTPUT TRIGGER DELAY UNITS": "SECONDS",
  "HamamatsuHam_DCAM-OUTPUT TRIGGER KIND[1]": "EXPOSURE",
  "Core-XYStage": "",
  "COM10-Description": "Serial port driver (boost:asio)",
  "HamamatsuHam_DCAM-OUTPUT TRIGGER KIND[0]": "EXPOSURE",
  "HamamatsuHam_DCAM-INTERNAL LINE INTERVAL": "0.0097",
  "Core-AutoShutter": "0",
  "HamamatsuHam_DCAM-TRIGGER ACTIVE": "EDGE",
  "HamamatsuHam_DCAM-OUTPUT TRIGGER PRE HSYNC COUNT": "0",
  "HamamatsuHam_DCAM-CONVERSION FACTOR COEFF": "0.4700",
  "HamamatsuHam_DCAM-OUTPUT TRIGGER POLARITY[2]": "POSITIVE",
  "COM10-DelayBetweenCharsMs": "0.0000",
  "HamamatsuHam_DCAM-CameraName": "C13440-20C",
  "HamamatsuHam_DCAM-OUTPUT TRIGGER POLARITY[1]": "POSITIVE",
  "HamamatsuHam_DCAM-CCDTemperature": "-10.0000",
  "Core-Camera": "HamamatsuHam_DCAM",
  "HamamatsuHam_DCAM-OUTPUT TRIGGER POLARITY[0]": "POSITIVE",
  "HamamatsuHam_DCAM-EXPOSURE TIME UNITS": "MILLISECONDS",
  "HamamatsuHam_DCAM-READOUT DIRECTION": "DIVERGE",
  "COM10-StopBits": "1",
  "HamamatsuHam_DCAM-TransposeCorrection": "0",
  "COM10-DTR": "Disable",
  "HamamatsuHam_DCAM-OUTPUT TRIGGER PERIOD UNITS": "SECONDS",
  "COM10-Verbose": "1",
  "ZeissReflectorTurret-State": "3",
  "HamamatsuHam_DCAM-Trigger": "NORMAL",
  "COM10-AnswerTimeout": "500.0000",
  "HamamatsuHam_DCAM-INTENSITY LUT OUTPUT MIN": "0",
  "ZeissScope-Port": "COM10",
  "COM10-Name": "COM10",
  "HamamatsuHam_DCAM-TransposeXY": "0",
  "HamamatsuHam_DCAM-INTENSITY LUT INPUT MIN": "0",
  "HamamatsuHam_DCAM-Binning": "1x1",
  "HamamatsuHam_DCAM-TRIGGER DELAY": "0.0000",
  "Core-TimeoutMs": "5000",
  "ZeissReflectorTurret-Label": "4- ",
  "HamamatsuHam_DCAM-TRIGGER GLOBAL EXPOSURE": "GLOBAL RESET",
  "ZeissSidePort-State": "1",
  "HamamatsuHam_DCAM-EXTRACTION MODE": "OFF",
  "HamamatsuHam_DCAM-Description": "Hamamatsu device adapter 2.0.6.63",
  "COM10-Parity": "None",
  "HamamatsuHam_DCAM-MINIMUM ACQUISITION TIMEOUT": "60000",
  "COM10-BaudRate": "57600",
  "Core-AutoFocus": "",
  "HamamatsuHam_DCAM-CONVERSION FACTOR OFFSET": "100.0000",
  "HamamatsuHam_DCAM-VIEW MODE": "FULL CHIP",
  "HamamatsuHam_DCAM-TRIGGER TIMES": "1",
  "HamamatsuHam_DCAM-INTERNAL LINE SPEED": "0.6671",
  "ZeissSidePort-Label": "left",
  "Core-Galvo": "",
  "COM10-DataBits": "8",
  "HamamatsuHam_DCAM-PixelType": "16bit",
  "Core-Initialize": "1",
  "HamamatsuHam_DCAM-INTERNAL LINE INTERVAL UNITS": "MILLISECONDS",
  "HamamatsuHam_DCAM-HOT PIXEL CORRECT LEVEL": "STANDARD",
  "ZeissScope-Microscope Version": "Application version: ",
  "HamamatsuHam_DCAM-Camera Version": "4.31.B",
  "Core-Shutter": "",
  "ScopeDataKeys": [
    "HamamatsuHam_DCAM-OUTPUT TRIGGER PERIOD[2]",
    "HamamatsuHam_DCAM-OUTPUT TRIGGER PERIOD[1]",
    "ZeissReflectorTurret-Description",
    "ZeissSidePort-Name",
    "HamamatsuHam_DCAM-CameraID",
    "HamamatsuHam_DCAM-OUTPUT TRIGGER BASE SENSOR[2]",
    "HamamatsuHam_DCAM-OUTPUT TRIGGER PERIOD[0]",
    "HamamatsuHam_DCAM-TransposeMirrorX",
    "ZeissScope-Name",
    "HamamatsuHam_DCAM-ScanMode",
    "HamamatsuHam_DCAM-ReadoutTime",
    "HamamatsuHam_DCAM-MASTER PULSE BURST TIMES",
    "HamamatsuHam_DCAM-OUTPUT TRIGGER BASE SENSOR[1]",
    "HamamatsuHam_DCAM-TransposeMirrorY",
    "HamamatsuHam_DCAM-EXPOSURE FULL RANGE",
    "HamamatsuHam_DCAM-OUTPUT TRIGGER BASE SENSOR[0]",
    "HamamatsuHam_DCAM-VIEW CONTROL",
    "ZeissScope-Description",
    "Core-ImageProcessor",
    "ZeissSidePort-Description",
    "HamamatsuHam_DCAM-TRIGGER SOURCE",
    "HamamatsuHam_DCAM-OUTPUT TRIGGER SOURCE[2]",
    "HamamatsuHam_DCAM-MASTER PULSE TRIGGER SOURCE",
    "Core-SLM",
    "ZeissReflectorTurret-Name",
    "COM10-Fast USB to Serial",
    "HamamatsuHam_DCAM-TriggerPolarity",
    "HamamatsuHam_DCAM-MASTER PULSE MODE",
    "HamamatsuHam_DCAM-DEFECT CORRECT MODE",
    "HamamatsuHam_DCAM-OUTPUT TRIGGER SOURCE[1]",
    "HamamatsuHam_DCAM-SENSOR MODE",
    "ZeissScope-DefiniteFocusVersion",
    "HamamatsuHam_DCAM-ENHANCED VISUALIZATION MODE",
    "COM10-Handshaking",
    "HamamatsuHam_DCAM-INTENSITY LUT ENABLE",
    "HamamatsuHam_DCAM-Camera Bus",
    "HamamatsuHam_DCAM-Bits per Channel",
    "HamamatsuHam_DCAM-MASTER PULSE INTERVAL",
    "HamamatsuHam_DCAM-OUTPUT TRIGGER DELAY[2]",
    "HamamatsuHam_DCAM-OUTPUT TRIGGER SOURCE[0]",
    "HamamatsuHam_DCAM-OUTPUT TRIGGER DELAY[1]",
    "HamamatsuHam_DCAM-INTENSITY LUT OUTPUT MAX",
    "HamamatsuHam_DCAM-Exposure",
    "HamamatsuHam_DCAM-OUTPUT TRIGGER DELAY[0]",
    "Core-Focus",
    "Core-ChannelGroup",
    "HamamatsuHam_DCAM-INTENSITY LUT INPUT MAX",
    "HamamatsuHam_DCAM-INTERNAL LINE SPEED UNITS",
    "ZeissScope-AnswerTimeOut",
    "HamamatsuHam_DCAM-Name",
    "HamamatsuHam_DCAM-OUTPUT TRIGGER KIND[2]",
    "HamamatsuHam_DCAM-OUTPUT TRIGGER DELAY UNITS",
    "HamamatsuHam_DCAM-OUTPUT TRIGGER KIND[1]",
    "Core-XYStage",
    "COM10-Description",
    "HamamatsuHam_DCAM-OUTPUT TRIGGER KIND[0]",
    "HamamatsuHam_DCAM-INTERNAL LINE INTERVAL",
    "Core-AutoShutter",
    "HamamatsuHam_DCAM-TRIGGER ACTIVE",
    "HamamatsuHam_DCAM-OUTPUT TRIGGER PRE HSYNC COUNT",
    "HamamatsuHam_DCAM-CONVERSION FACTOR COEFF",
    "HamamatsuHam_DCAM-OUTPUT TRIGGER POLARITY[2]",
    "COM10-DelayBetweenCharsMs",
    "HamamatsuHam_DCAM-CameraName",
    "HamamatsuHam_DCAM-OUTPUT TRIGGER POLARITY[1]",
    "HamamatsuHam_DCAM-CCDTemperature",
    "Core-Camera",
    "HamamatsuHam_DCAM-OUTPUT TRIGGER POLARITY[0]",
    "HamamatsuHam_DCAM-EXPOSURE TIME UNITS",
    "HamamatsuHam_DCAM-READOUT DIRECTION",
    "COM10-StopBits",
    "HamamatsuHam_DCAM-TransposeCorrection",
    "COM10-DTR",
    "HamamatsuHam_DCAM-OUTPUT TRIGGER PERIOD UNITS",
    "COM10-Verbose",
    "ZeissReflectorTurret-State",
    "HamamatsuHam_DCAM-Trigger",
    "COM10-AnswerTimeout",
    "HamamatsuHam_DCAM-INTENSITY LUT OUTPUT MIN",
    "ZeissScope-Port",
    "COM10-Name",
    "HamamatsuHam_DCAM-TransposeXY",
    "HamamatsuHam_DCAM-INTENSITY LUT INPUT MIN",
    "HamamatsuHam_DCAM-Binning",
    "HamamatsuHam_DCAM-TRIGGER DELAY",
    "Core-TimeoutMs",
    "ZeissReflectorTurret-Label",
    "HamamatsuHam_DCAM-TRIGGER GLOBAL EXPOSURE",
    "ZeissSidePort-State",
    "HamamatsuHam_DCAM-EXTRACTION MODE",
    "HamamatsuHam_DCAM-Description",
    "COM10-Parity",
    "HamamatsuHam_DCAM-MINIMUM ACQUISITION TIMEOUT",
    "COM10-BaudRate",
    "Core-AutoFocus",
    "HamamatsuHam_DCAM-CONVERSION FACTOR OFFSET",
    "HamamatsuHam_DCAM-VIEW MODE",
    "HamamatsuHam_DCAM-TRIGGER TIMES",
    "HamamatsuHam_DCAM-INTERNAL LINE SPEED",
    "ZeissSidePort-Label",
    "Core-Galvo",
    "COM10-DataBits",
    "HamamatsuHam_DCAM-PixelType",
    "Core-Initialize",
    "HamamatsuHam_DCAM-INTERNAL LINE INTERVAL UNITS",
    "HamamatsuHam_DCAM-HOT PIXEL CORRECT LEVEL",
    "ZeissScope-Microscope Version",
    "HamamatsuHam_DCAM-Camera Version",
    "Core-Shutter"
  ],
  "UserData": {
    "Electron_Coeff": {
      "type": "STRING",
      "scalar": "0.470000"
    },
    "Electron_Offset": {
      "type": "STRING",
      "scalar": "100.000000"
    },
    "HamamatsuImageNr": {
      "type": "STRING",
      "scalar": "14"
    },
    "TimeReceivedByCore": {
      "type": "STRING",
      "scalar": "2023-03-22 15:09:36.057732"
    }
  },
  "FileName": "Default/img_channel000_position000_time000000014_z000.tif"
},
"Coords-Default/img_channel000_position000_time000000015_z000.tif": {
  "Frame": 15,
  "FrameIndex": 15,
  "PositionIndex": 0,
  "Slice": 0,
  "SliceIndex": 0,
  "ChannelIndex": 0
},
"Metadata-Default/img_channel000_position000_time000000015_z000.tif": {
  "Width": 1552,
  "Height": 1552,
  "PixelType": "GRAY16",
  "Frame": 15,
  "FrameIndex": 15,
  "PositionIndex": 0,
  "Slice": 0,
  "SliceIndex": 0,
  "ChannelIndex": 0,
  "UUID": "ebd4aca6-3ac5-4a19-98b3-c725910d65c6",
  "Camera": "HamamatsuHam_DCAM",
  "Binning": 1,
  "ROI": "240-228-1552-1552",
  "BitDepth": 16,
  "Exposure-ms": 20.00517293233083,
  "ElapsedTime-ms": 5335.0,
  "ImageNumber": 15,
  "ReceivedTime": "2023-03-22 15:09:36.228 +0100",
  "PixelSizeUm": 0.064484127,
  "PixelSizeAffine": "0.064484127;0.0;0.0;0.0;0.064484127;0.0",
  "PositionName": "Default",
  "HamamatsuHam_DCAM-OUTPUT TRIGGER PERIOD[2]": "0.0001",
  "HamamatsuHam_DCAM-OUTPUT TRIGGER PERIOD[1]": "0.0001",
  "ZeissReflectorTurret-Description": "Reflector Turret",
  "ZeissSidePort-Name": "ZeissSidePort",
  "HamamatsuHam_DCAM-CameraID": "S/N: 304183",
  "HamamatsuHam_DCAM-OUTPUT TRIGGER BASE SENSOR[2]": "ALL VIEWS",
  "HamamatsuHam_DCAM-OUTPUT TRIGGER PERIOD[0]": "0.0001",
  "HamamatsuHam_DCAM-TransposeMirrorX": "0",
  "ZeissScope-Name": "ZeissScope",
  "HamamatsuHam_DCAM-ScanMode": "2",
  "HamamatsuHam_DCAM-ReadoutTime": "0.0078",
  "HamamatsuHam_DCAM-MASTER PULSE BURST TIMES": "1",
  "HamamatsuHam_DCAM-OUTPUT TRIGGER BASE SENSOR[1]": "ALL VIEWS",
  "HamamatsuHam_DCAM-TransposeMirrorY": "0",
  "HamamatsuHam_DCAM-EXPOSURE FULL RANGE": "DISABLE",
  "HamamatsuHam_DCAM-OUTPUT TRIGGER BASE SENSOR[0]": "ALL VIEWS",
  "HamamatsuHam_DCAM-VIEW CONTROL": "FULL CHIP",
  "ZeissScope-Description": "Zeiss microscope CAN bus adapter",
  "Core-ImageProcessor": "",
  "ZeissSidePort-Description": "Side Port",
  "HamamatsuHam_DCAM-TRIGGER SOURCE": "EXTERNAL",
  "HamamatsuHam_DCAM-OUTPUT TRIGGER SOURCE[2]": "VSYNC",
  "HamamatsuHam_DCAM-MASTER PULSE TRIGGER SOURCE": "EXTERNAL",
  "Core-SLM": "",
  "ZeissReflectorTurret-Name": "ZeissReflectorTurret",
  "COM10-Fast USB to Serial": "Disable",
  "HamamatsuHam_DCAM-TriggerPolarity": "NEGATIVE",
  "HamamatsuHam_DCAM-MASTER PULSE MODE": "CONTINUOUS",
  "HamamatsuHam_DCAM-DEFECT CORRECT MODE": "ON",
  "HamamatsuHam_DCAM-OUTPUT TRIGGER SOURCE[1]": "VSYNC",
  "HamamatsuHam_DCAM-SENSOR MODE": "AREA",
  "ZeissScope-DefiniteFocusVersion": "1",
  "HamamatsuHam_DCAM-ENHANCED VISUALIZATION MODE": "DISABLE",
  "COM10-Handshaking": "Off",
  "HamamatsuHam_DCAM-INTENSITY LUT ENABLE": "DISABLE",
  "HamamatsuHam_DCAM-Camera Bus": "AS-FBD-1XCLD-2PE4L",
  "HamamatsuHam_DCAM-Bits per Channel": "16",
  "HamamatsuHam_DCAM-MASTER PULSE INTERVAL": "0.1000",
  "HamamatsuHam_DCAM-OUTPUT TRIGGER DELAY[2]": "0.0000",
  "HamamatsuHam_DCAM-OUTPUT TRIGGER SOURCE[0]": "VSYNC",
  "HamamatsuHam_DCAM-OUTPUT TRIGGER DELAY[1]": "0.0000",
  "HamamatsuHam_DCAM-INTENSITY LUT OUTPUT MAX": "255",
  "HamamatsuHam_DCAM-Exposure": "20.01",
  "HamamatsuHam_DCAM-OUTPUT TRIGGER DELAY[0]": "0.0000",
  "Core-Focus": "",
  "Core-ChannelGroup": "",
  "HamamatsuHam_DCAM-INTENSITY LUT INPUT MAX": "65535",
  "HamamatsuHam_DCAM-INTERNAL LINE SPEED UNITS": "METERS PER SECOND",
  "ZeissScope-AnswerTimeOut": "500.0000",
  "HamamatsuHam_DCAM-Name": "HamamatsuHam_DCAM",
  "HamamatsuHam_DCAM-OUTPUT TRIGGER KIND[2]": "EXPOSURE",
  "HamamatsuHam_DCAM-OUTPUT TRIGGER DELAY UNITS": "SECONDS",
  "HamamatsuHam_DCAM-OUTPUT TRIGGER KIND[1]": "EXPOSURE",
  "Core-XYStage": "",
  "COM10-Description": "Serial port driver (boost:asio)",
  "HamamatsuHam_DCAM-OUTPUT TRIGGER KIND[0]": "EXPOSURE",
  "HamamatsuHam_DCAM-INTERNAL LINE INTERVAL": "0.0097",
  "Core-AutoShutter": "0",
  "HamamatsuHam_DCAM-TRIGGER ACTIVE": "EDGE",
  "HamamatsuHam_DCAM-OUTPUT TRIGGER PRE HSYNC COUNT": "0",
  "HamamatsuHam_DCAM-CONVERSION FACTOR COEFF": "0.4700",
  "HamamatsuHam_DCAM-OUTPUT TRIGGER POLARITY[2]": "POSITIVE",
  "COM10-DelayBetweenCharsMs": "0.0000",
  "HamamatsuHam_DCAM-CameraName": "C13440-20C",
  "HamamatsuHam_DCAM-OUTPUT TRIGGER POLARITY[1]": "POSITIVE",
  "HamamatsuHam_DCAM-CCDTemperature": "-10.0000",
  "Core-Camera": "HamamatsuHam_DCAM",
  "HamamatsuHam_DCAM-OUTPUT TRIGGER POLARITY[0]": "POSITIVE",
  "HamamatsuHam_DCAM-EXPOSURE TIME UNITS": "MILLISECONDS",
  "HamamatsuHam_DCAM-READOUT DIRECTION": "DIVERGE",
  "COM10-StopBits": "1",
  "HamamatsuHam_DCAM-TransposeCorrection": "0",
  "COM10-DTR": "Disable",
  "HamamatsuHam_DCAM-OUTPUT TRIGGER PERIOD UNITS": "SECONDS",
  "COM10-Verbose": "1",
  "ZeissReflectorTurret-State": "3",
  "HamamatsuHam_DCAM-Trigger": "NORMAL",
  "COM10-AnswerTimeout": "500.0000",
  "HamamatsuHam_DCAM-INTENSITY LUT OUTPUT MIN": "0",
  "ZeissScope-Port": "COM10",
  "COM10-Name": "COM10",
  "HamamatsuHam_DCAM-TransposeXY": "0",
  "HamamatsuHam_DCAM-INTENSITY LUT INPUT MIN": "0",
  "HamamatsuHam_DCAM-Binning": "1x1",
  "HamamatsuHam_DCAM-TRIGGER DELAY": "0.0000",
  "Core-TimeoutMs": "5000",
  "ZeissReflectorTurret-Label": "4- ",
  "HamamatsuHam_DCAM-TRIGGER GLOBAL EXPOSURE": "GLOBAL RESET",
  "ZeissSidePort-State": "1",
  "HamamatsuHam_DCAM-EXTRACTION MODE": "OFF",
  "HamamatsuHam_DCAM-Description": "Hamamatsu device adapter 2.0.6.63",
  "COM10-Parity": "None",
  "HamamatsuHam_DCAM-MINIMUM ACQUISITION TIMEOUT": "60000",
  "COM10-BaudRate": "57600",
  "Core-AutoFocus": "",
  "HamamatsuHam_DCAM-CONVERSION FACTOR OFFSET": "100.0000",
  "HamamatsuHam_DCAM-VIEW MODE": "FULL CHIP",
  "HamamatsuHam_DCAM-TRIGGER TIMES": "1",
  "HamamatsuHam_DCAM-INTERNAL LINE SPEED": "0.6671",
  "ZeissSidePort-Label": "left",
  "Core-Galvo": "",
  "COM10-DataBits": "8",
  "HamamatsuHam_DCAM-PixelType": "16bit",
  "Core-Initialize": "1",
  "HamamatsuHam_DCAM-INTERNAL LINE INTERVAL UNITS": "MILLISECONDS",
  "HamamatsuHam_DCAM-HOT PIXEL CORRECT LEVEL": "STANDARD",
  "ZeissScope-Microscope Version": "Application version: ",
  "HamamatsuHam_DCAM-Camera Version": "4.31.B",
  "Core-Shutter": "",
  "ScopeDataKeys": [
    "HamamatsuHam_DCAM-OUTPUT TRIGGER PERIOD[2]",
    "HamamatsuHam_DCAM-OUTPUT TRIGGER PERIOD[1]",
    "ZeissReflectorTurret-Description",
    "ZeissSidePort-Name",
    "HamamatsuHam_DCAM-CameraID",
    "HamamatsuHam_DCAM-OUTPUT TRIGGER BASE SENSOR[2]",
    "HamamatsuHam_DCAM-OUTPUT TRIGGER PERIOD[0]",
    "HamamatsuHam_DCAM-TransposeMirrorX",
    "ZeissScope-Name",
    "HamamatsuHam_DCAM-ScanMode",
    "HamamatsuHam_DCAM-ReadoutTime",
    "HamamatsuHam_DCAM-MASTER PULSE BURST TIMES",
    "HamamatsuHam_DCAM-OUTPUT TRIGGER BASE SENSOR[1]",
    "HamamatsuHam_DCAM-TransposeMirrorY",
    "HamamatsuHam_DCAM-EXPOSURE FULL RANGE",
    "HamamatsuHam_DCAM-OUTPUT TRIGGER BASE SENSOR[0]",
    "HamamatsuHam_DCAM-VIEW CONTROL",
    "ZeissScope-Description",
    "Core-ImageProcessor",
    "ZeissSidePort-Description",
    "HamamatsuHam_DCAM-TRIGGER SOURCE",
    "HamamatsuHam_DCAM-OUTPUT TRIGGER SOURCE[2]",
    "HamamatsuHam_DCAM-MASTER PULSE TRIGGER SOURCE",
    "Core-SLM",
    "ZeissReflectorTurret-Name",
    "COM10-Fast USB to Serial",
    "HamamatsuHam_DCAM-TriggerPolarity",
    "HamamatsuHam_DCAM-MASTER PULSE MODE",
    "HamamatsuHam_DCAM-DEFECT CORRECT MODE",
    "HamamatsuHam_DCAM-OUTPUT TRIGGER SOURCE[1]",
    "HamamatsuHam_DCAM-SENSOR MODE",
    "ZeissScope-DefiniteFocusVersion",
    "HamamatsuHam_DCAM-ENHANCED VISUALIZATION MODE",
    "COM10-Handshaking",
    "HamamatsuHam_DCAM-INTENSITY LUT ENABLE",
    "HamamatsuHam_DCAM-Camera Bus",
    "HamamatsuHam_DCAM-Bits per Channel",
    "HamamatsuHam_DCAM-MASTER PULSE INTERVAL",
    "HamamatsuHam_DCAM-OUTPUT TRIGGER DELAY[2]",
    "HamamatsuHam_DCAM-OUTPUT TRIGGER SOURCE[0]",
    "HamamatsuHam_DCAM-OUTPUT TRIGGER DELAY[1]",
    "HamamatsuHam_DCAM-INTENSITY LUT OUTPUT MAX",
    "HamamatsuHam_DCAM-Exposure",
    "HamamatsuHam_DCAM-OUTPUT TRIGGER DELAY[0]",
    "Core-Focus",
    "Core-ChannelGroup",
    "HamamatsuHam_DCAM-INTENSITY LUT INPUT MAX",
    "HamamatsuHam_DCAM-INTERNAL LINE SPEED UNITS",
    "ZeissScope-AnswerTimeOut",
    "HamamatsuHam_DCAM-Name",
    "HamamatsuHam_DCAM-OUTPUT TRIGGER KIND[2]",
    "HamamatsuHam_DCAM-OUTPUT TRIGGER DELAY UNITS",
    "HamamatsuHam_DCAM-OUTPUT TRIGGER KIND[1]",
    "Core-XYStage",
    "COM10-Description",
    "HamamatsuHam_DCAM-OUTPUT TRIGGER KIND[0]",
    "HamamatsuHam_DCAM-INTERNAL LINE INTERVAL",
    "Core-AutoShutter",
    "HamamatsuHam_DCAM-TRIGGER ACTIVE",
    "HamamatsuHam_DCAM-OUTPUT TRIGGER PRE HSYNC COUNT",
    "HamamatsuHam_DCAM-CONVERSION FACTOR COEFF",
    "HamamatsuHam_DCAM-OUTPUT TRIGGER POLARITY[2]",
    "COM10-DelayBetweenCharsMs",
    "HamamatsuHam_DCAM-CameraName",
    "HamamatsuHam_DCAM-OUTPUT TRIGGER POLARITY[1]",
    "HamamatsuHam_DCAM-CCDTemperature",
    "Core-Camera",
    "HamamatsuHam_DCAM-OUTPUT TRIGGER POLARITY[0]",
    "HamamatsuHam_DCAM-EXPOSURE TIME UNITS",
    "HamamatsuHam_DCAM-READOUT DIRECTION",
    "COM10-StopBits",
    "HamamatsuHam_DCAM-TransposeCorrection",
    "COM10-DTR",
    "HamamatsuHam_DCAM-OUTPUT TRIGGER PERIOD UNITS",
    "COM10-Verbose",
    "ZeissReflectorTurret-State",
    "HamamatsuHam_DCAM-Trigger",
    "COM10-AnswerTimeout",
    "HamamatsuHam_DCAM-INTENSITY LUT OUTPUT MIN",
    "ZeissScope-Port",
    "COM10-Name",
    "HamamatsuHam_DCAM-TransposeXY",
    "HamamatsuHam_DCAM-INTENSITY LUT INPUT MIN",
    "HamamatsuHam_DCAM-Binning",
    "HamamatsuHam_DCAM-TRIGGER DELAY",
    "Core-TimeoutMs",
    "ZeissReflectorTurret-Label",
    "HamamatsuHam_DCAM-TRIGGER GLOBAL EXPOSURE",
    "ZeissSidePort-State",
    "HamamatsuHam_DCAM-EXTRACTION MODE",
    "HamamatsuHam_DCAM-Description",
    "COM10-Parity",
    "HamamatsuHam_DCAM-MINIMUM ACQUISITION TIMEOUT",
    "COM10-BaudRate",
    "Core-AutoFocus",
    "HamamatsuHam_DCAM-CONVERSION FACTOR OFFSET",
    "HamamatsuHam_DCAM-VIEW MODE",
    "HamamatsuHam_DCAM-TRIGGER TIMES",
    "HamamatsuHam_DCAM-INTERNAL LINE SPEED",
    "ZeissSidePort-Label",
    "Core-Galvo",
    "COM10-DataBits",
    "HamamatsuHam_DCAM-PixelType",
    "Core-Initialize",
    "HamamatsuHam_DCAM-INTERNAL LINE INTERVAL UNITS",
    "HamamatsuHam_DCAM-HOT PIXEL CORRECT LEVEL",
    "ZeissScope-Microscope Version",
    "HamamatsuHam_DCAM-Camera Version",
    "Core-Shutter"
  ],
  "UserData": {
    "Electron_Coeff": {
      "type": "STRING",
      "scalar": "0.470000"
    },
    "Electron_Offset": {
      "type": "STRING",
      "scalar": "100.000000"
    },
    "HamamatsuImageNr": {
      "type": "STRING",
      "scalar": "15"
    },
    "TimeReceivedByCore": {
      "type": "STRING",
      "scalar": "2023-03-22 15:09:36.225678"
    }
  },
  "FileName": "Default/img_channel000_position000_time000000015_z000.tif"
},
"Coords-Default/img_channel000_position000_time000000016_z000.tif": {
  "Frame": 16,
  "FrameIndex": 16,
  "PositionIndex": 0,
  "Slice": 0,
  "SliceIndex": 0,
  "ChannelIndex": 0
},
"Metadata-Default/img_channel000_position000_time000000016_z000.tif": {
  "Width": 1552,
  "Height": 1552,
  "PixelType": "GRAY16",
  "Frame": 16,
  "FrameIndex": 16,
  "PositionIndex": 0,
  "Slice": 0,
  "SliceIndex": 0,
  "ChannelIndex": 0,
  "UUID": "eff2312b-ee15-411c-ad7d-58fb2f00339c",
  "Camera": "HamamatsuHam_DCAM",
  "Binning": 1,
  "ROI": "240-228-1552-1552",
  "BitDepth": 16,
  "Exposure-ms": 20.00517293233083,
  "ElapsedTime-ms": 5363.0,
  "ImageNumber": 16,
  "ReceivedTime": "2023-03-22 15:09:36.257 +0100",
  "PixelSizeUm": 0.064484127,
  "PixelSizeAffine": "0.064484127;0.0;0.0;0.0;0.064484127;0.0",
  "PositionName": "Default",
  "HamamatsuHam_DCAM-OUTPUT TRIGGER PERIOD[2]": "0.0001",
  "HamamatsuHam_DCAM-OUTPUT TRIGGER PERIOD[1]": "0.0001",
  "ZeissReflectorTurret-Description": "Reflector Turret",
  "ZeissSidePort-Name": "ZeissSidePort",
  "HamamatsuHam_DCAM-CameraID": "S/N: 304183",
  "HamamatsuHam_DCAM-OUTPUT TRIGGER BASE SENSOR[2]": "ALL VIEWS",
  "HamamatsuHam_DCAM-OUTPUT TRIGGER PERIOD[0]": "0.0001",
  "HamamatsuHam_DCAM-TransposeMirrorX": "0",
  "ZeissScope-Name": "ZeissScope",
  "HamamatsuHam_DCAM-ScanMode": "2",
  "HamamatsuHam_DCAM-ReadoutTime": "0.0078",
  "HamamatsuHam_DCAM-MASTER PULSE BURST TIMES": "1",
  "HamamatsuHam_DCAM-OUTPUT TRIGGER BASE SENSOR[1]": "ALL VIEWS",
  "HamamatsuHam_DCAM-TransposeMirrorY": "0",
  "HamamatsuHam_DCAM-EXPOSURE FULL RANGE": "DISABLE",
  "HamamatsuHam_DCAM-OUTPUT TRIGGER BASE SENSOR[0]": "ALL VIEWS",
  "HamamatsuHam_DCAM-VIEW CONTROL": "FULL CHIP",
  "ZeissScope-Description": "Zeiss microscope CAN bus adapter",
  "Core-ImageProcessor": "",
  "ZeissSidePort-Description": "Side Port",
  "HamamatsuHam_DCAM-TRIGGER SOURCE": "EXTERNAL",
  "HamamatsuHam_DCAM-OUTPUT TRIGGER SOURCE[2]": "VSYNC",
  "HamamatsuHam_DCAM-MASTER PULSE TRIGGER SOURCE": "EXTERNAL",
  "Core-SLM": "",
  "ZeissReflectorTurret-Name": "ZeissReflectorTurret",
  "COM10-Fast USB to Serial": "Disable",
  "HamamatsuHam_DCAM-TriggerPolarity": "NEGATIVE",
  "HamamatsuHam_DCAM-MASTER PULSE MODE": "CONTINUOUS",
  "HamamatsuHam_DCAM-DEFECT CORRECT MODE": "ON",
  "HamamatsuHam_DCAM-OUTPUT TRIGGER SOURCE[1]": "VSYNC",
  "HamamatsuHam_DCAM-SENSOR MODE": "AREA",
  "ZeissScope-DefiniteFocusVersion": "1",
  "HamamatsuHam_DCAM-ENHANCED VISUALIZATION MODE": "DISABLE",
  "COM10-Handshaking": "Off",
  "HamamatsuHam_DCAM-INTENSITY LUT ENABLE": "DISABLE",
  "HamamatsuHam_DCAM-Camera Bus": "AS-FBD-1XCLD-2PE4L",
  "HamamatsuHam_DCAM-Bits per Channel": "16",
  "HamamatsuHam_DCAM-MASTER PULSE INTERVAL": "0.1000",
  "HamamatsuHam_DCAM-OUTPUT TRIGGER DELAY[2]": "0.0000",
  "HamamatsuHam_DCAM-OUTPUT TRIGGER SOURCE[0]": "VSYNC",
  "HamamatsuHam_DCAM-OUTPUT TRIGGER DELAY[1]": "0.0000",
  "HamamatsuHam_DCAM-INTENSITY LUT OUTPUT MAX": "255",
  "HamamatsuHam_DCAM-Exposure": "20.01",
  "HamamatsuHam_DCAM-OUTPUT TRIGGER DELAY[0]": "0.0000",
  "Core-Focus": "",
  "Core-ChannelGroup": "",
  "HamamatsuHam_DCAM-INTENSITY LUT INPUT MAX": "65535",
  "HamamatsuHam_DCAM-INTERNAL LINE SPEED UNITS": "METERS PER SECOND",
  "ZeissScope-AnswerTimeOut": "500.0000",
  "HamamatsuHam_DCAM-Name": "HamamatsuHam_DCAM",
  "HamamatsuHam_DCAM-OUTPUT TRIGGER KIND[2]": "EXPOSURE",
  "HamamatsuHam_DCAM-OUTPUT TRIGGER DELAY UNITS": "SECONDS",
  "HamamatsuHam_DCAM-OUTPUT TRIGGER KIND[1]": "EXPOSURE",
  "Core-XYStage": "",
  "COM10-Description": "Serial port driver (boost:asio)",
  "HamamatsuHam_DCAM-OUTPUT TRIGGER KIND[0]": "EXPOSURE",
  "HamamatsuHam_DCAM-INTERNAL LINE INTERVAL": "0.0097",
  "Core-AutoShutter": "0",
  "HamamatsuHam_DCAM-TRIGGER ACTIVE": "EDGE",
  "HamamatsuHam_DCAM-OUTPUT TRIGGER PRE HSYNC COUNT": "0",
  "HamamatsuHam_DCAM-CONVERSION FACTOR COEFF": "0.4700",
  "HamamatsuHam_DCAM-OUTPUT TRIGGER POLARITY[2]": "POSITIVE",
  "COM10-DelayBetweenCharsMs": "0.0000",
  "HamamatsuHam_DCAM-CameraName": "C13440-20C",
  "HamamatsuHam_DCAM-OUTPUT TRIGGER POLARITY[1]": "POSITIVE",
  "HamamatsuHam_DCAM-CCDTemperature": "-10.0000",
  "Core-Camera": "HamamatsuHam_DCAM",
  "HamamatsuHam_DCAM-OUTPUT TRIGGER POLARITY[0]": "POSITIVE",
  "HamamatsuHam_DCAM-EXPOSURE TIME UNITS": "MILLISECONDS",
  "HamamatsuHam_DCAM-READOUT DIRECTION": "DIVERGE",
  "COM10-StopBits": "1",
  "HamamatsuHam_DCAM-TransposeCorrection": "0",
  "COM10-DTR": "Disable",
  "HamamatsuHam_DCAM-OUTPUT TRIGGER PERIOD UNITS": "SECONDS",
  "COM10-Verbose": "1",
  "ZeissReflectorTurret-State": "3",
  "HamamatsuHam_DCAM-Trigger": "NORMAL",
  "COM10-AnswerTimeout": "500.0000",
  "HamamatsuHam_DCAM-INTENSITY LUT OUTPUT MIN": "0",
  "ZeissScope-Port": "COM10",
  "COM10-Name": "COM10",
  "HamamatsuHam_DCAM-TransposeXY": "0",
  "HamamatsuHam_DCAM-INTENSITY LUT INPUT MIN": "0",
  "HamamatsuHam_DCAM-Binning": "1x1",
  "HamamatsuHam_DCAM-TRIGGER DELAY": "0.0000",
  "Core-TimeoutMs": "5000",
  "ZeissReflectorTurret-Label": "4- ",
  "HamamatsuHam_DCAM-TRIGGER GLOBAL EXPOSURE": "GLOBAL RESET",
  "ZeissSidePort-State": "1",
  "HamamatsuHam_DCAM-EXTRACTION MODE": "OFF",
  "HamamatsuHam_DCAM-Description": "Hamamatsu device adapter 2.0.6.63",
  "COM10-Parity": "None",
  "HamamatsuHam_DCAM-MINIMUM ACQUISITION TIMEOUT": "60000",
  "COM10-BaudRate": "57600",
  "Core-AutoFocus": "",
  "HamamatsuHam_DCAM-CONVERSION FACTOR OFFSET": "100.0000",
  "HamamatsuHam_DCAM-VIEW MODE": "FULL CHIP",
  "HamamatsuHam_DCAM-TRIGGER TIMES": "1",
  "HamamatsuHam_DCAM-INTERNAL LINE SPEED": "0.6671",
  "ZeissSidePort-Label": "left",
  "Core-Galvo": "",
  "COM10-DataBits": "8",
  "HamamatsuHam_DCAM-PixelType": "16bit",
  "Core-Initialize": "1",
  "HamamatsuHam_DCAM-INTERNAL LINE INTERVAL UNITS": "MILLISECONDS",
  "HamamatsuHam_DCAM-HOT PIXEL CORRECT LEVEL": "STANDARD",
  "ZeissScope-Microscope Version": "Application version: ",
  "HamamatsuHam_DCAM-Camera Version": "4.31.B",
  "Core-Shutter": "",
  "ScopeDataKeys": [
    "HamamatsuHam_DCAM-OUTPUT TRIGGER PERIOD[2]",
    "HamamatsuHam_DCAM-OUTPUT TRIGGER PERIOD[1]",
    "ZeissReflectorTurret-Description",
    "ZeissSidePort-Name",
    "HamamatsuHam_DCAM-CameraID",
    "HamamatsuHam_DCAM-OUTPUT TRIGGER BASE SENSOR[2]",
    "HamamatsuHam_DCAM-OUTPUT TRIGGER PERIOD[0]",
    "HamamatsuHam_DCAM-TransposeMirrorX",
    "ZeissScope-Name",
    "HamamatsuHam_DCAM-ScanMode",
    "HamamatsuHam_DCAM-ReadoutTime",
    "HamamatsuHam_DCAM-MASTER PULSE BURST TIMES",
    "HamamatsuHam_DCAM-OUTPUT TRIGGER BASE SENSOR[1]",
    "HamamatsuHam_DCAM-TransposeMirrorY",
    "HamamatsuHam_DCAM-EXPOSURE FULL RANGE",
    "HamamatsuHam_DCAM-OUTPUT TRIGGER BASE SENSOR[0]",
    "HamamatsuHam_DCAM-VIEW CONTROL",
    "ZeissScope-Description",
    "Core-ImageProcessor",
    "ZeissSidePort-Description",
    "HamamatsuHam_DCAM-TRIGGER SOURCE",
    "HamamatsuHam_DCAM-OUTPUT TRIGGER SOURCE[2]",
    "HamamatsuHam_DCAM-MASTER PULSE TRIGGER SOURCE",
    "Core-SLM",
    "ZeissReflectorTurret-Name",
    "COM10-Fast USB to Serial",
    "HamamatsuHam_DCAM-TriggerPolarity",
    "HamamatsuHam_DCAM-MASTER PULSE MODE",
    "HamamatsuHam_DCAM-DEFECT CORRECT MODE",
    "HamamatsuHam_DCAM-OUTPUT TRIGGER SOURCE[1]",
    "HamamatsuHam_DCAM-SENSOR MODE",
    "ZeissScope-DefiniteFocusVersion",
    "HamamatsuHam_DCAM-ENHANCED VISUALIZATION MODE",
    "COM10-Handshaking",
    "HamamatsuHam_DCAM-INTENSITY LUT ENABLE",
    "HamamatsuHam_DCAM-Camera Bus",
    "HamamatsuHam_DCAM-Bits per Channel",
    "HamamatsuHam_DCAM-MASTER PULSE INTERVAL",
    "HamamatsuHam_DCAM-OUTPUT TRIGGER DELAY[2]",
    "HamamatsuHam_DCAM-OUTPUT TRIGGER SOURCE[0]",
    "HamamatsuHam_DCAM-OUTPUT TRIGGER DELAY[1]",
    "HamamatsuHam_DCAM-INTENSITY LUT OUTPUT MAX",
    "HamamatsuHam_DCAM-Exposure",
    "HamamatsuHam_DCAM-OUTPUT TRIGGER DELAY[0]",
    "Core-Focus",
    "Core-ChannelGroup",
    "HamamatsuHam_DCAM-INTENSITY LUT INPUT MAX",
    "HamamatsuHam_DCAM-INTERNAL LINE SPEED UNITS",
    "ZeissScope-AnswerTimeOut",
    "HamamatsuHam_DCAM-Name",
    "HamamatsuHam_DCAM-OUTPUT TRIGGER KIND[2]",
    "HamamatsuHam_DCAM-OUTPUT TRIGGER DELAY UNITS",
    "HamamatsuHam_DCAM-OUTPUT TRIGGER KIND[1]",
    "Core-XYStage",
    "COM10-Description",
    "HamamatsuHam_DCAM-OUTPUT TRIGGER KIND[0]",
    "HamamatsuHam_DCAM-INTERNAL LINE INTERVAL",
    "Core-AutoShutter",
    "HamamatsuHam_DCAM-TRIGGER ACTIVE",
    "HamamatsuHam_DCAM-OUTPUT TRIGGER PRE HSYNC COUNT",
    "HamamatsuHam_DCAM-CONVERSION FACTOR COEFF",
    "HamamatsuHam_DCAM-OUTPUT TRIGGER POLARITY[2]",
    "COM10-DelayBetweenCharsMs",
    "HamamatsuHam_DCAM-CameraName",
    "HamamatsuHam_DCAM-OUTPUT TRIGGER POLARITY[1]",
    "HamamatsuHam_DCAM-CCDTemperature",
    "Core-Camera",
    "HamamatsuHam_DCAM-OUTPUT TRIGGER POLARITY[0]",
    "HamamatsuHam_DCAM-EXPOSURE TIME UNITS",
    "HamamatsuHam_DCAM-READOUT DIRECTION",
    "COM10-StopBits",
    "HamamatsuHam_DCAM-TransposeCorrection",
    "COM10-DTR",
    "HamamatsuHam_DCAM-OUTPUT TRIGGER PERIOD UNITS",
    "COM10-Verbose",
    "ZeissReflectorTurret-State",
    "HamamatsuHam_DCAM-Trigger",
    "COM10-AnswerTimeout",
    "HamamatsuHam_DCAM-INTENSITY LUT OUTPUT MIN",
    "ZeissScope-Port",
    "COM10-Name",
    "HamamatsuHam_DCAM-TransposeXY",
    "HamamatsuHam_DCAM-INTENSITY LUT INPUT MIN",
    "HamamatsuHam_DCAM-Binning",
    "HamamatsuHam_DCAM-TRIGGER DELAY",
    "Core-TimeoutMs",
    "ZeissReflectorTurret-Label",
    "HamamatsuHam_DCAM-TRIGGER GLOBAL EXPOSURE",
    "ZeissSidePort-State",
    "HamamatsuHam_DCAM-EXTRACTION MODE",
    "HamamatsuHam_DCAM-Description",
    "COM10-Parity",
    "HamamatsuHam_DCAM-MINIMUM ACQUISITION TIMEOUT",
    "COM10-BaudRate",
    "Core-AutoFocus",
    "HamamatsuHam_DCAM-CONVERSION FACTOR OFFSET",
    "HamamatsuHam_DCAM-VIEW MODE",
    "HamamatsuHam_DCAM-TRIGGER TIMES",
    "HamamatsuHam_DCAM-INTERNAL LINE SPEED",
    "ZeissSidePort-Label",
    "Core-Galvo",
    "COM10-DataBits",
    "HamamatsuHam_DCAM-PixelType",
    "Core-Initialize",
    "HamamatsuHam_DCAM-INTERNAL LINE INTERVAL UNITS",
    "HamamatsuHam_DCAM-HOT PIXEL CORRECT LEVEL",
    "ZeissScope-Microscope Version",
    "HamamatsuHam_DCAM-Camera Version",
    "Core-Shutter"
  ],
  "UserData": {
    "Electron_Coeff": {
      "type": "STRING",
      "scalar": "0.470000"
    },
    "Electron_Offset": {
      "type": "STRING",
      "scalar": "100.000000"
    },
    "HamamatsuImageNr": {
      "type": "STRING",
      "scalar": "16"
    },
    "TimeReceivedByCore": {
      "type": "STRING",
      "scalar": "2023-03-22 15:09:36.254387"
    }
  },
  "FileName": "Default/img_channel000_position000_time000000016_z000.tif"
},
"Coords-Default/img_channel000_position000_time000000017_z000.tif": {
  "Frame": 17,
  "FrameIndex": 17,
  "PositionIndex": 0,
  "Slice": 0,
  "SliceIndex": 0,
  "ChannelIndex": 0
},
"Metadata-Default/img_channel000_position000_time000000017_z000.tif": {
  "Width": 1552,
  "Height": 1552,
  "PixelType": "GRAY16",
  "Frame": 17,
  "FrameIndex": 17,
  "PositionIndex": 0,
  "Slice": 0,
  "SliceIndex": 0,
  "ChannelIndex": 0,
  "UUID": "4e95323a-702e-4b3b-985b-ca8f7bc41e4f",
  "Camera": "HamamatsuHam_DCAM",
  "Binning": 1,
  "ROI": "240-228-1552-1552",
  "BitDepth": 16,
  "Exposure-ms": 20.00517293233083,
  "ElapsedTime-ms": 5392.0,
  "ImageNumber": 17,
  "ReceivedTime": "2023-03-22 15:09:36.285 +0100",
  "PixelSizeUm": 0.064484127,
  "PixelSizeAffine": "0.064484127;0.0;0.0;0.0;0.064484127;0.0",
  "PositionName": "Default",
  "HamamatsuHam_DCAM-OUTPUT TRIGGER PERIOD[2]": "0.0001",
  "HamamatsuHam_DCAM-OUTPUT TRIGGER PERIOD[1]": "0.0001",
  "ZeissReflectorTurret-Description": "Reflector Turret",
  "ZeissSidePort-Name": "ZeissSidePort",
  "HamamatsuHam_DCAM-CameraID": "S/N: 304183",
  "HamamatsuHam_DCAM-OUTPUT TRIGGER BASE SENSOR[2]": "ALL VIEWS",
  "HamamatsuHam_DCAM-OUTPUT TRIGGER PERIOD[0]": "0.0001",
  "HamamatsuHam_DCAM-TransposeMirrorX": "0",
  "ZeissScope-Name": "ZeissScope",
  "HamamatsuHam_DCAM-ScanMode": "2",
  "HamamatsuHam_DCAM-ReadoutTime": "0.0078",
  "HamamatsuHam_DCAM-MASTER PULSE BURST TIMES": "1",
  "HamamatsuHam_DCAM-OUTPUT TRIGGER BASE SENSOR[1]": "ALL VIEWS",
  "HamamatsuHam_DCAM-TransposeMirrorY": "0",
  "HamamatsuHam_DCAM-EXPOSURE FULL RANGE": "DISABLE",
  "HamamatsuHam_DCAM-OUTPUT TRIGGER BASE SENSOR[0]": "ALL VIEWS",
  "HamamatsuHam_DCAM-VIEW CONTROL": "FULL CHIP",
  "ZeissScope-Description": "Zeiss microscope CAN bus adapter",
  "Core-ImageProcessor": "",
  "ZeissSidePort-Description": "Side Port",
  "HamamatsuHam_DCAM-TRIGGER SOURCE": "EXTERNAL",
  "HamamatsuHam_DCAM-OUTPUT TRIGGER SOURCE[2]": "VSYNC",
  "HamamatsuHam_DCAM-MASTER PULSE TRIGGER SOURCE": "EXTERNAL",
  "Core-SLM": "",
  "ZeissReflectorTurret-Name": "ZeissReflectorTurret",
  "COM10-Fast USB to Serial": "Disable",
  "HamamatsuHam_DCAM-TriggerPolarity": "NEGATIVE",
  "HamamatsuHam_DCAM-MASTER PULSE MODE": "CONTINUOUS",
  "HamamatsuHam_DCAM-DEFECT CORRECT MODE": "ON",
  "HamamatsuHam_DCAM-OUTPUT TRIGGER SOURCE[1]": "VSYNC",
  "HamamatsuHam_DCAM-SENSOR MODE": "AREA",
  "ZeissScope-DefiniteFocusVersion": "1",
  "HamamatsuHam_DCAM-ENHANCED VISUALIZATION MODE": "DISABLE",
  "COM10-Handshaking": "Off",
  "HamamatsuHam_DCAM-INTENSITY LUT ENABLE": "DISABLE",
  "HamamatsuHam_DCAM-Camera Bus": "AS-FBD-1XCLD-2PE4L",
  "HamamatsuHam_DCAM-Bits per Channel": "16",
  "HamamatsuHam_DCAM-MASTER PULSE INTERVAL": "0.1000",
  "HamamatsuHam_DCAM-OUTPUT TRIGGER DELAY[2]": "0.0000",
  "HamamatsuHam_DCAM-OUTPUT TRIGGER SOURCE[0]": "VSYNC",
  "HamamatsuHam_DCAM-OUTPUT TRIGGER DELAY[1]": "0.0000",
  "HamamatsuHam_DCAM-INTENSITY LUT OUTPUT MAX": "255",
  "HamamatsuHam_DCAM-Exposure": "20.01",
  "HamamatsuHam_DCAM-OUTPUT TRIGGER DELAY[0]": "0.0000",
  "Core-Focus": "",
  "Core-ChannelGroup": "",
  "HamamatsuHam_DCAM-INTENSITY LUT INPUT MAX": "65535",
  "HamamatsuHam_DCAM-INTERNAL LINE SPEED UNITS": "METERS PER SECOND",
  "ZeissScope-AnswerTimeOut": "500.0000",
  "HamamatsuHam_DCAM-Name": "HamamatsuHam_DCAM",
  "HamamatsuHam_DCAM-OUTPUT TRIGGER KIND[2]": "EXPOSURE",
  "HamamatsuHam_DCAM-OUTPUT TRIGGER DELAY UNITS": "SECONDS",
  "HamamatsuHam_DCAM-OUTPUT TRIGGER KIND[1]": "EXPOSURE",
  "Core-XYStage": "",
  "COM10-Description": "Serial port driver (boost:asio)",
  "HamamatsuHam_DCAM-OUTPUT TRIGGER KIND[0]": "EXPOSURE",
  "HamamatsuHam_DCAM-INTERNAL LINE INTERVAL": "0.0097",
  "Core-AutoShutter": "0",
  "HamamatsuHam_DCAM-TRIGGER ACTIVE": "EDGE",
  "HamamatsuHam_DCAM-OUTPUT TRIGGER PRE HSYNC COUNT": "0",
  "HamamatsuHam_DCAM-CONVERSION FACTOR COEFF": "0.4700",
  "HamamatsuHam_DCAM-OUTPUT TRIGGER POLARITY[2]": "POSITIVE",
  "COM10-DelayBetweenCharsMs": "0.0000",
  "HamamatsuHam_DCAM-CameraName": "C13440-20C",
  "HamamatsuHam_DCAM-OUTPUT TRIGGER POLARITY[1]": "POSITIVE",
  "HamamatsuHam_DCAM-CCDTemperature": "-10.0000",
  "Core-Camera": "HamamatsuHam_DCAM",
  "HamamatsuHam_DCAM-OUTPUT TRIGGER POLARITY[0]": "POSITIVE",
  "HamamatsuHam_DCAM-EXPOSURE TIME UNITS": "MILLISECONDS",
  "HamamatsuHam_DCAM-READOUT DIRECTION": "DIVERGE",
  "COM10-StopBits": "1",
  "HamamatsuHam_DCAM-TransposeCorrection": "0",
  "COM10-DTR": "Disable",
  "HamamatsuHam_DCAM-OUTPUT TRIGGER PERIOD UNITS": "SECONDS",
  "COM10-Verbose": "1",
  "ZeissReflectorTurret-State": "3",
  "HamamatsuHam_DCAM-Trigger": "NORMAL",
  "COM10-AnswerTimeout": "500.0000",
  "HamamatsuHam_DCAM-INTENSITY LUT OUTPUT MIN": "0",
  "ZeissScope-Port": "COM10",
  "COM10-Name": "COM10",
  "HamamatsuHam_DCAM-TransposeXY": "0",
  "HamamatsuHam_DCAM-INTENSITY LUT INPUT MIN": "0",
  "HamamatsuHam_DCAM-Binning": "1x1",
  "HamamatsuHam_DCAM-TRIGGER DELAY": "0.0000",
  "Core-TimeoutMs": "5000",
  "ZeissReflectorTurret-Label": "4- ",
  "HamamatsuHam_DCAM-TRIGGER GLOBAL EXPOSURE": "GLOBAL RESET",
  "ZeissSidePort-State": "1",
  "HamamatsuHam_DCAM-EXTRACTION MODE": "OFF",
  "HamamatsuHam_DCAM-Description": "Hamamatsu device adapter 2.0.6.63",
  "COM10-Parity": "None",
  "HamamatsuHam_DCAM-MINIMUM ACQUISITION TIMEOUT": "60000",
  "COM10-BaudRate": "57600",
  "Core-AutoFocus": "",
  "HamamatsuHam_DCAM-CONVERSION FACTOR OFFSET": "100.0000",
  "HamamatsuHam_DCAM-VIEW MODE": "FULL CHIP",
  "HamamatsuHam_DCAM-TRIGGER TIMES": "1",
  "HamamatsuHam_DCAM-INTERNAL LINE SPEED": "0.6671",
  "ZeissSidePort-Label": "left",
  "Core-Galvo": "",
  "COM10-DataBits": "8",
  "HamamatsuHam_DCAM-PixelType": "16bit",
  "Core-Initialize": "1",
  "HamamatsuHam_DCAM-INTERNAL LINE INTERVAL UNITS": "MILLISECONDS",
  "HamamatsuHam_DCAM-HOT PIXEL CORRECT LEVEL": "STANDARD",
  "ZeissScope-Microscope Version": "Application version: ",
  "HamamatsuHam_DCAM-Camera Version": "4.31.B",
  "Core-Shutter": "",
  "ScopeDataKeys": [
    "HamamatsuHam_DCAM-OUTPUT TRIGGER PERIOD[2]",
    "HamamatsuHam_DCAM-OUTPUT TRIGGER PERIOD[1]",
    "ZeissReflectorTurret-Description",
    "ZeissSidePort-Name",
    "HamamatsuHam_DCAM-CameraID",
    "HamamatsuHam_DCAM-OUTPUT TRIGGER BASE SENSOR[2]",
    "HamamatsuHam_DCAM-OUTPUT TRIGGER PERIOD[0]",
    "HamamatsuHam_DCAM-TransposeMirrorX",
    "ZeissScope-Name",
    "HamamatsuHam_DCAM-ScanMode",
    "HamamatsuHam_DCAM-ReadoutTime",
    "HamamatsuHam_DCAM-MASTER PULSE BURST TIMES",
    "HamamatsuHam_DCAM-OUTPUT TRIGGER BASE SENSOR[1]",
    "HamamatsuHam_DCAM-TransposeMirrorY",
    "HamamatsuHam_DCAM-EXPOSURE FULL RANGE",
    "HamamatsuHam_DCAM-OUTPUT TRIGGER BASE SENSOR[0]",
    "HamamatsuHam_DCAM-VIEW CONTROL",
    "ZeissScope-Description",
    "Core-ImageProcessor",
    "ZeissSidePort-Description",
    "HamamatsuHam_DCAM-TRIGGER SOURCE",
    "HamamatsuHam_DCAM-OUTPUT TRIGGER SOURCE[2]",
    "HamamatsuHam_DCAM-MASTER PULSE TRIGGER SOURCE",
    "Core-SLM",
    "ZeissReflectorTurret-Name",
    "COM10-Fast USB to Serial",
    "HamamatsuHam_DCAM-TriggerPolarity",
    "HamamatsuHam_DCAM-MASTER PULSE MODE",
    "HamamatsuHam_DCAM-DEFECT CORRECT MODE",
    "HamamatsuHam_DCAM-OUTPUT TRIGGER SOURCE[1]",
    "HamamatsuHam_DCAM-SENSOR MODE",
    "ZeissScope-DefiniteFocusVersion",
    "HamamatsuHam_DCAM-ENHANCED VISUALIZATION MODE",
    "COM10-Handshaking",
    "HamamatsuHam_DCAM-INTENSITY LUT ENABLE",
    "HamamatsuHam_DCAM-Camera Bus",
    "HamamatsuHam_DCAM-Bits per Channel",
    "HamamatsuHam_DCAM-MASTER PULSE INTERVAL",
    "HamamatsuHam_DCAM-OUTPUT TRIGGER DELAY[2]",
    "HamamatsuHam_DCAM-OUTPUT TRIGGER SOURCE[0]",
    "HamamatsuHam_DCAM-OUTPUT TRIGGER DELAY[1]",
    "HamamatsuHam_DCAM-INTENSITY LUT OUTPUT MAX",
    "HamamatsuHam_DCAM-Exposure",
    "HamamatsuHam_DCAM-OUTPUT TRIGGER DELAY[0]",
    "Core-Focus",
    "Core-ChannelGroup",
    "HamamatsuHam_DCAM-INTENSITY LUT INPUT MAX",
    "HamamatsuHam_DCAM-INTERNAL LINE SPEED UNITS",
    "ZeissScope-AnswerTimeOut",
    "HamamatsuHam_DCAM-Name",
    "HamamatsuHam_DCAM-OUTPUT TRIGGER KIND[2]",
    "HamamatsuHam_DCAM-OUTPUT TRIGGER DELAY UNITS",
    "HamamatsuHam_DCAM-OUTPUT TRIGGER KIND[1]",
    "Core-XYStage",
    "COM10-Description",
    "HamamatsuHam_DCAM-OUTPUT TRIGGER KIND[0]",
    "HamamatsuHam_DCAM-INTERNAL LINE INTERVAL",
    "Core-AutoShutter",
    "HamamatsuHam_DCAM-TRIGGER ACTIVE",
    "HamamatsuHam_DCAM-OUTPUT TRIGGER PRE HSYNC COUNT",
    "HamamatsuHam_DCAM-CONVERSION FACTOR COEFF",
    "HamamatsuHam_DCAM-OUTPUT TRIGGER POLARITY[2]",
    "COM10-DelayBetweenCharsMs",
    "HamamatsuHam_DCAM-CameraName",
    "HamamatsuHam_DCAM-OUTPUT TRIGGER POLARITY[1]",
    "HamamatsuHam_DCAM-CCDTemperature",
    "Core-Camera",
    "HamamatsuHam_DCAM-OUTPUT TRIGGER POLARITY[0]",
    "HamamatsuHam_DCAM-EXPOSURE TIME UNITS",
    "HamamatsuHam_DCAM-READOUT DIRECTION",
    "COM10-StopBits",
    "HamamatsuHam_DCAM-TransposeCorrection",
    "COM10-DTR",
    "HamamatsuHam_DCAM-OUTPUT TRIGGER PERIOD UNITS",
    "COM10-Verbose",
    "ZeissReflectorTurret-State",
    "HamamatsuHam_DCAM-Trigger",
    "COM10-AnswerTimeout",
    "HamamatsuHam_DCAM-INTENSITY LUT OUTPUT MIN",
    "ZeissScope-Port",
    "COM10-Name",
    "HamamatsuHam_DCAM-TransposeXY",
    "HamamatsuHam_DCAM-INTENSITY LUT INPUT MIN",
    "HamamatsuHam_DCAM-Binning",
    "HamamatsuHam_DCAM-TRIGGER DELAY",
    "Core-TimeoutMs",
    "ZeissReflectorTurret-Label",
    "HamamatsuHam_DCAM-TRIGGER GLOBAL EXPOSURE",
    "ZeissSidePort-State",
    "HamamatsuHam_DCAM-EXTRACTION MODE",
    "HamamatsuHam_DCAM-Description",
    "COM10-Parity",
    "HamamatsuHam_DCAM-MINIMUM ACQUISITION TIMEOUT",
    "COM10-BaudRate",
    "Core-AutoFocus",
    "HamamatsuHam_DCAM-CONVERSION FACTOR OFFSET",
    "HamamatsuHam_DCAM-VIEW MODE",
    "HamamatsuHam_DCAM-TRIGGER TIMES",
    "HamamatsuHam_DCAM-INTERNAL LINE SPEED",
    "ZeissSidePort-Label",
    "Core-Galvo",
    "COM10-DataBits",
    "HamamatsuHam_DCAM-PixelType",
    "Core-Initialize",
    "HamamatsuHam_DCAM-INTERNAL LINE INTERVAL UNITS",
    "HamamatsuHam_DCAM-HOT PIXEL CORRECT LEVEL",
    "ZeissScope-Microscope Version",
    "HamamatsuHam_DCAM-Camera Version",
    "Core-Shutter"
  ],
  "UserData": {
    "Electron_Coeff": {
      "type": "STRING",
      "scalar": "0.470000"
    },
    "Electron_Offset": {
      "type": "STRING",
      "scalar": "100.000000"
    },
    "HamamatsuImageNr": {
      "type": "STRING",
      "scalar": "17"
    },
    "TimeReceivedByCore": {
      "type": "STRING",
      "scalar": "2023-03-22 15:09:36.282915"
    }
  },
  "FileName": "Default/img_channel000_position000_time000000017_z000.tif"
},
"Coords-Default/img_channel000_position000_time000000018_z000.tif": {
  "Frame": 18,
  "FrameIndex": 18,
  "PositionIndex": 0,
  "Slice": 0,
  "SliceIndex": 0,
  "ChannelIndex": 0
},
"Metadata-Default/img_channel000_position000_time000000018_z000.tif": {
  "Width": 1552,
  "Height": 1552,
  "PixelType": "GRAY16",
  "Frame": 18,
  "FrameIndex": 18,
  "PositionIndex": 0,
  "Slice": 0,
  "SliceIndex": 0,
  "ChannelIndex": 0,
  "UUID": "af90da2b-911f-47b9-aeb7-2e8d92cf99de",
  "Camera": "HamamatsuHam_DCAM",
  "Binning": 1,
  "ROI": "240-228-1552-1552",
  "BitDepth": 16,
  "Exposure-ms": 20.00517293233083,
  "ElapsedTime-ms": 5420.0,
  "ImageNumber": 18,
  "ReceivedTime": "2023-03-22 15:09:36.316 +0100",
  "PixelSizeUm": 0.064484127,
  "PixelSizeAffine": "0.064484127;0.0;0.0;0.0;0.064484127;0.0",
  "PositionName": "Default",
  "HamamatsuHam_DCAM-OUTPUT TRIGGER PERIOD[2]": "0.0001",
  "HamamatsuHam_DCAM-OUTPUT TRIGGER PERIOD[1]": "0.0001",
  "ZeissReflectorTurret-Description": "Reflector Turret",
  "ZeissSidePort-Name": "ZeissSidePort",
  "HamamatsuHam_DCAM-CameraID": "S/N: 304183",
  "HamamatsuHam_DCAM-OUTPUT TRIGGER BASE SENSOR[2]": "ALL VIEWS",
  "HamamatsuHam_DCAM-OUTPUT TRIGGER PERIOD[0]": "0.0001",
  "HamamatsuHam_DCAM-TransposeMirrorX": "0",
  "ZeissScope-Name": "ZeissScope",
  "HamamatsuHam_DCAM-ScanMode": "2",
  "HamamatsuHam_DCAM-ReadoutTime": "0.0078",
  "HamamatsuHam_DCAM-MASTER PULSE BURST TIMES": "1",
  "HamamatsuHam_DCAM-OUTPUT TRIGGER BASE SENSOR[1]": "ALL VIEWS",
  "HamamatsuHam_DCAM-TransposeMirrorY": "0",
  "HamamatsuHam_DCAM-EXPOSURE FULL RANGE": "DISABLE",
  "HamamatsuHam_DCAM-OUTPUT TRIGGER BASE SENSOR[0]": "ALL VIEWS",
  "HamamatsuHam_DCAM-VIEW CONTROL": "FULL CHIP",
  "ZeissScope-Description": "Zeiss microscope CAN bus adapter",
  "Core-ImageProcessor": "",
  "ZeissSidePort-Description": "Side Port",
  "HamamatsuHam_DCAM-TRIGGER SOURCE": "EXTERNAL",
  "HamamatsuHam_DCAM-OUTPUT TRIGGER SOURCE[2]": "VSYNC",
  "HamamatsuHam_DCAM-MASTER PULSE TRIGGER SOURCE": "EXTERNAL",
  "Core-SLM": "",
  "ZeissReflectorTurret-Name": "ZeissReflectorTurret",
  "COM10-Fast USB to Serial": "Disable",
  "HamamatsuHam_DCAM-TriggerPolarity": "NEGATIVE",
  "HamamatsuHam_DCAM-MASTER PULSE MODE": "CONTINUOUS",
  "HamamatsuHam_DCAM-DEFECT CORRECT MODE": "ON",
  "HamamatsuHam_DCAM-OUTPUT TRIGGER SOURCE[1]": "VSYNC",
  "HamamatsuHam_DCAM-SENSOR MODE": "AREA",
  "ZeissScope-DefiniteFocusVersion": "1",
  "HamamatsuHam_DCAM-ENHANCED VISUALIZATION MODE": "DISABLE",
  "COM10-Handshaking": "Off",
  "HamamatsuHam_DCAM-INTENSITY LUT ENABLE": "DISABLE",
  "HamamatsuHam_DCAM-Camera Bus": "AS-FBD-1XCLD-2PE4L",
  "HamamatsuHam_DCAM-Bits per Channel": "16",
  "HamamatsuHam_DCAM-MASTER PULSE INTERVAL": "0.1000",
  "HamamatsuHam_DCAM-OUTPUT TRIGGER DELAY[2]": "0.0000",
  "HamamatsuHam_DCAM-OUTPUT TRIGGER SOURCE[0]": "VSYNC",
  "HamamatsuHam_DCAM-OUTPUT TRIGGER DELAY[1]": "0.0000",
  "HamamatsuHam_DCAM-INTENSITY LUT OUTPUT MAX": "255",
  "HamamatsuHam_DCAM-Exposure": "20.01",
  "HamamatsuHam_DCAM-OUTPUT TRIGGER DELAY[0]": "0.0000",
  "Core-Focus": "",
  "Core-ChannelGroup": "",
  "HamamatsuHam_DCAM-INTENSITY LUT INPUT MAX": "65535",
  "HamamatsuHam_DCAM-INTERNAL LINE SPEED UNITS": "METERS PER SECOND",
  "ZeissScope-AnswerTimeOut": "500.0000",
  "HamamatsuHam_DCAM-Name": "HamamatsuHam_DCAM",
  "HamamatsuHam_DCAM-OUTPUT TRIGGER KIND[2]": "EXPOSURE",
  "HamamatsuHam_DCAM-OUTPUT TRIGGER DELAY UNITS": "SECONDS",
  "HamamatsuHam_DCAM-OUTPUT TRIGGER KIND[1]": "EXPOSURE",
  "Core-XYStage": "",
  "COM10-Description": "Serial port driver (boost:asio)",
  "HamamatsuHam_DCAM-OUTPUT TRIGGER KIND[0]": "EXPOSURE",
  "HamamatsuHam_DCAM-INTERNAL LINE INTERVAL": "0.0097",
  "Core-AutoShutter": "0",
  "HamamatsuHam_DCAM-TRIGGER ACTIVE": "EDGE",
  "HamamatsuHam_DCAM-OUTPUT TRIGGER PRE HSYNC COUNT": "0",
  "HamamatsuHam_DCAM-CONVERSION FACTOR COEFF": "0.4700",
  "HamamatsuHam_DCAM-OUTPUT TRIGGER POLARITY[2]": "POSITIVE",
  "COM10-DelayBetweenCharsMs": "0.0000",
  "HamamatsuHam_DCAM-CameraName": "C13440-20C",
  "HamamatsuHam_DCAM-OUTPUT TRIGGER POLARITY[1]": "POSITIVE",
  "HamamatsuHam_DCAM-CCDTemperature": "-10.0000",
  "Core-Camera": "HamamatsuHam_DCAM",
  "HamamatsuHam_DCAM-OUTPUT TRIGGER POLARITY[0]": "POSITIVE",
  "HamamatsuHam_DCAM-EXPOSURE TIME UNITS": "MILLISECONDS",
  "HamamatsuHam_DCAM-READOUT DIRECTION": "DIVERGE",
  "COM10-StopBits": "1",
  "HamamatsuHam_DCAM-TransposeCorrection": "0",
  "COM10-DTR": "Disable",
  "HamamatsuHam_DCAM-OUTPUT TRIGGER PERIOD UNITS": "SECONDS",
  "COM10-Verbose": "1",
  "ZeissReflectorTurret-State": "3",
  "HamamatsuHam_DCAM-Trigger": "NORMAL",
  "COM10-AnswerTimeout": "500.0000",
  "HamamatsuHam_DCAM-INTENSITY LUT OUTPUT MIN": "0",
  "ZeissScope-Port": "COM10",
  "COM10-Name": "COM10",
  "HamamatsuHam_DCAM-TransposeXY": "0",
  "HamamatsuHam_DCAM-INTENSITY LUT INPUT MIN": "0",
  "HamamatsuHam_DCAM-Binning": "1x1",
  "HamamatsuHam_DCAM-TRIGGER DELAY": "0.0000",
  "Core-TimeoutMs": "5000",
  "ZeissReflectorTurret-Label": "4- ",
  "HamamatsuHam_DCAM-TRIGGER GLOBAL EXPOSURE": "GLOBAL RESET",
  "ZeissSidePort-State": "1",
  "HamamatsuHam_DCAM-EXTRACTION MODE": "OFF",
  "HamamatsuHam_DCAM-Description": "Hamamatsu device adapter 2.0.6.63",
  "COM10-Parity": "None",
  "HamamatsuHam_DCAM-MINIMUM ACQUISITION TIMEOUT": "60000",
  "COM10-BaudRate": "57600",
  "Core-AutoFocus": "",
  "HamamatsuHam_DCAM-CONVERSION FACTOR OFFSET": "100.0000",
  "HamamatsuHam_DCAM-VIEW MODE": "FULL CHIP",
  "HamamatsuHam_DCAM-TRIGGER TIMES": "1",
  "HamamatsuHam_DCAM-INTERNAL LINE SPEED": "0.6671",
  "ZeissSidePort-Label": "left",
  "Core-Galvo": "",
  "COM10-DataBits": "8",
  "HamamatsuHam_DCAM-PixelType": "16bit",
  "Core-Initialize": "1",
  "HamamatsuHam_DCAM-INTERNAL LINE INTERVAL UNITS": "MILLISECONDS",
  "HamamatsuHam_DCAM-HOT PIXEL CORRECT LEVEL": "STANDARD",
  "ZeissScope-Microscope Version": "Application version: ",
  "HamamatsuHam_DCAM-Camera Version": "4.31.B",
  "Core-Shutter": "",
  "ScopeDataKeys": [
    "HamamatsuHam_DCAM-OUTPUT TRIGGER PERIOD[2]",
    "HamamatsuHam_DCAM-OUTPUT TRIGGER PERIOD[1]",
    "ZeissReflectorTurret-Description",
    "ZeissSidePort-Name",
    "HamamatsuHam_DCAM-CameraID",
    "HamamatsuHam_DCAM-OUTPUT TRIGGER BASE SENSOR[2]",
    "HamamatsuHam_DCAM-OUTPUT TRIGGER PERIOD[0]",
    "HamamatsuHam_DCAM-TransposeMirrorX",
    "ZeissScope-Name",
    "HamamatsuHam_DCAM-ScanMode",
    "HamamatsuHam_DCAM-ReadoutTime",
    "HamamatsuHam_DCAM-MASTER PULSE BURST TIMES",
    "HamamatsuHam_DCAM-OUTPUT TRIGGER BASE SENSOR[1]",
    "HamamatsuHam_DCAM-TransposeMirrorY",
    "HamamatsuHam_DCAM-EXPOSURE FULL RANGE",
    "HamamatsuHam_DCAM-OUTPUT TRIGGER BASE SENSOR[0]",
    "HamamatsuHam_DCAM-VIEW CONTROL",
    "ZeissScope-Description",
    "Core-ImageProcessor",
    "ZeissSidePort-Description",
    "HamamatsuHam_DCAM-TRIGGER SOURCE",
    "HamamatsuHam_DCAM-OUTPUT TRIGGER SOURCE[2]",
    "HamamatsuHam_DCAM-MASTER PULSE TRIGGER SOURCE",
    "Core-SLM",
    "ZeissReflectorTurret-Name",
    "COM10-Fast USB to Serial",
    "HamamatsuHam_DCAM-TriggerPolarity",
    "HamamatsuHam_DCAM-MASTER PULSE MODE",
    "HamamatsuHam_DCAM-DEFECT CORRECT MODE",
    "HamamatsuHam_DCAM-OUTPUT TRIGGER SOURCE[1]",
    "HamamatsuHam_DCAM-SENSOR MODE",
    "ZeissScope-DefiniteFocusVersion",
    "HamamatsuHam_DCAM-ENHANCED VISUALIZATION MODE",
    "COM10-Handshaking",
    "HamamatsuHam_DCAM-INTENSITY LUT ENABLE",
    "HamamatsuHam_DCAM-Camera Bus",
    "HamamatsuHam_DCAM-Bits per Channel",
    "HamamatsuHam_DCAM-MASTER PULSE INTERVAL",
    "HamamatsuHam_DCAM-OUTPUT TRIGGER DELAY[2]",
    "HamamatsuHam_DCAM-OUTPUT TRIGGER SOURCE[0]",
    "HamamatsuHam_DCAM-OUTPUT TRIGGER DELAY[1]",
    "HamamatsuHam_DCAM-INTENSITY LUT OUTPUT MAX",
    "HamamatsuHam_DCAM-Exposure",
    "HamamatsuHam_DCAM-OUTPUT TRIGGER DELAY[0]",
    "Core-Focus",
    "Core-ChannelGroup",
    "HamamatsuHam_DCAM-INTENSITY LUT INPUT MAX",
    "HamamatsuHam_DCAM-INTERNAL LINE SPEED UNITS",
    "ZeissScope-AnswerTimeOut",
    "HamamatsuHam_DCAM-Name",
    "HamamatsuHam_DCAM-OUTPUT TRIGGER KIND[2]",
    "HamamatsuHam_DCAM-OUTPUT TRIGGER DELAY UNITS",
    "HamamatsuHam_DCAM-OUTPUT TRIGGER KIND[1]",
    "Core-XYStage",
    "COM10-Description",
    "HamamatsuHam_DCAM-OUTPUT TRIGGER KIND[0]",
    "HamamatsuHam_DCAM-INTERNAL LINE INTERVAL",
    "Core-AutoShutter",
    "HamamatsuHam_DCAM-TRIGGER ACTIVE",
    "HamamatsuHam_DCAM-OUTPUT TRIGGER PRE HSYNC COUNT",
    "HamamatsuHam_DCAM-CONVERSION FACTOR COEFF",
    "HamamatsuHam_DCAM-OUTPUT TRIGGER POLARITY[2]",
    "COM10-DelayBetweenCharsMs",
    "HamamatsuHam_DCAM-CameraName",
    "HamamatsuHam_DCAM-OUTPUT TRIGGER POLARITY[1]",
    "HamamatsuHam_DCAM-CCDTemperature",
    "Core-Camera",
    "HamamatsuHam_DCAM-OUTPUT TRIGGER POLARITY[0]",
    "HamamatsuHam_DCAM-EXPOSURE TIME UNITS",
    "HamamatsuHam_DCAM-READOUT DIRECTION",
    "COM10-StopBits",
    "HamamatsuHam_DCAM-TransposeCorrection",
    "COM10-DTR",
    "HamamatsuHam_DCAM-OUTPUT TRIGGER PERIOD UNITS",
    "COM10-Verbose",
    "ZeissReflectorTurret-State",
    "HamamatsuHam_DCAM-Trigger",
    "COM10-AnswerTimeout",
    "HamamatsuHam_DCAM-INTENSITY LUT OUTPUT MIN",
    "ZeissScope-Port",
    "COM10-Name",
    "HamamatsuHam_DCAM-TransposeXY",
    "HamamatsuHam_DCAM-INTENSITY LUT INPUT MIN",
    "HamamatsuHam_DCAM-Binning",
    "HamamatsuHam_DCAM-TRIGGER DELAY",
    "Core-TimeoutMs",
    "ZeissReflectorTurret-Label",
    "HamamatsuHam_DCAM-TRIGGER GLOBAL EXPOSURE",
    "ZeissSidePort-State",
    "HamamatsuHam_DCAM-EXTRACTION MODE",
    "HamamatsuHam_DCAM-Description",
    "COM10-Parity",
    "HamamatsuHam_DCAM-MINIMUM ACQUISITION TIMEOUT",
    "COM10-BaudRate",
    "Core-AutoFocus",
    "HamamatsuHam_DCAM-CONVERSION FACTOR OFFSET",
    "HamamatsuHam_DCAM-VIEW MODE",
    "HamamatsuHam_DCAM-TRIGGER TIMES",
    "HamamatsuHam_DCAM-INTERNAL LINE SPEED",
    "ZeissSidePort-Label",
    "Core-Galvo",
    "COM10-DataBits",
    "HamamatsuHam_DCAM-PixelType",
    "Core-Initialize",
    "HamamatsuHam_DCAM-INTERNAL LINE INTERVAL UNITS",
    "HamamatsuHam_DCAM-HOT PIXEL CORRECT LEVEL",
    "ZeissScope-Microscope Version",
    "HamamatsuHam_DCAM-Camera Version",
    "Core-Shutter"
  ],
  "UserData": {
    "Electron_Coeff": {
      "type": "STRING",
      "scalar": "0.470000"
    },
    "Electron_Offset": {
      "type": "STRING",
      "scalar": "100.000000"
    },
    "HamamatsuImageNr": {
      "type": "STRING",
      "scalar": "18"
    },
    "TimeReceivedByCore": {
      "type": "STRING",
      "scalar": "2023-03-22 15:09:36.311456"
    }
  },
  "FileName": "Default/img_channel000_position000_time000000018_z000.tif"
},
"Coords-Default/img_channel000_position000_time000000019_z000.tif": {
  "Frame": 19,
  "FrameIndex": 19,
  "PositionIndex": 0,
  "Slice": 0,
  "SliceIndex": 0,
  "ChannelIndex": 0
},
"Metadata-Default/img_channel000_position000_time000000019_z000.tif": {
  "Width": 1552,
  "Height": 1552,
  "PixelType": "GRAY16",
  "Frame": 19,
  "FrameIndex": 19,
  "PositionIndex": 0,
  "Slice": 0,
  "SliceIndex": 0,
  "ChannelIndex": 0,
  "UUID": "ec98e4b3-7884-48af-8773-1ffbd945669e",
  "Camera": "HamamatsuHam_DCAM",
  "Binning": 1,
  "ROI": "240-228-1552-1552",
  "BitDepth": 16,
  "Exposure-ms": 20.00517293233083,
  "ElapsedTime-ms": 5449.0,
  "ImageNumber": 19,
  "ReceivedTime": "2023-03-22 15:09:36.371 +0100",
  "PixelSizeUm": 0.064484127,
  "PixelSizeAffine": "0.064484127;0.0;0.0;0.0;0.064484127;0.0",
  "PositionName": "Default",
  "HamamatsuHam_DCAM-OUTPUT TRIGGER PERIOD[2]": "0.0001",
  "HamamatsuHam_DCAM-OUTPUT TRIGGER PERIOD[1]": "0.0001",
  "ZeissReflectorTurret-Description": "Reflector Turret",
  "ZeissSidePort-Name": "ZeissSidePort",
  "HamamatsuHam_DCAM-CameraID": "S/N: 304183",
  "HamamatsuHam_DCAM-OUTPUT TRIGGER BASE SENSOR[2]": "ALL VIEWS",
  "HamamatsuHam_DCAM-OUTPUT TRIGGER PERIOD[0]": "0.0001",
  "HamamatsuHam_DCAM-TransposeMirrorX": "0",
  "ZeissScope-Name": "ZeissScope",
  "HamamatsuHam_DCAM-ScanMode": "2",
  "HamamatsuHam_DCAM-ReadoutTime": "0.0078",
  "HamamatsuHam_DCAM-MASTER PULSE BURST TIMES": "1",
  "HamamatsuHam_DCAM-OUTPUT TRIGGER BASE SENSOR[1]": "ALL VIEWS",
  "HamamatsuHam_DCAM-TransposeMirrorY": "0",
  "HamamatsuHam_DCAM-EXPOSURE FULL RANGE": "DISABLE",
  "HamamatsuHam_DCAM-OUTPUT TRIGGER BASE SENSOR[0]": "ALL VIEWS",
  "HamamatsuHam_DCAM-VIEW CONTROL": "FULL CHIP",
  "ZeissScope-Description": "Zeiss microscope CAN bus adapter",
  "Core-ImageProcessor": "",
  "ZeissSidePort-Description": "Side Port",
  "HamamatsuHam_DCAM-TRIGGER SOURCE": "EXTERNAL",
  "HamamatsuHam_DCAM-OUTPUT TRIGGER SOURCE[2]": "VSYNC",
  "HamamatsuHam_DCAM-MASTER PULSE TRIGGER SOURCE": "EXTERNAL",
  "Core-SLM": "",
  "ZeissReflectorTurret-Name": "ZeissReflectorTurret",
  "COM10-Fast USB to Serial": "Disable",
  "HamamatsuHam_DCAM-TriggerPolarity": "NEGATIVE",
  "HamamatsuHam_DCAM-MASTER PULSE MODE": "CONTINUOUS",
  "HamamatsuHam_DCAM-DEFECT CORRECT MODE": "ON",
  "HamamatsuHam_DCAM-OUTPUT TRIGGER SOURCE[1]": "VSYNC",
  "HamamatsuHam_DCAM-SENSOR MODE": "AREA",
  "ZeissScope-DefiniteFocusVersion": "1",
  "HamamatsuHam_DCAM-ENHANCED VISUALIZATION MODE": "DISABLE",
  "COM10-Handshaking": "Off",
  "HamamatsuHam_DCAM-INTENSITY LUT ENABLE": "DISABLE",
  "HamamatsuHam_DCAM-Camera Bus": "AS-FBD-1XCLD-2PE4L",
  "HamamatsuHam_DCAM-Bits per Channel": "16",
  "HamamatsuHam_DCAM-MASTER PULSE INTERVAL": "0.1000",
  "HamamatsuHam_DCAM-OUTPUT TRIGGER DELAY[2]": "0.0000",
  "HamamatsuHam_DCAM-OUTPUT TRIGGER SOURCE[0]": "VSYNC",
  "HamamatsuHam_DCAM-OUTPUT TRIGGER DELAY[1]": "0.0000",
  "HamamatsuHam_DCAM-INTENSITY LUT OUTPUT MAX": "255",
  "HamamatsuHam_DCAM-Exposure": "20.01",
  "HamamatsuHam_DCAM-OUTPUT TRIGGER DELAY[0]": "0.0000",
  "Core-Focus": "",
  "Core-ChannelGroup": "",
  "HamamatsuHam_DCAM-INTENSITY LUT INPUT MAX": "65535",
  "HamamatsuHam_DCAM-INTERNAL LINE SPEED UNITS": "METERS PER SECOND",
  "ZeissScope-AnswerTimeOut": "500.0000",
  "HamamatsuHam_DCAM-Name": "HamamatsuHam_DCAM",
  "HamamatsuHam_DCAM-OUTPUT TRIGGER KIND[2]": "EXPOSURE",
  "HamamatsuHam_DCAM-OUTPUT TRIGGER DELAY UNITS": "SECONDS",
  "HamamatsuHam_DCAM-OUTPUT TRIGGER KIND[1]": "EXPOSURE",
  "Core-XYStage": "",
  "COM10-Description": "Serial port driver (boost:asio)",
  "HamamatsuHam_DCAM-OUTPUT TRIGGER KIND[0]": "EXPOSURE",
  "HamamatsuHam_DCAM-INTERNAL LINE INTERVAL": "0.0097",
  "Core-AutoShutter": "0",
  "HamamatsuHam_DCAM-TRIGGER ACTIVE": "EDGE",
  "HamamatsuHam_DCAM-OUTPUT TRIGGER PRE HSYNC COUNT": "0",
  "HamamatsuHam_DCAM-CONVERSION FACTOR COEFF": "0.4700",
  "HamamatsuHam_DCAM-OUTPUT TRIGGER POLARITY[2]": "POSITIVE",
  "COM10-DelayBetweenCharsMs": "0.0000",
  "HamamatsuHam_DCAM-CameraName": "C13440-20C",
  "HamamatsuHam_DCAM-OUTPUT TRIGGER POLARITY[1]": "POSITIVE",
  "HamamatsuHam_DCAM-CCDTemperature": "-10.0000",
  "Core-Camera": "HamamatsuHam_DCAM",
  "HamamatsuHam_DCAM-OUTPUT TRIGGER POLARITY[0]": "POSITIVE",
  "HamamatsuHam_DCAM-EXPOSURE TIME UNITS": "MILLISECONDS",
  "HamamatsuHam_DCAM-READOUT DIRECTION": "DIVERGE",
  "COM10-StopBits": "1",
  "HamamatsuHam_DCAM-TransposeCorrection": "0",
  "COM10-DTR": "Disable",
  "HamamatsuHam_DCAM-OUTPUT TRIGGER PERIOD UNITS": "SECONDS",
  "COM10-Verbose": "1",
  "ZeissReflectorTurret-State": "3",
  "HamamatsuHam_DCAM-Trigger": "NORMAL",
  "COM10-AnswerTimeout": "500.0000",
  "HamamatsuHam_DCAM-INTENSITY LUT OUTPUT MIN": "0",
  "ZeissScope-Port": "COM10",
  "COM10-Name": "COM10",
  "HamamatsuHam_DCAM-TransposeXY": "0",
  "HamamatsuHam_DCAM-INTENSITY LUT INPUT MIN": "0",
  "HamamatsuHam_DCAM-Binning": "1x1",
  "HamamatsuHam_DCAM-TRIGGER DELAY": "0.0000",
  "Core-TimeoutMs": "5000",
  "ZeissReflectorTurret-Label": "4- ",
  "HamamatsuHam_DCAM-TRIGGER GLOBAL EXPOSURE": "GLOBAL RESET",
  "ZeissSidePort-State": "1",
  "HamamatsuHam_DCAM-EXTRACTION MODE": "OFF",
  "HamamatsuHam_DCAM-Description": "Hamamatsu device adapter 2.0.6.63",
  "COM10-Parity": "None",
  "HamamatsuHam_DCAM-MINIMUM ACQUISITION TIMEOUT": "60000",
  "COM10-BaudRate": "57600",
  "Core-AutoFocus": "",
  "HamamatsuHam_DCAM-CONVERSION FACTOR OFFSET": "100.0000",
  "HamamatsuHam_DCAM-VIEW MODE": "FULL CHIP",
  "HamamatsuHam_DCAM-TRIGGER TIMES": "1",
  "HamamatsuHam_DCAM-INTERNAL LINE SPEED": "0.6671",
  "ZeissSidePort-Label": "left",
  "Core-Galvo": "",
  "COM10-DataBits": "8",
  "HamamatsuHam_DCAM-PixelType": "16bit",
  "Core-Initialize": "1",
  "HamamatsuHam_DCAM-INTERNAL LINE INTERVAL UNITS": "MILLISECONDS",
  "HamamatsuHam_DCAM-HOT PIXEL CORRECT LEVEL": "STANDARD",
  "ZeissScope-Microscope Version": "Application version: ",
  "HamamatsuHam_DCAM-Camera Version": "4.31.B",
  "Core-Shutter": "",
  "ScopeDataKeys": [
    "HamamatsuHam_DCAM-OUTPUT TRIGGER PERIOD[2]",
    "HamamatsuHam_DCAM-OUTPUT TRIGGER PERIOD[1]",
    "ZeissReflectorTurret-Description",
    "ZeissSidePort-Name",
    "HamamatsuHam_DCAM-CameraID",
    "HamamatsuHam_DCAM-OUTPUT TRIGGER BASE SENSOR[2]",
    "HamamatsuHam_DCAM-OUTPUT TRIGGER PERIOD[0]",
    "HamamatsuHam_DCAM-TransposeMirrorX",
    "ZeissScope-Name",
    "HamamatsuHam_DCAM-ScanMode",
    "HamamatsuHam_DCAM-ReadoutTime",
    "HamamatsuHam_DCAM-MASTER PULSE BURST TIMES",
    "HamamatsuHam_DCAM-OUTPUT TRIGGER BASE SENSOR[1]",
    "HamamatsuHam_DCAM-TransposeMirrorY",
    "HamamatsuHam_DCAM-EXPOSURE FULL RANGE",
    "HamamatsuHam_DCAM-OUTPUT TRIGGER BASE SENSOR[0]",
    "HamamatsuHam_DCAM-VIEW CONTROL",
    "ZeissScope-Description",
    "Core-ImageProcessor",
    "ZeissSidePort-Description",
    "HamamatsuHam_DCAM-TRIGGER SOURCE",
    "HamamatsuHam_DCAM-OUTPUT TRIGGER SOURCE[2]",
    "HamamatsuHam_DCAM-MASTER PULSE TRIGGER SOURCE",
    "Core-SLM",
    "ZeissReflectorTurret-Name",
    "COM10-Fast USB to Serial",
    "HamamatsuHam_DCAM-TriggerPolarity",
    "HamamatsuHam_DCAM-MASTER PULSE MODE",
    "HamamatsuHam_DCAM-DEFECT CORRECT MODE",
    "HamamatsuHam_DCAM-OUTPUT TRIGGER SOURCE[1]",
    "HamamatsuHam_DCAM-SENSOR MODE",
    "ZeissScope-DefiniteFocusVersion",
    "HamamatsuHam_DCAM-ENHANCED VISUALIZATION MODE",
    "COM10-Handshaking",
    "HamamatsuHam_DCAM-INTENSITY LUT ENABLE",
    "HamamatsuHam_DCAM-Camera Bus",
    "HamamatsuHam_DCAM-Bits per Channel",
    "HamamatsuHam_DCAM-MASTER PULSE INTERVAL",
    "HamamatsuHam_DCAM-OUTPUT TRIGGER DELAY[2]",
    "HamamatsuHam_DCAM-OUTPUT TRIGGER SOURCE[0]",
    "HamamatsuHam_DCAM-OUTPUT TRIGGER DELAY[1]",
    "HamamatsuHam_DCAM-INTENSITY LUT OUTPUT MAX",
    "HamamatsuHam_DCAM-Exposure",
    "HamamatsuHam_DCAM-OUTPUT TRIGGER DELAY[0]",
    "Core-Focus",
    "Core-ChannelGroup",
    "HamamatsuHam_DCAM-INTENSITY LUT INPUT MAX",
    "HamamatsuHam_DCAM-INTERNAL LINE SPEED UNITS",
    "ZeissScope-AnswerTimeOut",
    "HamamatsuHam_DCAM-Name",
    "HamamatsuHam_DCAM-OUTPUT TRIGGER KIND[2]",
    "HamamatsuHam_DCAM-OUTPUT TRIGGER DELAY UNITS",
    "HamamatsuHam_DCAM-OUTPUT TRIGGER KIND[1]",
    "Core-XYStage",
    "COM10-Description",
    "HamamatsuHam_DCAM-OUTPUT TRIGGER KIND[0]",
    "HamamatsuHam_DCAM-INTERNAL LINE INTERVAL",
    "Core-AutoShutter",
    "HamamatsuHam_DCAM-TRIGGER ACTIVE",
    "HamamatsuHam_DCAM-OUTPUT TRIGGER PRE HSYNC COUNT",
    "HamamatsuHam_DCAM-CONVERSION FACTOR COEFF",
    "HamamatsuHam_DCAM-OUTPUT TRIGGER POLARITY[2]",
    "COM10-DelayBetweenCharsMs",
    "HamamatsuHam_DCAM-CameraName",
    "HamamatsuHam_DCAM-OUTPUT TRIGGER POLARITY[1]",
    "HamamatsuHam_DCAM-CCDTemperature",
    "Core-Camera",
    "HamamatsuHam_DCAM-OUTPUT TRIGGER POLARITY[0]",
    "HamamatsuHam_DCAM-EXPOSURE TIME UNITS",
    "HamamatsuHam_DCAM-READOUT DIRECTION",
    "COM10-StopBits",
    "HamamatsuHam_DCAM-TransposeCorrection",
    "COM10-DTR",
    "HamamatsuHam_DCAM-OUTPUT TRIGGER PERIOD UNITS",
    "COM10-Verbose",
    "ZeissReflectorTurret-State",
    "HamamatsuHam_DCAM-Trigger",
    "COM10-AnswerTimeout",
    "HamamatsuHam_DCAM-INTENSITY LUT OUTPUT MIN",
    "ZeissScope-Port",
    "COM10-Name",
    "HamamatsuHam_DCAM-TransposeXY",
    "HamamatsuHam_DCAM-INTENSITY LUT INPUT MIN",
    "HamamatsuHam_DCAM-Binning",
    "HamamatsuHam_DCAM-TRIGGER DELAY",
    "Core-TimeoutMs",
    "ZeissReflectorTurret-Label",
    "HamamatsuHam_DCAM-TRIGGER GLOBAL EXPOSURE",
    "ZeissSidePort-State",
    "HamamatsuHam_DCAM-EXTRACTION MODE",
    "HamamatsuHam_DCAM-Description",
    "COM10-Parity",
    "HamamatsuHam_DCAM-MINIMUM ACQUISITION TIMEOUT",
    "COM10-BaudRate",
    "Core-AutoFocus",
    "HamamatsuHam_DCAM-CONVERSION FACTOR OFFSET",
    "HamamatsuHam_DCAM-VIEW MODE",
    "HamamatsuHam_DCAM-TRIGGER TIMES",
    "HamamatsuHam_DCAM-INTERNAL LINE SPEED",
    "ZeissSidePort-Label",
    "Core-Galvo",
    "COM10-DataBits",
    "HamamatsuHam_DCAM-PixelType",
    "Core-Initialize",
    "HamamatsuHam_DCAM-INTERNAL LINE INTERVAL UNITS",
    "HamamatsuHam_DCAM-HOT PIXEL CORRECT LEVEL",
    "ZeissScope-Microscope Version",
    "HamamatsuHam_DCAM-Camera Version",
    "Core-Shutter"
  ],
  "UserData": {
    "Electron_Coeff": {
      "type": "STRING",
      "scalar": "0.470000"
    },
    "Electron_Offset": {
      "type": "STRING",
      "scalar": "100.000000"
    },
    "HamamatsuImageNr": {
      "type": "STRING",
      "scalar": "19"
    },
    "TimeReceivedByCore": {
      "type": "STRING",
      "scalar": "2023-03-22 15:09:36.339764"
    }
  },
  "FileName": "Default/img_channel000_position000_time000000019_z000.tif"
},
"Coords-Default/img_channel000_position000_time000000020_z000.tif": {
  "Frame": 20,
  "FrameIndex": 20,
  "PositionIndex": 0,
  "Slice": 0,
  "SliceIndex": 0,
  "ChannelIndex": 0
},
"Metadata-Default/img_channel000_position000_time000000020_z000.tif": {
  "Width": 1552,
  "Height": 1552,
  "PixelType": "GRAY16",
  "Frame": 20,
  "FrameIndex": 20,
  "PositionIndex": 0,
  "Slice": 0,
  "SliceIndex": 0,
  "ChannelIndex": 0,
  "UUID": "65dac427-9292-455e-8c8b-0863eaaa1f5e",
  "Camera": "HamamatsuHam_DCAM",
  "Binning": 1,
  "ROI": "240-228-1552-1552",
  "BitDepth": 16,
  "Exposure-ms": 20.00517293233083,
  "ElapsedTime-ms": 5477.0,
  "ImageNumber": 20,
  "ReceivedTime": "2023-03-22 15:09:36.374 +0100",
  "PixelSizeUm": 0.064484127,
  "PixelSizeAffine": "0.064484127;0.0;0.0;0.0;0.064484127;0.0",
  "PositionName": "Default",
  "HamamatsuHam_DCAM-OUTPUT TRIGGER PERIOD[2]": "0.0001",
  "HamamatsuHam_DCAM-OUTPUT TRIGGER PERIOD[1]": "0.0001",
  "ZeissReflectorTurret-Description": "Reflector Turret",
  "ZeissSidePort-Name": "ZeissSidePort",
  "HamamatsuHam_DCAM-CameraID": "S/N: 304183",
  "HamamatsuHam_DCAM-OUTPUT TRIGGER BASE SENSOR[2]": "ALL VIEWS",
  "HamamatsuHam_DCAM-OUTPUT TRIGGER PERIOD[0]": "0.0001",
  "HamamatsuHam_DCAM-TransposeMirrorX": "0",
  "ZeissScope-Name": "ZeissScope",
  "HamamatsuHam_DCAM-ScanMode": "2",
  "HamamatsuHam_DCAM-ReadoutTime": "0.0078",
  "HamamatsuHam_DCAM-MASTER PULSE BURST TIMES": "1",
  "HamamatsuHam_DCAM-OUTPUT TRIGGER BASE SENSOR[1]": "ALL VIEWS",
  "HamamatsuHam_DCAM-TransposeMirrorY": "0",
  "HamamatsuHam_DCAM-EXPOSURE FULL RANGE": "DISABLE",
  "HamamatsuHam_DCAM-OUTPUT TRIGGER BASE SENSOR[0]": "ALL VIEWS",
  "HamamatsuHam_DCAM-VIEW CONTROL": "FULL CHIP",
  "ZeissScope-Description": "Zeiss microscope CAN bus adapter",
  "Core-ImageProcessor": "",
  "ZeissSidePort-Description": "Side Port",
  "HamamatsuHam_DCAM-TRIGGER SOURCE": "EXTERNAL",
  "HamamatsuHam_DCAM-OUTPUT TRIGGER SOURCE[2]": "VSYNC",
  "HamamatsuHam_DCAM-MASTER PULSE TRIGGER SOURCE": "EXTERNAL",
  "Core-SLM": "",
  "ZeissReflectorTurret-Name": "ZeissReflectorTurret",
  "COM10-Fast USB to Serial": "Disable",
  "HamamatsuHam_DCAM-TriggerPolarity": "NEGATIVE",
  "HamamatsuHam_DCAM-MASTER PULSE MODE": "CONTINUOUS",
  "HamamatsuHam_DCAM-DEFECT CORRECT MODE": "ON",
  "HamamatsuHam_DCAM-OUTPUT TRIGGER SOURCE[1]": "VSYNC",
  "HamamatsuHam_DCAM-SENSOR MODE": "AREA",
  "ZeissScope-DefiniteFocusVersion": "1",
  "HamamatsuHam_DCAM-ENHANCED VISUALIZATION MODE": "DISABLE",
  "COM10-Handshaking": "Off",
  "HamamatsuHam_DCAM-INTENSITY LUT ENABLE": "DISABLE",
  "HamamatsuHam_DCAM-Camera Bus": "AS-FBD-1XCLD-2PE4L",
  "HamamatsuHam_DCAM-Bits per Channel": "16",
  "HamamatsuHam_DCAM-MASTER PULSE INTERVAL": "0.1000",
  "HamamatsuHam_DCAM-OUTPUT TRIGGER DELAY[2]": "0.0000",
  "HamamatsuHam_DCAM-OUTPUT TRIGGER SOURCE[0]": "VSYNC",
  "HamamatsuHam_DCAM-OUTPUT TRIGGER DELAY[1]": "0.0000",
  "HamamatsuHam_DCAM-INTENSITY LUT OUTPUT MAX": "255",
  "HamamatsuHam_DCAM-Exposure": "20.01",
  "HamamatsuHam_DCAM-OUTPUT TRIGGER DELAY[0]": "0.0000",
  "Core-Focus": "",
  "Core-ChannelGroup": "",
  "HamamatsuHam_DCAM-INTENSITY LUT INPUT MAX": "65535",
  "HamamatsuHam_DCAM-INTERNAL LINE SPEED UNITS": "METERS PER SECOND",
  "ZeissScope-AnswerTimeOut": "500.0000",
  "HamamatsuHam_DCAM-Name": "HamamatsuHam_DCAM",
  "HamamatsuHam_DCAM-OUTPUT TRIGGER KIND[2]": "EXPOSURE",
  "HamamatsuHam_DCAM-OUTPUT TRIGGER DELAY UNITS": "SECONDS",
  "HamamatsuHam_DCAM-OUTPUT TRIGGER KIND[1]": "EXPOSURE",
  "Core-XYStage": "",
  "COM10-Description": "Serial port driver (boost:asio)",
  "HamamatsuHam_DCAM-OUTPUT TRIGGER KIND[0]": "EXPOSURE",
  "HamamatsuHam_DCAM-INTERNAL LINE INTERVAL": "0.0097",
  "Core-AutoShutter": "0",
  "HamamatsuHam_DCAM-TRIGGER ACTIVE": "EDGE",
  "HamamatsuHam_DCAM-OUTPUT TRIGGER PRE HSYNC COUNT": "0",
  "HamamatsuHam_DCAM-CONVERSION FACTOR COEFF": "0.4700",
  "HamamatsuHam_DCAM-OUTPUT TRIGGER POLARITY[2]": "POSITIVE",
  "COM10-DelayBetweenCharsMs": "0.0000",
  "HamamatsuHam_DCAM-CameraName": "C13440-20C",
  "HamamatsuHam_DCAM-OUTPUT TRIGGER POLARITY[1]": "POSITIVE",
  "HamamatsuHam_DCAM-CCDTemperature": "-10.0000",
  "Core-Camera": "HamamatsuHam_DCAM",
  "HamamatsuHam_DCAM-OUTPUT TRIGGER POLARITY[0]": "POSITIVE",
  "HamamatsuHam_DCAM-EXPOSURE TIME UNITS": "MILLISECONDS",
  "HamamatsuHam_DCAM-READOUT DIRECTION": "DIVERGE",
  "COM10-StopBits": "1",
  "HamamatsuHam_DCAM-TransposeCorrection": "0",
  "COM10-DTR": "Disable",
  "HamamatsuHam_DCAM-OUTPUT TRIGGER PERIOD UNITS": "SECONDS",
  "COM10-Verbose": "1",
  "ZeissReflectorTurret-State": "3",
  "HamamatsuHam_DCAM-Trigger": "NORMAL",
  "COM10-AnswerTimeout": "500.0000",
  "HamamatsuHam_DCAM-INTENSITY LUT OUTPUT MIN": "0",
  "ZeissScope-Port": "COM10",
  "COM10-Name": "COM10",
  "HamamatsuHam_DCAM-TransposeXY": "0",
  "HamamatsuHam_DCAM-INTENSITY LUT INPUT MIN": "0",
  "HamamatsuHam_DCAM-Binning": "1x1",
  "HamamatsuHam_DCAM-TRIGGER DELAY": "0.0000",
  "Core-TimeoutMs": "5000",
  "ZeissReflectorTurret-Label": "4- ",
  "HamamatsuHam_DCAM-TRIGGER GLOBAL EXPOSURE": "GLOBAL RESET",
  "ZeissSidePort-State": "1",
  "HamamatsuHam_DCAM-EXTRACTION MODE": "OFF",
  "HamamatsuHam_DCAM-Description": "Hamamatsu device adapter 2.0.6.63",
  "COM10-Parity": "None",
  "HamamatsuHam_DCAM-MINIMUM ACQUISITION TIMEOUT": "60000",
  "COM10-BaudRate": "57600",
  "Core-AutoFocus": "",
  "HamamatsuHam_DCAM-CONVERSION FACTOR OFFSET": "100.0000",
  "HamamatsuHam_DCAM-VIEW MODE": "FULL CHIP",
  "HamamatsuHam_DCAM-TRIGGER TIMES": "1",
  "HamamatsuHam_DCAM-INTERNAL LINE SPEED": "0.6671",
  "ZeissSidePort-Label": "left",
  "Core-Galvo": "",
  "COM10-DataBits": "8",
  "HamamatsuHam_DCAM-PixelType": "16bit",
  "Core-Initialize": "1",
  "HamamatsuHam_DCAM-INTERNAL LINE INTERVAL UNITS": "MILLISECONDS",
  "HamamatsuHam_DCAM-HOT PIXEL CORRECT LEVEL": "STANDARD",
  "ZeissScope-Microscope Version": "Application version: ",
  "HamamatsuHam_DCAM-Camera Version": "4.31.B",
  "Core-Shutter": "",
  "ScopeDataKeys": [
    "HamamatsuHam_DCAM-OUTPUT TRIGGER PERIOD[2]",
    "HamamatsuHam_DCAM-OUTPUT TRIGGER PERIOD[1]",
    "ZeissReflectorTurret-Description",
    "ZeissSidePort-Name",
    "HamamatsuHam_DCAM-CameraID",
    "HamamatsuHam_DCAM-OUTPUT TRIGGER BASE SENSOR[2]",
    "HamamatsuHam_DCAM-OUTPUT TRIGGER PERIOD[0]",
    "HamamatsuHam_DCAM-TransposeMirrorX",
    "ZeissScope-Name",
    "HamamatsuHam_DCAM-ScanMode",
    "HamamatsuHam_DCAM-ReadoutTime",
    "HamamatsuHam_DCAM-MASTER PULSE BURST TIMES",
    "HamamatsuHam_DCAM-OUTPUT TRIGGER BASE SENSOR[1]",
    "HamamatsuHam_DCAM-TransposeMirrorY",
    "HamamatsuHam_DCAM-EXPOSURE FULL RANGE",
    "HamamatsuHam_DCAM-OUTPUT TRIGGER BASE SENSOR[0]",
    "HamamatsuHam_DCAM-VIEW CONTROL",
    "ZeissScope-Description",
    "Core-ImageProcessor",
    "ZeissSidePort-Description",
    "HamamatsuHam_DCAM-TRIGGER SOURCE",
    "HamamatsuHam_DCAM-OUTPUT TRIGGER SOURCE[2]",
    "HamamatsuHam_DCAM-MASTER PULSE TRIGGER SOURCE",
    "Core-SLM",
    "ZeissReflectorTurret-Name",
    "COM10-Fast USB to Serial",
    "HamamatsuHam_DCAM-TriggerPolarity",
    "HamamatsuHam_DCAM-MASTER PULSE MODE",
    "HamamatsuHam_DCAM-DEFECT CORRECT MODE",
    "HamamatsuHam_DCAM-OUTPUT TRIGGER SOURCE[1]",
    "HamamatsuHam_DCAM-SENSOR MODE",
    "ZeissScope-DefiniteFocusVersion",
    "HamamatsuHam_DCAM-ENHANCED VISUALIZATION MODE",
    "COM10-Handshaking",
    "HamamatsuHam_DCAM-INTENSITY LUT ENABLE",
    "HamamatsuHam_DCAM-Camera Bus",
    "HamamatsuHam_DCAM-Bits per Channel",
    "HamamatsuHam_DCAM-MASTER PULSE INTERVAL",
    "HamamatsuHam_DCAM-OUTPUT TRIGGER DELAY[2]",
    "HamamatsuHam_DCAM-OUTPUT TRIGGER SOURCE[0]",
    "HamamatsuHam_DCAM-OUTPUT TRIGGER DELAY[1]",
    "HamamatsuHam_DCAM-INTENSITY LUT OUTPUT MAX",
    "HamamatsuHam_DCAM-Exposure",
    "HamamatsuHam_DCAM-OUTPUT TRIGGER DELAY[0]",
    "Core-Focus",
    "Core-ChannelGroup",
    "HamamatsuHam_DCAM-INTENSITY LUT INPUT MAX",
    "HamamatsuHam_DCAM-INTERNAL LINE SPEED UNITS",
    "ZeissScope-AnswerTimeOut",
    "HamamatsuHam_DCAM-Name",
    "HamamatsuHam_DCAM-OUTPUT TRIGGER KIND[2]",
    "HamamatsuHam_DCAM-OUTPUT TRIGGER DELAY UNITS",
    "HamamatsuHam_DCAM-OUTPUT TRIGGER KIND[1]",
    "Core-XYStage",
    "COM10-Description",
    "HamamatsuHam_DCAM-OUTPUT TRIGGER KIND[0]",
    "HamamatsuHam_DCAM-INTERNAL LINE INTERVAL",
    "Core-AutoShutter",
    "HamamatsuHam_DCAM-TRIGGER ACTIVE",
    "HamamatsuHam_DCAM-OUTPUT TRIGGER PRE HSYNC COUNT",
    "HamamatsuHam_DCAM-CONVERSION FACTOR COEFF",
    "HamamatsuHam_DCAM-OUTPUT TRIGGER POLARITY[2]",
    "COM10-DelayBetweenCharsMs",
    "HamamatsuHam_DCAM-CameraName",
    "HamamatsuHam_DCAM-OUTPUT TRIGGER POLARITY[1]",
    "HamamatsuHam_DCAM-CCDTemperature",
    "Core-Camera",
    "HamamatsuHam_DCAM-OUTPUT TRIGGER POLARITY[0]",
    "HamamatsuHam_DCAM-EXPOSURE TIME UNITS",
    "HamamatsuHam_DCAM-READOUT DIRECTION",
    "COM10-StopBits",
    "HamamatsuHam_DCAM-TransposeCorrection",
    "COM10-DTR",
    "HamamatsuHam_DCAM-OUTPUT TRIGGER PERIOD UNITS",
    "COM10-Verbose",
    "ZeissReflectorTurret-State",
    "HamamatsuHam_DCAM-Trigger",
    "COM10-AnswerTimeout",
    "HamamatsuHam_DCAM-INTENSITY LUT OUTPUT MIN",
    "ZeissScope-Port",
    "COM10-Name",
    "HamamatsuHam_DCAM-TransposeXY",
    "HamamatsuHam_DCAM-INTENSITY LUT INPUT MIN",
    "HamamatsuHam_DCAM-Binning",
    "HamamatsuHam_DCAM-TRIGGER DELAY",
    "Core-TimeoutMs",
    "ZeissReflectorTurret-Label",
    "HamamatsuHam_DCAM-TRIGGER GLOBAL EXPOSURE",
    "ZeissSidePort-State",
    "HamamatsuHam_DCAM-EXTRACTION MODE",
    "HamamatsuHam_DCAM-Description",
    "COM10-Parity",
    "HamamatsuHam_DCAM-MINIMUM ACQUISITION TIMEOUT",
    "COM10-BaudRate",
    "Core-AutoFocus",
    "HamamatsuHam_DCAM-CONVERSION FACTOR OFFSET",
    "HamamatsuHam_DCAM-VIEW MODE",
    "HamamatsuHam_DCAM-TRIGGER TIMES",
    "HamamatsuHam_DCAM-INTERNAL LINE SPEED",
    "ZeissSidePort-Label",
    "Core-Galvo",
    "COM10-DataBits",
    "HamamatsuHam_DCAM-PixelType",
    "Core-Initialize",
    "HamamatsuHam_DCAM-INTERNAL LINE INTERVAL UNITS",
    "HamamatsuHam_DCAM-HOT PIXEL CORRECT LEVEL",
    "ZeissScope-Microscope Version",
    "HamamatsuHam_DCAM-Camera Version",
    "Core-Shutter"
  ],
  "UserData": {
    "Electron_Coeff": {
      "type": "STRING",
      "scalar": "0.470000"
    },
    "Electron_Offset": {
      "type": "STRING",
      "scalar": "100.000000"
    },
    "HamamatsuImageNr": {
      "type": "STRING",
      "scalar": "20"
    },
    "TimeReceivedByCore": {
      "type": "STRING",
      "scalar": "2023-03-22 15:09:36.368632"
    }
  },
  "FileName": "Default/img_channel000_position000_time000000020_z000.tif"
},
"Coords-Default/img_channel000_position000_time000000021_z000.tif": {
  "Frame": 21,
  "FrameIndex": 21,
  "PositionIndex": 0,
  "Slice": 0,
  "SliceIndex": 0,
  "ChannelIndex": 0
},
"Metadata-Default/img_channel000_position000_time000000021_z000.tif": {
  "Width": 1552,
  "Height": 1552,
  "PixelType": "GRAY16",
  "Frame": 21,
  "FrameIndex": 21,
  "PositionIndex": 0,
  "Slice": 0,
  "SliceIndex": 0,
  "ChannelIndex": 0,
  "UUID": "6d756324-5af9-499a-b7f3-ed993b4d0fb7",
  "Camera": "HamamatsuHam_DCAM",
  "Binning": 1,
  "ROI": "240-228-1552-1552",
  "BitDepth": 16,
  "Exposure-ms": 20.00517293233083,
  "ElapsedTime-ms": 5506.0,
  "ImageNumber": 21,
  "ReceivedTime": "2023-03-22 15:09:36.399 +0100",
  "PixelSizeUm": 0.064484127,
  "PixelSizeAffine": "0.064484127;0.0;0.0;0.0;0.064484127;0.0",
  "PositionName": "Default",
  "HamamatsuHam_DCAM-OUTPUT TRIGGER PERIOD[2]": "0.0001",
  "HamamatsuHam_DCAM-OUTPUT TRIGGER PERIOD[1]": "0.0001",
  "ZeissReflectorTurret-Description": "Reflector Turret",
  "ZeissSidePort-Name": "ZeissSidePort",
  "HamamatsuHam_DCAM-CameraID": "S/N: 304183",
  "HamamatsuHam_DCAM-OUTPUT TRIGGER BASE SENSOR[2]": "ALL VIEWS",
  "HamamatsuHam_DCAM-OUTPUT TRIGGER PERIOD[0]": "0.0001",
  "HamamatsuHam_DCAM-TransposeMirrorX": "0",
  "ZeissScope-Name": "ZeissScope",
  "HamamatsuHam_DCAM-ScanMode": "2",
  "HamamatsuHam_DCAM-ReadoutTime": "0.0078",
  "HamamatsuHam_DCAM-MASTER PULSE BURST TIMES": "1",
  "HamamatsuHam_DCAM-OUTPUT TRIGGER BASE SENSOR[1]": "ALL VIEWS",
  "HamamatsuHam_DCAM-TransposeMirrorY": "0",
  "HamamatsuHam_DCAM-EXPOSURE FULL RANGE": "DISABLE",
  "HamamatsuHam_DCAM-OUTPUT TRIGGER BASE SENSOR[0]": "ALL VIEWS",
  "HamamatsuHam_DCAM-VIEW CONTROL": "FULL CHIP",
  "ZeissScope-Description": "Zeiss microscope CAN bus adapter",
  "Core-ImageProcessor": "",
  "ZeissSidePort-Description": "Side Port",
  "HamamatsuHam_DCAM-TRIGGER SOURCE": "EXTERNAL",
  "HamamatsuHam_DCAM-OUTPUT TRIGGER SOURCE[2]": "VSYNC",
  "HamamatsuHam_DCAM-MASTER PULSE TRIGGER SOURCE": "EXTERNAL",
  "Core-SLM": "",
  "ZeissReflectorTurret-Name": "ZeissReflectorTurret",
  "COM10-Fast USB to Serial": "Disable",
  "HamamatsuHam_DCAM-TriggerPolarity": "NEGATIVE",
  "HamamatsuHam_DCAM-MASTER PULSE MODE": "CONTINUOUS",
  "HamamatsuHam_DCAM-DEFECT CORRECT MODE": "ON",
  "HamamatsuHam_DCAM-OUTPUT TRIGGER SOURCE[1]": "VSYNC",
  "HamamatsuHam_DCAM-SENSOR MODE": "AREA",
  "ZeissScope-DefiniteFocusVersion": "1",
  "HamamatsuHam_DCAM-ENHANCED VISUALIZATION MODE": "DISABLE",
  "COM10-Handshaking": "Off",
  "HamamatsuHam_DCAM-INTENSITY LUT ENABLE": "DISABLE",
  "HamamatsuHam_DCAM-Camera Bus": "AS-FBD-1XCLD-2PE4L",
  "HamamatsuHam_DCAM-Bits per Channel": "16",
  "HamamatsuHam_DCAM-MASTER PULSE INTERVAL": "0.1000",
  "HamamatsuHam_DCAM-OUTPUT TRIGGER DELAY[2]": "0.0000",
  "HamamatsuHam_DCAM-OUTPUT TRIGGER SOURCE[0]": "VSYNC",
  "HamamatsuHam_DCAM-OUTPUT TRIGGER DELAY[1]": "0.0000",
  "HamamatsuHam_DCAM-INTENSITY LUT OUTPUT MAX": "255",
  "HamamatsuHam_DCAM-Exposure": "20.01",
  "HamamatsuHam_DCAM-OUTPUT TRIGGER DELAY[0]": "0.0000",
  "Core-Focus": "",
  "Core-ChannelGroup": "",
  "HamamatsuHam_DCAM-INTENSITY LUT INPUT MAX": "65535",
  "HamamatsuHam_DCAM-INTERNAL LINE SPEED UNITS": "METERS PER SECOND",
  "ZeissScope-AnswerTimeOut": "500.0000",
  "HamamatsuHam_DCAM-Name": "HamamatsuHam_DCAM",
  "HamamatsuHam_DCAM-OUTPUT TRIGGER KIND[2]": "EXPOSURE",
  "HamamatsuHam_DCAM-OUTPUT TRIGGER DELAY UNITS": "SECONDS",
  "HamamatsuHam_DCAM-OUTPUT TRIGGER KIND[1]": "EXPOSURE",
  "Core-XYStage": "",
  "COM10-Description": "Serial port driver (boost:asio)",
  "HamamatsuHam_DCAM-OUTPUT TRIGGER KIND[0]": "EXPOSURE",
  "HamamatsuHam_DCAM-INTERNAL LINE INTERVAL": "0.0097",
  "Core-AutoShutter": "0",
  "HamamatsuHam_DCAM-TRIGGER ACTIVE": "EDGE",
  "HamamatsuHam_DCAM-OUTPUT TRIGGER PRE HSYNC COUNT": "0",
  "HamamatsuHam_DCAM-CONVERSION FACTOR COEFF": "0.4700",
  "HamamatsuHam_DCAM-OUTPUT TRIGGER POLARITY[2]": "POSITIVE",
  "COM10-DelayBetweenCharsMs": "0.0000",
  "HamamatsuHam_DCAM-CameraName": "C13440-20C",
  "HamamatsuHam_DCAM-OUTPUT TRIGGER POLARITY[1]": "POSITIVE",
  "HamamatsuHam_DCAM-CCDTemperature": "-10.0000",
  "Core-Camera": "HamamatsuHam_DCAM",
  "HamamatsuHam_DCAM-OUTPUT TRIGGER POLARITY[0]": "POSITIVE",
  "HamamatsuHam_DCAM-EXPOSURE TIME UNITS": "MILLISECONDS",
  "HamamatsuHam_DCAM-READOUT DIRECTION": "DIVERGE",
  "COM10-StopBits": "1",
  "HamamatsuHam_DCAM-TransposeCorrection": "0",
  "COM10-DTR": "Disable",
  "HamamatsuHam_DCAM-OUTPUT TRIGGER PERIOD UNITS": "SECONDS",
  "COM10-Verbose": "1",
  "ZeissReflectorTurret-State": "3",
  "HamamatsuHam_DCAM-Trigger": "NORMAL",
  "COM10-AnswerTimeout": "500.0000",
  "HamamatsuHam_DCAM-INTENSITY LUT OUTPUT MIN": "0",
  "ZeissScope-Port": "COM10",
  "COM10-Name": "COM10",
  "HamamatsuHam_DCAM-TransposeXY": "0",
  "HamamatsuHam_DCAM-INTENSITY LUT INPUT MIN": "0",
  "HamamatsuHam_DCAM-Binning": "1x1",
  "HamamatsuHam_DCAM-TRIGGER DELAY": "0.0000",
  "Core-TimeoutMs": "5000",
  "ZeissReflectorTurret-Label": "4- ",
  "HamamatsuHam_DCAM-TRIGGER GLOBAL EXPOSURE": "GLOBAL RESET",
  "ZeissSidePort-State": "1",
  "HamamatsuHam_DCAM-EXTRACTION MODE": "OFF",
  "HamamatsuHam_DCAM-Description": "Hamamatsu device adapter 2.0.6.63",
  "COM10-Parity": "None",
  "HamamatsuHam_DCAM-MINIMUM ACQUISITION TIMEOUT": "60000",
  "COM10-BaudRate": "57600",
  "Core-AutoFocus": "",
  "HamamatsuHam_DCAM-CONVERSION FACTOR OFFSET": "100.0000",
  "HamamatsuHam_DCAM-VIEW MODE": "FULL CHIP",
  "HamamatsuHam_DCAM-TRIGGER TIMES": "1",
  "HamamatsuHam_DCAM-INTERNAL LINE SPEED": "0.6671",
  "ZeissSidePort-Label": "left",
  "Core-Galvo": "",
  "COM10-DataBits": "8",
  "HamamatsuHam_DCAM-PixelType": "16bit",
  "Core-Initialize": "1",
  "HamamatsuHam_DCAM-INTERNAL LINE INTERVAL UNITS": "MILLISECONDS",
  "HamamatsuHam_DCAM-HOT PIXEL CORRECT LEVEL": "STANDARD",
  "ZeissScope-Microscope Version": "Application version: ",
  "HamamatsuHam_DCAM-Camera Version": "4.31.B",
  "Core-Shutter": "",
  "ScopeDataKeys": [
    "HamamatsuHam_DCAM-OUTPUT TRIGGER PERIOD[2]",
    "HamamatsuHam_DCAM-OUTPUT TRIGGER PERIOD[1]",
    "ZeissReflectorTurret-Description",
    "ZeissSidePort-Name",
    "HamamatsuHam_DCAM-CameraID",
    "HamamatsuHam_DCAM-OUTPUT TRIGGER BASE SENSOR[2]",
    "HamamatsuHam_DCAM-OUTPUT TRIGGER PERIOD[0]",
    "HamamatsuHam_DCAM-TransposeMirrorX",
    "ZeissScope-Name",
    "HamamatsuHam_DCAM-ScanMode",
    "HamamatsuHam_DCAM-ReadoutTime",
    "HamamatsuHam_DCAM-MASTER PULSE BURST TIMES",
    "HamamatsuHam_DCAM-OUTPUT TRIGGER BASE SENSOR[1]",
    "HamamatsuHam_DCAM-TransposeMirrorY",
    "HamamatsuHam_DCAM-EXPOSURE FULL RANGE",
    "HamamatsuHam_DCAM-OUTPUT TRIGGER BASE SENSOR[0]",
    "HamamatsuHam_DCAM-VIEW CONTROL",
    "ZeissScope-Description",
    "Core-ImageProcessor",
    "ZeissSidePort-Description",
    "HamamatsuHam_DCAM-TRIGGER SOURCE",
    "HamamatsuHam_DCAM-OUTPUT TRIGGER SOURCE[2]",
    "HamamatsuHam_DCAM-MASTER PULSE TRIGGER SOURCE",
    "Core-SLM",
    "ZeissReflectorTurret-Name",
    "COM10-Fast USB to Serial",
    "HamamatsuHam_DCAM-TriggerPolarity",
    "HamamatsuHam_DCAM-MASTER PULSE MODE",
    "HamamatsuHam_DCAM-DEFECT CORRECT MODE",
    "HamamatsuHam_DCAM-OUTPUT TRIGGER SOURCE[1]",
    "HamamatsuHam_DCAM-SENSOR MODE",
    "ZeissScope-DefiniteFocusVersion",
    "HamamatsuHam_DCAM-ENHANCED VISUALIZATION MODE",
    "COM10-Handshaking",
    "HamamatsuHam_DCAM-INTENSITY LUT ENABLE",
    "HamamatsuHam_DCAM-Camera Bus",
    "HamamatsuHam_DCAM-Bits per Channel",
    "HamamatsuHam_DCAM-MASTER PULSE INTERVAL",
    "HamamatsuHam_DCAM-OUTPUT TRIGGER DELAY[2]",
    "HamamatsuHam_DCAM-OUTPUT TRIGGER SOURCE[0]",
    "HamamatsuHam_DCAM-OUTPUT TRIGGER DELAY[1]",
    "HamamatsuHam_DCAM-INTENSITY LUT OUTPUT MAX",
    "HamamatsuHam_DCAM-Exposure",
    "HamamatsuHam_DCAM-OUTPUT TRIGGER DELAY[0]",
    "Core-Focus",
    "Core-ChannelGroup",
    "HamamatsuHam_DCAM-INTENSITY LUT INPUT MAX",
    "HamamatsuHam_DCAM-INTERNAL LINE SPEED UNITS",
    "ZeissScope-AnswerTimeOut",
    "HamamatsuHam_DCAM-Name",
    "HamamatsuHam_DCAM-OUTPUT TRIGGER KIND[2]",
    "HamamatsuHam_DCAM-OUTPUT TRIGGER DELAY UNITS",
    "HamamatsuHam_DCAM-OUTPUT TRIGGER KIND[1]",
    "Core-XYStage",
    "COM10-Description",
    "HamamatsuHam_DCAM-OUTPUT TRIGGER KIND[0]",
    "HamamatsuHam_DCAM-INTERNAL LINE INTERVAL",
    "Core-AutoShutter",
    "HamamatsuHam_DCAM-TRIGGER ACTIVE",
    "HamamatsuHam_DCAM-OUTPUT TRIGGER PRE HSYNC COUNT",
    "HamamatsuHam_DCAM-CONVERSION FACTOR COEFF",
    "HamamatsuHam_DCAM-OUTPUT TRIGGER POLARITY[2]",
    "COM10-DelayBetweenCharsMs",
    "HamamatsuHam_DCAM-CameraName",
    "HamamatsuHam_DCAM-OUTPUT TRIGGER POLARITY[1]",
    "HamamatsuHam_DCAM-CCDTemperature",
    "Core-Camera",
    "HamamatsuHam_DCAM-OUTPUT TRIGGER POLARITY[0]",
    "HamamatsuHam_DCAM-EXPOSURE TIME UNITS",
    "HamamatsuHam_DCAM-READOUT DIRECTION",
    "COM10-StopBits",
    "HamamatsuHam_DCAM-TransposeCorrection",
    "COM10-DTR",
    "HamamatsuHam_DCAM-OUTPUT TRIGGER PERIOD UNITS",
    "COM10-Verbose",
    "ZeissReflectorTurret-State",
    "HamamatsuHam_DCAM-Trigger",
    "COM10-AnswerTimeout",
    "HamamatsuHam_DCAM-INTENSITY LUT OUTPUT MIN",
    "ZeissScope-Port",
    "COM10-Name",
    "HamamatsuHam_DCAM-TransposeXY",
    "HamamatsuHam_DCAM-INTENSITY LUT INPUT MIN",
    "HamamatsuHam_DCAM-Binning",
    "HamamatsuHam_DCAM-TRIGGER DELAY",
    "Core-TimeoutMs",
    "ZeissReflectorTurret-Label",
    "HamamatsuHam_DCAM-TRIGGER GLOBAL EXPOSURE",
    "ZeissSidePort-State",
    "HamamatsuHam_DCAM-EXTRACTION MODE",
    "HamamatsuHam_DCAM-Description",
    "COM10-Parity",
    "HamamatsuHam_DCAM-MINIMUM ACQUISITION TIMEOUT",
    "COM10-BaudRate",
    "Core-AutoFocus",
    "HamamatsuHam_DCAM-CONVERSION FACTOR OFFSET",
    "HamamatsuHam_DCAM-VIEW MODE",
    "HamamatsuHam_DCAM-TRIGGER TIMES",
    "HamamatsuHam_DCAM-INTERNAL LINE SPEED",
    "ZeissSidePort-Label",
    "Core-Galvo",
    "COM10-DataBits",
    "HamamatsuHam_DCAM-PixelType",
    "Core-Initialize",
    "HamamatsuHam_DCAM-INTERNAL LINE INTERVAL UNITS",
    "HamamatsuHam_DCAM-HOT PIXEL CORRECT LEVEL",
    "ZeissScope-Microscope Version",
    "HamamatsuHam_DCAM-Camera Version",
    "Core-Shutter"
  ],
  "UserData": {
    "Electron_Coeff": {
      "type": "STRING",
      "scalar": "0.470000"
    },
    "Electron_Offset": {
      "type": "STRING",
      "scalar": "100.000000"
    },
    "HamamatsuImageNr": {
      "type": "STRING",
      "scalar": "21"
    },
    "TimeReceivedByCore": {
      "type": "STRING",
      "scalar": "2023-03-22 15:09:36.397202"
    }
  },
  "FileName": "Default/img_channel000_position000_time000000021_z000.tif"
},
"Coords-Default/img_channel000_position000_time000000022_z000.tif": {
  "Frame": 22,
  "FrameIndex": 22,
  "PositionIndex": 0,
  "Slice": 0,
  "SliceIndex": 0,
  "ChannelIndex": 0
},
"Metadata-Default/img_channel000_position000_time000000022_z000.tif": {
  "Width": 1552,
  "Height": 1552,
  "PixelType": "GRAY16",
  "Frame": 22,
  "FrameIndex": 22,
  "PositionIndex": 0,
  "Slice": 0,
  "SliceIndex": 0,
  "ChannelIndex": 0,
  "UUID": "1334bf49-4d03-469d-8c2e-25b82180961a",
  "Camera": "HamamatsuHam_DCAM",
  "Binning": 1,
  "ROI": "240-228-1552-1552",
  "BitDepth": 16,
  "Exposure-ms": 20.00517293233083,
  "ElapsedTime-ms": 5534.0,
  "ImageNumber": 22,
  "ReceivedTime": "2023-03-22 15:09:36.428 +0100",
  "PixelSizeUm": 0.064484127,
  "PixelSizeAffine": "0.064484127;0.0;0.0;0.0;0.064484127;0.0",
  "PositionName": "Default",
  "HamamatsuHam_DCAM-OUTPUT TRIGGER PERIOD[2]": "0.0001",
  "HamamatsuHam_DCAM-OUTPUT TRIGGER PERIOD[1]": "0.0001",
  "ZeissReflectorTurret-Description": "Reflector Turret",
  "ZeissSidePort-Name": "ZeissSidePort",
  "HamamatsuHam_DCAM-CameraID": "S/N: 304183",
  "HamamatsuHam_DCAM-OUTPUT TRIGGER BASE SENSOR[2]": "ALL VIEWS",
  "HamamatsuHam_DCAM-OUTPUT TRIGGER PERIOD[0]": "0.0001",
  "HamamatsuHam_DCAM-TransposeMirrorX": "0",
  "ZeissScope-Name": "ZeissScope",
  "HamamatsuHam_DCAM-ScanMode": "2",
  "HamamatsuHam_DCAM-ReadoutTime": "0.0078",
  "HamamatsuHam_DCAM-MASTER PULSE BURST TIMES": "1",
  "HamamatsuHam_DCAM-OUTPUT TRIGGER BASE SENSOR[1]": "ALL VIEWS",
  "HamamatsuHam_DCAM-TransposeMirrorY": "0",
  "HamamatsuHam_DCAM-EXPOSURE FULL RANGE": "DISABLE",
  "HamamatsuHam_DCAM-OUTPUT TRIGGER BASE SENSOR[0]": "ALL VIEWS",
  "HamamatsuHam_DCAM-VIEW CONTROL": "FULL CHIP",
  "ZeissScope-Description": "Zeiss microscope CAN bus adapter",
  "Core-ImageProcessor": "",
  "ZeissSidePort-Description": "Side Port",
  "HamamatsuHam_DCAM-TRIGGER SOURCE": "EXTERNAL",
  "HamamatsuHam_DCAM-OUTPUT TRIGGER SOURCE[2]": "VSYNC",
  "HamamatsuHam_DCAM-MASTER PULSE TRIGGER SOURCE": "EXTERNAL",
  "Core-SLM": "",
  "ZeissReflectorTurret-Name": "ZeissReflectorTurret",
  "COM10-Fast USB to Serial": "Disable",
  "HamamatsuHam_DCAM-TriggerPolarity": "NEGATIVE",
  "HamamatsuHam_DCAM-MASTER PULSE MODE": "CONTINUOUS",
  "HamamatsuHam_DCAM-DEFECT CORRECT MODE": "ON",
  "HamamatsuHam_DCAM-OUTPUT TRIGGER SOURCE[1]": "VSYNC",
  "HamamatsuHam_DCAM-SENSOR MODE": "AREA",
  "ZeissScope-DefiniteFocusVersion": "1",
  "HamamatsuHam_DCAM-ENHANCED VISUALIZATION MODE": "DISABLE",
  "COM10-Handshaking": "Off",
  "HamamatsuHam_DCAM-INTENSITY LUT ENABLE": "DISABLE",
  "HamamatsuHam_DCAM-Camera Bus": "AS-FBD-1XCLD-2PE4L",
  "HamamatsuHam_DCAM-Bits per Channel": "16",
  "HamamatsuHam_DCAM-MASTER PULSE INTERVAL": "0.1000",
  "HamamatsuHam_DCAM-OUTPUT TRIGGER DELAY[2]": "0.0000",
  "HamamatsuHam_DCAM-OUTPUT TRIGGER SOURCE[0]": "VSYNC",
  "HamamatsuHam_DCAM-OUTPUT TRIGGER DELAY[1]": "0.0000",
  "HamamatsuHam_DCAM-INTENSITY LUT OUTPUT MAX": "255",
  "HamamatsuHam_DCAM-Exposure": "20.01",
  "HamamatsuHam_DCAM-OUTPUT TRIGGER DELAY[0]": "0.0000",
  "Core-Focus": "",
  "Core-ChannelGroup": "",
  "HamamatsuHam_DCAM-INTENSITY LUT INPUT MAX": "65535",
  "HamamatsuHam_DCAM-INTERNAL LINE SPEED UNITS": "METERS PER SECOND",
  "ZeissScope-AnswerTimeOut": "500.0000",
  "HamamatsuHam_DCAM-Name": "HamamatsuHam_DCAM",
  "HamamatsuHam_DCAM-OUTPUT TRIGGER KIND[2]": "EXPOSURE",
  "HamamatsuHam_DCAM-OUTPUT TRIGGER DELAY UNITS": "SECONDS",
  "HamamatsuHam_DCAM-OUTPUT TRIGGER KIND[1]": "EXPOSURE",
  "Core-XYStage": "",
  "COM10-Description": "Serial port driver (boost:asio)",
  "HamamatsuHam_DCAM-OUTPUT TRIGGER KIND[0]": "EXPOSURE",
  "HamamatsuHam_DCAM-INTERNAL LINE INTERVAL": "0.0097",
  "Core-AutoShutter": "0",
  "HamamatsuHam_DCAM-TRIGGER ACTIVE": "EDGE",
  "HamamatsuHam_DCAM-OUTPUT TRIGGER PRE HSYNC COUNT": "0",
  "HamamatsuHam_DCAM-CONVERSION FACTOR COEFF": "0.4700",
  "HamamatsuHam_DCAM-OUTPUT TRIGGER POLARITY[2]": "POSITIVE",
  "COM10-DelayBetweenCharsMs": "0.0000",
  "HamamatsuHam_DCAM-CameraName": "C13440-20C",
  "HamamatsuHam_DCAM-OUTPUT TRIGGER POLARITY[1]": "POSITIVE",
  "HamamatsuHam_DCAM-CCDTemperature": "-10.0000",
  "Core-Camera": "HamamatsuHam_DCAM",
  "HamamatsuHam_DCAM-OUTPUT TRIGGER POLARITY[0]": "POSITIVE",
  "HamamatsuHam_DCAM-EXPOSURE TIME UNITS": "MILLISECONDS",
  "HamamatsuHam_DCAM-READOUT DIRECTION": "DIVERGE",
  "COM10-StopBits": "1",
  "HamamatsuHam_DCAM-TransposeCorrection": "0",
  "COM10-DTR": "Disable",
  "HamamatsuHam_DCAM-OUTPUT TRIGGER PERIOD UNITS": "SECONDS",
  "COM10-Verbose": "1",
  "ZeissReflectorTurret-State": "3",
  "HamamatsuHam_DCAM-Trigger": "NORMAL",
  "COM10-AnswerTimeout": "500.0000",
  "HamamatsuHam_DCAM-INTENSITY LUT OUTPUT MIN": "0",
  "ZeissScope-Port": "COM10",
  "COM10-Name": "COM10",
  "HamamatsuHam_DCAM-TransposeXY": "0",
  "HamamatsuHam_DCAM-INTENSITY LUT INPUT MIN": "0",
  "HamamatsuHam_DCAM-Binning": "1x1",
  "HamamatsuHam_DCAM-TRIGGER DELAY": "0.0000",
  "Core-TimeoutMs": "5000",
  "ZeissReflectorTurret-Label": "4- ",
  "HamamatsuHam_DCAM-TRIGGER GLOBAL EXPOSURE": "GLOBAL RESET",
  "ZeissSidePort-State": "1",
  "HamamatsuHam_DCAM-EXTRACTION MODE": "OFF",
  "HamamatsuHam_DCAM-Description": "Hamamatsu device adapter 2.0.6.63",
  "COM10-Parity": "None",
  "HamamatsuHam_DCAM-MINIMUM ACQUISITION TIMEOUT": "60000",
  "COM10-BaudRate": "57600",
  "Core-AutoFocus": "",
  "HamamatsuHam_DCAM-CONVERSION FACTOR OFFSET": "100.0000",
  "HamamatsuHam_DCAM-VIEW MODE": "FULL CHIP",
  "HamamatsuHam_DCAM-TRIGGER TIMES": "1",
  "HamamatsuHam_DCAM-INTERNAL LINE SPEED": "0.6671",
  "ZeissSidePort-Label": "left",
  "Core-Galvo": "",
  "COM10-DataBits": "8",
  "HamamatsuHam_DCAM-PixelType": "16bit",
  "Core-Initialize": "1",
  "HamamatsuHam_DCAM-INTERNAL LINE INTERVAL UNITS": "MILLISECONDS",
  "HamamatsuHam_DCAM-HOT PIXEL CORRECT LEVEL": "STANDARD",
  "ZeissScope-Microscope Version": "Application version: ",
  "HamamatsuHam_DCAM-Camera Version": "4.31.B",
  "Core-Shutter": "",
  "ScopeDataKeys": [
    "HamamatsuHam_DCAM-OUTPUT TRIGGER PERIOD[2]",
    "HamamatsuHam_DCAM-OUTPUT TRIGGER PERIOD[1]",
    "ZeissReflectorTurret-Description",
    "ZeissSidePort-Name",
    "HamamatsuHam_DCAM-CameraID",
    "HamamatsuHam_DCAM-OUTPUT TRIGGER BASE SENSOR[2]",
    "HamamatsuHam_DCAM-OUTPUT TRIGGER PERIOD[0]",
    "HamamatsuHam_DCAM-TransposeMirrorX",
    "ZeissScope-Name",
    "HamamatsuHam_DCAM-ScanMode",
    "HamamatsuHam_DCAM-ReadoutTime",
    "HamamatsuHam_DCAM-MASTER PULSE BURST TIMES",
    "HamamatsuHam_DCAM-OUTPUT TRIGGER BASE SENSOR[1]",
    "HamamatsuHam_DCAM-TransposeMirrorY",
    "HamamatsuHam_DCAM-EXPOSURE FULL RANGE",
    "HamamatsuHam_DCAM-OUTPUT TRIGGER BASE SENSOR[0]",
    "HamamatsuHam_DCAM-VIEW CONTROL",
    "ZeissScope-Description",
    "Core-ImageProcessor",
    "ZeissSidePort-Description",
    "HamamatsuHam_DCAM-TRIGGER SOURCE",
    "HamamatsuHam_DCAM-OUTPUT TRIGGER SOURCE[2]",
    "HamamatsuHam_DCAM-MASTER PULSE TRIGGER SOURCE",
    "Core-SLM",
    "ZeissReflectorTurret-Name",
    "COM10-Fast USB to Serial",
    "HamamatsuHam_DCAM-TriggerPolarity",
    "HamamatsuHam_DCAM-MASTER PULSE MODE",
    "HamamatsuHam_DCAM-DEFECT CORRECT MODE",
    "HamamatsuHam_DCAM-OUTPUT TRIGGER SOURCE[1]",
    "HamamatsuHam_DCAM-SENSOR MODE",
    "ZeissScope-DefiniteFocusVersion",
    "HamamatsuHam_DCAM-ENHANCED VISUALIZATION MODE",
    "COM10-Handshaking",
    "HamamatsuHam_DCAM-INTENSITY LUT ENABLE",
    "HamamatsuHam_DCAM-Camera Bus",
    "HamamatsuHam_DCAM-Bits per Channel",
    "HamamatsuHam_DCAM-MASTER PULSE INTERVAL",
    "HamamatsuHam_DCAM-OUTPUT TRIGGER DELAY[2]",
    "HamamatsuHam_DCAM-OUTPUT TRIGGER SOURCE[0]",
    "HamamatsuHam_DCAM-OUTPUT TRIGGER DELAY[1]",
    "HamamatsuHam_DCAM-INTENSITY LUT OUTPUT MAX",
    "HamamatsuHam_DCAM-Exposure",
    "HamamatsuHam_DCAM-OUTPUT TRIGGER DELAY[0]",
    "Core-Focus",
    "Core-ChannelGroup",
    "HamamatsuHam_DCAM-INTENSITY LUT INPUT MAX",
    "HamamatsuHam_DCAM-INTERNAL LINE SPEED UNITS",
    "ZeissScope-AnswerTimeOut",
    "HamamatsuHam_DCAM-Name",
    "HamamatsuHam_DCAM-OUTPUT TRIGGER KIND[2]",
    "HamamatsuHam_DCAM-OUTPUT TRIGGER DELAY UNITS",
    "HamamatsuHam_DCAM-OUTPUT TRIGGER KIND[1]",
    "Core-XYStage",
    "COM10-Description",
    "HamamatsuHam_DCAM-OUTPUT TRIGGER KIND[0]",
    "HamamatsuHam_DCAM-INTERNAL LINE INTERVAL",
    "Core-AutoShutter",
    "HamamatsuHam_DCAM-TRIGGER ACTIVE",
    "HamamatsuHam_DCAM-OUTPUT TRIGGER PRE HSYNC COUNT",
    "HamamatsuHam_DCAM-CONVERSION FACTOR COEFF",
    "HamamatsuHam_DCAM-OUTPUT TRIGGER POLARITY[2]",
    "COM10-DelayBetweenCharsMs",
    "HamamatsuHam_DCAM-CameraName",
    "HamamatsuHam_DCAM-OUTPUT TRIGGER POLARITY[1]",
    "HamamatsuHam_DCAM-CCDTemperature",
    "Core-Camera",
    "HamamatsuHam_DCAM-OUTPUT TRIGGER POLARITY[0]",
    "HamamatsuHam_DCAM-EXPOSURE TIME UNITS",
    "HamamatsuHam_DCAM-READOUT DIRECTION",
    "COM10-StopBits",
    "HamamatsuHam_DCAM-TransposeCorrection",
    "COM10-DTR",
    "HamamatsuHam_DCAM-OUTPUT TRIGGER PERIOD UNITS",
    "COM10-Verbose",
    "ZeissReflectorTurret-State",
    "HamamatsuHam_DCAM-Trigger",
    "COM10-AnswerTimeout",
    "HamamatsuHam_DCAM-INTENSITY LUT OUTPUT MIN",
    "ZeissScope-Port",
    "COM10-Name",
    "HamamatsuHam_DCAM-TransposeXY",
    "HamamatsuHam_DCAM-INTENSITY LUT INPUT MIN",
    "HamamatsuHam_DCAM-Binning",
    "HamamatsuHam_DCAM-TRIGGER DELAY",
    "Core-TimeoutMs",
    "ZeissReflectorTurret-Label",
    "HamamatsuHam_DCAM-TRIGGER GLOBAL EXPOSURE",
    "ZeissSidePort-State",
    "HamamatsuHam_DCAM-EXTRACTION MODE",
    "HamamatsuHam_DCAM-Description",
    "COM10-Parity",
    "HamamatsuHam_DCAM-MINIMUM ACQUISITION TIMEOUT",
    "COM10-BaudRate",
    "Core-AutoFocus",
    "HamamatsuHam_DCAM-CONVERSION FACTOR OFFSET",
    "HamamatsuHam_DCAM-VIEW MODE",
    "HamamatsuHam_DCAM-TRIGGER TIMES",
    "HamamatsuHam_DCAM-INTERNAL LINE SPEED",
    "ZeissSidePort-Label",
    "Core-Galvo",
    "COM10-DataBits",
    "HamamatsuHam_DCAM-PixelType",
    "Core-Initialize",
    "HamamatsuHam_DCAM-INTERNAL LINE INTERVAL UNITS",
    "HamamatsuHam_DCAM-HOT PIXEL CORRECT LEVEL",
    "ZeissScope-Microscope Version",
    "HamamatsuHam_DCAM-Camera Version",
    "Core-Shutter"
  ],
  "UserData": {
    "Electron_Coeff": {
      "type": "STRING",
      "scalar": "0.470000"
    },
    "Electron_Offset": {
      "type": "STRING",
      "scalar": "100.000000"
    },
    "HamamatsuImageNr": {
      "type": "STRING",
      "scalar": "22"
    },
    "TimeReceivedByCore": {
      "type": "STRING",
      "scalar": "2023-03-22 15:09:36.425582"
    }
  },
  "FileName": "Default/img_channel000_position000_time000000022_z000.tif"
},
"Coords-Default/img_channel000_position000_time000000023_z000.tif": {
  "Frame": 23,
  "FrameIndex": 23,
  "PositionIndex": 0,
  "Slice": 0,
  "SliceIndex": 0,
  "ChannelIndex": 0
},
"Metadata-Default/img_channel000_position000_time000000023_z000.tif": {
  "Width": 1552,
  "Height": 1552,
  "PixelType": "GRAY16",
  "Frame": 23,
  "FrameIndex": 23,
  "PositionIndex": 0,
  "Slice": 0,
  "SliceIndex": 0,
  "ChannelIndex": 0,
  "UUID": "24e6af84-2464-4ebf-84bc-2b082cddada8",
  "Camera": "HamamatsuHam_DCAM",
  "Binning": 1,
  "ROI": "240-228-1552-1552",
  "BitDepth": 16,
  "Exposure-ms": 20.00517293233083,
  "ElapsedTime-ms": 5563.0,
  "ImageNumber": 23,
  "ReceivedTime": "2023-03-22 15:09:36.456 +0100",
  "PixelSizeUm": 0.064484127,
  "PixelSizeAffine": "0.064484127;0.0;0.0;0.0;0.064484127;0.0",
  "PositionName": "Default",
  "HamamatsuHam_DCAM-OUTPUT TRIGGER PERIOD[2]": "0.0001",
  "HamamatsuHam_DCAM-OUTPUT TRIGGER PERIOD[1]": "0.0001",
  "ZeissReflectorTurret-Description": "Reflector Turret",
  "ZeissSidePort-Name": "ZeissSidePort",
  "HamamatsuHam_DCAM-CameraID": "S/N: 304183",
  "HamamatsuHam_DCAM-OUTPUT TRIGGER BASE SENSOR[2]": "ALL VIEWS",
  "HamamatsuHam_DCAM-OUTPUT TRIGGER PERIOD[0]": "0.0001",
  "HamamatsuHam_DCAM-TransposeMirrorX": "0",
  "ZeissScope-Name": "ZeissScope",
  "HamamatsuHam_DCAM-ScanMode": "2",
  "HamamatsuHam_DCAM-ReadoutTime": "0.0078",
  "HamamatsuHam_DCAM-MASTER PULSE BURST TIMES": "1",
  "HamamatsuHam_DCAM-OUTPUT TRIGGER BASE SENSOR[1]": "ALL VIEWS",
  "HamamatsuHam_DCAM-TransposeMirrorY": "0",
  "HamamatsuHam_DCAM-EXPOSURE FULL RANGE": "DISABLE",
  "HamamatsuHam_DCAM-OUTPUT TRIGGER BASE SENSOR[0]": "ALL VIEWS",
  "HamamatsuHam_DCAM-VIEW CONTROL": "FULL CHIP",
  "ZeissScope-Description": "Zeiss microscope CAN bus adapter",
  "Core-ImageProcessor": "",
  "ZeissSidePort-Description": "Side Port",
  "HamamatsuHam_DCAM-TRIGGER SOURCE": "EXTERNAL",
  "HamamatsuHam_DCAM-OUTPUT TRIGGER SOURCE[2]": "VSYNC",
  "HamamatsuHam_DCAM-MASTER PULSE TRIGGER SOURCE": "EXTERNAL",
  "Core-SLM": "",
  "ZeissReflectorTurret-Name": "ZeissReflectorTurret",
  "COM10-Fast USB to Serial": "Disable",
  "HamamatsuHam_DCAM-TriggerPolarity": "NEGATIVE",
  "HamamatsuHam_DCAM-MASTER PULSE MODE": "CONTINUOUS",
  "HamamatsuHam_DCAM-DEFECT CORRECT MODE": "ON",
  "HamamatsuHam_DCAM-OUTPUT TRIGGER SOURCE[1]": "VSYNC",
  "HamamatsuHam_DCAM-SENSOR MODE": "AREA",
  "ZeissScope-DefiniteFocusVersion": "1",
  "HamamatsuHam_DCAM-ENHANCED VISUALIZATION MODE": "DISABLE",
  "COM10-Handshaking": "Off",
  "HamamatsuHam_DCAM-INTENSITY LUT ENABLE": "DISABLE",
  "HamamatsuHam_DCAM-Camera Bus": "AS-FBD-1XCLD-2PE4L",
  "HamamatsuHam_DCAM-Bits per Channel": "16",
  "HamamatsuHam_DCAM-MASTER PULSE INTERVAL": "0.1000",
  "HamamatsuHam_DCAM-OUTPUT TRIGGER DELAY[2]": "0.0000",
  "HamamatsuHam_DCAM-OUTPUT TRIGGER SOURCE[0]": "VSYNC",
  "HamamatsuHam_DCAM-OUTPUT TRIGGER DELAY[1]": "0.0000",
  "HamamatsuHam_DCAM-INTENSITY LUT OUTPUT MAX": "255",
  "HamamatsuHam_DCAM-Exposure": "20.01",
  "HamamatsuHam_DCAM-OUTPUT TRIGGER DELAY[0]": "0.0000",
  "Core-Focus": "",
  "Core-ChannelGroup": "",
  "HamamatsuHam_DCAM-INTENSITY LUT INPUT MAX": "65535",
  "HamamatsuHam_DCAM-INTERNAL LINE SPEED UNITS": "METERS PER SECOND",
  "ZeissScope-AnswerTimeOut": "500.0000",
  "HamamatsuHam_DCAM-Name": "HamamatsuHam_DCAM",
  "HamamatsuHam_DCAM-OUTPUT TRIGGER KIND[2]": "EXPOSURE",
  "HamamatsuHam_DCAM-OUTPUT TRIGGER DELAY UNITS": "SECONDS",
  "HamamatsuHam_DCAM-OUTPUT TRIGGER KIND[1]": "EXPOSURE",
  "Core-XYStage": "",
  "COM10-Description": "Serial port driver (boost:asio)",
  "HamamatsuHam_DCAM-OUTPUT TRIGGER KIND[0]": "EXPOSURE",
  "HamamatsuHam_DCAM-INTERNAL LINE INTERVAL": "0.0097",
  "Core-AutoShutter": "0",
  "HamamatsuHam_DCAM-TRIGGER ACTIVE": "EDGE",
  "HamamatsuHam_DCAM-OUTPUT TRIGGER PRE HSYNC COUNT": "0",
  "HamamatsuHam_DCAM-CONVERSION FACTOR COEFF": "0.4700",
  "HamamatsuHam_DCAM-OUTPUT TRIGGER POLARITY[2]": "POSITIVE",
  "COM10-DelayBetweenCharsMs": "0.0000",
  "HamamatsuHam_DCAM-CameraName": "C13440-20C",
  "HamamatsuHam_DCAM-OUTPUT TRIGGER POLARITY[1]": "POSITIVE",
  "HamamatsuHam_DCAM-CCDTemperature": "-10.0000",
  "Core-Camera": "HamamatsuHam_DCAM",
  "HamamatsuHam_DCAM-OUTPUT TRIGGER POLARITY[0]": "POSITIVE",
  "HamamatsuHam_DCAM-EXPOSURE TIME UNITS": "MILLISECONDS",
  "HamamatsuHam_DCAM-READOUT DIRECTION": "DIVERGE",
  "COM10-StopBits": "1",
  "HamamatsuHam_DCAM-TransposeCorrection": "0",
  "COM10-DTR": "Disable",
  "HamamatsuHam_DCAM-OUTPUT TRIGGER PERIOD UNITS": "SECONDS",
  "COM10-Verbose": "1",
  "ZeissReflectorTurret-State": "3",
  "HamamatsuHam_DCAM-Trigger": "NORMAL",
  "COM10-AnswerTimeout": "500.0000",
  "HamamatsuHam_DCAM-INTENSITY LUT OUTPUT MIN": "0",
  "ZeissScope-Port": "COM10",
  "COM10-Name": "COM10",
  "HamamatsuHam_DCAM-TransposeXY": "0",
  "HamamatsuHam_DCAM-INTENSITY LUT INPUT MIN": "0",
  "HamamatsuHam_DCAM-Binning": "1x1",
  "HamamatsuHam_DCAM-TRIGGER DELAY": "0.0000",
  "Core-TimeoutMs": "5000",
  "ZeissReflectorTurret-Label": "4- ",
  "HamamatsuHam_DCAM-TRIGGER GLOBAL EXPOSURE": "GLOBAL RESET",
  "ZeissSidePort-State": "1",
  "HamamatsuHam_DCAM-EXTRACTION MODE": "OFF",
  "HamamatsuHam_DCAM-Description": "Hamamatsu device adapter 2.0.6.63",
  "COM10-Parity": "None",
  "HamamatsuHam_DCAM-MINIMUM ACQUISITION TIMEOUT": "60000",
  "COM10-BaudRate": "57600",
  "Core-AutoFocus": "",
  "HamamatsuHam_DCAM-CONVERSION FACTOR OFFSET": "100.0000",
  "HamamatsuHam_DCAM-VIEW MODE": "FULL CHIP",
  "HamamatsuHam_DCAM-TRIGGER TIMES": "1",
  "HamamatsuHam_DCAM-INTERNAL LINE SPEED": "0.6671",
  "ZeissSidePort-Label": "left",
  "Core-Galvo": "",
  "COM10-DataBits": "8",
  "HamamatsuHam_DCAM-PixelType": "16bit",
  "Core-Initialize": "1",
  "HamamatsuHam_DCAM-INTERNAL LINE INTERVAL UNITS": "MILLISECONDS",
  "HamamatsuHam_DCAM-HOT PIXEL CORRECT LEVEL": "STANDARD",
  "ZeissScope-Microscope Version": "Application version: ",
  "HamamatsuHam_DCAM-Camera Version": "4.31.B",
  "Core-Shutter": "",
  "ScopeDataKeys": [
    "HamamatsuHam_DCAM-OUTPUT TRIGGER PERIOD[2]",
    "HamamatsuHam_DCAM-OUTPUT TRIGGER PERIOD[1]",
    "ZeissReflectorTurret-Description",
    "ZeissSidePort-Name",
    "HamamatsuHam_DCAM-CameraID",
    "HamamatsuHam_DCAM-OUTPUT TRIGGER BASE SENSOR[2]",
    "HamamatsuHam_DCAM-OUTPUT TRIGGER PERIOD[0]",
    "HamamatsuHam_DCAM-TransposeMirrorX",
    "ZeissScope-Name",
    "HamamatsuHam_DCAM-ScanMode",
    "HamamatsuHam_DCAM-ReadoutTime",
    "HamamatsuHam_DCAM-MASTER PULSE BURST TIMES",
    "HamamatsuHam_DCAM-OUTPUT TRIGGER BASE SENSOR[1]",
    "HamamatsuHam_DCAM-TransposeMirrorY",
    "HamamatsuHam_DCAM-EXPOSURE FULL RANGE",
    "HamamatsuHam_DCAM-OUTPUT TRIGGER BASE SENSOR[0]",
    "HamamatsuHam_DCAM-VIEW CONTROL",
    "ZeissScope-Description",
    "Core-ImageProcessor",
    "ZeissSidePort-Description",
    "HamamatsuHam_DCAM-TRIGGER SOURCE",
    "HamamatsuHam_DCAM-OUTPUT TRIGGER SOURCE[2]",
    "HamamatsuHam_DCAM-MASTER PULSE TRIGGER SOURCE",
    "Core-SLM",
    "ZeissReflectorTurret-Name",
    "COM10-Fast USB to Serial",
    "HamamatsuHam_DCAM-TriggerPolarity",
    "HamamatsuHam_DCAM-MASTER PULSE MODE",
    "HamamatsuHam_DCAM-DEFECT CORRECT MODE",
    "HamamatsuHam_DCAM-OUTPUT TRIGGER SOURCE[1]",
    "HamamatsuHam_DCAM-SENSOR MODE",
    "ZeissScope-DefiniteFocusVersion",
    "HamamatsuHam_DCAM-ENHANCED VISUALIZATION MODE",
    "COM10-Handshaking",
    "HamamatsuHam_DCAM-INTENSITY LUT ENABLE",
    "HamamatsuHam_DCAM-Camera Bus",
    "HamamatsuHam_DCAM-Bits per Channel",
    "HamamatsuHam_DCAM-MASTER PULSE INTERVAL",
    "HamamatsuHam_DCAM-OUTPUT TRIGGER DELAY[2]",
    "HamamatsuHam_DCAM-OUTPUT TRIGGER SOURCE[0]",
    "HamamatsuHam_DCAM-OUTPUT TRIGGER DELAY[1]",
    "HamamatsuHam_DCAM-INTENSITY LUT OUTPUT MAX",
    "HamamatsuHam_DCAM-Exposure",
    "HamamatsuHam_DCAM-OUTPUT TRIGGER DELAY[0]",
    "Core-Focus",
    "Core-ChannelGroup",
    "HamamatsuHam_DCAM-INTENSITY LUT INPUT MAX",
    "HamamatsuHam_DCAM-INTERNAL LINE SPEED UNITS",
    "ZeissScope-AnswerTimeOut",
    "HamamatsuHam_DCAM-Name",
    "HamamatsuHam_DCAM-OUTPUT TRIGGER KIND[2]",
    "HamamatsuHam_DCAM-OUTPUT TRIGGER DELAY UNITS",
    "HamamatsuHam_DCAM-OUTPUT TRIGGER KIND[1]",
    "Core-XYStage",
    "COM10-Description",
    "HamamatsuHam_DCAM-OUTPUT TRIGGER KIND[0]",
    "HamamatsuHam_DCAM-INTERNAL LINE INTERVAL",
    "Core-AutoShutter",
    "HamamatsuHam_DCAM-TRIGGER ACTIVE",
    "HamamatsuHam_DCAM-OUTPUT TRIGGER PRE HSYNC COUNT",
    "HamamatsuHam_DCAM-CONVERSION FACTOR COEFF",
    "HamamatsuHam_DCAM-OUTPUT TRIGGER POLARITY[2]",
    "COM10-DelayBetweenCharsMs",
    "HamamatsuHam_DCAM-CameraName",
    "HamamatsuHam_DCAM-OUTPUT TRIGGER POLARITY[1]",
    "HamamatsuHam_DCAM-CCDTemperature",
    "Core-Camera",
    "HamamatsuHam_DCAM-OUTPUT TRIGGER POLARITY[0]",
    "HamamatsuHam_DCAM-EXPOSURE TIME UNITS",
    "HamamatsuHam_DCAM-READOUT DIRECTION",
    "COM10-StopBits",
    "HamamatsuHam_DCAM-TransposeCorrection",
    "COM10-DTR",
    "HamamatsuHam_DCAM-OUTPUT TRIGGER PERIOD UNITS",
    "COM10-Verbose",
    "ZeissReflectorTurret-State",
    "HamamatsuHam_DCAM-Trigger",
    "COM10-AnswerTimeout",
    "HamamatsuHam_DCAM-INTENSITY LUT OUTPUT MIN",
    "ZeissScope-Port",
    "COM10-Name",
    "HamamatsuHam_DCAM-TransposeXY",
    "HamamatsuHam_DCAM-INTENSITY LUT INPUT MIN",
    "HamamatsuHam_DCAM-Binning",
    "HamamatsuHam_DCAM-TRIGGER DELAY",
    "Core-TimeoutMs",
    "ZeissReflectorTurret-Label",
    "HamamatsuHam_DCAM-TRIGGER GLOBAL EXPOSURE",
    "ZeissSidePort-State",
    "HamamatsuHam_DCAM-EXTRACTION MODE",
    "HamamatsuHam_DCAM-Description",
    "COM10-Parity",
    "HamamatsuHam_DCAM-MINIMUM ACQUISITION TIMEOUT",
    "COM10-BaudRate",
    "Core-AutoFocus",
    "HamamatsuHam_DCAM-CONVERSION FACTOR OFFSET",
    "HamamatsuHam_DCAM-VIEW MODE",
    "HamamatsuHam_DCAM-TRIGGER TIMES",
    "HamamatsuHam_DCAM-INTERNAL LINE SPEED",
    "ZeissSidePort-Label",
    "Core-Galvo",
    "COM10-DataBits",
    "HamamatsuHam_DCAM-PixelType",
    "Core-Initialize",
    "HamamatsuHam_DCAM-INTERNAL LINE INTERVAL UNITS",
    "HamamatsuHam_DCAM-HOT PIXEL CORRECT LEVEL",
    "ZeissScope-Microscope Version",
    "HamamatsuHam_DCAM-Camera Version",
    "Core-Shutter"
  ],
  "UserData": {
    "Electron_Coeff": {
      "type": "STRING",
      "scalar": "0.470000"
    },
    "Electron_Offset": {
      "type": "STRING",
      "scalar": "100.000000"
    },
    "HamamatsuImageNr": {
      "type": "STRING",
      "scalar": "23"
    },
    "TimeReceivedByCore": {
      "type": "STRING",
      "scalar": "2023-03-22 15:09:36.454157"
    }
  },
  "FileName": "Default/img_channel000_position000_time000000023_z000.tif"
},
"Coords-Default/img_channel000_position000_time000000024_z000.tif": {
  "Frame": 24,
  "FrameIndex": 24,
  "PositionIndex": 0,
  "Slice": 0,
  "SliceIndex": 0,
  "ChannelIndex": 0
},
"Metadata-Default/img_channel000_position000_time000000024_z000.tif": {
  "Width": 1552,
  "Height": 1552,
  "PixelType": "GRAY16",
  "Frame": 24,
  "FrameIndex": 24,
  "PositionIndex": 0,
  "Slice": 0,
  "SliceIndex": 0,
  "ChannelIndex": 0,
  "UUID": "f648ed75-c888-4dd8-8cf8-b8f41da40c4c",
  "Camera": "HamamatsuHam_DCAM",
  "Binning": 1,
  "ROI": "240-228-1552-1552",
  "BitDepth": 16,
  "Exposure-ms": 20.00517293233083,
  "ElapsedTime-ms": 5592.0,
  "ImageNumber": 24,
  "ReceivedTime": "2023-03-22 15:09:36.485 +0100",
  "PixelSizeUm": 0.064484127,
  "PixelSizeAffine": "0.064484127;0.0;0.0;0.0;0.064484127;0.0",
  "PositionName": "Default",
  "HamamatsuHam_DCAM-OUTPUT TRIGGER PERIOD[2]": "0.0001",
  "HamamatsuHam_DCAM-OUTPUT TRIGGER PERIOD[1]": "0.0001",
  "ZeissReflectorTurret-Description": "Reflector Turret",
  "ZeissSidePort-Name": "ZeissSidePort",
  "HamamatsuHam_DCAM-CameraID": "S/N: 304183",
  "HamamatsuHam_DCAM-OUTPUT TRIGGER BASE SENSOR[2]": "ALL VIEWS",
  "HamamatsuHam_DCAM-OUTPUT TRIGGER PERIOD[0]": "0.0001",
  "HamamatsuHam_DCAM-TransposeMirrorX": "0",
  "ZeissScope-Name": "ZeissScope",
  "HamamatsuHam_DCAM-ScanMode": "2",
  "HamamatsuHam_DCAM-ReadoutTime": "0.0078",
  "HamamatsuHam_DCAM-MASTER PULSE BURST TIMES": "1",
  "HamamatsuHam_DCAM-OUTPUT TRIGGER BASE SENSOR[1]": "ALL VIEWS",
  "HamamatsuHam_DCAM-TransposeMirrorY": "0",
  "HamamatsuHam_DCAM-EXPOSURE FULL RANGE": "DISABLE",
  "HamamatsuHam_DCAM-OUTPUT TRIGGER BASE SENSOR[0]": "ALL VIEWS",
  "HamamatsuHam_DCAM-VIEW CONTROL": "FULL CHIP",
  "ZeissScope-Description": "Zeiss microscope CAN bus adapter",
  "Core-ImageProcessor": "",
  "ZeissSidePort-Description": "Side Port",
  "HamamatsuHam_DCAM-TRIGGER SOURCE": "EXTERNAL",
  "HamamatsuHam_DCAM-OUTPUT TRIGGER SOURCE[2]": "VSYNC",
  "HamamatsuHam_DCAM-MASTER PULSE TRIGGER SOURCE": "EXTERNAL",
  "Core-SLM": "",
  "ZeissReflectorTurret-Name": "ZeissReflectorTurret",
  "COM10-Fast USB to Serial": "Disable",
  "HamamatsuHam_DCAM-TriggerPolarity": "NEGATIVE",
  "HamamatsuHam_DCAM-MASTER PULSE MODE": "CONTINUOUS",
  "HamamatsuHam_DCAM-DEFECT CORRECT MODE": "ON",
  "HamamatsuHam_DCAM-OUTPUT TRIGGER SOURCE[1]": "VSYNC",
  "HamamatsuHam_DCAM-SENSOR MODE": "AREA",
  "ZeissScope-DefiniteFocusVersion": "1",
  "HamamatsuHam_DCAM-ENHANCED VISUALIZATION MODE": "DISABLE",
  "COM10-Handshaking": "Off",
  "HamamatsuHam_DCAM-INTENSITY LUT ENABLE": "DISABLE",
  "HamamatsuHam_DCAM-Camera Bus": "AS-FBD-1XCLD-2PE4L",
  "HamamatsuHam_DCAM-Bits per Channel": "16",
  "HamamatsuHam_DCAM-MASTER PULSE INTERVAL": "0.1000",
  "HamamatsuHam_DCAM-OUTPUT TRIGGER DELAY[2]": "0.0000",
  "HamamatsuHam_DCAM-OUTPUT TRIGGER SOURCE[0]": "VSYNC",
  "HamamatsuHam_DCAM-OUTPUT TRIGGER DELAY[1]": "0.0000",
  "HamamatsuHam_DCAM-INTENSITY LUT OUTPUT MAX": "255",
  "HamamatsuHam_DCAM-Exposure": "20.01",
  "HamamatsuHam_DCAM-OUTPUT TRIGGER DELAY[0]": "0.0000",
  "Core-Focus": "",
  "Core-ChannelGroup": "",
  "HamamatsuHam_DCAM-INTENSITY LUT INPUT MAX": "65535",
  "HamamatsuHam_DCAM-INTERNAL LINE SPEED UNITS": "METERS PER SECOND",
  "ZeissScope-AnswerTimeOut": "500.0000",
  "HamamatsuHam_DCAM-Name": "HamamatsuHam_DCAM",
  "HamamatsuHam_DCAM-OUTPUT TRIGGER KIND[2]": "EXPOSURE",
  "HamamatsuHam_DCAM-OUTPUT TRIGGER DELAY UNITS": "SECONDS",
  "HamamatsuHam_DCAM-OUTPUT TRIGGER KIND[1]": "EXPOSURE",
  "Core-XYStage": "",
  "COM10-Description": "Serial port driver (boost:asio)",
  "HamamatsuHam_DCAM-OUTPUT TRIGGER KIND[0]": "EXPOSURE",
  "HamamatsuHam_DCAM-INTERNAL LINE INTERVAL": "0.0097",
  "Core-AutoShutter": "0",
  "HamamatsuHam_DCAM-TRIGGER ACTIVE": "EDGE",
  "HamamatsuHam_DCAM-OUTPUT TRIGGER PRE HSYNC COUNT": "0",
  "HamamatsuHam_DCAM-CONVERSION FACTOR COEFF": "0.4700",
  "HamamatsuHam_DCAM-OUTPUT TRIGGER POLARITY[2]": "POSITIVE",
  "COM10-DelayBetweenCharsMs": "0.0000",
  "HamamatsuHam_DCAM-CameraName": "C13440-20C",
  "HamamatsuHam_DCAM-OUTPUT TRIGGER POLARITY[1]": "POSITIVE",
  "HamamatsuHam_DCAM-CCDTemperature": "-10.0000",
  "Core-Camera": "HamamatsuHam_DCAM",
  "HamamatsuHam_DCAM-OUTPUT TRIGGER POLARITY[0]": "POSITIVE",
  "HamamatsuHam_DCAM-EXPOSURE TIME UNITS": "MILLISECONDS",
  "HamamatsuHam_DCAM-READOUT DIRECTION": "DIVERGE",
  "COM10-StopBits": "1",
  "HamamatsuHam_DCAM-TransposeCorrection": "0",
  "COM10-DTR": "Disable",
  "HamamatsuHam_DCAM-OUTPUT TRIGGER PERIOD UNITS": "SECONDS",
  "COM10-Verbose": "1",
  "ZeissReflectorTurret-State": "3",
  "HamamatsuHam_DCAM-Trigger": "NORMAL",
  "COM10-AnswerTimeout": "500.0000",
  "HamamatsuHam_DCAM-INTENSITY LUT OUTPUT MIN": "0",
  "ZeissScope-Port": "COM10",
  "COM10-Name": "COM10",
  "HamamatsuHam_DCAM-TransposeXY": "0",
  "HamamatsuHam_DCAM-INTENSITY LUT INPUT MIN": "0",
  "HamamatsuHam_DCAM-Binning": "1x1",
  "HamamatsuHam_DCAM-TRIGGER DELAY": "0.0000",
  "Core-TimeoutMs": "5000",
  "ZeissReflectorTurret-Label": "4- ",
  "HamamatsuHam_DCAM-TRIGGER GLOBAL EXPOSURE": "GLOBAL RESET",
  "ZeissSidePort-State": "1",
  "HamamatsuHam_DCAM-EXTRACTION MODE": "OFF",
  "HamamatsuHam_DCAM-Description": "Hamamatsu device adapter 2.0.6.63",
  "COM10-Parity": "None",
  "HamamatsuHam_DCAM-MINIMUM ACQUISITION TIMEOUT": "60000",
  "COM10-BaudRate": "57600",
  "Core-AutoFocus": "",
  "HamamatsuHam_DCAM-CONVERSION FACTOR OFFSET": "100.0000",
  "HamamatsuHam_DCAM-VIEW MODE": "FULL CHIP",
  "HamamatsuHam_DCAM-TRIGGER TIMES": "1",
  "HamamatsuHam_DCAM-INTERNAL LINE SPEED": "0.6671",
  "ZeissSidePort-Label": "left",
  "Core-Galvo": "",
  "COM10-DataBits": "8",
  "HamamatsuHam_DCAM-PixelType": "16bit",
  "Core-Initialize": "1",
  "HamamatsuHam_DCAM-INTERNAL LINE INTERVAL UNITS": "MILLISECONDS",
  "HamamatsuHam_DCAM-HOT PIXEL CORRECT LEVEL": "STANDARD",
  "ZeissScope-Microscope Version": "Application version: ",
  "HamamatsuHam_DCAM-Camera Version": "4.31.B",
  "Core-Shutter": "",
  "ScopeDataKeys": [
    "HamamatsuHam_DCAM-OUTPUT TRIGGER PERIOD[2]",
    "HamamatsuHam_DCAM-OUTPUT TRIGGER PERIOD[1]",
    "ZeissReflectorTurret-Description",
    "ZeissSidePort-Name",
    "HamamatsuHam_DCAM-CameraID",
    "HamamatsuHam_DCAM-OUTPUT TRIGGER BASE SENSOR[2]",
    "HamamatsuHam_DCAM-OUTPUT TRIGGER PERIOD[0]",
    "HamamatsuHam_DCAM-TransposeMirrorX",
    "ZeissScope-Name",
    "HamamatsuHam_DCAM-ScanMode",
    "HamamatsuHam_DCAM-ReadoutTime",
    "HamamatsuHam_DCAM-MASTER PULSE BURST TIMES",
    "HamamatsuHam_DCAM-OUTPUT TRIGGER BASE SENSOR[1]",
    "HamamatsuHam_DCAM-TransposeMirrorY",
    "HamamatsuHam_DCAM-EXPOSURE FULL RANGE",
    "HamamatsuHam_DCAM-OUTPUT TRIGGER BASE SENSOR[0]",
    "HamamatsuHam_DCAM-VIEW CONTROL",
    "ZeissScope-Description",
    "Core-ImageProcessor",
    "ZeissSidePort-Description",
    "HamamatsuHam_DCAM-TRIGGER SOURCE",
    "HamamatsuHam_DCAM-OUTPUT TRIGGER SOURCE[2]",
    "HamamatsuHam_DCAM-MASTER PULSE TRIGGER SOURCE",
    "Core-SLM",
    "ZeissReflectorTurret-Name",
    "COM10-Fast USB to Serial",
    "HamamatsuHam_DCAM-TriggerPolarity",
    "HamamatsuHam_DCAM-MASTER PULSE MODE",
    "HamamatsuHam_DCAM-DEFECT CORRECT MODE",
    "HamamatsuHam_DCAM-OUTPUT TRIGGER SOURCE[1]",
    "HamamatsuHam_DCAM-SENSOR MODE",
    "ZeissScope-DefiniteFocusVersion",
    "HamamatsuHam_DCAM-ENHANCED VISUALIZATION MODE",
    "COM10-Handshaking",
    "HamamatsuHam_DCAM-INTENSITY LUT ENABLE",
    "HamamatsuHam_DCAM-Camera Bus",
    "HamamatsuHam_DCAM-Bits per Channel",
    "HamamatsuHam_DCAM-MASTER PULSE INTERVAL",
    "HamamatsuHam_DCAM-OUTPUT TRIGGER DELAY[2]",
    "HamamatsuHam_DCAM-OUTPUT TRIGGER SOURCE[0]",
    "HamamatsuHam_DCAM-OUTPUT TRIGGER DELAY[1]",
    "HamamatsuHam_DCAM-INTENSITY LUT OUTPUT MAX",
    "HamamatsuHam_DCAM-Exposure",
    "HamamatsuHam_DCAM-OUTPUT TRIGGER DELAY[0]",
    "Core-Focus",
    "Core-ChannelGroup",
    "HamamatsuHam_DCAM-INTENSITY LUT INPUT MAX",
    "HamamatsuHam_DCAM-INTERNAL LINE SPEED UNITS",
    "ZeissScope-AnswerTimeOut",
    "HamamatsuHam_DCAM-Name",
    "HamamatsuHam_DCAM-OUTPUT TRIGGER KIND[2]",
    "HamamatsuHam_DCAM-OUTPUT TRIGGER DELAY UNITS",
    "HamamatsuHam_DCAM-OUTPUT TRIGGER KIND[1]",
    "Core-XYStage",
    "COM10-Description",
    "HamamatsuHam_DCAM-OUTPUT TRIGGER KIND[0]",
    "HamamatsuHam_DCAM-INTERNAL LINE INTERVAL",
    "Core-AutoShutter",
    "HamamatsuHam_DCAM-TRIGGER ACTIVE",
    "HamamatsuHam_DCAM-OUTPUT TRIGGER PRE HSYNC COUNT",
    "HamamatsuHam_DCAM-CONVERSION FACTOR COEFF",
    "HamamatsuHam_DCAM-OUTPUT TRIGGER POLARITY[2]",
    "COM10-DelayBetweenCharsMs",
    "HamamatsuHam_DCAM-CameraName",
    "HamamatsuHam_DCAM-OUTPUT TRIGGER POLARITY[1]",
    "HamamatsuHam_DCAM-CCDTemperature",
    "Core-Camera",
    "HamamatsuHam_DCAM-OUTPUT TRIGGER POLARITY[0]",
    "HamamatsuHam_DCAM-EXPOSURE TIME UNITS",
    "HamamatsuHam_DCAM-READOUT DIRECTION",
    "COM10-StopBits",
    "HamamatsuHam_DCAM-TransposeCorrection",
    "COM10-DTR",
    "HamamatsuHam_DCAM-OUTPUT TRIGGER PERIOD UNITS",
    "COM10-Verbose",
    "ZeissReflectorTurret-State",
    "HamamatsuHam_DCAM-Trigger",
    "COM10-AnswerTimeout",
    "HamamatsuHam_DCAM-INTENSITY LUT OUTPUT MIN",
    "ZeissScope-Port",
    "COM10-Name",
    "HamamatsuHam_DCAM-TransposeXY",
    "HamamatsuHam_DCAM-INTENSITY LUT INPUT MIN",
    "HamamatsuHam_DCAM-Binning",
    "HamamatsuHam_DCAM-TRIGGER DELAY",
    "Core-TimeoutMs",
    "ZeissReflectorTurret-Label",
    "HamamatsuHam_DCAM-TRIGGER GLOBAL EXPOSURE",
    "ZeissSidePort-State",
    "HamamatsuHam_DCAM-EXTRACTION MODE",
    "HamamatsuHam_DCAM-Description",
    "COM10-Parity",
    "HamamatsuHam_DCAM-MINIMUM ACQUISITION TIMEOUT",
    "COM10-BaudRate",
    "Core-AutoFocus",
    "HamamatsuHam_DCAM-CONVERSION FACTOR OFFSET",
    "HamamatsuHam_DCAM-VIEW MODE",
    "HamamatsuHam_DCAM-TRIGGER TIMES",
    "HamamatsuHam_DCAM-INTERNAL LINE SPEED",
    "ZeissSidePort-Label",
    "Core-Galvo",
    "COM10-DataBits",
    "HamamatsuHam_DCAM-PixelType",
    "Core-Initialize",
    "HamamatsuHam_DCAM-INTERNAL LINE INTERVAL UNITS",
    "HamamatsuHam_DCAM-HOT PIXEL CORRECT LEVEL",
    "ZeissScope-Microscope Version",
    "HamamatsuHam_DCAM-Camera Version",
    "Core-Shutter"
  ],
  "UserData": {
    "Electron_Coeff": {
      "type": "STRING",
      "scalar": "0.470000"
    },
    "Electron_Offset": {
      "type": "STRING",
      "scalar": "100.000000"
    },
    "HamamatsuImageNr": {
      "type": "STRING",
      "scalar": "24"
    },
    "TimeReceivedByCore": {
      "type": "STRING",
      "scalar": "2023-03-22 15:09:36.482720"
    }
  },
  "FileName": "Default/img_channel000_position000_time000000024_z000.tif"
},
"Coords-Default/img_channel000_position000_time000000025_z000.tif": {
  "Frame": 25,
  "FrameIndex": 25,
  "PositionIndex": 0,
  "Slice": 0,
  "SliceIndex": 0,
  "ChannelIndex": 0
},
"Metadata-Default/img_channel000_position000_time000000025_z000.tif": {
  "Width": 1552,
  "Height": 1552,
  "PixelType": "GRAY16",
  "Frame": 25,
  "FrameIndex": 25,
  "PositionIndex": 0,
  "Slice": 0,
  "SliceIndex": 0,
  "ChannelIndex": 0,
  "UUID": "c57b2499-e8d1-4b7d-aa7e-8c906847a297",
  "Camera": "HamamatsuHam_DCAM",
  "Binning": 1,
  "ROI": "240-228-1552-1552",
  "BitDepth": 16,
  "Exposure-ms": 20.00517293233083,
  "ElapsedTime-ms": 5620.0,
  "ImageNumber": 25,
  "ReceivedTime": "2023-03-22 15:09:36.513 +0100",
  "PixelSizeUm": 0.064484127,
  "PixelSizeAffine": "0.064484127;0.0;0.0;0.0;0.064484127;0.0",
  "PositionName": "Default",
  "HamamatsuHam_DCAM-OUTPUT TRIGGER PERIOD[2]": "0.0001",
  "HamamatsuHam_DCAM-OUTPUT TRIGGER PERIOD[1]": "0.0001",
  "ZeissReflectorTurret-Description": "Reflector Turret",
  "ZeissSidePort-Name": "ZeissSidePort",
  "HamamatsuHam_DCAM-CameraID": "S/N: 304183",
  "HamamatsuHam_DCAM-OUTPUT TRIGGER BASE SENSOR[2]": "ALL VIEWS",
  "HamamatsuHam_DCAM-OUTPUT TRIGGER PERIOD[0]": "0.0001",
  "HamamatsuHam_DCAM-TransposeMirrorX": "0",
  "ZeissScope-Name": "ZeissScope",
  "HamamatsuHam_DCAM-ScanMode": "2",
  "HamamatsuHam_DCAM-ReadoutTime": "0.0078",
  "HamamatsuHam_DCAM-MASTER PULSE BURST TIMES": "1",
  "HamamatsuHam_DCAM-OUTPUT TRIGGER BASE SENSOR[1]": "ALL VIEWS",
  "HamamatsuHam_DCAM-TransposeMirrorY": "0",
  "HamamatsuHam_DCAM-EXPOSURE FULL RANGE": "DISABLE",
  "HamamatsuHam_DCAM-OUTPUT TRIGGER BASE SENSOR[0]": "ALL VIEWS",
  "HamamatsuHam_DCAM-VIEW CONTROL": "FULL CHIP",
  "ZeissScope-Description": "Zeiss microscope CAN bus adapter",
  "Core-ImageProcessor": "",
  "ZeissSidePort-Description": "Side Port",
  "HamamatsuHam_DCAM-TRIGGER SOURCE": "EXTERNAL",
  "HamamatsuHam_DCAM-OUTPUT TRIGGER SOURCE[2]": "VSYNC",
  "HamamatsuHam_DCAM-MASTER PULSE TRIGGER SOURCE": "EXTERNAL",
  "Core-SLM": "",
  "ZeissReflectorTurret-Name": "ZeissReflectorTurret",
  "COM10-Fast USB to Serial": "Disable",
  "HamamatsuHam_DCAM-TriggerPolarity": "NEGATIVE",
  "HamamatsuHam_DCAM-MASTER PULSE MODE": "CONTINUOUS",
  "HamamatsuHam_DCAM-DEFECT CORRECT MODE": "ON",
  "HamamatsuHam_DCAM-OUTPUT TRIGGER SOURCE[1]": "VSYNC",
  "HamamatsuHam_DCAM-SENSOR MODE": "AREA",
  "ZeissScope-DefiniteFocusVersion": "1",
  "HamamatsuHam_DCAM-ENHANCED VISUALIZATION MODE": "DISABLE",
  "COM10-Handshaking": "Off",
  "HamamatsuHam_DCAM-INTENSITY LUT ENABLE": "DISABLE",
  "HamamatsuHam_DCAM-Camera Bus": "AS-FBD-1XCLD-2PE4L",
  "HamamatsuHam_DCAM-Bits per Channel": "16",
  "HamamatsuHam_DCAM-MASTER PULSE INTERVAL": "0.1000",
  "HamamatsuHam_DCAM-OUTPUT TRIGGER DELAY[2]": "0.0000",
  "HamamatsuHam_DCAM-OUTPUT TRIGGER SOURCE[0]": "VSYNC",
  "HamamatsuHam_DCAM-OUTPUT TRIGGER DELAY[1]": "0.0000",
  "HamamatsuHam_DCAM-INTENSITY LUT OUTPUT MAX": "255",
  "HamamatsuHam_DCAM-Exposure": "20.01",
  "HamamatsuHam_DCAM-OUTPUT TRIGGER DELAY[0]": "0.0000",
  "Core-Focus": "",
  "Core-ChannelGroup": "",
  "HamamatsuHam_DCAM-INTENSITY LUT INPUT MAX": "65535",
  "HamamatsuHam_DCAM-INTERNAL LINE SPEED UNITS": "METERS PER SECOND",
  "ZeissScope-AnswerTimeOut": "500.0000",
  "HamamatsuHam_DCAM-Name": "HamamatsuHam_DCAM",
  "HamamatsuHam_DCAM-OUTPUT TRIGGER KIND[2]": "EXPOSURE",
  "HamamatsuHam_DCAM-OUTPUT TRIGGER DELAY UNITS": "SECONDS",
  "HamamatsuHam_DCAM-OUTPUT TRIGGER KIND[1]": "EXPOSURE",
  "Core-XYStage": "",
  "COM10-Description": "Serial port driver (boost:asio)",
  "HamamatsuHam_DCAM-OUTPUT TRIGGER KIND[0]": "EXPOSURE",
  "HamamatsuHam_DCAM-INTERNAL LINE INTERVAL": "0.0097",
  "Core-AutoShutter": "0",
  "HamamatsuHam_DCAM-TRIGGER ACTIVE": "EDGE",
  "HamamatsuHam_DCAM-OUTPUT TRIGGER PRE HSYNC COUNT": "0",
  "HamamatsuHam_DCAM-CONVERSION FACTOR COEFF": "0.4700",
  "HamamatsuHam_DCAM-OUTPUT TRIGGER POLARITY[2]": "POSITIVE",
  "COM10-DelayBetweenCharsMs": "0.0000",
  "HamamatsuHam_DCAM-CameraName": "C13440-20C",
  "HamamatsuHam_DCAM-OUTPUT TRIGGER POLARITY[1]": "POSITIVE",
  "HamamatsuHam_DCAM-CCDTemperature": "-10.0000",
  "Core-Camera": "HamamatsuHam_DCAM",
  "HamamatsuHam_DCAM-OUTPUT TRIGGER POLARITY[0]": "POSITIVE",
  "HamamatsuHam_DCAM-EXPOSURE TIME UNITS": "MILLISECONDS",
  "HamamatsuHam_DCAM-READOUT DIRECTION": "DIVERGE",
  "COM10-StopBits": "1",
  "HamamatsuHam_DCAM-TransposeCorrection": "0",
  "COM10-DTR": "Disable",
  "HamamatsuHam_DCAM-OUTPUT TRIGGER PERIOD UNITS": "SECONDS",
  "COM10-Verbose": "1",
  "ZeissReflectorTurret-State": "3",
  "HamamatsuHam_DCAM-Trigger": "NORMAL",
  "COM10-AnswerTimeout": "500.0000",
  "HamamatsuHam_DCAM-INTENSITY LUT OUTPUT MIN": "0",
  "ZeissScope-Port": "COM10",
  "COM10-Name": "COM10",
  "HamamatsuHam_DCAM-TransposeXY": "0",
  "HamamatsuHam_DCAM-INTENSITY LUT INPUT MIN": "0",
  "HamamatsuHam_DCAM-Binning": "1x1",
  "HamamatsuHam_DCAM-TRIGGER DELAY": "0.0000",
  "Core-TimeoutMs": "5000",
  "ZeissReflectorTurret-Label": "4- ",
  "HamamatsuHam_DCAM-TRIGGER GLOBAL EXPOSURE": "GLOBAL RESET",
  "ZeissSidePort-State": "1",
  "HamamatsuHam_DCAM-EXTRACTION MODE": "OFF",
  "HamamatsuHam_DCAM-Description": "Hamamatsu device adapter 2.0.6.63",
  "COM10-Parity": "None",
  "HamamatsuHam_DCAM-MINIMUM ACQUISITION TIMEOUT": "60000",
  "COM10-BaudRate": "57600",
  "Core-AutoFocus": "",
  "HamamatsuHam_DCAM-CONVERSION FACTOR OFFSET": "100.0000",
  "HamamatsuHam_DCAM-VIEW MODE": "FULL CHIP",
  "HamamatsuHam_DCAM-TRIGGER TIMES": "1",
  "HamamatsuHam_DCAM-INTERNAL LINE SPEED": "0.6671",
  "ZeissSidePort-Label": "left",
  "Core-Galvo": "",
  "COM10-DataBits": "8",
  "HamamatsuHam_DCAM-PixelType": "16bit",
  "Core-Initialize": "1",
  "HamamatsuHam_DCAM-INTERNAL LINE INTERVAL UNITS": "MILLISECONDS",
  "HamamatsuHam_DCAM-HOT PIXEL CORRECT LEVEL": "STANDARD",
  "ZeissScope-Microscope Version": "Application version: ",
  "HamamatsuHam_DCAM-Camera Version": "4.31.B",
  "Core-Shutter": "",
  "ScopeDataKeys": [
    "HamamatsuHam_DCAM-OUTPUT TRIGGER PERIOD[2]",
    "HamamatsuHam_DCAM-OUTPUT TRIGGER PERIOD[1]",
    "ZeissReflectorTurret-Description",
    "ZeissSidePort-Name",
    "HamamatsuHam_DCAM-CameraID",
    "HamamatsuHam_DCAM-OUTPUT TRIGGER BASE SENSOR[2]",
    "HamamatsuHam_DCAM-OUTPUT TRIGGER PERIOD[0]",
    "HamamatsuHam_DCAM-TransposeMirrorX",
    "ZeissScope-Name",
    "HamamatsuHam_DCAM-ScanMode",
    "HamamatsuHam_DCAM-ReadoutTime",
    "HamamatsuHam_DCAM-MASTER PULSE BURST TIMES",
    "HamamatsuHam_DCAM-OUTPUT TRIGGER BASE SENSOR[1]",
    "HamamatsuHam_DCAM-TransposeMirrorY",
    "HamamatsuHam_DCAM-EXPOSURE FULL RANGE",
    "HamamatsuHam_DCAM-OUTPUT TRIGGER BASE SENSOR[0]",
    "HamamatsuHam_DCAM-VIEW CONTROL",
    "ZeissScope-Description",
    "Core-ImageProcessor",
    "ZeissSidePort-Description",
    "HamamatsuHam_DCAM-TRIGGER SOURCE",
    "HamamatsuHam_DCAM-OUTPUT TRIGGER SOURCE[2]",
    "HamamatsuHam_DCAM-MASTER PULSE TRIGGER SOURCE",
    "Core-SLM",
    "ZeissReflectorTurret-Name",
    "COM10-Fast USB to Serial",
    "HamamatsuHam_DCAM-TriggerPolarity",
    "HamamatsuHam_DCAM-MASTER PULSE MODE",
    "HamamatsuHam_DCAM-DEFECT CORRECT MODE",
    "HamamatsuHam_DCAM-OUTPUT TRIGGER SOURCE[1]",
    "HamamatsuHam_DCAM-SENSOR MODE",
    "ZeissScope-DefiniteFocusVersion",
    "HamamatsuHam_DCAM-ENHANCED VISUALIZATION MODE",
    "COM10-Handshaking",
    "HamamatsuHam_DCAM-INTENSITY LUT ENABLE",
    "HamamatsuHam_DCAM-Camera Bus",
    "HamamatsuHam_DCAM-Bits per Channel",
    "HamamatsuHam_DCAM-MASTER PULSE INTERVAL",
    "HamamatsuHam_DCAM-OUTPUT TRIGGER DELAY[2]",
    "HamamatsuHam_DCAM-OUTPUT TRIGGER SOURCE[0]",
    "HamamatsuHam_DCAM-OUTPUT TRIGGER DELAY[1]",
    "HamamatsuHam_DCAM-INTENSITY LUT OUTPUT MAX",
    "HamamatsuHam_DCAM-Exposure",
    "HamamatsuHam_DCAM-OUTPUT TRIGGER DELAY[0]",
    "Core-Focus",
    "Core-ChannelGroup",
    "HamamatsuHam_DCAM-INTENSITY LUT INPUT MAX",
    "HamamatsuHam_DCAM-INTERNAL LINE SPEED UNITS",
    "ZeissScope-AnswerTimeOut",
    "HamamatsuHam_DCAM-Name",
    "HamamatsuHam_DCAM-OUTPUT TRIGGER KIND[2]",
    "HamamatsuHam_DCAM-OUTPUT TRIGGER DELAY UNITS",
    "HamamatsuHam_DCAM-OUTPUT TRIGGER KIND[1]",
    "Core-XYStage",
    "COM10-Description",
    "HamamatsuHam_DCAM-OUTPUT TRIGGER KIND[0]",
    "HamamatsuHam_DCAM-INTERNAL LINE INTERVAL",
    "Core-AutoShutter",
    "HamamatsuHam_DCAM-TRIGGER ACTIVE",
    "HamamatsuHam_DCAM-OUTPUT TRIGGER PRE HSYNC COUNT",
    "HamamatsuHam_DCAM-CONVERSION FACTOR COEFF",
    "HamamatsuHam_DCAM-OUTPUT TRIGGER POLARITY[2]",
    "COM10-DelayBetweenCharsMs",
    "HamamatsuHam_DCAM-CameraName",
    "HamamatsuHam_DCAM-OUTPUT TRIGGER POLARITY[1]",
    "HamamatsuHam_DCAM-CCDTemperature",
    "Core-Camera",
    "HamamatsuHam_DCAM-OUTPUT TRIGGER POLARITY[0]",
    "HamamatsuHam_DCAM-EXPOSURE TIME UNITS",
    "HamamatsuHam_DCAM-READOUT DIRECTION",
    "COM10-StopBits",
    "HamamatsuHam_DCAM-TransposeCorrection",
    "COM10-DTR",
    "HamamatsuHam_DCAM-OUTPUT TRIGGER PERIOD UNITS",
    "COM10-Verbose",
    "ZeissReflectorTurret-State",
    "HamamatsuHam_DCAM-Trigger",
    "COM10-AnswerTimeout",
    "HamamatsuHam_DCAM-INTENSITY LUT OUTPUT MIN",
    "ZeissScope-Port",
    "COM10-Name",
    "HamamatsuHam_DCAM-TransposeXY",
    "HamamatsuHam_DCAM-INTENSITY LUT INPUT MIN",
    "HamamatsuHam_DCAM-Binning",
    "HamamatsuHam_DCAM-TRIGGER DELAY",
    "Core-TimeoutMs",
    "ZeissReflectorTurret-Label",
    "HamamatsuHam_DCAM-TRIGGER GLOBAL EXPOSURE",
    "ZeissSidePort-State",
    "HamamatsuHam_DCAM-EXTRACTION MODE",
    "HamamatsuHam_DCAM-Description",
    "COM10-Parity",
    "HamamatsuHam_DCAM-MINIMUM ACQUISITION TIMEOUT",
    "COM10-BaudRate",
    "Core-AutoFocus",
    "HamamatsuHam_DCAM-CONVERSION FACTOR OFFSET",
    "HamamatsuHam_DCAM-VIEW MODE",
    "HamamatsuHam_DCAM-TRIGGER TIMES",
    "HamamatsuHam_DCAM-INTERNAL LINE SPEED",
    "ZeissSidePort-Label",
    "Core-Galvo",
    "COM10-DataBits",
    "HamamatsuHam_DCAM-PixelType",
    "Core-Initialize",
    "HamamatsuHam_DCAM-INTERNAL LINE INTERVAL UNITS",
    "HamamatsuHam_DCAM-HOT PIXEL CORRECT LEVEL",
    "ZeissScope-Microscope Version",
    "HamamatsuHam_DCAM-Camera Version",
    "Core-Shutter"
  ],
  "UserData": {
    "Electron_Coeff": {
      "type": "STRING",
      "scalar": "0.470000"
    },
    "Electron_Offset": {
      "type": "STRING",
      "scalar": "100.000000"
    },
    "HamamatsuImageNr": {
      "type": "STRING",
      "scalar": "25"
    },
    "TimeReceivedByCore": {
      "type": "STRING",
      "scalar": "2023-03-22 15:09:36.511580"
    }
  },
  "FileName": "Default/img_channel000_position000_time000000025_z000.tif"
},
"Coords-Default/img_channel000_position000_time000000026_z000.tif": {
  "Frame": 26,
  "FrameIndex": 26,
  "PositionIndex": 0,
  "Slice": 0,
  "SliceIndex": 0,
  "ChannelIndex": 0
},
"Metadata-Default/img_channel000_position000_time000000026_z000.tif": {
  "Width": 1552,
  "Height": 1552,
  "PixelType": "GRAY16",
  "Frame": 26,
  "FrameIndex": 26,
  "PositionIndex": 0,
  "Slice": 0,
  "SliceIndex": 0,
  "ChannelIndex": 0,
  "UUID": "0f458977-6dff-4c35-b7aa-bf53b5004465",
  "Camera": "HamamatsuHam_DCAM",
  "Binning": 1,
  "ROI": "240-228-1552-1552",
  "BitDepth": 16,
  "Exposure-ms": 20.00517293233083,
  "ElapsedTime-ms": 5649.0,
  "ImageNumber": 26,
  "ReceivedTime": "2023-03-22 15:09:36.542 +0100",
  "PixelSizeUm": 0.064484127,
  "PixelSizeAffine": "0.064484127;0.0;0.0;0.0;0.064484127;0.0",
  "PositionName": "Default",
  "HamamatsuHam_DCAM-OUTPUT TRIGGER PERIOD[2]": "0.0001",
  "HamamatsuHam_DCAM-OUTPUT TRIGGER PERIOD[1]": "0.0001",
  "ZeissReflectorTurret-Description": "Reflector Turret",
  "ZeissSidePort-Name": "ZeissSidePort",
  "HamamatsuHam_DCAM-CameraID": "S/N: 304183",
  "HamamatsuHam_DCAM-OUTPUT TRIGGER BASE SENSOR[2]": "ALL VIEWS",
  "HamamatsuHam_DCAM-OUTPUT TRIGGER PERIOD[0]": "0.0001",
  "HamamatsuHam_DCAM-TransposeMirrorX": "0",
  "ZeissScope-Name": "ZeissScope",
  "HamamatsuHam_DCAM-ScanMode": "2",
  "HamamatsuHam_DCAM-ReadoutTime": "0.0078",
  "HamamatsuHam_DCAM-MASTER PULSE BURST TIMES": "1",
  "HamamatsuHam_DCAM-OUTPUT TRIGGER BASE SENSOR[1]": "ALL VIEWS",
  "HamamatsuHam_DCAM-TransposeMirrorY": "0",
  "HamamatsuHam_DCAM-EXPOSURE FULL RANGE": "DISABLE",
  "HamamatsuHam_DCAM-OUTPUT TRIGGER BASE SENSOR[0]": "ALL VIEWS",
  "HamamatsuHam_DCAM-VIEW CONTROL": "FULL CHIP",
  "ZeissScope-Description": "Zeiss microscope CAN bus adapter",
  "Core-ImageProcessor": "",
  "ZeissSidePort-Description": "Side Port",
  "HamamatsuHam_DCAM-TRIGGER SOURCE": "EXTERNAL",
  "HamamatsuHam_DCAM-OUTPUT TRIGGER SOURCE[2]": "VSYNC",
  "HamamatsuHam_DCAM-MASTER PULSE TRIGGER SOURCE": "EXTERNAL",
  "Core-SLM": "",
  "ZeissReflectorTurret-Name": "ZeissReflectorTurret",
  "COM10-Fast USB to Serial": "Disable",
  "HamamatsuHam_DCAM-TriggerPolarity": "NEGATIVE",
  "HamamatsuHam_DCAM-MASTER PULSE MODE": "CONTINUOUS",
  "HamamatsuHam_DCAM-DEFECT CORRECT MODE": "ON",
  "HamamatsuHam_DCAM-OUTPUT TRIGGER SOURCE[1]": "VSYNC",
  "HamamatsuHam_DCAM-SENSOR MODE": "AREA",
  "ZeissScope-DefiniteFocusVersion": "1",
  "HamamatsuHam_DCAM-ENHANCED VISUALIZATION MODE": "DISABLE",
  "COM10-Handshaking": "Off",
  "HamamatsuHam_DCAM-INTENSITY LUT ENABLE": "DISABLE",
  "HamamatsuHam_DCAM-Camera Bus": "AS-FBD-1XCLD-2PE4L",
  "HamamatsuHam_DCAM-Bits per Channel": "16",
  "HamamatsuHam_DCAM-MASTER PULSE INTERVAL": "0.1000",
  "HamamatsuHam_DCAM-OUTPUT TRIGGER DELAY[2]": "0.0000",
  "HamamatsuHam_DCAM-OUTPUT TRIGGER SOURCE[0]": "VSYNC",
  "HamamatsuHam_DCAM-OUTPUT TRIGGER DELAY[1]": "0.0000",
  "HamamatsuHam_DCAM-INTENSITY LUT OUTPUT MAX": "255",
  "HamamatsuHam_DCAM-Exposure": "20.01",
  "HamamatsuHam_DCAM-OUTPUT TRIGGER DELAY[0]": "0.0000",
  "Core-Focus": "",
  "Core-ChannelGroup": "",
  "HamamatsuHam_DCAM-INTENSITY LUT INPUT MAX": "65535",
  "HamamatsuHam_DCAM-INTERNAL LINE SPEED UNITS": "METERS PER SECOND",
  "ZeissScope-AnswerTimeOut": "500.0000",
  "HamamatsuHam_DCAM-Name": "HamamatsuHam_DCAM",
  "HamamatsuHam_DCAM-OUTPUT TRIGGER KIND[2]": "EXPOSURE",
  "HamamatsuHam_DCAM-OUTPUT TRIGGER DELAY UNITS": "SECONDS",
  "HamamatsuHam_DCAM-OUTPUT TRIGGER KIND[1]": "EXPOSURE",
  "Core-XYStage": "",
  "COM10-Description": "Serial port driver (boost:asio)",
  "HamamatsuHam_DCAM-OUTPUT TRIGGER KIND[0]": "EXPOSURE",
  "HamamatsuHam_DCAM-INTERNAL LINE INTERVAL": "0.0097",
  "Core-AutoShutter": "0",
  "HamamatsuHam_DCAM-TRIGGER ACTIVE": "EDGE",
  "HamamatsuHam_DCAM-OUTPUT TRIGGER PRE HSYNC COUNT": "0",
  "HamamatsuHam_DCAM-CONVERSION FACTOR COEFF": "0.4700",
  "HamamatsuHam_DCAM-OUTPUT TRIGGER POLARITY[2]": "POSITIVE",
  "COM10-DelayBetweenCharsMs": "0.0000",
  "HamamatsuHam_DCAM-CameraName": "C13440-20C",
  "HamamatsuHam_DCAM-OUTPUT TRIGGER POLARITY[1]": "POSITIVE",
  "HamamatsuHam_DCAM-CCDTemperature": "-10.0000",
  "Core-Camera": "HamamatsuHam_DCAM",
  "HamamatsuHam_DCAM-OUTPUT TRIGGER POLARITY[0]": "POSITIVE",
  "HamamatsuHam_DCAM-EXPOSURE TIME UNITS": "MILLISECONDS",
  "HamamatsuHam_DCAM-READOUT DIRECTION": "DIVERGE",
  "COM10-StopBits": "1",
  "HamamatsuHam_DCAM-TransposeCorrection": "0",
  "COM10-DTR": "Disable",
  "HamamatsuHam_DCAM-OUTPUT TRIGGER PERIOD UNITS": "SECONDS",
  "COM10-Verbose": "1",
  "ZeissReflectorTurret-State": "3",
  "HamamatsuHam_DCAM-Trigger": "NORMAL",
  "COM10-AnswerTimeout": "500.0000",
  "HamamatsuHam_DCAM-INTENSITY LUT OUTPUT MIN": "0",
  "ZeissScope-Port": "COM10",
  "COM10-Name": "COM10",
  "HamamatsuHam_DCAM-TransposeXY": "0",
  "HamamatsuHam_DCAM-INTENSITY LUT INPUT MIN": "0",
  "HamamatsuHam_DCAM-Binning": "1x1",
  "HamamatsuHam_DCAM-TRIGGER DELAY": "0.0000",
  "Core-TimeoutMs": "5000",
  "ZeissReflectorTurret-Label": "4- ",
  "HamamatsuHam_DCAM-TRIGGER GLOBAL EXPOSURE": "GLOBAL RESET",
  "ZeissSidePort-State": "1",
  "HamamatsuHam_DCAM-EXTRACTION MODE": "OFF",
  "HamamatsuHam_DCAM-Description": "Hamamatsu device adapter 2.0.6.63",
  "COM10-Parity": "None",
  "HamamatsuHam_DCAM-MINIMUM ACQUISITION TIMEOUT": "60000",
  "COM10-BaudRate": "57600",
  "Core-AutoFocus": "",
  "HamamatsuHam_DCAM-CONVERSION FACTOR OFFSET": "100.0000",
  "HamamatsuHam_DCAM-VIEW MODE": "FULL CHIP",
  "HamamatsuHam_DCAM-TRIGGER TIMES": "1",
  "HamamatsuHam_DCAM-INTERNAL LINE SPEED": "0.6671",
  "ZeissSidePort-Label": "left",
  "Core-Galvo": "",
  "COM10-DataBits": "8",
  "HamamatsuHam_DCAM-PixelType": "16bit",
  "Core-Initialize": "1",
  "HamamatsuHam_DCAM-INTERNAL LINE INTERVAL UNITS": "MILLISECONDS",
  "HamamatsuHam_DCAM-HOT PIXEL CORRECT LEVEL": "STANDARD",
  "ZeissScope-Microscope Version": "Application version: ",
  "HamamatsuHam_DCAM-Camera Version": "4.31.B",
  "Core-Shutter": "",
  "ScopeDataKeys": [
    "HamamatsuHam_DCAM-OUTPUT TRIGGER PERIOD[2]",
    "HamamatsuHam_DCAM-OUTPUT TRIGGER PERIOD[1]",
    "ZeissReflectorTurret-Description",
    "ZeissSidePort-Name",
    "HamamatsuHam_DCAM-CameraID",
    "HamamatsuHam_DCAM-OUTPUT TRIGGER BASE SENSOR[2]",
    "HamamatsuHam_DCAM-OUTPUT TRIGGER PERIOD[0]",
    "HamamatsuHam_DCAM-TransposeMirrorX",
    "ZeissScope-Name",
    "HamamatsuHam_DCAM-ScanMode",
    "HamamatsuHam_DCAM-ReadoutTime",
    "HamamatsuHam_DCAM-MASTER PULSE BURST TIMES",
    "HamamatsuHam_DCAM-OUTPUT TRIGGER BASE SENSOR[1]",
    "HamamatsuHam_DCAM-TransposeMirrorY",
    "HamamatsuHam_DCAM-EXPOSURE FULL RANGE",
    "HamamatsuHam_DCAM-OUTPUT TRIGGER BASE SENSOR[0]",
    "HamamatsuHam_DCAM-VIEW CONTROL",
    "ZeissScope-Description",
    "Core-ImageProcessor",
    "ZeissSidePort-Description",
    "HamamatsuHam_DCAM-TRIGGER SOURCE",
    "HamamatsuHam_DCAM-OUTPUT TRIGGER SOURCE[2]",
    "HamamatsuHam_DCAM-MASTER PULSE TRIGGER SOURCE",
    "Core-SLM",
    "ZeissReflectorTurret-Name",
    "COM10-Fast USB to Serial",
    "HamamatsuHam_DCAM-TriggerPolarity",
    "HamamatsuHam_DCAM-MASTER PULSE MODE",
    "HamamatsuHam_DCAM-DEFECT CORRECT MODE",
    "HamamatsuHam_DCAM-OUTPUT TRIGGER SOURCE[1]",
    "HamamatsuHam_DCAM-SENSOR MODE",
    "ZeissScope-DefiniteFocusVersion",
    "HamamatsuHam_DCAM-ENHANCED VISUALIZATION MODE",
    "COM10-Handshaking",
    "HamamatsuHam_DCAM-INTENSITY LUT ENABLE",
    "HamamatsuHam_DCAM-Camera Bus",
    "HamamatsuHam_DCAM-Bits per Channel",
    "HamamatsuHam_DCAM-MASTER PULSE INTERVAL",
    "HamamatsuHam_DCAM-OUTPUT TRIGGER DELAY[2]",
    "HamamatsuHam_DCAM-OUTPUT TRIGGER SOURCE[0]",
    "HamamatsuHam_DCAM-OUTPUT TRIGGER DELAY[1]",
    "HamamatsuHam_DCAM-INTENSITY LUT OUTPUT MAX",
    "HamamatsuHam_DCAM-Exposure",
    "HamamatsuHam_DCAM-OUTPUT TRIGGER DELAY[0]",
    "Core-Focus",
    "Core-ChannelGroup",
    "HamamatsuHam_DCAM-INTENSITY LUT INPUT MAX",
    "HamamatsuHam_DCAM-INTERNAL LINE SPEED UNITS",
    "ZeissScope-AnswerTimeOut",
    "HamamatsuHam_DCAM-Name",
    "HamamatsuHam_DCAM-OUTPUT TRIGGER KIND[2]",
    "HamamatsuHam_DCAM-OUTPUT TRIGGER DELAY UNITS",
    "HamamatsuHam_DCAM-OUTPUT TRIGGER KIND[1]",
    "Core-XYStage",
    "COM10-Description",
    "HamamatsuHam_DCAM-OUTPUT TRIGGER KIND[0]",
    "HamamatsuHam_DCAM-INTERNAL LINE INTERVAL",
    "Core-AutoShutter",
    "HamamatsuHam_DCAM-TRIGGER ACTIVE",
    "HamamatsuHam_DCAM-OUTPUT TRIGGER PRE HSYNC COUNT",
    "HamamatsuHam_DCAM-CONVERSION FACTOR COEFF",
    "HamamatsuHam_DCAM-OUTPUT TRIGGER POLARITY[2]",
    "COM10-DelayBetweenCharsMs",
    "HamamatsuHam_DCAM-CameraName",
    "HamamatsuHam_DCAM-OUTPUT TRIGGER POLARITY[1]",
    "HamamatsuHam_DCAM-CCDTemperature",
    "Core-Camera",
    "HamamatsuHam_DCAM-OUTPUT TRIGGER POLARITY[0]",
    "HamamatsuHam_DCAM-EXPOSURE TIME UNITS",
    "HamamatsuHam_DCAM-READOUT DIRECTION",
    "COM10-StopBits",
    "HamamatsuHam_DCAM-TransposeCorrection",
    "COM10-DTR",
    "HamamatsuHam_DCAM-OUTPUT TRIGGER PERIOD UNITS",
    "COM10-Verbose",
    "ZeissReflectorTurret-State",
    "HamamatsuHam_DCAM-Trigger",
    "COM10-AnswerTimeout",
    "HamamatsuHam_DCAM-INTENSITY LUT OUTPUT MIN",
    "ZeissScope-Port",
    "COM10-Name",
    "HamamatsuHam_DCAM-TransposeXY",
    "HamamatsuHam_DCAM-INTENSITY LUT INPUT MIN",
    "HamamatsuHam_DCAM-Binning",
    "HamamatsuHam_DCAM-TRIGGER DELAY",
    "Core-TimeoutMs",
    "ZeissReflectorTurret-Label",
    "HamamatsuHam_DCAM-TRIGGER GLOBAL EXPOSURE",
    "ZeissSidePort-State",
    "HamamatsuHam_DCAM-EXTRACTION MODE",
    "HamamatsuHam_DCAM-Description",
    "COM10-Parity",
    "HamamatsuHam_DCAM-MINIMUM ACQUISITION TIMEOUT",
    "COM10-BaudRate",
    "Core-AutoFocus",
    "HamamatsuHam_DCAM-CONVERSION FACTOR OFFSET",
    "HamamatsuHam_DCAM-VIEW MODE",
    "HamamatsuHam_DCAM-TRIGGER TIMES",
    "HamamatsuHam_DCAM-INTERNAL LINE SPEED",
    "ZeissSidePort-Label",
    "Core-Galvo",
    "COM10-DataBits",
    "HamamatsuHam_DCAM-PixelType",
    "Core-Initialize",
    "HamamatsuHam_DCAM-INTERNAL LINE INTERVAL UNITS",
    "HamamatsuHam_DCAM-HOT PIXEL CORRECT LEVEL",
    "ZeissScope-Microscope Version",
    "HamamatsuHam_DCAM-Camera Version",
    "Core-Shutter"
  ],
  "UserData": {
    "Electron_Coeff": {
      "type": "STRING",
      "scalar": "0.470000"
    },
    "Electron_Offset": {
      "type": "STRING",
      "scalar": "100.000000"
    },
    "HamamatsuImageNr": {
      "type": "STRING",
      "scalar": "26"
    },
    "TimeReceivedByCore": {
      "type": "STRING",
      "scalar": "2023-03-22 15:09:36.539815"
    }
  },
  "FileName": "Default/img_channel000_position000_time000000026_z000.tif"
},
"Coords-Default/img_channel000_position000_time000000027_z000.tif": {
  "Frame": 27,
  "FrameIndex": 27,
  "PositionIndex": 0,
  "Slice": 0,
  "SliceIndex": 0,
  "ChannelIndex": 0
},
"Metadata-Default/img_channel000_position000_time000000027_z000.tif": {
  "Width": 1552,
  "Height": 1552,
  "PixelType": "GRAY16",
  "Frame": 27,
  "FrameIndex": 27,
  "PositionIndex": 0,
  "Slice": 0,
  "SliceIndex": 0,
  "ChannelIndex": 0,
  "UUID": "51b29cae-9a7c-4046-bbbe-c9f29b46b39b",
  "Camera": "HamamatsuHam_DCAM",
  "Binning": 1,
  "ROI": "240-228-1552-1552",
  "BitDepth": 16,
  "Exposure-ms": 20.00517293233083,
  "ElapsedTime-ms": 5677.0,
  "ImageNumber": 27,
  "ReceivedTime": "2023-03-22 15:09:36.571 +0100",
  "PixelSizeUm": 0.064484127,
  "PixelSizeAffine": "0.064484127;0.0;0.0;0.0;0.064484127;0.0",
  "PositionName": "Default",
  "HamamatsuHam_DCAM-OUTPUT TRIGGER PERIOD[2]": "0.0001",
  "HamamatsuHam_DCAM-OUTPUT TRIGGER PERIOD[1]": "0.0001",
  "ZeissReflectorTurret-Description": "Reflector Turret",
  "ZeissSidePort-Name": "ZeissSidePort",
  "HamamatsuHam_DCAM-CameraID": "S/N: 304183",
  "HamamatsuHam_DCAM-OUTPUT TRIGGER BASE SENSOR[2]": "ALL VIEWS",
  "HamamatsuHam_DCAM-OUTPUT TRIGGER PERIOD[0]": "0.0001",
  "HamamatsuHam_DCAM-TransposeMirrorX": "0",
  "ZeissScope-Name": "ZeissScope",
  "HamamatsuHam_DCAM-ScanMode": "2",
  "HamamatsuHam_DCAM-ReadoutTime": "0.0078",
  "HamamatsuHam_DCAM-MASTER PULSE BURST TIMES": "1",
  "HamamatsuHam_DCAM-OUTPUT TRIGGER BASE SENSOR[1]": "ALL VIEWS",
  "HamamatsuHam_DCAM-TransposeMirrorY": "0",
  "HamamatsuHam_DCAM-EXPOSURE FULL RANGE": "DISABLE",
  "HamamatsuHam_DCAM-OUTPUT TRIGGER BASE SENSOR[0]": "ALL VIEWS",
  "HamamatsuHam_DCAM-VIEW CONTROL": "FULL CHIP",
  "ZeissScope-Description": "Zeiss microscope CAN bus adapter",
  "Core-ImageProcessor": "",
  "ZeissSidePort-Description": "Side Port",
  "HamamatsuHam_DCAM-TRIGGER SOURCE": "EXTERNAL",
  "HamamatsuHam_DCAM-OUTPUT TRIGGER SOURCE[2]": "VSYNC",
  "HamamatsuHam_DCAM-MASTER PULSE TRIGGER SOURCE": "EXTERNAL",
  "Core-SLM": "",
  "ZeissReflectorTurret-Name": "ZeissReflectorTurret",
  "COM10-Fast USB to Serial": "Disable",
  "HamamatsuHam_DCAM-TriggerPolarity": "NEGATIVE",
  "HamamatsuHam_DCAM-MASTER PULSE MODE": "CONTINUOUS",
  "HamamatsuHam_DCAM-DEFECT CORRECT MODE": "ON",
  "HamamatsuHam_DCAM-OUTPUT TRIGGER SOURCE[1]": "VSYNC",
  "HamamatsuHam_DCAM-SENSOR MODE": "AREA",
  "ZeissScope-DefiniteFocusVersion": "1",
  "HamamatsuHam_DCAM-ENHANCED VISUALIZATION MODE": "DISABLE",
  "COM10-Handshaking": "Off",
  "HamamatsuHam_DCAM-INTENSITY LUT ENABLE": "DISABLE",
  "HamamatsuHam_DCAM-Camera Bus": "AS-FBD-1XCLD-2PE4L",
  "HamamatsuHam_DCAM-Bits per Channel": "16",
  "HamamatsuHam_DCAM-MASTER PULSE INTERVAL": "0.1000",
  "HamamatsuHam_DCAM-OUTPUT TRIGGER DELAY[2]": "0.0000",
  "HamamatsuHam_DCAM-OUTPUT TRIGGER SOURCE[0]": "VSYNC",
  "HamamatsuHam_DCAM-OUTPUT TRIGGER DELAY[1]": "0.0000",
  "HamamatsuHam_DCAM-INTENSITY LUT OUTPUT MAX": "255",
  "HamamatsuHam_DCAM-Exposure": "20.01",
  "HamamatsuHam_DCAM-OUTPUT TRIGGER DELAY[0]": "0.0000",
  "Core-Focus": "",
  "Core-ChannelGroup": "",
  "HamamatsuHam_DCAM-INTENSITY LUT INPUT MAX": "65535",
  "HamamatsuHam_DCAM-INTERNAL LINE SPEED UNITS": "METERS PER SECOND",
  "ZeissScope-AnswerTimeOut": "500.0000",
  "HamamatsuHam_DCAM-Name": "HamamatsuHam_DCAM",
  "HamamatsuHam_DCAM-OUTPUT TRIGGER KIND[2]": "EXPOSURE",
  "HamamatsuHam_DCAM-OUTPUT TRIGGER DELAY UNITS": "SECONDS",
  "HamamatsuHam_DCAM-OUTPUT TRIGGER KIND[1]": "EXPOSURE",
  "Core-XYStage": "",
  "COM10-Description": "Serial port driver (boost:asio)",
  "HamamatsuHam_DCAM-OUTPUT TRIGGER KIND[0]": "EXPOSURE",
  "HamamatsuHam_DCAM-INTERNAL LINE INTERVAL": "0.0097",
  "Core-AutoShutter": "0",
  "HamamatsuHam_DCAM-TRIGGER ACTIVE": "EDGE",
  "HamamatsuHam_DCAM-OUTPUT TRIGGER PRE HSYNC COUNT": "0",
  "HamamatsuHam_DCAM-CONVERSION FACTOR COEFF": "0.4700",
  "HamamatsuHam_DCAM-OUTPUT TRIGGER POLARITY[2]": "POSITIVE",
  "COM10-DelayBetweenCharsMs": "0.0000",
  "HamamatsuHam_DCAM-CameraName": "C13440-20C",
  "HamamatsuHam_DCAM-OUTPUT TRIGGER POLARITY[1]": "POSITIVE",
  "HamamatsuHam_DCAM-CCDTemperature": "-10.0000",
  "Core-Camera": "HamamatsuHam_DCAM",
  "HamamatsuHam_DCAM-OUTPUT TRIGGER POLARITY[0]": "POSITIVE",
  "HamamatsuHam_DCAM-EXPOSURE TIME UNITS": "MILLISECONDS",
  "HamamatsuHam_DCAM-READOUT DIRECTION": "DIVERGE",
  "COM10-StopBits": "1",
  "HamamatsuHam_DCAM-TransposeCorrection": "0",
  "COM10-DTR": "Disable",
  "HamamatsuHam_DCAM-OUTPUT TRIGGER PERIOD UNITS": "SECONDS",
  "COM10-Verbose": "1",
  "ZeissReflectorTurret-State": "3",
  "HamamatsuHam_DCAM-Trigger": "NORMAL",
  "COM10-AnswerTimeout": "500.0000",
  "HamamatsuHam_DCAM-INTENSITY LUT OUTPUT MIN": "0",
  "ZeissScope-Port": "COM10",
  "COM10-Name": "COM10",
  "HamamatsuHam_DCAM-TransposeXY": "0",
  "HamamatsuHam_DCAM-INTENSITY LUT INPUT MIN": "0",
  "HamamatsuHam_DCAM-Binning": "1x1",
  "HamamatsuHam_DCAM-TRIGGER DELAY": "0.0000",
  "Core-TimeoutMs": "5000",
  "ZeissReflectorTurret-Label": "4- ",
  "HamamatsuHam_DCAM-TRIGGER GLOBAL EXPOSURE": "GLOBAL RESET",
  "ZeissSidePort-State": "1",
  "HamamatsuHam_DCAM-EXTRACTION MODE": "OFF",
  "HamamatsuHam_DCAM-Description": "Hamamatsu device adapter 2.0.6.63",
  "COM10-Parity": "None",
  "HamamatsuHam_DCAM-MINIMUM ACQUISITION TIMEOUT": "60000",
  "COM10-BaudRate": "57600",
  "Core-AutoFocus": "",
  "HamamatsuHam_DCAM-CONVERSION FACTOR OFFSET": "100.0000",
  "HamamatsuHam_DCAM-VIEW MODE": "FULL CHIP",
  "HamamatsuHam_DCAM-TRIGGER TIMES": "1",
  "HamamatsuHam_DCAM-INTERNAL LINE SPEED": "0.6671",
  "ZeissSidePort-Label": "left",
  "Core-Galvo": "",
  "COM10-DataBits": "8",
  "HamamatsuHam_DCAM-PixelType": "16bit",
  "Core-Initialize": "1",
  "HamamatsuHam_DCAM-INTERNAL LINE INTERVAL UNITS": "MILLISECONDS",
  "HamamatsuHam_DCAM-HOT PIXEL CORRECT LEVEL": "STANDARD",
  "ZeissScope-Microscope Version": "Application version: ",
  "HamamatsuHam_DCAM-Camera Version": "4.31.B",
  "Core-Shutter": "",
  "ScopeDataKeys": [
    "HamamatsuHam_DCAM-OUTPUT TRIGGER PERIOD[2]",
    "HamamatsuHam_DCAM-OUTPUT TRIGGER PERIOD[1]",
    "ZeissReflectorTurret-Description",
    "ZeissSidePort-Name",
    "HamamatsuHam_DCAM-CameraID",
    "HamamatsuHam_DCAM-OUTPUT TRIGGER BASE SENSOR[2]",
    "HamamatsuHam_DCAM-OUTPUT TRIGGER PERIOD[0]",
    "HamamatsuHam_DCAM-TransposeMirrorX",
    "ZeissScope-Name",
    "HamamatsuHam_DCAM-ScanMode",
    "HamamatsuHam_DCAM-ReadoutTime",
    "HamamatsuHam_DCAM-MASTER PULSE BURST TIMES",
    "HamamatsuHam_DCAM-OUTPUT TRIGGER BASE SENSOR[1]",
    "HamamatsuHam_DCAM-TransposeMirrorY",
    "HamamatsuHam_DCAM-EXPOSURE FULL RANGE",
    "HamamatsuHam_DCAM-OUTPUT TRIGGER BASE SENSOR[0]",
    "HamamatsuHam_DCAM-VIEW CONTROL",
    "ZeissScope-Description",
    "Core-ImageProcessor",
    "ZeissSidePort-Description",
    "HamamatsuHam_DCAM-TRIGGER SOURCE",
    "HamamatsuHam_DCAM-OUTPUT TRIGGER SOURCE[2]",
    "HamamatsuHam_DCAM-MASTER PULSE TRIGGER SOURCE",
    "Core-SLM",
    "ZeissReflectorTurret-Name",
    "COM10-Fast USB to Serial",
    "HamamatsuHam_DCAM-TriggerPolarity",
    "HamamatsuHam_DCAM-MASTER PULSE MODE",
    "HamamatsuHam_DCAM-DEFECT CORRECT MODE",
    "HamamatsuHam_DCAM-OUTPUT TRIGGER SOURCE[1]",
    "HamamatsuHam_DCAM-SENSOR MODE",
    "ZeissScope-DefiniteFocusVersion",
    "HamamatsuHam_DCAM-ENHANCED VISUALIZATION MODE",
    "COM10-Handshaking",
    "HamamatsuHam_DCAM-INTENSITY LUT ENABLE",
    "HamamatsuHam_DCAM-Camera Bus",
    "HamamatsuHam_DCAM-Bits per Channel",
    "HamamatsuHam_DCAM-MASTER PULSE INTERVAL",
    "HamamatsuHam_DCAM-OUTPUT TRIGGER DELAY[2]",
    "HamamatsuHam_DCAM-OUTPUT TRIGGER SOURCE[0]",
    "HamamatsuHam_DCAM-OUTPUT TRIGGER DELAY[1]",
    "HamamatsuHam_DCAM-INTENSITY LUT OUTPUT MAX",
    "HamamatsuHam_DCAM-Exposure",
    "HamamatsuHam_DCAM-OUTPUT TRIGGER DELAY[0]",
    "Core-Focus",
    "Core-ChannelGroup",
    "HamamatsuHam_DCAM-INTENSITY LUT INPUT MAX",
    "HamamatsuHam_DCAM-INTERNAL LINE SPEED UNITS",
    "ZeissScope-AnswerTimeOut",
    "HamamatsuHam_DCAM-Name",
    "HamamatsuHam_DCAM-OUTPUT TRIGGER KIND[2]",
    "HamamatsuHam_DCAM-OUTPUT TRIGGER DELAY UNITS",
    "HamamatsuHam_DCAM-OUTPUT TRIGGER KIND[1]",
    "Core-XYStage",
    "COM10-Description",
    "HamamatsuHam_DCAM-OUTPUT TRIGGER KIND[0]",
    "HamamatsuHam_DCAM-INTERNAL LINE INTERVAL",
    "Core-AutoShutter",
    "HamamatsuHam_DCAM-TRIGGER ACTIVE",
    "HamamatsuHam_DCAM-OUTPUT TRIGGER PRE HSYNC COUNT",
    "HamamatsuHam_DCAM-CONVERSION FACTOR COEFF",
    "HamamatsuHam_DCAM-OUTPUT TRIGGER POLARITY[2]",
    "COM10-DelayBetweenCharsMs",
    "HamamatsuHam_DCAM-CameraName",
    "HamamatsuHam_DCAM-OUTPUT TRIGGER POLARITY[1]",
    "HamamatsuHam_DCAM-CCDTemperature",
    "Core-Camera",
    "HamamatsuHam_DCAM-OUTPUT TRIGGER POLARITY[0]",
    "HamamatsuHam_DCAM-EXPOSURE TIME UNITS",
    "HamamatsuHam_DCAM-READOUT DIRECTION",
    "COM10-StopBits",
    "HamamatsuHam_DCAM-TransposeCorrection",
    "COM10-DTR",
    "HamamatsuHam_DCAM-OUTPUT TRIGGER PERIOD UNITS",
    "COM10-Verbose",
    "ZeissReflectorTurret-State",
    "HamamatsuHam_DCAM-Trigger",
    "COM10-AnswerTimeout",
    "HamamatsuHam_DCAM-INTENSITY LUT OUTPUT MIN",
    "ZeissScope-Port",
    "COM10-Name",
    "HamamatsuHam_DCAM-TransposeXY",
    "HamamatsuHam_DCAM-INTENSITY LUT INPUT MIN",
    "HamamatsuHam_DCAM-Binning",
    "HamamatsuHam_DCAM-TRIGGER DELAY",
    "Core-TimeoutMs",
    "ZeissReflectorTurret-Label",
    "HamamatsuHam_DCAM-TRIGGER GLOBAL EXPOSURE",
    "ZeissSidePort-State",
    "HamamatsuHam_DCAM-EXTRACTION MODE",
    "HamamatsuHam_DCAM-Description",
    "COM10-Parity",
    "HamamatsuHam_DCAM-MINIMUM ACQUISITION TIMEOUT",
    "COM10-BaudRate",
    "Core-AutoFocus",
    "HamamatsuHam_DCAM-CONVERSION FACTOR OFFSET",
    "HamamatsuHam_DCAM-VIEW MODE",
    "HamamatsuHam_DCAM-TRIGGER TIMES",
    "HamamatsuHam_DCAM-INTERNAL LINE SPEED",
    "ZeissSidePort-Label",
    "Core-Galvo",
    "COM10-DataBits",
    "HamamatsuHam_DCAM-PixelType",
    "Core-Initialize",
    "HamamatsuHam_DCAM-INTERNAL LINE INTERVAL UNITS",
    "HamamatsuHam_DCAM-HOT PIXEL CORRECT LEVEL",
    "ZeissScope-Microscope Version",
    "HamamatsuHam_DCAM-Camera Version",
    "Core-Shutter"
  ],
  "UserData": {
    "Electron_Coeff": {
      "type": "STRING",
      "scalar": "0.470000"
    },
    "Electron_Offset": {
      "type": "STRING",
      "scalar": "100.000000"
    },
    "HamamatsuImageNr": {
      "type": "STRING",
      "scalar": "27"
    },
    "TimeReceivedByCore": {
      "type": "STRING",
      "scalar": "2023-03-22 15:09:36.568625"
    }
  },
  "FileName": "Default/img_channel000_position000_time000000027_z000.tif"
},
"Coords-Default/img_channel000_position000_time000000028_z000.tif": {
  "Frame": 28,
  "FrameIndex": 28,
  "PositionIndex": 0,
  "Slice": 0,
  "SliceIndex": 0,
  "ChannelIndex": 0
},
"Metadata-Default/img_channel000_position000_time000000028_z000.tif": {
  "Width": 1552,
  "Height": 1552,
  "PixelType": "GRAY16",
  "Frame": 28,
  "FrameIndex": 28,
  "PositionIndex": 0,
  "Slice": 0,
  "SliceIndex": 0,
  "ChannelIndex": 0,
  "UUID": "fbfc6734-f0a8-47c3-b86a-1f72e7287c82",
  "Camera": "HamamatsuHam_DCAM",
  "Binning": 1,
  "ROI": "240-228-1552-1552",
  "BitDepth": 16,
  "Exposure-ms": 20.00517293233083,
  "ElapsedTime-ms": 5706.0,
  "ImageNumber": 28,
  "ReceivedTime": "2023-03-22 15:09:36.599 +0100",
  "PixelSizeUm": 0.064484127,
  "PixelSizeAffine": "0.064484127;0.0;0.0;0.0;0.064484127;0.0",
  "PositionName": "Default",
  "HamamatsuHam_DCAM-OUTPUT TRIGGER PERIOD[2]": "0.0001",
  "HamamatsuHam_DCAM-OUTPUT TRIGGER PERIOD[1]": "0.0001",
  "ZeissReflectorTurret-Description": "Reflector Turret",
  "ZeissSidePort-Name": "ZeissSidePort",
  "HamamatsuHam_DCAM-CameraID": "S/N: 304183",
  "HamamatsuHam_DCAM-OUTPUT TRIGGER BASE SENSOR[2]": "ALL VIEWS",
  "HamamatsuHam_DCAM-OUTPUT TRIGGER PERIOD[0]": "0.0001",
  "HamamatsuHam_DCAM-TransposeMirrorX": "0",
  "ZeissScope-Name": "ZeissScope",
  "HamamatsuHam_DCAM-ScanMode": "2",
  "HamamatsuHam_DCAM-ReadoutTime": "0.0078",
  "HamamatsuHam_DCAM-MASTER PULSE BURST TIMES": "1",
  "HamamatsuHam_DCAM-OUTPUT TRIGGER BASE SENSOR[1]": "ALL VIEWS",
  "HamamatsuHam_DCAM-TransposeMirrorY": "0",
  "HamamatsuHam_DCAM-EXPOSURE FULL RANGE": "DISABLE",
  "HamamatsuHam_DCAM-OUTPUT TRIGGER BASE SENSOR[0]": "ALL VIEWS",
  "HamamatsuHam_DCAM-VIEW CONTROL": "FULL CHIP",
  "ZeissScope-Description": "Zeiss microscope CAN bus adapter",
  "Core-ImageProcessor": "",
  "ZeissSidePort-Description": "Side Port",
  "HamamatsuHam_DCAM-TRIGGER SOURCE": "EXTERNAL",
  "HamamatsuHam_DCAM-OUTPUT TRIGGER SOURCE[2]": "VSYNC",
  "HamamatsuHam_DCAM-MASTER PULSE TRIGGER SOURCE": "EXTERNAL",
  "Core-SLM": "",
  "ZeissReflectorTurret-Name": "ZeissReflectorTurret",
  "COM10-Fast USB to Serial": "Disable",
  "HamamatsuHam_DCAM-TriggerPolarity": "NEGATIVE",
  "HamamatsuHam_DCAM-MASTER PULSE MODE": "CONTINUOUS",
  "HamamatsuHam_DCAM-DEFECT CORRECT MODE": "ON",
  "HamamatsuHam_DCAM-OUTPUT TRIGGER SOURCE[1]": "VSYNC",
  "HamamatsuHam_DCAM-SENSOR MODE": "AREA",
  "ZeissScope-DefiniteFocusVersion": "1",
  "HamamatsuHam_DCAM-ENHANCED VISUALIZATION MODE": "DISABLE",
  "COM10-Handshaking": "Off",
  "HamamatsuHam_DCAM-INTENSITY LUT ENABLE": "DISABLE",
  "HamamatsuHam_DCAM-Camera Bus": "AS-FBD-1XCLD-2PE4L",
  "HamamatsuHam_DCAM-Bits per Channel": "16",
  "HamamatsuHam_DCAM-MASTER PULSE INTERVAL": "0.1000",
  "HamamatsuHam_DCAM-OUTPUT TRIGGER DELAY[2]": "0.0000",
  "HamamatsuHam_DCAM-OUTPUT TRIGGER SOURCE[0]": "VSYNC",
  "HamamatsuHam_DCAM-OUTPUT TRIGGER DELAY[1]": "0.0000",
  "HamamatsuHam_DCAM-INTENSITY LUT OUTPUT MAX": "255",
  "HamamatsuHam_DCAM-Exposure": "20.01",
  "HamamatsuHam_DCAM-OUTPUT TRIGGER DELAY[0]": "0.0000",
  "Core-Focus": "",
  "Core-ChannelGroup": "",
  "HamamatsuHam_DCAM-INTENSITY LUT INPUT MAX": "65535",
  "HamamatsuHam_DCAM-INTERNAL LINE SPEED UNITS": "METERS PER SECOND",
  "ZeissScope-AnswerTimeOut": "500.0000",
  "HamamatsuHam_DCAM-Name": "HamamatsuHam_DCAM",
  "HamamatsuHam_DCAM-OUTPUT TRIGGER KIND[2]": "EXPOSURE",
  "HamamatsuHam_DCAM-OUTPUT TRIGGER DELAY UNITS": "SECONDS",
  "HamamatsuHam_DCAM-OUTPUT TRIGGER KIND[1]": "EXPOSURE",
  "Core-XYStage": "",
  "COM10-Description": "Serial port driver (boost:asio)",
  "HamamatsuHam_DCAM-OUTPUT TRIGGER KIND[0]": "EXPOSURE",
  "HamamatsuHam_DCAM-INTERNAL LINE INTERVAL": "0.0097",
  "Core-AutoShutter": "0",
  "HamamatsuHam_DCAM-TRIGGER ACTIVE": "EDGE",
  "HamamatsuHam_DCAM-OUTPUT TRIGGER PRE HSYNC COUNT": "0",
  "HamamatsuHam_DCAM-CONVERSION FACTOR COEFF": "0.4700",
  "HamamatsuHam_DCAM-OUTPUT TRIGGER POLARITY[2]": "POSITIVE",
  "COM10-DelayBetweenCharsMs": "0.0000",
  "HamamatsuHam_DCAM-CameraName": "C13440-20C",
  "HamamatsuHam_DCAM-OUTPUT TRIGGER POLARITY[1]": "POSITIVE",
  "HamamatsuHam_DCAM-CCDTemperature": "-10.0000",
  "Core-Camera": "HamamatsuHam_DCAM",
  "HamamatsuHam_DCAM-OUTPUT TRIGGER POLARITY[0]": "POSITIVE",
  "HamamatsuHam_DCAM-EXPOSURE TIME UNITS": "MILLISECONDS",
  "HamamatsuHam_DCAM-READOUT DIRECTION": "DIVERGE",
  "COM10-StopBits": "1",
  "HamamatsuHam_DCAM-TransposeCorrection": "0",
  "COM10-DTR": "Disable",
  "HamamatsuHam_DCAM-OUTPUT TRIGGER PERIOD UNITS": "SECONDS",
  "COM10-Verbose": "1",
  "ZeissReflectorTurret-State": "3",
  "HamamatsuHam_DCAM-Trigger": "NORMAL",
  "COM10-AnswerTimeout": "500.0000",
  "HamamatsuHam_DCAM-INTENSITY LUT OUTPUT MIN": "0",
  "ZeissScope-Port": "COM10",
  "COM10-Name": "COM10",
  "HamamatsuHam_DCAM-TransposeXY": "0",
  "HamamatsuHam_DCAM-INTENSITY LUT INPUT MIN": "0",
  "HamamatsuHam_DCAM-Binning": "1x1",
  "HamamatsuHam_DCAM-TRIGGER DELAY": "0.0000",
  "Core-TimeoutMs": "5000",
  "ZeissReflectorTurret-Label": "4- ",
  "HamamatsuHam_DCAM-TRIGGER GLOBAL EXPOSURE": "GLOBAL RESET",
  "ZeissSidePort-State": "1",
  "HamamatsuHam_DCAM-EXTRACTION MODE": "OFF",
  "HamamatsuHam_DCAM-Description": "Hamamatsu device adapter 2.0.6.63",
  "COM10-Parity": "None",
  "HamamatsuHam_DCAM-MINIMUM ACQUISITION TIMEOUT": "60000",
  "COM10-BaudRate": "57600",
  "Core-AutoFocus": "",
  "HamamatsuHam_DCAM-CONVERSION FACTOR OFFSET": "100.0000",
  "HamamatsuHam_DCAM-VIEW MODE": "FULL CHIP",
  "HamamatsuHam_DCAM-TRIGGER TIMES": "1",
  "HamamatsuHam_DCAM-INTERNAL LINE SPEED": "0.6671",
  "ZeissSidePort-Label": "left",
  "Core-Galvo": "",
  "COM10-DataBits": "8",
  "HamamatsuHam_DCAM-PixelType": "16bit",
  "Core-Initialize": "1",
  "HamamatsuHam_DCAM-INTERNAL LINE INTERVAL UNITS": "MILLISECONDS",
  "HamamatsuHam_DCAM-HOT PIXEL CORRECT LEVEL": "STANDARD",
  "ZeissScope-Microscope Version": "Application version: ",
  "HamamatsuHam_DCAM-Camera Version": "4.31.B",
  "Core-Shutter": "",
  "ScopeDataKeys": [
    "HamamatsuHam_DCAM-OUTPUT TRIGGER PERIOD[2]",
    "HamamatsuHam_DCAM-OUTPUT TRIGGER PERIOD[1]",
    "ZeissReflectorTurret-Description",
    "ZeissSidePort-Name",
    "HamamatsuHam_DCAM-CameraID",
    "HamamatsuHam_DCAM-OUTPUT TRIGGER BASE SENSOR[2]",
    "HamamatsuHam_DCAM-OUTPUT TRIGGER PERIOD[0]",
    "HamamatsuHam_DCAM-TransposeMirrorX",
    "ZeissScope-Name",
    "HamamatsuHam_DCAM-ScanMode",
    "HamamatsuHam_DCAM-ReadoutTime",
    "HamamatsuHam_DCAM-MASTER PULSE BURST TIMES",
    "HamamatsuHam_DCAM-OUTPUT TRIGGER BASE SENSOR[1]",
    "HamamatsuHam_DCAM-TransposeMirrorY",
    "HamamatsuHam_DCAM-EXPOSURE FULL RANGE",
    "HamamatsuHam_DCAM-OUTPUT TRIGGER BASE SENSOR[0]",
    "HamamatsuHam_DCAM-VIEW CONTROL",
    "ZeissScope-Description",
    "Core-ImageProcessor",
    "ZeissSidePort-Description",
    "HamamatsuHam_DCAM-TRIGGER SOURCE",
    "HamamatsuHam_DCAM-OUTPUT TRIGGER SOURCE[2]",
    "HamamatsuHam_DCAM-MASTER PULSE TRIGGER SOURCE",
    "Core-SLM",
    "ZeissReflectorTurret-Name",
    "COM10-Fast USB to Serial",
    "HamamatsuHam_DCAM-TriggerPolarity",
    "HamamatsuHam_DCAM-MASTER PULSE MODE",
    "HamamatsuHam_DCAM-DEFECT CORRECT MODE",
    "HamamatsuHam_DCAM-OUTPUT TRIGGER SOURCE[1]",
    "HamamatsuHam_DCAM-SENSOR MODE",
    "ZeissScope-DefiniteFocusVersion",
    "HamamatsuHam_DCAM-ENHANCED VISUALIZATION MODE",
    "COM10-Handshaking",
    "HamamatsuHam_DCAM-INTENSITY LUT ENABLE",
    "HamamatsuHam_DCAM-Camera Bus",
    "HamamatsuHam_DCAM-Bits per Channel",
    "HamamatsuHam_DCAM-MASTER PULSE INTERVAL",
    "HamamatsuHam_DCAM-OUTPUT TRIGGER DELAY[2]",
    "HamamatsuHam_DCAM-OUTPUT TRIGGER SOURCE[0]",
    "HamamatsuHam_DCAM-OUTPUT TRIGGER DELAY[1]",
    "HamamatsuHam_DCAM-INTENSITY LUT OUTPUT MAX",
    "HamamatsuHam_DCAM-Exposure",
    "HamamatsuHam_DCAM-OUTPUT TRIGGER DELAY[0]",
    "Core-Focus",
    "Core-ChannelGroup",
    "HamamatsuHam_DCAM-INTENSITY LUT INPUT MAX",
    "HamamatsuHam_DCAM-INTERNAL LINE SPEED UNITS",
    "ZeissScope-AnswerTimeOut",
    "HamamatsuHam_DCAM-Name",
    "HamamatsuHam_DCAM-OUTPUT TRIGGER KIND[2]",
    "HamamatsuHam_DCAM-OUTPUT TRIGGER DELAY UNITS",
    "HamamatsuHam_DCAM-OUTPUT TRIGGER KIND[1]",
    "Core-XYStage",
    "COM10-Description",
    "HamamatsuHam_DCAM-OUTPUT TRIGGER KIND[0]",
    "HamamatsuHam_DCAM-INTERNAL LINE INTERVAL",
    "Core-AutoShutter",
    "HamamatsuHam_DCAM-TRIGGER ACTIVE",
    "HamamatsuHam_DCAM-OUTPUT TRIGGER PRE HSYNC COUNT",
    "HamamatsuHam_DCAM-CONVERSION FACTOR COEFF",
    "HamamatsuHam_DCAM-OUTPUT TRIGGER POLARITY[2]",
    "COM10-DelayBetweenCharsMs",
    "HamamatsuHam_DCAM-CameraName",
    "HamamatsuHam_DCAM-OUTPUT TRIGGER POLARITY[1]",
    "HamamatsuHam_DCAM-CCDTemperature",
    "Core-Camera",
    "HamamatsuHam_DCAM-OUTPUT TRIGGER POLARITY[0]",
    "HamamatsuHam_DCAM-EXPOSURE TIME UNITS",
    "HamamatsuHam_DCAM-READOUT DIRECTION",
    "COM10-StopBits",
    "HamamatsuHam_DCAM-TransposeCorrection",
    "COM10-DTR",
    "HamamatsuHam_DCAM-OUTPUT TRIGGER PERIOD UNITS",
    "COM10-Verbose",
    "ZeissReflectorTurret-State",
    "HamamatsuHam_DCAM-Trigger",
    "COM10-AnswerTimeout",
    "HamamatsuHam_DCAM-INTENSITY LUT OUTPUT MIN",
    "ZeissScope-Port",
    "COM10-Name",
    "HamamatsuHam_DCAM-TransposeXY",
    "HamamatsuHam_DCAM-INTENSITY LUT INPUT MIN",
    "HamamatsuHam_DCAM-Binning",
    "HamamatsuHam_DCAM-TRIGGER DELAY",
    "Core-TimeoutMs",
    "ZeissReflectorTurret-Label",
    "HamamatsuHam_DCAM-TRIGGER GLOBAL EXPOSURE",
    "ZeissSidePort-State",
    "HamamatsuHam_DCAM-EXTRACTION MODE",
    "HamamatsuHam_DCAM-Description",
    "COM10-Parity",
    "HamamatsuHam_DCAM-MINIMUM ACQUISITION TIMEOUT",
    "COM10-BaudRate",
    "Core-AutoFocus",
    "HamamatsuHam_DCAM-CONVERSION FACTOR OFFSET",
    "HamamatsuHam_DCAM-VIEW MODE",
    "HamamatsuHam_DCAM-TRIGGER TIMES",
    "HamamatsuHam_DCAM-INTERNAL LINE SPEED",
    "ZeissSidePort-Label",
    "Core-Galvo",
    "COM10-DataBits",
    "HamamatsuHam_DCAM-PixelType",
    "Core-Initialize",
    "HamamatsuHam_DCAM-INTERNAL LINE INTERVAL UNITS",
    "HamamatsuHam_DCAM-HOT PIXEL CORRECT LEVEL",
    "ZeissScope-Microscope Version",
    "HamamatsuHam_DCAM-Camera Version",
    "Core-Shutter"
  ],
  "UserData": {
    "Electron_Coeff": {
      "type": "STRING",
      "scalar": "0.470000"
    },
    "Electron_Offset": {
      "type": "STRING",
      "scalar": "100.000000"
    },
    "HamamatsuImageNr": {
      "type": "STRING",
      "scalar": "28"
    },
    "TimeReceivedByCore": {
      "type": "STRING",
      "scalar": "2023-03-22 15:09:36.597124"
    }
  },
  "FileName": "Default/img_channel000_position000_time000000028_z000.tif"
},
"Coords-Default/img_channel000_position000_time000000029_z000.tif": {
  "Frame": 29,
  "FrameIndex": 29,
  "PositionIndex": 0,
  "Slice": 0,
  "SliceIndex": 0,
  "ChannelIndex": 0
},
"Metadata-Default/img_channel000_position000_time000000029_z000.tif": {
  "Width": 1552,
  "Height": 1552,
  "PixelType": "GRAY16",
  "Frame": 29,
  "FrameIndex": 29,
  "PositionIndex": 0,
  "Slice": 0,
  "SliceIndex": 0,
  "ChannelIndex": 0,
  "UUID": "2b7d9218-3eb8-4758-84c9-7eed85d1193c",
  "Camera": "HamamatsuHam_DCAM",
  "Binning": 1,
  "ROI": "240-228-1552-1552",
  "BitDepth": 16,
  "Exposure-ms": 20.00517293233083,
  "ElapsedTime-ms": 5735.0,
  "ImageNumber": 29,
  "ReceivedTime": "2023-03-22 15:09:36.628 +0100",
  "PixelSizeUm": 0.064484127,
  "PixelSizeAffine": "0.064484127;0.0;0.0;0.0;0.064484127;0.0",
  "PositionName": "Default",
  "HamamatsuHam_DCAM-OUTPUT TRIGGER PERIOD[2]": "0.0001",
  "HamamatsuHam_DCAM-OUTPUT TRIGGER PERIOD[1]": "0.0001",
  "ZeissReflectorTurret-Description": "Reflector Turret",
  "ZeissSidePort-Name": "ZeissSidePort",
  "HamamatsuHam_DCAM-CameraID": "S/N: 304183",
  "HamamatsuHam_DCAM-OUTPUT TRIGGER BASE SENSOR[2]": "ALL VIEWS",
  "HamamatsuHam_DCAM-OUTPUT TRIGGER PERIOD[0]": "0.0001",
  "HamamatsuHam_DCAM-TransposeMirrorX": "0",
  "ZeissScope-Name": "ZeissScope",
  "HamamatsuHam_DCAM-ScanMode": "2",
  "HamamatsuHam_DCAM-ReadoutTime": "0.0078",
  "HamamatsuHam_DCAM-MASTER PULSE BURST TIMES": "1",
  "HamamatsuHam_DCAM-OUTPUT TRIGGER BASE SENSOR[1]": "ALL VIEWS",
  "HamamatsuHam_DCAM-TransposeMirrorY": "0",
  "HamamatsuHam_DCAM-EXPOSURE FULL RANGE": "DISABLE",
  "HamamatsuHam_DCAM-OUTPUT TRIGGER BASE SENSOR[0]": "ALL VIEWS",
  "HamamatsuHam_DCAM-VIEW CONTROL": "FULL CHIP",
  "ZeissScope-Description": "Zeiss microscope CAN bus adapter",
  "Core-ImageProcessor": "",
  "ZeissSidePort-Description": "Side Port",
  "HamamatsuHam_DCAM-TRIGGER SOURCE": "EXTERNAL",
  "HamamatsuHam_DCAM-OUTPUT TRIGGER SOURCE[2]": "VSYNC",
  "HamamatsuHam_DCAM-MASTER PULSE TRIGGER SOURCE": "EXTERNAL",
  "Core-SLM": "",
  "ZeissReflectorTurret-Name": "ZeissReflectorTurret",
  "COM10-Fast USB to Serial": "Disable",
  "HamamatsuHam_DCAM-TriggerPolarity": "NEGATIVE",
  "HamamatsuHam_DCAM-MASTER PULSE MODE": "CONTINUOUS",
  "HamamatsuHam_DCAM-DEFECT CORRECT MODE": "ON",
  "HamamatsuHam_DCAM-OUTPUT TRIGGER SOURCE[1]": "VSYNC",
  "HamamatsuHam_DCAM-SENSOR MODE": "AREA",
  "ZeissScope-DefiniteFocusVersion": "1",
  "HamamatsuHam_DCAM-ENHANCED VISUALIZATION MODE": "DISABLE",
  "COM10-Handshaking": "Off",
  "HamamatsuHam_DCAM-INTENSITY LUT ENABLE": "DISABLE",
  "HamamatsuHam_DCAM-Camera Bus": "AS-FBD-1XCLD-2PE4L",
  "HamamatsuHam_DCAM-Bits per Channel": "16",
  "HamamatsuHam_DCAM-MASTER PULSE INTERVAL": "0.1000",
  "HamamatsuHam_DCAM-OUTPUT TRIGGER DELAY[2]": "0.0000",
  "HamamatsuHam_DCAM-OUTPUT TRIGGER SOURCE[0]": "VSYNC",
  "HamamatsuHam_DCAM-OUTPUT TRIGGER DELAY[1]": "0.0000",
  "HamamatsuHam_DCAM-INTENSITY LUT OUTPUT MAX": "255",
  "HamamatsuHam_DCAM-Exposure": "20.01",
  "HamamatsuHam_DCAM-OUTPUT TRIGGER DELAY[0]": "0.0000",
  "Core-Focus": "",
  "Core-ChannelGroup": "",
  "HamamatsuHam_DCAM-INTENSITY LUT INPUT MAX": "65535",
  "HamamatsuHam_DCAM-INTERNAL LINE SPEED UNITS": "METERS PER SECOND",
  "ZeissScope-AnswerTimeOut": "500.0000",
  "HamamatsuHam_DCAM-Name": "HamamatsuHam_DCAM",
  "HamamatsuHam_DCAM-OUTPUT TRIGGER KIND[2]": "EXPOSURE",
  "HamamatsuHam_DCAM-OUTPUT TRIGGER DELAY UNITS": "SECONDS",
  "HamamatsuHam_DCAM-OUTPUT TRIGGER KIND[1]": "EXPOSURE",
  "Core-XYStage": "",
  "COM10-Description": "Serial port driver (boost:asio)",
  "HamamatsuHam_DCAM-OUTPUT TRIGGER KIND[0]": "EXPOSURE",
  "HamamatsuHam_DCAM-INTERNAL LINE INTERVAL": "0.0097",
  "Core-AutoShutter": "0",
  "HamamatsuHam_DCAM-TRIGGER ACTIVE": "EDGE",
  "HamamatsuHam_DCAM-OUTPUT TRIGGER PRE HSYNC COUNT": "0",
  "HamamatsuHam_DCAM-CONVERSION FACTOR COEFF": "0.4700",
  "HamamatsuHam_DCAM-OUTPUT TRIGGER POLARITY[2]": "POSITIVE",
  "COM10-DelayBetweenCharsMs": "0.0000",
  "HamamatsuHam_DCAM-CameraName": "C13440-20C",
  "HamamatsuHam_DCAM-OUTPUT TRIGGER POLARITY[1]": "POSITIVE",
  "HamamatsuHam_DCAM-CCDTemperature": "-10.0000",
  "Core-Camera": "HamamatsuHam_DCAM",
  "HamamatsuHam_DCAM-OUTPUT TRIGGER POLARITY[0]": "POSITIVE",
  "HamamatsuHam_DCAM-EXPOSURE TIME UNITS": "MILLISECONDS",
  "HamamatsuHam_DCAM-READOUT DIRECTION": "DIVERGE",
  "COM10-StopBits": "1",
  "HamamatsuHam_DCAM-TransposeCorrection": "0",
  "COM10-DTR": "Disable",
  "HamamatsuHam_DCAM-OUTPUT TRIGGER PERIOD UNITS": "SECONDS",
  "COM10-Verbose": "1",
  "ZeissReflectorTurret-State": "3",
  "HamamatsuHam_DCAM-Trigger": "NORMAL",
  "COM10-AnswerTimeout": "500.0000",
  "HamamatsuHam_DCAM-INTENSITY LUT OUTPUT MIN": "0",
  "ZeissScope-Port": "COM10",
  "COM10-Name": "COM10",
  "HamamatsuHam_DCAM-TransposeXY": "0",
  "HamamatsuHam_DCAM-INTENSITY LUT INPUT MIN": "0",
  "HamamatsuHam_DCAM-Binning": "1x1",
  "HamamatsuHam_DCAM-TRIGGER DELAY": "0.0000",
  "Core-TimeoutMs": "5000",
  "ZeissReflectorTurret-Label": "4- ",
  "HamamatsuHam_DCAM-TRIGGER GLOBAL EXPOSURE": "GLOBAL RESET",
  "ZeissSidePort-State": "1",
  "HamamatsuHam_DCAM-EXTRACTION MODE": "OFF",
  "HamamatsuHam_DCAM-Description": "Hamamatsu device adapter 2.0.6.63",
  "COM10-Parity": "None",
  "HamamatsuHam_DCAM-MINIMUM ACQUISITION TIMEOUT": "60000",
  "COM10-BaudRate": "57600",
  "Core-AutoFocus": "",
  "HamamatsuHam_DCAM-CONVERSION FACTOR OFFSET": "100.0000",
  "HamamatsuHam_DCAM-VIEW MODE": "FULL CHIP",
  "HamamatsuHam_DCAM-TRIGGER TIMES": "1",
  "HamamatsuHam_DCAM-INTERNAL LINE SPEED": "0.6671",
  "ZeissSidePort-Label": "left",
  "Core-Galvo": "",
  "COM10-DataBits": "8",
  "HamamatsuHam_DCAM-PixelType": "16bit",
  "Core-Initialize": "1",
  "HamamatsuHam_DCAM-INTERNAL LINE INTERVAL UNITS": "MILLISECONDS",
  "HamamatsuHam_DCAM-HOT PIXEL CORRECT LEVEL": "STANDARD",
  "ZeissScope-Microscope Version": "Application version: ",
  "HamamatsuHam_DCAM-Camera Version": "4.31.B",
  "Core-Shutter": "",
  "ScopeDataKeys": [
    "HamamatsuHam_DCAM-OUTPUT TRIGGER PERIOD[2]",
    "HamamatsuHam_DCAM-OUTPUT TRIGGER PERIOD[1]",
    "ZeissReflectorTurret-Description",
    "ZeissSidePort-Name",
    "HamamatsuHam_DCAM-CameraID",
    "HamamatsuHam_DCAM-OUTPUT TRIGGER BASE SENSOR[2]",
    "HamamatsuHam_DCAM-OUTPUT TRIGGER PERIOD[0]",
    "HamamatsuHam_DCAM-TransposeMirrorX",
    "ZeissScope-Name",
    "HamamatsuHam_DCAM-ScanMode",
    "HamamatsuHam_DCAM-ReadoutTime",
    "HamamatsuHam_DCAM-MASTER PULSE BURST TIMES",
    "HamamatsuHam_DCAM-OUTPUT TRIGGER BASE SENSOR[1]",
    "HamamatsuHam_DCAM-TransposeMirrorY",
    "HamamatsuHam_DCAM-EXPOSURE FULL RANGE",
    "HamamatsuHam_DCAM-OUTPUT TRIGGER BASE SENSOR[0]",
    "HamamatsuHam_DCAM-VIEW CONTROL",
    "ZeissScope-Description",
    "Core-ImageProcessor",
    "ZeissSidePort-Description",
    "HamamatsuHam_DCAM-TRIGGER SOURCE",
    "HamamatsuHam_DCAM-OUTPUT TRIGGER SOURCE[2]",
    "HamamatsuHam_DCAM-MASTER PULSE TRIGGER SOURCE",
    "Core-SLM",
    "ZeissReflectorTurret-Name",
    "COM10-Fast USB to Serial",
    "HamamatsuHam_DCAM-TriggerPolarity",
    "HamamatsuHam_DCAM-MASTER PULSE MODE",
    "HamamatsuHam_DCAM-DEFECT CORRECT MODE",
    "HamamatsuHam_DCAM-OUTPUT TRIGGER SOURCE[1]",
    "HamamatsuHam_DCAM-SENSOR MODE",
    "ZeissScope-DefiniteFocusVersion",
    "HamamatsuHam_DCAM-ENHANCED VISUALIZATION MODE",
    "COM10-Handshaking",
    "HamamatsuHam_DCAM-INTENSITY LUT ENABLE",
    "HamamatsuHam_DCAM-Camera Bus",
    "HamamatsuHam_DCAM-Bits per Channel",
    "HamamatsuHam_DCAM-MASTER PULSE INTERVAL",
    "HamamatsuHam_DCAM-OUTPUT TRIGGER DELAY[2]",
    "HamamatsuHam_DCAM-OUTPUT TRIGGER SOURCE[0]",
    "HamamatsuHam_DCAM-OUTPUT TRIGGER DELAY[1]",
    "HamamatsuHam_DCAM-INTENSITY LUT OUTPUT MAX",
    "HamamatsuHam_DCAM-Exposure",
    "HamamatsuHam_DCAM-OUTPUT TRIGGER DELAY[0]",
    "Core-Focus",
    "Core-ChannelGroup",
    "HamamatsuHam_DCAM-INTENSITY LUT INPUT MAX",
    "HamamatsuHam_DCAM-INTERNAL LINE SPEED UNITS",
    "ZeissScope-AnswerTimeOut",
    "HamamatsuHam_DCAM-Name",
    "HamamatsuHam_DCAM-OUTPUT TRIGGER KIND[2]",
    "HamamatsuHam_DCAM-OUTPUT TRIGGER DELAY UNITS",
    "HamamatsuHam_DCAM-OUTPUT TRIGGER KIND[1]",
    "Core-XYStage",
    "COM10-Description",
    "HamamatsuHam_DCAM-OUTPUT TRIGGER KIND[0]",
    "HamamatsuHam_DCAM-INTERNAL LINE INTERVAL",
    "Core-AutoShutter",
    "HamamatsuHam_DCAM-TRIGGER ACTIVE",
    "HamamatsuHam_DCAM-OUTPUT TRIGGER PRE HSYNC COUNT",
    "HamamatsuHam_DCAM-CONVERSION FACTOR COEFF",
    "HamamatsuHam_DCAM-OUTPUT TRIGGER POLARITY[2]",
    "COM10-DelayBetweenCharsMs",
    "HamamatsuHam_DCAM-CameraName",
    "HamamatsuHam_DCAM-OUTPUT TRIGGER POLARITY[1]",
    "HamamatsuHam_DCAM-CCDTemperature",
    "Core-Camera",
    "HamamatsuHam_DCAM-OUTPUT TRIGGER POLARITY[0]",
    "HamamatsuHam_DCAM-EXPOSURE TIME UNITS",
    "HamamatsuHam_DCAM-READOUT DIRECTION",
    "COM10-StopBits",
    "HamamatsuHam_DCAM-TransposeCorrection",
    "COM10-DTR",
    "HamamatsuHam_DCAM-OUTPUT TRIGGER PERIOD UNITS",
    "COM10-Verbose",
    "ZeissReflectorTurret-State",
    "HamamatsuHam_DCAM-Trigger",
    "COM10-AnswerTimeout",
    "HamamatsuHam_DCAM-INTENSITY LUT OUTPUT MIN",
    "ZeissScope-Port",
    "COM10-Name",
    "HamamatsuHam_DCAM-TransposeXY",
    "HamamatsuHam_DCAM-INTENSITY LUT INPUT MIN",
    "HamamatsuHam_DCAM-Binning",
    "HamamatsuHam_DCAM-TRIGGER DELAY",
    "Core-TimeoutMs",
    "ZeissReflectorTurret-Label",
    "HamamatsuHam_DCAM-TRIGGER GLOBAL EXPOSURE",
    "ZeissSidePort-State",
    "HamamatsuHam_DCAM-EXTRACTION MODE",
    "HamamatsuHam_DCAM-Description",
    "COM10-Parity",
    "HamamatsuHam_DCAM-MINIMUM ACQUISITION TIMEOUT",
    "COM10-BaudRate",
    "Core-AutoFocus",
    "HamamatsuHam_DCAM-CONVERSION FACTOR OFFSET",
    "HamamatsuHam_DCAM-VIEW MODE",
    "HamamatsuHam_DCAM-TRIGGER TIMES",
    "HamamatsuHam_DCAM-INTERNAL LINE SPEED",
    "ZeissSidePort-Label",
    "Core-Galvo",
    "COM10-DataBits",
    "HamamatsuHam_DCAM-PixelType",
    "Core-Initialize",
    "HamamatsuHam_DCAM-INTERNAL LINE INTERVAL UNITS",
    "HamamatsuHam_DCAM-HOT PIXEL CORRECT LEVEL",
    "ZeissScope-Microscope Version",
    "HamamatsuHam_DCAM-Camera Version",
    "Core-Shutter"
  ],
  "UserData": {
    "Electron_Coeff": {
      "type": "STRING",
      "scalar": "0.470000"
    },
    "Electron_Offset": {
      "type": "STRING",
      "scalar": "100.000000"
    },
    "HamamatsuImageNr": {
      "type": "STRING",
      "scalar": "29"
    },
    "TimeReceivedByCore": {
      "type": "STRING",
      "scalar": "2023-03-22 15:09:36.625740"
    }
  },
  "FileName": "Default/img_channel000_position000_time000000029_z000.tif"
},
"Coords-Default/img_channel000_position000_time000000030_z000.tif": {
  "Frame": 30,
  "FrameIndex": 30,
  "PositionIndex": 0,
  "Slice": 0,
  "SliceIndex": 0,
  "ChannelIndex": 0
},
"Metadata-Default/img_channel000_position000_time000000030_z000.tif": {
  "Width": 1552,
  "Height": 1552,
  "PixelType": "GRAY16",
  "Frame": 30,
  "FrameIndex": 30,
  "PositionIndex": 0,
  "Slice": 0,
  "SliceIndex": 0,
  "ChannelIndex": 0,
  "UUID": "9f7e06ec-de32-4961-a43a-7bd2ebb69ab5",
  "Camera": "HamamatsuHam_DCAM",
  "Binning": 1,
  "ROI": "240-228-1552-1552",
  "BitDepth": 16,
  "Exposure-ms": 20.00517293233083,
  "ElapsedTime-ms": 5903.0,
  "ImageNumber": 30,
  "ReceivedTime": "2023-03-22 15:09:36.796 +0100",
  "PixelSizeUm": 0.064484127,
  "PixelSizeAffine": "0.064484127;0.0;0.0;0.0;0.064484127;0.0",
  "PositionName": "Default",
  "HamamatsuHam_DCAM-OUTPUT TRIGGER PERIOD[2]": "0.0001",
  "HamamatsuHam_DCAM-OUTPUT TRIGGER PERIOD[1]": "0.0001",
  "ZeissReflectorTurret-Description": "Reflector Turret",
  "ZeissSidePort-Name": "ZeissSidePort",
  "HamamatsuHam_DCAM-CameraID": "S/N: 304183",
  "HamamatsuHam_DCAM-OUTPUT TRIGGER BASE SENSOR[2]": "ALL VIEWS",
  "HamamatsuHam_DCAM-OUTPUT TRIGGER PERIOD[0]": "0.0001",
  "HamamatsuHam_DCAM-TransposeMirrorX": "0",
  "ZeissScope-Name": "ZeissScope",
  "HamamatsuHam_DCAM-ScanMode": "2",
  "HamamatsuHam_DCAM-ReadoutTime": "0.0078",
  "HamamatsuHam_DCAM-MASTER PULSE BURST TIMES": "1",
  "HamamatsuHam_DCAM-OUTPUT TRIGGER BASE SENSOR[1]": "ALL VIEWS",
  "HamamatsuHam_DCAM-TransposeMirrorY": "0",
  "HamamatsuHam_DCAM-EXPOSURE FULL RANGE": "DISABLE",
  "HamamatsuHam_DCAM-OUTPUT TRIGGER BASE SENSOR[0]": "ALL VIEWS",
  "HamamatsuHam_DCAM-VIEW CONTROL": "FULL CHIP",
  "ZeissScope-Description": "Zeiss microscope CAN bus adapter",
  "Core-ImageProcessor": "",
  "ZeissSidePort-Description": "Side Port",
  "HamamatsuHam_DCAM-TRIGGER SOURCE": "EXTERNAL",
  "HamamatsuHam_DCAM-OUTPUT TRIGGER SOURCE[2]": "VSYNC",
  "HamamatsuHam_DCAM-MASTER PULSE TRIGGER SOURCE": "EXTERNAL",
  "Core-SLM": "",
  "ZeissReflectorTurret-Name": "ZeissReflectorTurret",
  "COM10-Fast USB to Serial": "Disable",
  "HamamatsuHam_DCAM-TriggerPolarity": "NEGATIVE",
  "HamamatsuHam_DCAM-MASTER PULSE MODE": "CONTINUOUS",
  "HamamatsuHam_DCAM-DEFECT CORRECT MODE": "ON",
  "HamamatsuHam_DCAM-OUTPUT TRIGGER SOURCE[1]": "VSYNC",
  "HamamatsuHam_DCAM-SENSOR MODE": "AREA",
  "ZeissScope-DefiniteFocusVersion": "1",
  "HamamatsuHam_DCAM-ENHANCED VISUALIZATION MODE": "DISABLE",
  "COM10-Handshaking": "Off",
  "HamamatsuHam_DCAM-INTENSITY LUT ENABLE": "DISABLE",
  "HamamatsuHam_DCAM-Camera Bus": "AS-FBD-1XCLD-2PE4L",
  "HamamatsuHam_DCAM-Bits per Channel": "16",
  "HamamatsuHam_DCAM-MASTER PULSE INTERVAL": "0.1000",
  "HamamatsuHam_DCAM-OUTPUT TRIGGER DELAY[2]": "0.0000",
  "HamamatsuHam_DCAM-OUTPUT TRIGGER SOURCE[0]": "VSYNC",
  "HamamatsuHam_DCAM-OUTPUT TRIGGER DELAY[1]": "0.0000",
  "HamamatsuHam_DCAM-INTENSITY LUT OUTPUT MAX": "255",
  "HamamatsuHam_DCAM-Exposure": "20.01",
  "HamamatsuHam_DCAM-OUTPUT TRIGGER DELAY[0]": "0.0000",
  "Core-Focus": "",
  "Core-ChannelGroup": "",
  "HamamatsuHam_DCAM-INTENSITY LUT INPUT MAX": "65535",
  "HamamatsuHam_DCAM-INTERNAL LINE SPEED UNITS": "METERS PER SECOND",
  "ZeissScope-AnswerTimeOut": "500.0000",
  "HamamatsuHam_DCAM-Name": "HamamatsuHam_DCAM",
  "HamamatsuHam_DCAM-OUTPUT TRIGGER KIND[2]": "EXPOSURE",
  "HamamatsuHam_DCAM-OUTPUT TRIGGER DELAY UNITS": "SECONDS",
  "HamamatsuHam_DCAM-OUTPUT TRIGGER KIND[1]": "EXPOSURE",
  "Core-XYStage": "",
  "COM10-Description": "Serial port driver (boost:asio)",
  "HamamatsuHam_DCAM-OUTPUT TRIGGER KIND[0]": "EXPOSURE",
  "HamamatsuHam_DCAM-INTERNAL LINE INTERVAL": "0.0097",
  "Core-AutoShutter": "0",
  "HamamatsuHam_DCAM-TRIGGER ACTIVE": "EDGE",
  "HamamatsuHam_DCAM-OUTPUT TRIGGER PRE HSYNC COUNT": "0",
  "HamamatsuHam_DCAM-CONVERSION FACTOR COEFF": "0.4700",
  "HamamatsuHam_DCAM-OUTPUT TRIGGER POLARITY[2]": "POSITIVE",
  "COM10-DelayBetweenCharsMs": "0.0000",
  "HamamatsuHam_DCAM-CameraName": "C13440-20C",
  "HamamatsuHam_DCAM-OUTPUT TRIGGER POLARITY[1]": "POSITIVE",
  "HamamatsuHam_DCAM-CCDTemperature": "-10.0000",
  "Core-Camera": "HamamatsuHam_DCAM",
  "HamamatsuHam_DCAM-OUTPUT TRIGGER POLARITY[0]": "POSITIVE",
  "HamamatsuHam_DCAM-EXPOSURE TIME UNITS": "MILLISECONDS",
  "HamamatsuHam_DCAM-READOUT DIRECTION": "DIVERGE",
  "COM10-StopBits": "1",
  "HamamatsuHam_DCAM-TransposeCorrection": "0",
  "COM10-DTR": "Disable",
  "HamamatsuHam_DCAM-OUTPUT TRIGGER PERIOD UNITS": "SECONDS",
  "COM10-Verbose": "1",
  "ZeissReflectorTurret-State": "3",
  "HamamatsuHam_DCAM-Trigger": "NORMAL",
  "COM10-AnswerTimeout": "500.0000",
  "HamamatsuHam_DCAM-INTENSITY LUT OUTPUT MIN": "0",
  "ZeissScope-Port": "COM10",
  "COM10-Name": "COM10",
  "HamamatsuHam_DCAM-TransposeXY": "0",
  "HamamatsuHam_DCAM-INTENSITY LUT INPUT MIN": "0",
  "HamamatsuHam_DCAM-Binning": "1x1",
  "HamamatsuHam_DCAM-TRIGGER DELAY": "0.0000",
  "Core-TimeoutMs": "5000",
  "ZeissReflectorTurret-Label": "4- ",
  "HamamatsuHam_DCAM-TRIGGER GLOBAL EXPOSURE": "GLOBAL RESET",
  "ZeissSidePort-State": "1",
  "HamamatsuHam_DCAM-EXTRACTION MODE": "OFF",
  "HamamatsuHam_DCAM-Description": "Hamamatsu device adapter 2.0.6.63",
  "COM10-Parity": "None",
  "HamamatsuHam_DCAM-MINIMUM ACQUISITION TIMEOUT": "60000",
  "COM10-BaudRate": "57600",
  "Core-AutoFocus": "",
  "HamamatsuHam_DCAM-CONVERSION FACTOR OFFSET": "100.0000",
  "HamamatsuHam_DCAM-VIEW MODE": "FULL CHIP",
  "HamamatsuHam_DCAM-TRIGGER TIMES": "1",
  "HamamatsuHam_DCAM-INTERNAL LINE SPEED": "0.6671",
  "ZeissSidePort-Label": "left",
  "Core-Galvo": "",
  "COM10-DataBits": "8",
  "HamamatsuHam_DCAM-PixelType": "16bit",
  "Core-Initialize": "1",
  "HamamatsuHam_DCAM-INTERNAL LINE INTERVAL UNITS": "MILLISECONDS",
  "HamamatsuHam_DCAM-HOT PIXEL CORRECT LEVEL": "STANDARD",
  "ZeissScope-Microscope Version": "Application version: ",
  "HamamatsuHam_DCAM-Camera Version": "4.31.B",
  "Core-Shutter": "",
  "ScopeDataKeys": [
    "HamamatsuHam_DCAM-OUTPUT TRIGGER PERIOD[2]",
    "HamamatsuHam_DCAM-OUTPUT TRIGGER PERIOD[1]",
    "ZeissReflectorTurret-Description",
    "ZeissSidePort-Name",
    "HamamatsuHam_DCAM-CameraID",
    "HamamatsuHam_DCAM-OUTPUT TRIGGER BASE SENSOR[2]",
    "HamamatsuHam_DCAM-OUTPUT TRIGGER PERIOD[0]",
    "HamamatsuHam_DCAM-TransposeMirrorX",
    "ZeissScope-Name",
    "HamamatsuHam_DCAM-ScanMode",
    "HamamatsuHam_DCAM-ReadoutTime",
    "HamamatsuHam_DCAM-MASTER PULSE BURST TIMES",
    "HamamatsuHam_DCAM-OUTPUT TRIGGER BASE SENSOR[1]",
    "HamamatsuHam_DCAM-TransposeMirrorY",
    "HamamatsuHam_DCAM-EXPOSURE FULL RANGE",
    "HamamatsuHam_DCAM-OUTPUT TRIGGER BASE SENSOR[0]",
    "HamamatsuHam_DCAM-VIEW CONTROL",
    "ZeissScope-Description",
    "Core-ImageProcessor",
    "ZeissSidePort-Description",
    "HamamatsuHam_DCAM-TRIGGER SOURCE",
    "HamamatsuHam_DCAM-OUTPUT TRIGGER SOURCE[2]",
    "HamamatsuHam_DCAM-MASTER PULSE TRIGGER SOURCE",
    "Core-SLM",
    "ZeissReflectorTurret-Name",
    "COM10-Fast USB to Serial",
    "HamamatsuHam_DCAM-TriggerPolarity",
    "HamamatsuHam_DCAM-MASTER PULSE MODE",
    "HamamatsuHam_DCAM-DEFECT CORRECT MODE",
    "HamamatsuHam_DCAM-OUTPUT TRIGGER SOURCE[1]",
    "HamamatsuHam_DCAM-SENSOR MODE",
    "ZeissScope-DefiniteFocusVersion",
    "HamamatsuHam_DCAM-ENHANCED VISUALIZATION MODE",
    "COM10-Handshaking",
    "HamamatsuHam_DCAM-INTENSITY LUT ENABLE",
    "HamamatsuHam_DCAM-Camera Bus",
    "HamamatsuHam_DCAM-Bits per Channel",
    "HamamatsuHam_DCAM-MASTER PULSE INTERVAL",
    "HamamatsuHam_DCAM-OUTPUT TRIGGER DELAY[2]",
    "HamamatsuHam_DCAM-OUTPUT TRIGGER SOURCE[0]",
    "HamamatsuHam_DCAM-OUTPUT TRIGGER DELAY[1]",
    "HamamatsuHam_DCAM-INTENSITY LUT OUTPUT MAX",
    "HamamatsuHam_DCAM-Exposure",
    "HamamatsuHam_DCAM-OUTPUT TRIGGER DELAY[0]",
    "Core-Focus",
    "Core-ChannelGroup",
    "HamamatsuHam_DCAM-INTENSITY LUT INPUT MAX",
    "HamamatsuHam_DCAM-INTERNAL LINE SPEED UNITS",
    "ZeissScope-AnswerTimeOut",
    "HamamatsuHam_DCAM-Name",
    "HamamatsuHam_DCAM-OUTPUT TRIGGER KIND[2]",
    "HamamatsuHam_DCAM-OUTPUT TRIGGER DELAY UNITS",
    "HamamatsuHam_DCAM-OUTPUT TRIGGER KIND[1]",
    "Core-XYStage",
    "COM10-Description",
    "HamamatsuHam_DCAM-OUTPUT TRIGGER KIND[0]",
    "HamamatsuHam_DCAM-INTERNAL LINE INTERVAL",
    "Core-AutoShutter",
    "HamamatsuHam_DCAM-TRIGGER ACTIVE",
    "HamamatsuHam_DCAM-OUTPUT TRIGGER PRE HSYNC COUNT",
    "HamamatsuHam_DCAM-CONVERSION FACTOR COEFF",
    "HamamatsuHam_DCAM-OUTPUT TRIGGER POLARITY[2]",
    "COM10-DelayBetweenCharsMs",
    "HamamatsuHam_DCAM-CameraName",
    "HamamatsuHam_DCAM-OUTPUT TRIGGER POLARITY[1]",
    "HamamatsuHam_DCAM-CCDTemperature",
    "Core-Camera",
    "HamamatsuHam_DCAM-OUTPUT TRIGGER POLARITY[0]",
    "HamamatsuHam_DCAM-EXPOSURE TIME UNITS",
    "HamamatsuHam_DCAM-READOUT DIRECTION",
    "COM10-StopBits",
    "HamamatsuHam_DCAM-TransposeCorrection",
    "COM10-DTR",
    "HamamatsuHam_DCAM-OUTPUT TRIGGER PERIOD UNITS",
    "COM10-Verbose",
    "ZeissReflectorTurret-State",
    "HamamatsuHam_DCAM-Trigger",
    "COM10-AnswerTimeout",
    "HamamatsuHam_DCAM-INTENSITY LUT OUTPUT MIN",
    "ZeissScope-Port",
    "COM10-Name",
    "HamamatsuHam_DCAM-TransposeXY",
    "HamamatsuHam_DCAM-INTENSITY LUT INPUT MIN",
    "HamamatsuHam_DCAM-Binning",
    "HamamatsuHam_DCAM-TRIGGER DELAY",
    "Core-TimeoutMs",
    "ZeissReflectorTurret-Label",
    "HamamatsuHam_DCAM-TRIGGER GLOBAL EXPOSURE",
    "ZeissSidePort-State",
    "HamamatsuHam_DCAM-EXTRACTION MODE",
    "HamamatsuHam_DCAM-Description",
    "COM10-Parity",
    "HamamatsuHam_DCAM-MINIMUM ACQUISITION TIMEOUT",
    "COM10-BaudRate",
    "Core-AutoFocus",
    "HamamatsuHam_DCAM-CONVERSION FACTOR OFFSET",
    "HamamatsuHam_DCAM-VIEW MODE",
    "HamamatsuHam_DCAM-TRIGGER TIMES",
    "HamamatsuHam_DCAM-INTERNAL LINE SPEED",
    "ZeissSidePort-Label",
    "Core-Galvo",
    "COM10-DataBits",
    "HamamatsuHam_DCAM-PixelType",
    "Core-Initialize",
    "HamamatsuHam_DCAM-INTERNAL LINE INTERVAL UNITS",
    "HamamatsuHam_DCAM-HOT PIXEL CORRECT LEVEL",
    "ZeissScope-Microscope Version",
    "HamamatsuHam_DCAM-Camera Version",
    "Core-Shutter"
  ],
  "UserData": {
    "Electron_Coeff": {
      "type": "STRING",
      "scalar": "0.470000"
    },
    "Electron_Offset": {
      "type": "STRING",
      "scalar": "100.000000"
    },
    "HamamatsuImageNr": {
      "type": "STRING",
      "scalar": "30"
    },
    "TimeReceivedByCore": {
      "type": "STRING",
      "scalar": "2023-03-22 15:09:36.793875"
    }
  },
  "FileName": "Default/img_channel000_position000_time000000030_z000.tif"
},
"Coords-Default/img_channel000_position000_time000000031_z000.tif": {
  "Frame": 31,
  "FrameIndex": 31,
  "PositionIndex": 0,
  "Slice": 0,
  "SliceIndex": 0,
  "ChannelIndex": 0
},
"Metadata-Default/img_channel000_position000_time000000031_z000.tif": {
  "Width": 1552,
  "Height": 1552,
  "PixelType": "GRAY16",
  "Frame": 31,
  "FrameIndex": 31,
  "PositionIndex": 0,
  "Slice": 0,
  "SliceIndex": 0,
  "ChannelIndex": 0,
  "UUID": "5860ea29-a961-4613-8c13-6046e4a1e230",
  "Camera": "HamamatsuHam_DCAM",
  "Binning": 1,
  "ROI": "240-228-1552-1552",
  "BitDepth": 16,
  "Exposure-ms": 20.00517293233083,
  "ElapsedTime-ms": 5931.0,
  "ImageNumber": 31,
  "ReceivedTime": "2023-03-22 15:09:36.825 +0100",
  "PixelSizeUm": 0.064484127,
  "PixelSizeAffine": "0.064484127;0.0;0.0;0.0;0.064484127;0.0",
  "PositionName": "Default",
  "HamamatsuHam_DCAM-OUTPUT TRIGGER PERIOD[2]": "0.0001",
  "HamamatsuHam_DCAM-OUTPUT TRIGGER PERIOD[1]": "0.0001",
  "ZeissReflectorTurret-Description": "Reflector Turret",
  "ZeissSidePort-Name": "ZeissSidePort",
  "HamamatsuHam_DCAM-CameraID": "S/N: 304183",
  "HamamatsuHam_DCAM-OUTPUT TRIGGER BASE SENSOR[2]": "ALL VIEWS",
  "HamamatsuHam_DCAM-OUTPUT TRIGGER PERIOD[0]": "0.0001",
  "HamamatsuHam_DCAM-TransposeMirrorX": "0",
  "ZeissScope-Name": "ZeissScope",
  "HamamatsuHam_DCAM-ScanMode": "2",
  "HamamatsuHam_DCAM-ReadoutTime": "0.0078",
  "HamamatsuHam_DCAM-MASTER PULSE BURST TIMES": "1",
  "HamamatsuHam_DCAM-OUTPUT TRIGGER BASE SENSOR[1]": "ALL VIEWS",
  "HamamatsuHam_DCAM-TransposeMirrorY": "0",
  "HamamatsuHam_DCAM-EXPOSURE FULL RANGE": "DISABLE",
  "HamamatsuHam_DCAM-OUTPUT TRIGGER BASE SENSOR[0]": "ALL VIEWS",
  "HamamatsuHam_DCAM-VIEW CONTROL": "FULL CHIP",
  "ZeissScope-Description": "Zeiss microscope CAN bus adapter",
  "Core-ImageProcessor": "",
  "ZeissSidePort-Description": "Side Port",
  "HamamatsuHam_DCAM-TRIGGER SOURCE": "EXTERNAL",
  "HamamatsuHam_DCAM-OUTPUT TRIGGER SOURCE[2]": "VSYNC",
  "HamamatsuHam_DCAM-MASTER PULSE TRIGGER SOURCE": "EXTERNAL",
  "Core-SLM": "",
  "ZeissReflectorTurret-Name": "ZeissReflectorTurret",
  "COM10-Fast USB to Serial": "Disable",
  "HamamatsuHam_DCAM-TriggerPolarity": "NEGATIVE",
  "HamamatsuHam_DCAM-MASTER PULSE MODE": "CONTINUOUS",
  "HamamatsuHam_DCAM-DEFECT CORRECT MODE": "ON",
  "HamamatsuHam_DCAM-OUTPUT TRIGGER SOURCE[1]": "VSYNC",
  "HamamatsuHam_DCAM-SENSOR MODE": "AREA",
  "ZeissScope-DefiniteFocusVersion": "1",
  "HamamatsuHam_DCAM-ENHANCED VISUALIZATION MODE": "DISABLE",
  "COM10-Handshaking": "Off",
  "HamamatsuHam_DCAM-INTENSITY LUT ENABLE": "DISABLE",
  "HamamatsuHam_DCAM-Camera Bus": "AS-FBD-1XCLD-2PE4L",
  "HamamatsuHam_DCAM-Bits per Channel": "16",
  "HamamatsuHam_DCAM-MASTER PULSE INTERVAL": "0.1000",
  "HamamatsuHam_DCAM-OUTPUT TRIGGER DELAY[2]": "0.0000",
  "HamamatsuHam_DCAM-OUTPUT TRIGGER SOURCE[0]": "VSYNC",
  "HamamatsuHam_DCAM-OUTPUT TRIGGER DELAY[1]": "0.0000",
  "HamamatsuHam_DCAM-INTENSITY LUT OUTPUT MAX": "255",
  "HamamatsuHam_DCAM-Exposure": "20.01",
  "HamamatsuHam_DCAM-OUTPUT TRIGGER DELAY[0]": "0.0000",
  "Core-Focus": "",
  "Core-ChannelGroup": "",
  "HamamatsuHam_DCAM-INTENSITY LUT INPUT MAX": "65535",
  "HamamatsuHam_DCAM-INTERNAL LINE SPEED UNITS": "METERS PER SECOND",
  "ZeissScope-AnswerTimeOut": "500.0000",
  "HamamatsuHam_DCAM-Name": "HamamatsuHam_DCAM",
  "HamamatsuHam_DCAM-OUTPUT TRIGGER KIND[2]": "EXPOSURE",
  "HamamatsuHam_DCAM-OUTPUT TRIGGER DELAY UNITS": "SECONDS",
  "HamamatsuHam_DCAM-OUTPUT TRIGGER KIND[1]": "EXPOSURE",
  "Core-XYStage": "",
  "COM10-Description": "Serial port driver (boost:asio)",
  "HamamatsuHam_DCAM-OUTPUT TRIGGER KIND[0]": "EXPOSURE",
  "HamamatsuHam_DCAM-INTERNAL LINE INTERVAL": "0.0097",
  "Core-AutoShutter": "0",
  "HamamatsuHam_DCAM-TRIGGER ACTIVE": "EDGE",
  "HamamatsuHam_DCAM-OUTPUT TRIGGER PRE HSYNC COUNT": "0",
  "HamamatsuHam_DCAM-CONVERSION FACTOR COEFF": "0.4700",
  "HamamatsuHam_DCAM-OUTPUT TRIGGER POLARITY[2]": "POSITIVE",
  "COM10-DelayBetweenCharsMs": "0.0000",
  "HamamatsuHam_DCAM-CameraName": "C13440-20C",
  "HamamatsuHam_DCAM-OUTPUT TRIGGER POLARITY[1]": "POSITIVE",
  "HamamatsuHam_DCAM-CCDTemperature": "-10.0000",
  "Core-Camera": "HamamatsuHam_DCAM",
  "HamamatsuHam_DCAM-OUTPUT TRIGGER POLARITY[0]": "POSITIVE",
  "HamamatsuHam_DCAM-EXPOSURE TIME UNITS": "MILLISECONDS",
  "HamamatsuHam_DCAM-READOUT DIRECTION": "DIVERGE",
  "COM10-StopBits": "1",
  "HamamatsuHam_DCAM-TransposeCorrection": "0",
  "COM10-DTR": "Disable",
  "HamamatsuHam_DCAM-OUTPUT TRIGGER PERIOD UNITS": "SECONDS",
  "COM10-Verbose": "1",
  "ZeissReflectorTurret-State": "3",
  "HamamatsuHam_DCAM-Trigger": "NORMAL",
  "COM10-AnswerTimeout": "500.0000",
  "HamamatsuHam_DCAM-INTENSITY LUT OUTPUT MIN": "0",
  "ZeissScope-Port": "COM10",
  "COM10-Name": "COM10",
  "HamamatsuHam_DCAM-TransposeXY": "0",
  "HamamatsuHam_DCAM-INTENSITY LUT INPUT MIN": "0",
  "HamamatsuHam_DCAM-Binning": "1x1",
  "HamamatsuHam_DCAM-TRIGGER DELAY": "0.0000",
  "Core-TimeoutMs": "5000",
  "ZeissReflectorTurret-Label": "4- ",
  "HamamatsuHam_DCAM-TRIGGER GLOBAL EXPOSURE": "GLOBAL RESET",
  "ZeissSidePort-State": "1",
  "HamamatsuHam_DCAM-EXTRACTION MODE": "OFF",
  "HamamatsuHam_DCAM-Description": "Hamamatsu device adapter 2.0.6.63",
  "COM10-Parity": "None",
  "HamamatsuHam_DCAM-MINIMUM ACQUISITION TIMEOUT": "60000",
  "COM10-BaudRate": "57600",
  "Core-AutoFocus": "",
  "HamamatsuHam_DCAM-CONVERSION FACTOR OFFSET": "100.0000",
  "HamamatsuHam_DCAM-VIEW MODE": "FULL CHIP",
  "HamamatsuHam_DCAM-TRIGGER TIMES": "1",
  "HamamatsuHam_DCAM-INTERNAL LINE SPEED": "0.6671",
  "ZeissSidePort-Label": "left",
  "Core-Galvo": "",
  "COM10-DataBits": "8",
  "HamamatsuHam_DCAM-PixelType": "16bit",
  "Core-Initialize": "1",
  "HamamatsuHam_DCAM-INTERNAL LINE INTERVAL UNITS": "MILLISECONDS",
  "HamamatsuHam_DCAM-HOT PIXEL CORRECT LEVEL": "STANDARD",
  "ZeissScope-Microscope Version": "Application version: ",
  "HamamatsuHam_DCAM-Camera Version": "4.31.B",
  "Core-Shutter": "",
  "ScopeDataKeys": [
    "HamamatsuHam_DCAM-OUTPUT TRIGGER PERIOD[2]",
    "HamamatsuHam_DCAM-OUTPUT TRIGGER PERIOD[1]",
    "ZeissReflectorTurret-Description",
    "ZeissSidePort-Name",
    "HamamatsuHam_DCAM-CameraID",
    "HamamatsuHam_DCAM-OUTPUT TRIGGER BASE SENSOR[2]",
    "HamamatsuHam_DCAM-OUTPUT TRIGGER PERIOD[0]",
    "HamamatsuHam_DCAM-TransposeMirrorX",
    "ZeissScope-Name",
    "HamamatsuHam_DCAM-ScanMode",
    "HamamatsuHam_DCAM-ReadoutTime",
    "HamamatsuHam_DCAM-MASTER PULSE BURST TIMES",
    "HamamatsuHam_DCAM-OUTPUT TRIGGER BASE SENSOR[1]",
    "HamamatsuHam_DCAM-TransposeMirrorY",
    "HamamatsuHam_DCAM-EXPOSURE FULL RANGE",
    "HamamatsuHam_DCAM-OUTPUT TRIGGER BASE SENSOR[0]",
    "HamamatsuHam_DCAM-VIEW CONTROL",
    "ZeissScope-Description",
    "Core-ImageProcessor",
    "ZeissSidePort-Description",
    "HamamatsuHam_DCAM-TRIGGER SOURCE",
    "HamamatsuHam_DCAM-OUTPUT TRIGGER SOURCE[2]",
    "HamamatsuHam_DCAM-MASTER PULSE TRIGGER SOURCE",
    "Core-SLM",
    "ZeissReflectorTurret-Name",
    "COM10-Fast USB to Serial",
    "HamamatsuHam_DCAM-TriggerPolarity",
    "HamamatsuHam_DCAM-MASTER PULSE MODE",
    "HamamatsuHam_DCAM-DEFECT CORRECT MODE",
    "HamamatsuHam_DCAM-OUTPUT TRIGGER SOURCE[1]",
    "HamamatsuHam_DCAM-SENSOR MODE",
    "ZeissScope-DefiniteFocusVersion",
    "HamamatsuHam_DCAM-ENHANCED VISUALIZATION MODE",
    "COM10-Handshaking",
    "HamamatsuHam_DCAM-INTENSITY LUT ENABLE",
    "HamamatsuHam_DCAM-Camera Bus",
    "HamamatsuHam_DCAM-Bits per Channel",
    "HamamatsuHam_DCAM-MASTER PULSE INTERVAL",
    "HamamatsuHam_DCAM-OUTPUT TRIGGER DELAY[2]",
    "HamamatsuHam_DCAM-OUTPUT TRIGGER SOURCE[0]",
    "HamamatsuHam_DCAM-OUTPUT TRIGGER DELAY[1]",
    "HamamatsuHam_DCAM-INTENSITY LUT OUTPUT MAX",
    "HamamatsuHam_DCAM-Exposure",
    "HamamatsuHam_DCAM-OUTPUT TRIGGER DELAY[0]",
    "Core-Focus",
    "Core-ChannelGroup",
    "HamamatsuHam_DCAM-INTENSITY LUT INPUT MAX",
    "HamamatsuHam_DCAM-INTERNAL LINE SPEED UNITS",
    "ZeissScope-AnswerTimeOut",
    "HamamatsuHam_DCAM-Name",
    "HamamatsuHam_DCAM-OUTPUT TRIGGER KIND[2]",
    "HamamatsuHam_DCAM-OUTPUT TRIGGER DELAY UNITS",
    "HamamatsuHam_DCAM-OUTPUT TRIGGER KIND[1]",
    "Core-XYStage",
    "COM10-Description",
    "HamamatsuHam_DCAM-OUTPUT TRIGGER KIND[0]",
    "HamamatsuHam_DCAM-INTERNAL LINE INTERVAL",
    "Core-AutoShutter",
    "HamamatsuHam_DCAM-TRIGGER ACTIVE",
    "HamamatsuHam_DCAM-OUTPUT TRIGGER PRE HSYNC COUNT",
    "HamamatsuHam_DCAM-CONVERSION FACTOR COEFF",
    "HamamatsuHam_DCAM-OUTPUT TRIGGER POLARITY[2]",
    "COM10-DelayBetweenCharsMs",
    "HamamatsuHam_DCAM-CameraName",
    "HamamatsuHam_DCAM-OUTPUT TRIGGER POLARITY[1]",
    "HamamatsuHam_DCAM-CCDTemperature",
    "Core-Camera",
    "HamamatsuHam_DCAM-OUTPUT TRIGGER POLARITY[0]",
    "HamamatsuHam_DCAM-EXPOSURE TIME UNITS",
    "HamamatsuHam_DCAM-READOUT DIRECTION",
    "COM10-StopBits",
    "HamamatsuHam_DCAM-TransposeCorrection",
    "COM10-DTR",
    "HamamatsuHam_DCAM-OUTPUT TRIGGER PERIOD UNITS",
    "COM10-Verbose",
    "ZeissReflectorTurret-State",
    "HamamatsuHam_DCAM-Trigger",
    "COM10-AnswerTimeout",
    "HamamatsuHam_DCAM-INTENSITY LUT OUTPUT MIN",
    "ZeissScope-Port",
    "COM10-Name",
    "HamamatsuHam_DCAM-TransposeXY",
    "HamamatsuHam_DCAM-INTENSITY LUT INPUT MIN",
    "HamamatsuHam_DCAM-Binning",
    "HamamatsuHam_DCAM-TRIGGER DELAY",
    "Core-TimeoutMs",
    "ZeissReflectorTurret-Label",
    "HamamatsuHam_DCAM-TRIGGER GLOBAL EXPOSURE",
    "ZeissSidePort-State",
    "HamamatsuHam_DCAM-EXTRACTION MODE",
    "HamamatsuHam_DCAM-Description",
    "COM10-Parity",
    "HamamatsuHam_DCAM-MINIMUM ACQUISITION TIMEOUT",
    "COM10-BaudRate",
    "Core-AutoFocus",
    "HamamatsuHam_DCAM-CONVERSION FACTOR OFFSET",
    "HamamatsuHam_DCAM-VIEW MODE",
    "HamamatsuHam_DCAM-TRIGGER TIMES",
    "HamamatsuHam_DCAM-INTERNAL LINE SPEED",
    "ZeissSidePort-Label",
    "Core-Galvo",
    "COM10-DataBits",
    "HamamatsuHam_DCAM-PixelType",
    "Core-Initialize",
    "HamamatsuHam_DCAM-INTERNAL LINE INTERVAL UNITS",
    "HamamatsuHam_DCAM-HOT PIXEL CORRECT LEVEL",
    "ZeissScope-Microscope Version",
    "HamamatsuHam_DCAM-Camera Version",
    "Core-Shutter"
  ],
  "UserData": {
    "Electron_Coeff": {
      "type": "STRING",
      "scalar": "0.470000"
    },
    "Electron_Offset": {
      "type": "STRING",
      "scalar": "100.000000"
    },
    "HamamatsuImageNr": {
      "type": "STRING",
      "scalar": "31"
    },
    "TimeReceivedByCore": {
      "type": "STRING",
      "scalar": "2023-03-22 15:09:36.822353"
    }
  },
  "FileName": "Default/img_channel000_position000_time000000031_z000.tif"
},
"Coords-Default/img_channel000_position000_time000000032_z000.tif": {
  "Frame": 32,
  "FrameIndex": 32,
  "PositionIndex": 0,
  "Slice": 0,
  "SliceIndex": 0,
  "ChannelIndex": 0
},
"Metadata-Default/img_channel000_position000_time000000032_z000.tif": {
  "Width": 1552,
  "Height": 1552,
  "PixelType": "GRAY16",
  "Frame": 32,
  "FrameIndex": 32,
  "PositionIndex": 0,
  "Slice": 0,
  "SliceIndex": 0,
  "ChannelIndex": 0,
  "UUID": "ea0dca69-19b5-4559-aecf-53b938251279",
  "Camera": "HamamatsuHam_DCAM",
  "Binning": 1,
  "ROI": "240-228-1552-1552",
  "BitDepth": 16,
  "Exposure-ms": 20.00517293233083,
  "ElapsedTime-ms": 5960.0,
  "ImageNumber": 32,
  "ReceivedTime": "2023-03-22 15:09:36.853 +0100",
  "PixelSizeUm": 0.064484127,
  "PixelSizeAffine": "0.064484127;0.0;0.0;0.0;0.064484127;0.0",
  "PositionName": "Default",
  "HamamatsuHam_DCAM-OUTPUT TRIGGER PERIOD[2]": "0.0001",
  "HamamatsuHam_DCAM-OUTPUT TRIGGER PERIOD[1]": "0.0001",
  "ZeissReflectorTurret-Description": "Reflector Turret",
  "ZeissSidePort-Name": "ZeissSidePort",
  "HamamatsuHam_DCAM-CameraID": "S/N: 304183",
  "HamamatsuHam_DCAM-OUTPUT TRIGGER BASE SENSOR[2]": "ALL VIEWS",
  "HamamatsuHam_DCAM-OUTPUT TRIGGER PERIOD[0]": "0.0001",
  "HamamatsuHam_DCAM-TransposeMirrorX": "0",
  "ZeissScope-Name": "ZeissScope",
  "HamamatsuHam_DCAM-ScanMode": "2",
  "HamamatsuHam_DCAM-ReadoutTime": "0.0078",
  "HamamatsuHam_DCAM-MASTER PULSE BURST TIMES": "1",
  "HamamatsuHam_DCAM-OUTPUT TRIGGER BASE SENSOR[1]": "ALL VIEWS",
  "HamamatsuHam_DCAM-TransposeMirrorY": "0",
  "HamamatsuHam_DCAM-EXPOSURE FULL RANGE": "DISABLE",
  "HamamatsuHam_DCAM-OUTPUT TRIGGER BASE SENSOR[0]": "ALL VIEWS",
  "HamamatsuHam_DCAM-VIEW CONTROL": "FULL CHIP",
  "ZeissScope-Description": "Zeiss microscope CAN bus adapter",
  "Core-ImageProcessor": "",
  "ZeissSidePort-Description": "Side Port",
  "HamamatsuHam_DCAM-TRIGGER SOURCE": "EXTERNAL",
  "HamamatsuHam_DCAM-OUTPUT TRIGGER SOURCE[2]": "VSYNC",
  "HamamatsuHam_DCAM-MASTER PULSE TRIGGER SOURCE": "EXTERNAL",
  "Core-SLM": "",
  "ZeissReflectorTurret-Name": "ZeissReflectorTurret",
  "COM10-Fast USB to Serial": "Disable",
  "HamamatsuHam_DCAM-TriggerPolarity": "NEGATIVE",
  "HamamatsuHam_DCAM-MASTER PULSE MODE": "CONTINUOUS",
  "HamamatsuHam_DCAM-DEFECT CORRECT MODE": "ON",
  "HamamatsuHam_DCAM-OUTPUT TRIGGER SOURCE[1]": "VSYNC",
  "HamamatsuHam_DCAM-SENSOR MODE": "AREA",
  "ZeissScope-DefiniteFocusVersion": "1",
  "HamamatsuHam_DCAM-ENHANCED VISUALIZATION MODE": "DISABLE",
  "COM10-Handshaking": "Off",
  "HamamatsuHam_DCAM-INTENSITY LUT ENABLE": "DISABLE",
  "HamamatsuHam_DCAM-Camera Bus": "AS-FBD-1XCLD-2PE4L",
  "HamamatsuHam_DCAM-Bits per Channel": "16",
  "HamamatsuHam_DCAM-MASTER PULSE INTERVAL": "0.1000",
  "HamamatsuHam_DCAM-OUTPUT TRIGGER DELAY[2]": "0.0000",
  "HamamatsuHam_DCAM-OUTPUT TRIGGER SOURCE[0]": "VSYNC",
  "HamamatsuHam_DCAM-OUTPUT TRIGGER DELAY[1]": "0.0000",
  "HamamatsuHam_DCAM-INTENSITY LUT OUTPUT MAX": "255",
  "HamamatsuHam_DCAM-Exposure": "20.01",
  "HamamatsuHam_DCAM-OUTPUT TRIGGER DELAY[0]": "0.0000",
  "Core-Focus": "",
  "Core-ChannelGroup": "",
  "HamamatsuHam_DCAM-INTENSITY LUT INPUT MAX": "65535",
  "HamamatsuHam_DCAM-INTERNAL LINE SPEED UNITS": "METERS PER SECOND",
  "ZeissScope-AnswerTimeOut": "500.0000",
  "HamamatsuHam_DCAM-Name": "HamamatsuHam_DCAM",
  "HamamatsuHam_DCAM-OUTPUT TRIGGER KIND[2]": "EXPOSURE",
  "HamamatsuHam_DCAM-OUTPUT TRIGGER DELAY UNITS": "SECONDS",
  "HamamatsuHam_DCAM-OUTPUT TRIGGER KIND[1]": "EXPOSURE",
  "Core-XYStage": "",
  "COM10-Description": "Serial port driver (boost:asio)",
  "HamamatsuHam_DCAM-OUTPUT TRIGGER KIND[0]": "EXPOSURE",
  "HamamatsuHam_DCAM-INTERNAL LINE INTERVAL": "0.0097",
  "Core-AutoShutter": "0",
  "HamamatsuHam_DCAM-TRIGGER ACTIVE": "EDGE",
  "HamamatsuHam_DCAM-OUTPUT TRIGGER PRE HSYNC COUNT": "0",
  "HamamatsuHam_DCAM-CONVERSION FACTOR COEFF": "0.4700",
  "HamamatsuHam_DCAM-OUTPUT TRIGGER POLARITY[2]": "POSITIVE",
  "COM10-DelayBetweenCharsMs": "0.0000",
  "HamamatsuHam_DCAM-CameraName": "C13440-20C",
  "HamamatsuHam_DCAM-OUTPUT TRIGGER POLARITY[1]": "POSITIVE",
  "HamamatsuHam_DCAM-CCDTemperature": "-10.0000",
  "Core-Camera": "HamamatsuHam_DCAM",
  "HamamatsuHam_DCAM-OUTPUT TRIGGER POLARITY[0]": "POSITIVE",
  "HamamatsuHam_DCAM-EXPOSURE TIME UNITS": "MILLISECONDS",
  "HamamatsuHam_DCAM-READOUT DIRECTION": "DIVERGE",
  "COM10-StopBits": "1",
  "HamamatsuHam_DCAM-TransposeCorrection": "0",
  "COM10-DTR": "Disable",
  "HamamatsuHam_DCAM-OUTPUT TRIGGER PERIOD UNITS": "SECONDS",
  "COM10-Verbose": "1",
  "ZeissReflectorTurret-State": "3",
  "HamamatsuHam_DCAM-Trigger": "NORMAL",
  "COM10-AnswerTimeout": "500.0000",
  "HamamatsuHam_DCAM-INTENSITY LUT OUTPUT MIN": "0",
  "ZeissScope-Port": "COM10",
  "COM10-Name": "COM10",
  "HamamatsuHam_DCAM-TransposeXY": "0",
  "HamamatsuHam_DCAM-INTENSITY LUT INPUT MIN": "0",
  "HamamatsuHam_DCAM-Binning": "1x1",
  "HamamatsuHam_DCAM-TRIGGER DELAY": "0.0000",
  "Core-TimeoutMs": "5000",
  "ZeissReflectorTurret-Label": "4- ",
  "HamamatsuHam_DCAM-TRIGGER GLOBAL EXPOSURE": "GLOBAL RESET",
  "ZeissSidePort-State": "1",
  "HamamatsuHam_DCAM-EXTRACTION MODE": "OFF",
  "HamamatsuHam_DCAM-Description": "Hamamatsu device adapter 2.0.6.63",
  "COM10-Parity": "None",
  "HamamatsuHam_DCAM-MINIMUM ACQUISITION TIMEOUT": "60000",
  "COM10-BaudRate": "57600",
  "Core-AutoFocus": "",
  "HamamatsuHam_DCAM-CONVERSION FACTOR OFFSET": "100.0000",
  "HamamatsuHam_DCAM-VIEW MODE": "FULL CHIP",
  "HamamatsuHam_DCAM-TRIGGER TIMES": "1",
  "HamamatsuHam_DCAM-INTERNAL LINE SPEED": "0.6671",
  "ZeissSidePort-Label": "left",
  "Core-Galvo": "",
  "COM10-DataBits": "8",
  "HamamatsuHam_DCAM-PixelType": "16bit",
  "Core-Initialize": "1",
  "HamamatsuHam_DCAM-INTERNAL LINE INTERVAL UNITS": "MILLISECONDS",
  "HamamatsuHam_DCAM-HOT PIXEL CORRECT LEVEL": "STANDARD",
  "ZeissScope-Microscope Version": "Application version: ",
  "HamamatsuHam_DCAM-Camera Version": "4.31.B",
  "Core-Shutter": "",
  "ScopeDataKeys": [
    "HamamatsuHam_DCAM-OUTPUT TRIGGER PERIOD[2]",
    "HamamatsuHam_DCAM-OUTPUT TRIGGER PERIOD[1]",
    "ZeissReflectorTurret-Description",
    "ZeissSidePort-Name",
    "HamamatsuHam_DCAM-CameraID",
    "HamamatsuHam_DCAM-OUTPUT TRIGGER BASE SENSOR[2]",
    "HamamatsuHam_DCAM-OUTPUT TRIGGER PERIOD[0]",
    "HamamatsuHam_DCAM-TransposeMirrorX",
    "ZeissScope-Name",
    "HamamatsuHam_DCAM-ScanMode",
    "HamamatsuHam_DCAM-ReadoutTime",
    "HamamatsuHam_DCAM-MASTER PULSE BURST TIMES",
    "HamamatsuHam_DCAM-OUTPUT TRIGGER BASE SENSOR[1]",
    "HamamatsuHam_DCAM-TransposeMirrorY",
    "HamamatsuHam_DCAM-EXPOSURE FULL RANGE",
    "HamamatsuHam_DCAM-OUTPUT TRIGGER BASE SENSOR[0]",
    "HamamatsuHam_DCAM-VIEW CONTROL",
    "ZeissScope-Description",
    "Core-ImageProcessor",
    "ZeissSidePort-Description",
    "HamamatsuHam_DCAM-TRIGGER SOURCE",
    "HamamatsuHam_DCAM-OUTPUT TRIGGER SOURCE[2]",
    "HamamatsuHam_DCAM-MASTER PULSE TRIGGER SOURCE",
    "Core-SLM",
    "ZeissReflectorTurret-Name",
    "COM10-Fast USB to Serial",
    "HamamatsuHam_DCAM-TriggerPolarity",
    "HamamatsuHam_DCAM-MASTER PULSE MODE",
    "HamamatsuHam_DCAM-DEFECT CORRECT MODE",
    "HamamatsuHam_DCAM-OUTPUT TRIGGER SOURCE[1]",
    "HamamatsuHam_DCAM-SENSOR MODE",
    "ZeissScope-DefiniteFocusVersion",
    "HamamatsuHam_DCAM-ENHANCED VISUALIZATION MODE",
    "COM10-Handshaking",
    "HamamatsuHam_DCAM-INTENSITY LUT ENABLE",
    "HamamatsuHam_DCAM-Camera Bus",
    "HamamatsuHam_DCAM-Bits per Channel",
    "HamamatsuHam_DCAM-MASTER PULSE INTERVAL",
    "HamamatsuHam_DCAM-OUTPUT TRIGGER DELAY[2]",
    "HamamatsuHam_DCAM-OUTPUT TRIGGER SOURCE[0]",
    "HamamatsuHam_DCAM-OUTPUT TRIGGER DELAY[1]",
    "HamamatsuHam_DCAM-INTENSITY LUT OUTPUT MAX",
    "HamamatsuHam_DCAM-Exposure",
    "HamamatsuHam_DCAM-OUTPUT TRIGGER DELAY[0]",
    "Core-Focus",
    "Core-ChannelGroup",
    "HamamatsuHam_DCAM-INTENSITY LUT INPUT MAX",
    "HamamatsuHam_DCAM-INTERNAL LINE SPEED UNITS",
    "ZeissScope-AnswerTimeOut",
    "HamamatsuHam_DCAM-Name",
    "HamamatsuHam_DCAM-OUTPUT TRIGGER KIND[2]",
    "HamamatsuHam_DCAM-OUTPUT TRIGGER DELAY UNITS",
    "HamamatsuHam_DCAM-OUTPUT TRIGGER KIND[1]",
    "Core-XYStage",
    "COM10-Description",
    "HamamatsuHam_DCAM-OUTPUT TRIGGER KIND[0]",
    "HamamatsuHam_DCAM-INTERNAL LINE INTERVAL",
    "Core-AutoShutter",
    "HamamatsuHam_DCAM-TRIGGER ACTIVE",
    "HamamatsuHam_DCAM-OUTPUT TRIGGER PRE HSYNC COUNT",
    "HamamatsuHam_DCAM-CONVERSION FACTOR COEFF",
    "HamamatsuHam_DCAM-OUTPUT TRIGGER POLARITY[2]",
    "COM10-DelayBetweenCharsMs",
    "HamamatsuHam_DCAM-CameraName",
    "HamamatsuHam_DCAM-OUTPUT TRIGGER POLARITY[1]",
    "HamamatsuHam_DCAM-CCDTemperature",
    "Core-Camera",
    "HamamatsuHam_DCAM-OUTPUT TRIGGER POLARITY[0]",
    "HamamatsuHam_DCAM-EXPOSURE TIME UNITS",
    "HamamatsuHam_DCAM-READOUT DIRECTION",
    "COM10-StopBits",
    "HamamatsuHam_DCAM-TransposeCorrection",
    "COM10-DTR",
    "HamamatsuHam_DCAM-OUTPUT TRIGGER PERIOD UNITS",
    "COM10-Verbose",
    "ZeissReflectorTurret-State",
    "HamamatsuHam_DCAM-Trigger",
    "COM10-AnswerTimeout",
    "HamamatsuHam_DCAM-INTENSITY LUT OUTPUT MIN",
    "ZeissScope-Port",
    "COM10-Name",
    "HamamatsuHam_DCAM-TransposeXY",
    "HamamatsuHam_DCAM-INTENSITY LUT INPUT MIN",
    "HamamatsuHam_DCAM-Binning",
    "HamamatsuHam_DCAM-TRIGGER DELAY",
    "Core-TimeoutMs",
    "ZeissReflectorTurret-Label",
    "HamamatsuHam_DCAM-TRIGGER GLOBAL EXPOSURE",
    "ZeissSidePort-State",
    "HamamatsuHam_DCAM-EXTRACTION MODE",
    "HamamatsuHam_DCAM-Description",
    "COM10-Parity",
    "HamamatsuHam_DCAM-MINIMUM ACQUISITION TIMEOUT",
    "COM10-BaudRate",
    "Core-AutoFocus",
    "HamamatsuHam_DCAM-CONVERSION FACTOR OFFSET",
    "HamamatsuHam_DCAM-VIEW MODE",
    "HamamatsuHam_DCAM-TRIGGER TIMES",
    "HamamatsuHam_DCAM-INTERNAL LINE SPEED",
    "ZeissSidePort-Label",
    "Core-Galvo",
    "COM10-DataBits",
    "HamamatsuHam_DCAM-PixelType",
    "Core-Initialize",
    "HamamatsuHam_DCAM-INTERNAL LINE INTERVAL UNITS",
    "HamamatsuHam_DCAM-HOT PIXEL CORRECT LEVEL",
    "ZeissScope-Microscope Version",
    "HamamatsuHam_DCAM-Camera Version",
    "Core-Shutter"
  ],
  "UserData": {
    "Electron_Coeff": {
      "type": "STRING",
      "scalar": "0.470000"
    },
    "Electron_Offset": {
      "type": "STRING",
      "scalar": "100.000000"
    },
    "HamamatsuImageNr": {
      "type": "STRING",
      "scalar": "32"
    },
    "TimeReceivedByCore": {
      "type": "STRING",
      "scalar": "2023-03-22 15:09:36.850851"
    }
  },
  "FileName": "Default/img_channel000_position000_time000000032_z000.tif"
},
"Coords-Default/img_channel000_position000_time000000033_z000.tif": {
  "Frame": 33,
  "FrameIndex": 33,
  "PositionIndex": 0,
  "Slice": 0,
  "SliceIndex": 0,
  "ChannelIndex": 0
},
"Metadata-Default/img_channel000_position000_time000000033_z000.tif": {
  "Width": 1552,
  "Height": 1552,
  "PixelType": "GRAY16",
  "Frame": 33,
  "FrameIndex": 33,
  "PositionIndex": 0,
  "Slice": 0,
  "SliceIndex": 0,
  "ChannelIndex": 0,
  "UUID": "8156b524-2dee-4289-aa3f-7d4544d3a4de",
  "Camera": "HamamatsuHam_DCAM",
  "Binning": 1,
  "ROI": "240-228-1552-1552",
  "BitDepth": 16,
  "Exposure-ms": 20.00517293233083,
  "ElapsedTime-ms": 5988.0,
  "ImageNumber": 33,
  "ReceivedTime": "2023-03-22 15:09:36.882 +0100",
  "PixelSizeUm": 0.064484127,
  "PixelSizeAffine": "0.064484127;0.0;0.0;0.0;0.064484127;0.0",
  "PositionName": "Default",
  "HamamatsuHam_DCAM-OUTPUT TRIGGER PERIOD[2]": "0.0001",
  "HamamatsuHam_DCAM-OUTPUT TRIGGER PERIOD[1]": "0.0001",
  "ZeissReflectorTurret-Description": "Reflector Turret",
  "ZeissSidePort-Name": "ZeissSidePort",
  "HamamatsuHam_DCAM-CameraID": "S/N: 304183",
  "HamamatsuHam_DCAM-OUTPUT TRIGGER BASE SENSOR[2]": "ALL VIEWS",
  "HamamatsuHam_DCAM-OUTPUT TRIGGER PERIOD[0]": "0.0001",
  "HamamatsuHam_DCAM-TransposeMirrorX": "0",
  "ZeissScope-Name": "ZeissScope",
  "HamamatsuHam_DCAM-ScanMode": "2",
  "HamamatsuHam_DCAM-ReadoutTime": "0.0078",
  "HamamatsuHam_DCAM-MASTER PULSE BURST TIMES": "1",
  "HamamatsuHam_DCAM-OUTPUT TRIGGER BASE SENSOR[1]": "ALL VIEWS",
  "HamamatsuHam_DCAM-TransposeMirrorY": "0",
  "HamamatsuHam_DCAM-EXPOSURE FULL RANGE": "DISABLE",
  "HamamatsuHam_DCAM-OUTPUT TRIGGER BASE SENSOR[0]": "ALL VIEWS",
  "HamamatsuHam_DCAM-VIEW CONTROL": "FULL CHIP",
  "ZeissScope-Description": "Zeiss microscope CAN bus adapter",
  "Core-ImageProcessor": "",
  "ZeissSidePort-Description": "Side Port",
  "HamamatsuHam_DCAM-TRIGGER SOURCE": "EXTERNAL",
  "HamamatsuHam_DCAM-OUTPUT TRIGGER SOURCE[2]": "VSYNC",
  "HamamatsuHam_DCAM-MASTER PULSE TRIGGER SOURCE": "EXTERNAL",
  "Core-SLM": "",
  "ZeissReflectorTurret-Name": "ZeissReflectorTurret",
  "COM10-Fast USB to Serial": "Disable",
  "HamamatsuHam_DCAM-TriggerPolarity": "NEGATIVE",
  "HamamatsuHam_DCAM-MASTER PULSE MODE": "CONTINUOUS",
  "HamamatsuHam_DCAM-DEFECT CORRECT MODE": "ON",
  "HamamatsuHam_DCAM-OUTPUT TRIGGER SOURCE[1]": "VSYNC",
  "HamamatsuHam_DCAM-SENSOR MODE": "AREA",
  "ZeissScope-DefiniteFocusVersion": "1",
  "HamamatsuHam_DCAM-ENHANCED VISUALIZATION MODE": "DISABLE",
  "COM10-Handshaking": "Off",
  "HamamatsuHam_DCAM-INTENSITY LUT ENABLE": "DISABLE",
  "HamamatsuHam_DCAM-Camera Bus": "AS-FBD-1XCLD-2PE4L",
  "HamamatsuHam_DCAM-Bits per Channel": "16",
  "HamamatsuHam_DCAM-MASTER PULSE INTERVAL": "0.1000",
  "HamamatsuHam_DCAM-OUTPUT TRIGGER DELAY[2]": "0.0000",
  "HamamatsuHam_DCAM-OUTPUT TRIGGER SOURCE[0]": "VSYNC",
  "HamamatsuHam_DCAM-OUTPUT TRIGGER DELAY[1]": "0.0000",
  "HamamatsuHam_DCAM-INTENSITY LUT OUTPUT MAX": "255",
  "HamamatsuHam_DCAM-Exposure": "20.01",
  "HamamatsuHam_DCAM-OUTPUT TRIGGER DELAY[0]": "0.0000",
  "Core-Focus": "",
  "Core-ChannelGroup": "",
  "HamamatsuHam_DCAM-INTENSITY LUT INPUT MAX": "65535",
  "HamamatsuHam_DCAM-INTERNAL LINE SPEED UNITS": "METERS PER SECOND",
  "ZeissScope-AnswerTimeOut": "500.0000",
  "HamamatsuHam_DCAM-Name": "HamamatsuHam_DCAM",
  "HamamatsuHam_DCAM-OUTPUT TRIGGER KIND[2]": "EXPOSURE",
  "HamamatsuHam_DCAM-OUTPUT TRIGGER DELAY UNITS": "SECONDS",
  "HamamatsuHam_DCAM-OUTPUT TRIGGER KIND[1]": "EXPOSURE",
  "Core-XYStage": "",
  "COM10-Description": "Serial port driver (boost:asio)",
  "HamamatsuHam_DCAM-OUTPUT TRIGGER KIND[0]": "EXPOSURE",
  "HamamatsuHam_DCAM-INTERNAL LINE INTERVAL": "0.0097",
  "Core-AutoShutter": "0",
  "HamamatsuHam_DCAM-TRIGGER ACTIVE": "EDGE",
  "HamamatsuHam_DCAM-OUTPUT TRIGGER PRE HSYNC COUNT": "0",
  "HamamatsuHam_DCAM-CONVERSION FACTOR COEFF": "0.4700",
  "HamamatsuHam_DCAM-OUTPUT TRIGGER POLARITY[2]": "POSITIVE",
  "COM10-DelayBetweenCharsMs": "0.0000",
  "HamamatsuHam_DCAM-CameraName": "C13440-20C",
  "HamamatsuHam_DCAM-OUTPUT TRIGGER POLARITY[1]": "POSITIVE",
  "HamamatsuHam_DCAM-CCDTemperature": "-10.0000",
  "Core-Camera": "HamamatsuHam_DCAM",
  "HamamatsuHam_DCAM-OUTPUT TRIGGER POLARITY[0]": "POSITIVE",
  "HamamatsuHam_DCAM-EXPOSURE TIME UNITS": "MILLISECONDS",
  "HamamatsuHam_DCAM-READOUT DIRECTION": "DIVERGE",
  "COM10-StopBits": "1",
  "HamamatsuHam_DCAM-TransposeCorrection": "0",
  "COM10-DTR": "Disable",
  "HamamatsuHam_DCAM-OUTPUT TRIGGER PERIOD UNITS": "SECONDS",
  "COM10-Verbose": "1",
  "ZeissReflectorTurret-State": "3",
  "HamamatsuHam_DCAM-Trigger": "NORMAL",
  "COM10-AnswerTimeout": "500.0000",
  "HamamatsuHam_DCAM-INTENSITY LUT OUTPUT MIN": "0",
  "ZeissScope-Port": "COM10",
  "COM10-Name": "COM10",
  "HamamatsuHam_DCAM-TransposeXY": "0",
  "HamamatsuHam_DCAM-INTENSITY LUT INPUT MIN": "0",
  "HamamatsuHam_DCAM-Binning": "1x1",
  "HamamatsuHam_DCAM-TRIGGER DELAY": "0.0000",
  "Core-TimeoutMs": "5000",
  "ZeissReflectorTurret-Label": "4- ",
  "HamamatsuHam_DCAM-TRIGGER GLOBAL EXPOSURE": "GLOBAL RESET",
  "ZeissSidePort-State": "1",
  "HamamatsuHam_DCAM-EXTRACTION MODE": "OFF",
  "HamamatsuHam_DCAM-Description": "Hamamatsu device adapter 2.0.6.63",
  "COM10-Parity": "None",
  "HamamatsuHam_DCAM-MINIMUM ACQUISITION TIMEOUT": "60000",
  "COM10-BaudRate": "57600",
  "Core-AutoFocus": "",
  "HamamatsuHam_DCAM-CONVERSION FACTOR OFFSET": "100.0000",
  "HamamatsuHam_DCAM-VIEW MODE": "FULL CHIP",
  "HamamatsuHam_DCAM-TRIGGER TIMES": "1",
  "HamamatsuHam_DCAM-INTERNAL LINE SPEED": "0.6671",
  "ZeissSidePort-Label": "left",
  "Core-Galvo": "",
  "COM10-DataBits": "8",
  "HamamatsuHam_DCAM-PixelType": "16bit",
  "Core-Initialize": "1",
  "HamamatsuHam_DCAM-INTERNAL LINE INTERVAL UNITS": "MILLISECONDS",
  "HamamatsuHam_DCAM-HOT PIXEL CORRECT LEVEL": "STANDARD",
  "ZeissScope-Microscope Version": "Application version: ",
  "HamamatsuHam_DCAM-Camera Version": "4.31.B",
  "Core-Shutter": "",
  "ScopeDataKeys": [
    "HamamatsuHam_DCAM-OUTPUT TRIGGER PERIOD[2]",
    "HamamatsuHam_DCAM-OUTPUT TRIGGER PERIOD[1]",
    "ZeissReflectorTurret-Description",
    "ZeissSidePort-Name",
    "HamamatsuHam_DCAM-CameraID",
    "HamamatsuHam_DCAM-OUTPUT TRIGGER BASE SENSOR[2]",
    "HamamatsuHam_DCAM-OUTPUT TRIGGER PERIOD[0]",
    "HamamatsuHam_DCAM-TransposeMirrorX",
    "ZeissScope-Name",
    "HamamatsuHam_DCAM-ScanMode",
    "HamamatsuHam_DCAM-ReadoutTime",
    "HamamatsuHam_DCAM-MASTER PULSE BURST TIMES",
    "HamamatsuHam_DCAM-OUTPUT TRIGGER BASE SENSOR[1]",
    "HamamatsuHam_DCAM-TransposeMirrorY",
    "HamamatsuHam_DCAM-EXPOSURE FULL RANGE",
    "HamamatsuHam_DCAM-OUTPUT TRIGGER BASE SENSOR[0]",
    "HamamatsuHam_DCAM-VIEW CONTROL",
    "ZeissScope-Description",
    "Core-ImageProcessor",
    "ZeissSidePort-Description",
    "HamamatsuHam_DCAM-TRIGGER SOURCE",
    "HamamatsuHam_DCAM-OUTPUT TRIGGER SOURCE[2]",
    "HamamatsuHam_DCAM-MASTER PULSE TRIGGER SOURCE",
    "Core-SLM",
    "ZeissReflectorTurret-Name",
    "COM10-Fast USB to Serial",
    "HamamatsuHam_DCAM-TriggerPolarity",
    "HamamatsuHam_DCAM-MASTER PULSE MODE",
    "HamamatsuHam_DCAM-DEFECT CORRECT MODE",
    "HamamatsuHam_DCAM-OUTPUT TRIGGER SOURCE[1]",
    "HamamatsuHam_DCAM-SENSOR MODE",
    "ZeissScope-DefiniteFocusVersion",
    "HamamatsuHam_DCAM-ENHANCED VISUALIZATION MODE",
    "COM10-Handshaking",
    "HamamatsuHam_DCAM-INTENSITY LUT ENABLE",
    "HamamatsuHam_DCAM-Camera Bus",
    "HamamatsuHam_DCAM-Bits per Channel",
    "HamamatsuHam_DCAM-MASTER PULSE INTERVAL",
    "HamamatsuHam_DCAM-OUTPUT TRIGGER DELAY[2]",
    "HamamatsuHam_DCAM-OUTPUT TRIGGER SOURCE[0]",
    "HamamatsuHam_DCAM-OUTPUT TRIGGER DELAY[1]",
    "HamamatsuHam_DCAM-INTENSITY LUT OUTPUT MAX",
    "HamamatsuHam_DCAM-Exposure",
    "HamamatsuHam_DCAM-OUTPUT TRIGGER DELAY[0]",
    "Core-Focus",
    "Core-ChannelGroup",
    "HamamatsuHam_DCAM-INTENSITY LUT INPUT MAX",
    "HamamatsuHam_DCAM-INTERNAL LINE SPEED UNITS",
    "ZeissScope-AnswerTimeOut",
    "HamamatsuHam_DCAM-Name",
    "HamamatsuHam_DCAM-OUTPUT TRIGGER KIND[2]",
    "HamamatsuHam_DCAM-OUTPUT TRIGGER DELAY UNITS",
    "HamamatsuHam_DCAM-OUTPUT TRIGGER KIND[1]",
    "Core-XYStage",
    "COM10-Description",
    "HamamatsuHam_DCAM-OUTPUT TRIGGER KIND[0]",
    "HamamatsuHam_DCAM-INTERNAL LINE INTERVAL",
    "Core-AutoShutter",
    "HamamatsuHam_DCAM-TRIGGER ACTIVE",
    "HamamatsuHam_DCAM-OUTPUT TRIGGER PRE HSYNC COUNT",
    "HamamatsuHam_DCAM-CONVERSION FACTOR COEFF",
    "HamamatsuHam_DCAM-OUTPUT TRIGGER POLARITY[2]",
    "COM10-DelayBetweenCharsMs",
    "HamamatsuHam_DCAM-CameraName",
    "HamamatsuHam_DCAM-OUTPUT TRIGGER POLARITY[1]",
    "HamamatsuHam_DCAM-CCDTemperature",
    "Core-Camera",
    "HamamatsuHam_DCAM-OUTPUT TRIGGER POLARITY[0]",
    "HamamatsuHam_DCAM-EXPOSURE TIME UNITS",
    "HamamatsuHam_DCAM-READOUT DIRECTION",
    "COM10-StopBits",
    "HamamatsuHam_DCAM-TransposeCorrection",
    "COM10-DTR",
    "HamamatsuHam_DCAM-OUTPUT TRIGGER PERIOD UNITS",
    "COM10-Verbose",
    "ZeissReflectorTurret-State",
    "HamamatsuHam_DCAM-Trigger",
    "COM10-AnswerTimeout",
    "HamamatsuHam_DCAM-INTENSITY LUT OUTPUT MIN",
    "ZeissScope-Port",
    "COM10-Name",
    "HamamatsuHam_DCAM-TransposeXY",
    "HamamatsuHam_DCAM-INTENSITY LUT INPUT MIN",
    "HamamatsuHam_DCAM-Binning",
    "HamamatsuHam_DCAM-TRIGGER DELAY",
    "Core-TimeoutMs",
    "ZeissReflectorTurret-Label",
    "HamamatsuHam_DCAM-TRIGGER GLOBAL EXPOSURE",
    "ZeissSidePort-State",
    "HamamatsuHam_DCAM-EXTRACTION MODE",
    "HamamatsuHam_DCAM-Description",
    "COM10-Parity",
    "HamamatsuHam_DCAM-MINIMUM ACQUISITION TIMEOUT",
    "COM10-BaudRate",
    "Core-AutoFocus",
    "HamamatsuHam_DCAM-CONVERSION FACTOR OFFSET",
    "HamamatsuHam_DCAM-VIEW MODE",
    "HamamatsuHam_DCAM-TRIGGER TIMES",
    "HamamatsuHam_DCAM-INTERNAL LINE SPEED",
    "ZeissSidePort-Label",
    "Core-Galvo",
    "COM10-DataBits",
    "HamamatsuHam_DCAM-PixelType",
    "Core-Initialize",
    "HamamatsuHam_DCAM-INTERNAL LINE INTERVAL UNITS",
    "HamamatsuHam_DCAM-HOT PIXEL CORRECT LEVEL",
    "ZeissScope-Microscope Version",
    "HamamatsuHam_DCAM-Camera Version",
    "Core-Shutter"
  ],
  "UserData": {
    "Electron_Coeff": {
      "type": "STRING",
      "scalar": "0.470000"
    },
    "Electron_Offset": {
      "type": "STRING",
      "scalar": "100.000000"
    },
    "HamamatsuImageNr": {
      "type": "STRING",
      "scalar": "33"
    },
    "TimeReceivedByCore": {
      "type": "STRING",
      "scalar": "2023-03-22 15:09:36.879531"
    }
  },
  "FileName": "Default/img_channel000_position000_time000000033_z000.tif"
},
"Coords-Default/img_channel000_position000_time000000034_z000.tif": {
  "Frame": 34,
  "FrameIndex": 34,
  "PositionIndex": 0,
  "Slice": 0,
  "SliceIndex": 0,
  "ChannelIndex": 0
},
"Metadata-Default/img_channel000_position000_time000000034_z000.tif": {
  "Width": 1552,
  "Height": 1552,
  "PixelType": "GRAY16",
  "Frame": 34,
  "FrameIndex": 34,
  "PositionIndex": 0,
  "Slice": 0,
  "SliceIndex": 0,
  "ChannelIndex": 0,
  "UUID": "e1e6b00e-04e5-4ac1-bd2c-8665860aa426",
  "Camera": "HamamatsuHam_DCAM",
  "Binning": 1,
  "ROI": "240-228-1552-1552",
  "BitDepth": 16,
  "Exposure-ms": 20.00517293233083,
  "ElapsedTime-ms": 6017.0,
  "ImageNumber": 34,
  "ReceivedTime": "2023-03-22 15:09:36.912 +0100",
  "PixelSizeUm": 0.064484127,
  "PixelSizeAffine": "0.064484127;0.0;0.0;0.0;0.064484127;0.0",
  "PositionName": "Default",
  "HamamatsuHam_DCAM-OUTPUT TRIGGER PERIOD[2]": "0.0001",
  "HamamatsuHam_DCAM-OUTPUT TRIGGER PERIOD[1]": "0.0001",
  "ZeissReflectorTurret-Description": "Reflector Turret",
  "ZeissSidePort-Name": "ZeissSidePort",
  "HamamatsuHam_DCAM-CameraID": "S/N: 304183",
  "HamamatsuHam_DCAM-OUTPUT TRIGGER BASE SENSOR[2]": "ALL VIEWS",
  "HamamatsuHam_DCAM-OUTPUT TRIGGER PERIOD[0]": "0.0001",
  "HamamatsuHam_DCAM-TransposeMirrorX": "0",
  "ZeissScope-Name": "ZeissScope",
  "HamamatsuHam_DCAM-ScanMode": "2",
  "HamamatsuHam_DCAM-ReadoutTime": "0.0078",
  "HamamatsuHam_DCAM-MASTER PULSE BURST TIMES": "1",
  "HamamatsuHam_DCAM-OUTPUT TRIGGER BASE SENSOR[1]": "ALL VIEWS",
  "HamamatsuHam_DCAM-TransposeMirrorY": "0",
  "HamamatsuHam_DCAM-EXPOSURE FULL RANGE": "DISABLE",
  "HamamatsuHam_DCAM-OUTPUT TRIGGER BASE SENSOR[0]": "ALL VIEWS",
  "HamamatsuHam_DCAM-VIEW CONTROL": "FULL CHIP",
  "ZeissScope-Description": "Zeiss microscope CAN bus adapter",
  "Core-ImageProcessor": "",
  "ZeissSidePort-Description": "Side Port",
  "HamamatsuHam_DCAM-TRIGGER SOURCE": "EXTERNAL",
  "HamamatsuHam_DCAM-OUTPUT TRIGGER SOURCE[2]": "VSYNC",
  "HamamatsuHam_DCAM-MASTER PULSE TRIGGER SOURCE": "EXTERNAL",
  "Core-SLM": "",
  "ZeissReflectorTurret-Name": "ZeissReflectorTurret",
  "COM10-Fast USB to Serial": "Disable",
  "HamamatsuHam_DCAM-TriggerPolarity": "NEGATIVE",
  "HamamatsuHam_DCAM-MASTER PULSE MODE": "CONTINUOUS",
  "HamamatsuHam_DCAM-DEFECT CORRECT MODE": "ON",
  "HamamatsuHam_DCAM-OUTPUT TRIGGER SOURCE[1]": "VSYNC",
  "HamamatsuHam_DCAM-SENSOR MODE": "AREA",
  "ZeissScope-DefiniteFocusVersion": "1",
  "HamamatsuHam_DCAM-ENHANCED VISUALIZATION MODE": "DISABLE",
  "COM10-Handshaking": "Off",
  "HamamatsuHam_DCAM-INTENSITY LUT ENABLE": "DISABLE",
  "HamamatsuHam_DCAM-Camera Bus": "AS-FBD-1XCLD-2PE4L",
  "HamamatsuHam_DCAM-Bits per Channel": "16",
  "HamamatsuHam_DCAM-MASTER PULSE INTERVAL": "0.1000",
  "HamamatsuHam_DCAM-OUTPUT TRIGGER DELAY[2]": "0.0000",
  "HamamatsuHam_DCAM-OUTPUT TRIGGER SOURCE[0]": "VSYNC",
  "HamamatsuHam_DCAM-OUTPUT TRIGGER DELAY[1]": "0.0000",
  "HamamatsuHam_DCAM-INTENSITY LUT OUTPUT MAX": "255",
  "HamamatsuHam_DCAM-Exposure": "20.01",
  "HamamatsuHam_DCAM-OUTPUT TRIGGER DELAY[0]": "0.0000",
  "Core-Focus": "",
  "Core-ChannelGroup": "",
  "HamamatsuHam_DCAM-INTENSITY LUT INPUT MAX": "65535",
  "HamamatsuHam_DCAM-INTERNAL LINE SPEED UNITS": "METERS PER SECOND",
  "ZeissScope-AnswerTimeOut": "500.0000",
  "HamamatsuHam_DCAM-Name": "HamamatsuHam_DCAM",
  "HamamatsuHam_DCAM-OUTPUT TRIGGER KIND[2]": "EXPOSURE",
  "HamamatsuHam_DCAM-OUTPUT TRIGGER DELAY UNITS": "SECONDS",
  "HamamatsuHam_DCAM-OUTPUT TRIGGER KIND[1]": "EXPOSURE",
  "Core-XYStage": "",
  "COM10-Description": "Serial port driver (boost:asio)",
  "HamamatsuHam_DCAM-OUTPUT TRIGGER KIND[0]": "EXPOSURE",
  "HamamatsuHam_DCAM-INTERNAL LINE INTERVAL": "0.0097",
  "Core-AutoShutter": "0",
  "HamamatsuHam_DCAM-TRIGGER ACTIVE": "EDGE",
  "HamamatsuHam_DCAM-OUTPUT TRIGGER PRE HSYNC COUNT": "0",
  "HamamatsuHam_DCAM-CONVERSION FACTOR COEFF": "0.4700",
  "HamamatsuHam_DCAM-OUTPUT TRIGGER POLARITY[2]": "POSITIVE",
  "COM10-DelayBetweenCharsMs": "0.0000",
  "HamamatsuHam_DCAM-CameraName": "C13440-20C",
  "HamamatsuHam_DCAM-OUTPUT TRIGGER POLARITY[1]": "POSITIVE",
  "HamamatsuHam_DCAM-CCDTemperature": "-10.0000",
  "Core-Camera": "HamamatsuHam_DCAM",
  "HamamatsuHam_DCAM-OUTPUT TRIGGER POLARITY[0]": "POSITIVE",
  "HamamatsuHam_DCAM-EXPOSURE TIME UNITS": "MILLISECONDS",
  "HamamatsuHam_DCAM-READOUT DIRECTION": "DIVERGE",
  "COM10-StopBits": "1",
  "HamamatsuHam_DCAM-TransposeCorrection": "0",
  "COM10-DTR": "Disable",
  "HamamatsuHam_DCAM-OUTPUT TRIGGER PERIOD UNITS": "SECONDS",
  "COM10-Verbose": "1",
  "ZeissReflectorTurret-State": "3",
  "HamamatsuHam_DCAM-Trigger": "NORMAL",
  "COM10-AnswerTimeout": "500.0000",
  "HamamatsuHam_DCAM-INTENSITY LUT OUTPUT MIN": "0",
  "ZeissScope-Port": "COM10",
  "COM10-Name": "COM10",
  "HamamatsuHam_DCAM-TransposeXY": "0",
  "HamamatsuHam_DCAM-INTENSITY LUT INPUT MIN": "0",
  "HamamatsuHam_DCAM-Binning": "1x1",
  "HamamatsuHam_DCAM-TRIGGER DELAY": "0.0000",
  "Core-TimeoutMs": "5000",
  "ZeissReflectorTurret-Label": "4- ",
  "HamamatsuHam_DCAM-TRIGGER GLOBAL EXPOSURE": "GLOBAL RESET",
  "ZeissSidePort-State": "1",
  "HamamatsuHam_DCAM-EXTRACTION MODE": "OFF",
  "HamamatsuHam_DCAM-Description": "Hamamatsu device adapter 2.0.6.63",
  "COM10-Parity": "None",
  "HamamatsuHam_DCAM-MINIMUM ACQUISITION TIMEOUT": "60000",
  "COM10-BaudRate": "57600",
  "Core-AutoFocus": "",
  "HamamatsuHam_DCAM-CONVERSION FACTOR OFFSET": "100.0000",
  "HamamatsuHam_DCAM-VIEW MODE": "FULL CHIP",
  "HamamatsuHam_DCAM-TRIGGER TIMES": "1",
  "HamamatsuHam_DCAM-INTERNAL LINE SPEED": "0.6671",
  "ZeissSidePort-Label": "left",
  "Core-Galvo": "",
  "COM10-DataBits": "8",
  "HamamatsuHam_DCAM-PixelType": "16bit",
  "Core-Initialize": "1",
  "HamamatsuHam_DCAM-INTERNAL LINE INTERVAL UNITS": "MILLISECONDS",
  "HamamatsuHam_DCAM-HOT PIXEL CORRECT LEVEL": "STANDARD",
  "ZeissScope-Microscope Version": "Application version: ",
  "HamamatsuHam_DCAM-Camera Version": "4.31.B",
  "Core-Shutter": "",
  "ScopeDataKeys": [
    "HamamatsuHam_DCAM-OUTPUT TRIGGER PERIOD[2]",
    "HamamatsuHam_DCAM-OUTPUT TRIGGER PERIOD[1]",
    "ZeissReflectorTurret-Description",
    "ZeissSidePort-Name",
    "HamamatsuHam_DCAM-CameraID",
    "HamamatsuHam_DCAM-OUTPUT TRIGGER BASE SENSOR[2]",
    "HamamatsuHam_DCAM-OUTPUT TRIGGER PERIOD[0]",
    "HamamatsuHam_DCAM-TransposeMirrorX",
    "ZeissScope-Name",
    "HamamatsuHam_DCAM-ScanMode",
    "HamamatsuHam_DCAM-ReadoutTime",
    "HamamatsuHam_DCAM-MASTER PULSE BURST TIMES",
    "HamamatsuHam_DCAM-OUTPUT TRIGGER BASE SENSOR[1]",
    "HamamatsuHam_DCAM-TransposeMirrorY",
    "HamamatsuHam_DCAM-EXPOSURE FULL RANGE",
    "HamamatsuHam_DCAM-OUTPUT TRIGGER BASE SENSOR[0]",
    "HamamatsuHam_DCAM-VIEW CONTROL",
    "ZeissScope-Description",
    "Core-ImageProcessor",
    "ZeissSidePort-Description",
    "HamamatsuHam_DCAM-TRIGGER SOURCE",
    "HamamatsuHam_DCAM-OUTPUT TRIGGER SOURCE[2]",
    "HamamatsuHam_DCAM-MASTER PULSE TRIGGER SOURCE",
    "Core-SLM",
    "ZeissReflectorTurret-Name",
    "COM10-Fast USB to Serial",
    "HamamatsuHam_DCAM-TriggerPolarity",
    "HamamatsuHam_DCAM-MASTER PULSE MODE",
    "HamamatsuHam_DCAM-DEFECT CORRECT MODE",
    "HamamatsuHam_DCAM-OUTPUT TRIGGER SOURCE[1]",
    "HamamatsuHam_DCAM-SENSOR MODE",
    "ZeissScope-DefiniteFocusVersion",
    "HamamatsuHam_DCAM-ENHANCED VISUALIZATION MODE",
    "COM10-Handshaking",
    "HamamatsuHam_DCAM-INTENSITY LUT ENABLE",
    "HamamatsuHam_DCAM-Camera Bus",
    "HamamatsuHam_DCAM-Bits per Channel",
    "HamamatsuHam_DCAM-MASTER PULSE INTERVAL",
    "HamamatsuHam_DCAM-OUTPUT TRIGGER DELAY[2]",
    "HamamatsuHam_DCAM-OUTPUT TRIGGER SOURCE[0]",
    "HamamatsuHam_DCAM-OUTPUT TRIGGER DELAY[1]",
    "HamamatsuHam_DCAM-INTENSITY LUT OUTPUT MAX",
    "HamamatsuHam_DCAM-Exposure",
    "HamamatsuHam_DCAM-OUTPUT TRIGGER DELAY[0]",
    "Core-Focus",
    "Core-ChannelGroup",
    "HamamatsuHam_DCAM-INTENSITY LUT INPUT MAX",
    "HamamatsuHam_DCAM-INTERNAL LINE SPEED UNITS",
    "ZeissScope-AnswerTimeOut",
    "HamamatsuHam_DCAM-Name",
    "HamamatsuHam_DCAM-OUTPUT TRIGGER KIND[2]",
    "HamamatsuHam_DCAM-OUTPUT TRIGGER DELAY UNITS",
    "HamamatsuHam_DCAM-OUTPUT TRIGGER KIND[1]",
    "Core-XYStage",
    "COM10-Description",
    "HamamatsuHam_DCAM-OUTPUT TRIGGER KIND[0]",
    "HamamatsuHam_DCAM-INTERNAL LINE INTERVAL",
    "Core-AutoShutter",
    "HamamatsuHam_DCAM-TRIGGER ACTIVE",
    "HamamatsuHam_DCAM-OUTPUT TRIGGER PRE HSYNC COUNT",
    "HamamatsuHam_DCAM-CONVERSION FACTOR COEFF",
    "HamamatsuHam_DCAM-OUTPUT TRIGGER POLARITY[2]",
    "COM10-DelayBetweenCharsMs",
    "HamamatsuHam_DCAM-CameraName",
    "HamamatsuHam_DCAM-OUTPUT TRIGGER POLARITY[1]",
    "HamamatsuHam_DCAM-CCDTemperature",
    "Core-Camera",
    "HamamatsuHam_DCAM-OUTPUT TRIGGER POLARITY[0]",
    "HamamatsuHam_DCAM-EXPOSURE TIME UNITS",
    "HamamatsuHam_DCAM-READOUT DIRECTION",
    "COM10-StopBits",
    "HamamatsuHam_DCAM-TransposeCorrection",
    "COM10-DTR",
    "HamamatsuHam_DCAM-OUTPUT TRIGGER PERIOD UNITS",
    "COM10-Verbose",
    "ZeissReflectorTurret-State",
    "HamamatsuHam_DCAM-Trigger",
    "COM10-AnswerTimeout",
    "HamamatsuHam_DCAM-INTENSITY LUT OUTPUT MIN",
    "ZeissScope-Port",
    "COM10-Name",
    "HamamatsuHam_DCAM-TransposeXY",
    "HamamatsuHam_DCAM-INTENSITY LUT INPUT MIN",
    "HamamatsuHam_DCAM-Binning",
    "HamamatsuHam_DCAM-TRIGGER DELAY",
    "Core-TimeoutMs",
    "ZeissReflectorTurret-Label",
    "HamamatsuHam_DCAM-TRIGGER GLOBAL EXPOSURE",
    "ZeissSidePort-State",
    "HamamatsuHam_DCAM-EXTRACTION MODE",
    "HamamatsuHam_DCAM-Description",
    "COM10-Parity",
    "HamamatsuHam_DCAM-MINIMUM ACQUISITION TIMEOUT",
    "COM10-BaudRate",
    "Core-AutoFocus",
    "HamamatsuHam_DCAM-CONVERSION FACTOR OFFSET",
    "HamamatsuHam_DCAM-VIEW MODE",
    "HamamatsuHam_DCAM-TRIGGER TIMES",
    "HamamatsuHam_DCAM-INTERNAL LINE SPEED",
    "ZeissSidePort-Label",
    "Core-Galvo",
    "COM10-DataBits",
    "HamamatsuHam_DCAM-PixelType",
    "Core-Initialize",
    "HamamatsuHam_DCAM-INTERNAL LINE INTERVAL UNITS",
    "HamamatsuHam_DCAM-HOT PIXEL CORRECT LEVEL",
    "ZeissScope-Microscope Version",
    "HamamatsuHam_DCAM-Camera Version",
    "Core-Shutter"
  ],
  "UserData": {
    "Electron_Coeff": {
      "type": "STRING",
      "scalar": "0.470000"
    },
    "Electron_Offset": {
      "type": "STRING",
      "scalar": "100.000000"
    },
    "HamamatsuImageNr": {
      "type": "STRING",
      "scalar": "34"
    },
    "TimeReceivedByCore": {
      "type": "STRING",
      "scalar": "2023-03-22 15:09:36.908105"
    }
  },
  "FileName": "Default/img_channel000_position000_time000000034_z000.tif"
},
"Coords-Default/img_channel000_position000_time000000035_z000.tif": {
  "Frame": 35,
  "FrameIndex": 35,
  "PositionIndex": 0,
  "Slice": 0,
  "SliceIndex": 0,
  "ChannelIndex": 0
},
"Metadata-Default/img_channel000_position000_time000000035_z000.tif": {
  "Width": 1552,
  "Height": 1552,
  "PixelType": "GRAY16",
  "Frame": 35,
  "FrameIndex": 35,
  "PositionIndex": 0,
  "Slice": 0,
  "SliceIndex": 0,
  "ChannelIndex": 0,
  "UUID": "5c3179b6-fa30-4bce-8b56-5f06055c8947",
  "Camera": "HamamatsuHam_DCAM",
  "Binning": 1,
  "ROI": "240-228-1552-1552",
  "BitDepth": 16,
  "Exposure-ms": 20.00517293233083,
  "ElapsedTime-ms": 6046.0,
  "ImageNumber": 35,
  "ReceivedTime": "2023-03-22 15:09:36.939 +0100",
  "PixelSizeUm": 0.064484127,
  "PixelSizeAffine": "0.064484127;0.0;0.0;0.0;0.064484127;0.0",
  "PositionName": "Default",
  "HamamatsuHam_DCAM-OUTPUT TRIGGER PERIOD[2]": "0.0001",
  "HamamatsuHam_DCAM-OUTPUT TRIGGER PERIOD[1]": "0.0001",
  "ZeissReflectorTurret-Description": "Reflector Turret",
  "ZeissSidePort-Name": "ZeissSidePort",
  "HamamatsuHam_DCAM-CameraID": "S/N: 304183",
  "HamamatsuHam_DCAM-OUTPUT TRIGGER BASE SENSOR[2]": "ALL VIEWS",
  "HamamatsuHam_DCAM-OUTPUT TRIGGER PERIOD[0]": "0.0001",
  "HamamatsuHam_DCAM-TransposeMirrorX": "0",
  "ZeissScope-Name": "ZeissScope",
  "HamamatsuHam_DCAM-ScanMode": "2",
  "HamamatsuHam_DCAM-ReadoutTime": "0.0078",
  "HamamatsuHam_DCAM-MASTER PULSE BURST TIMES": "1",
  "HamamatsuHam_DCAM-OUTPUT TRIGGER BASE SENSOR[1]": "ALL VIEWS",
  "HamamatsuHam_DCAM-TransposeMirrorY": "0",
  "HamamatsuHam_DCAM-EXPOSURE FULL RANGE": "DISABLE",
  "HamamatsuHam_DCAM-OUTPUT TRIGGER BASE SENSOR[0]": "ALL VIEWS",
  "HamamatsuHam_DCAM-VIEW CONTROL": "FULL CHIP",
  "ZeissScope-Description": "Zeiss microscope CAN bus adapter",
  "Core-ImageProcessor": "",
  "ZeissSidePort-Description": "Side Port",
  "HamamatsuHam_DCAM-TRIGGER SOURCE": "EXTERNAL",
  "HamamatsuHam_DCAM-OUTPUT TRIGGER SOURCE[2]": "VSYNC",
  "HamamatsuHam_DCAM-MASTER PULSE TRIGGER SOURCE": "EXTERNAL",
  "Core-SLM": "",
  "ZeissReflectorTurret-Name": "ZeissReflectorTurret",
  "COM10-Fast USB to Serial": "Disable",
  "HamamatsuHam_DCAM-TriggerPolarity": "NEGATIVE",
  "HamamatsuHam_DCAM-MASTER PULSE MODE": "CONTINUOUS",
  "HamamatsuHam_DCAM-DEFECT CORRECT MODE": "ON",
  "HamamatsuHam_DCAM-OUTPUT TRIGGER SOURCE[1]": "VSYNC",
  "HamamatsuHam_DCAM-SENSOR MODE": "AREA",
  "ZeissScope-DefiniteFocusVersion": "1",
  "HamamatsuHam_DCAM-ENHANCED VISUALIZATION MODE": "DISABLE",
  "COM10-Handshaking": "Off",
  "HamamatsuHam_DCAM-INTENSITY LUT ENABLE": "DISABLE",
  "HamamatsuHam_DCAM-Camera Bus": "AS-FBD-1XCLD-2PE4L",
  "HamamatsuHam_DCAM-Bits per Channel": "16",
  "HamamatsuHam_DCAM-MASTER PULSE INTERVAL": "0.1000",
  "HamamatsuHam_DCAM-OUTPUT TRIGGER DELAY[2]": "0.0000",
  "HamamatsuHam_DCAM-OUTPUT TRIGGER SOURCE[0]": "VSYNC",
  "HamamatsuHam_DCAM-OUTPUT TRIGGER DELAY[1]": "0.0000",
  "HamamatsuHam_DCAM-INTENSITY LUT OUTPUT MAX": "255",
  "HamamatsuHam_DCAM-Exposure": "20.01",
  "HamamatsuHam_DCAM-OUTPUT TRIGGER DELAY[0]": "0.0000",
  "Core-Focus": "",
  "Core-ChannelGroup": "",
  "HamamatsuHam_DCAM-INTENSITY LUT INPUT MAX": "65535",
  "HamamatsuHam_DCAM-INTERNAL LINE SPEED UNITS": "METERS PER SECOND",
  "ZeissScope-AnswerTimeOut": "500.0000",
  "HamamatsuHam_DCAM-Name": "HamamatsuHam_DCAM",
  "HamamatsuHam_DCAM-OUTPUT TRIGGER KIND[2]": "EXPOSURE",
  "HamamatsuHam_DCAM-OUTPUT TRIGGER DELAY UNITS": "SECONDS",
  "HamamatsuHam_DCAM-OUTPUT TRIGGER KIND[1]": "EXPOSURE",
  "Core-XYStage": "",
  "COM10-Description": "Serial port driver (boost:asio)",
  "HamamatsuHam_DCAM-OUTPUT TRIGGER KIND[0]": "EXPOSURE",
  "HamamatsuHam_DCAM-INTERNAL LINE INTERVAL": "0.0097",
  "Core-AutoShutter": "0",
  "HamamatsuHam_DCAM-TRIGGER ACTIVE": "EDGE",
  "HamamatsuHam_DCAM-OUTPUT TRIGGER PRE HSYNC COUNT": "0",
  "HamamatsuHam_DCAM-CONVERSION FACTOR COEFF": "0.4700",
  "HamamatsuHam_DCAM-OUTPUT TRIGGER POLARITY[2]": "POSITIVE",
  "COM10-DelayBetweenCharsMs": "0.0000",
  "HamamatsuHam_DCAM-CameraName": "C13440-20C",
  "HamamatsuHam_DCAM-OUTPUT TRIGGER POLARITY[1]": "POSITIVE",
  "HamamatsuHam_DCAM-CCDTemperature": "-10.0000",
  "Core-Camera": "HamamatsuHam_DCAM",
  "HamamatsuHam_DCAM-OUTPUT TRIGGER POLARITY[0]": "POSITIVE",
  "HamamatsuHam_DCAM-EXPOSURE TIME UNITS": "MILLISECONDS",
  "HamamatsuHam_DCAM-READOUT DIRECTION": "DIVERGE",
  "COM10-StopBits": "1",
  "HamamatsuHam_DCAM-TransposeCorrection": "0",
  "COM10-DTR": "Disable",
  "HamamatsuHam_DCAM-OUTPUT TRIGGER PERIOD UNITS": "SECONDS",
  "COM10-Verbose": "1",
  "ZeissReflectorTurret-State": "3",
  "HamamatsuHam_DCAM-Trigger": "NORMAL",
  "COM10-AnswerTimeout": "500.0000",
  "HamamatsuHam_DCAM-INTENSITY LUT OUTPUT MIN": "0",
  "ZeissScope-Port": "COM10",
  "COM10-Name": "COM10",
  "HamamatsuHam_DCAM-TransposeXY": "0",
  "HamamatsuHam_DCAM-INTENSITY LUT INPUT MIN": "0",
  "HamamatsuHam_DCAM-Binning": "1x1",
  "HamamatsuHam_DCAM-TRIGGER DELAY": "0.0000",
  "Core-TimeoutMs": "5000",
  "ZeissReflectorTurret-Label": "4- ",
  "HamamatsuHam_DCAM-TRIGGER GLOBAL EXPOSURE": "GLOBAL RESET",
  "ZeissSidePort-State": "1",
  "HamamatsuHam_DCAM-EXTRACTION MODE": "OFF",
  "HamamatsuHam_DCAM-Description": "Hamamatsu device adapter 2.0.6.63",
  "COM10-Parity": "None",
  "HamamatsuHam_DCAM-MINIMUM ACQUISITION TIMEOUT": "60000",
  "COM10-BaudRate": "57600",
  "Core-AutoFocus": "",
  "HamamatsuHam_DCAM-CONVERSION FACTOR OFFSET": "100.0000",
  "HamamatsuHam_DCAM-VIEW MODE": "FULL CHIP",
  "HamamatsuHam_DCAM-TRIGGER TIMES": "1",
  "HamamatsuHam_DCAM-INTERNAL LINE SPEED": "0.6671",
  "ZeissSidePort-Label": "left",
  "Core-Galvo": "",
  "COM10-DataBits": "8",
  "HamamatsuHam_DCAM-PixelType": "16bit",
  "Core-Initialize": "1",
  "HamamatsuHam_DCAM-INTERNAL LINE INTERVAL UNITS": "MILLISECONDS",
  "HamamatsuHam_DCAM-HOT PIXEL CORRECT LEVEL": "STANDARD",
  "ZeissScope-Microscope Version": "Application version: ",
  "HamamatsuHam_DCAM-Camera Version": "4.31.B",
  "Core-Shutter": "",
  "ScopeDataKeys": [
    "HamamatsuHam_DCAM-OUTPUT TRIGGER PERIOD[2]",
    "HamamatsuHam_DCAM-OUTPUT TRIGGER PERIOD[1]",
    "ZeissReflectorTurret-Description",
    "ZeissSidePort-Name",
    "HamamatsuHam_DCAM-CameraID",
    "HamamatsuHam_DCAM-OUTPUT TRIGGER BASE SENSOR[2]",
    "HamamatsuHam_DCAM-OUTPUT TRIGGER PERIOD[0]",
    "HamamatsuHam_DCAM-TransposeMirrorX",
    "ZeissScope-Name",
    "HamamatsuHam_DCAM-ScanMode",
    "HamamatsuHam_DCAM-ReadoutTime",
    "HamamatsuHam_DCAM-MASTER PULSE BURST TIMES",
    "HamamatsuHam_DCAM-OUTPUT TRIGGER BASE SENSOR[1]",
    "HamamatsuHam_DCAM-TransposeMirrorY",
    "HamamatsuHam_DCAM-EXPOSURE FULL RANGE",
    "HamamatsuHam_DCAM-OUTPUT TRIGGER BASE SENSOR[0]",
    "HamamatsuHam_DCAM-VIEW CONTROL",
    "ZeissScope-Description",
    "Core-ImageProcessor",
    "ZeissSidePort-Description",
    "HamamatsuHam_DCAM-TRIGGER SOURCE",
    "HamamatsuHam_DCAM-OUTPUT TRIGGER SOURCE[2]",
    "HamamatsuHam_DCAM-MASTER PULSE TRIGGER SOURCE",
    "Core-SLM",
    "ZeissReflectorTurret-Name",
    "COM10-Fast USB to Serial",
    "HamamatsuHam_DCAM-TriggerPolarity",
    "HamamatsuHam_DCAM-MASTER PULSE MODE",
    "HamamatsuHam_DCAM-DEFECT CORRECT MODE",
    "HamamatsuHam_DCAM-OUTPUT TRIGGER SOURCE[1]",
    "HamamatsuHam_DCAM-SENSOR MODE",
    "ZeissScope-DefiniteFocusVersion",
    "HamamatsuHam_DCAM-ENHANCED VISUALIZATION MODE",
    "COM10-Handshaking",
    "HamamatsuHam_DCAM-INTENSITY LUT ENABLE",
    "HamamatsuHam_DCAM-Camera Bus",
    "HamamatsuHam_DCAM-Bits per Channel",
    "HamamatsuHam_DCAM-MASTER PULSE INTERVAL",
    "HamamatsuHam_DCAM-OUTPUT TRIGGER DELAY[2]",
    "HamamatsuHam_DCAM-OUTPUT TRIGGER SOURCE[0]",
    "HamamatsuHam_DCAM-OUTPUT TRIGGER DELAY[1]",
    "HamamatsuHam_DCAM-INTENSITY LUT OUTPUT MAX",
    "HamamatsuHam_DCAM-Exposure",
    "HamamatsuHam_DCAM-OUTPUT TRIGGER DELAY[0]",
    "Core-Focus",
    "Core-ChannelGroup",
    "HamamatsuHam_DCAM-INTENSITY LUT INPUT MAX",
    "HamamatsuHam_DCAM-INTERNAL LINE SPEED UNITS",
    "ZeissScope-AnswerTimeOut",
    "HamamatsuHam_DCAM-Name",
    "HamamatsuHam_DCAM-OUTPUT TRIGGER KIND[2]",
    "HamamatsuHam_DCAM-OUTPUT TRIGGER DELAY UNITS",
    "HamamatsuHam_DCAM-OUTPUT TRIGGER KIND[1]",
    "Core-XYStage",
    "COM10-Description",
    "HamamatsuHam_DCAM-OUTPUT TRIGGER KIND[0]",
    "HamamatsuHam_DCAM-INTERNAL LINE INTERVAL",
    "Core-AutoShutter",
    "HamamatsuHam_DCAM-TRIGGER ACTIVE",
    "HamamatsuHam_DCAM-OUTPUT TRIGGER PRE HSYNC COUNT",
    "HamamatsuHam_DCAM-CONVERSION FACTOR COEFF",
    "HamamatsuHam_DCAM-OUTPUT TRIGGER POLARITY[2]",
    "COM10-DelayBetweenCharsMs",
    "HamamatsuHam_DCAM-CameraName",
    "HamamatsuHam_DCAM-OUTPUT TRIGGER POLARITY[1]",
    "HamamatsuHam_DCAM-CCDTemperature",
    "Core-Camera",
    "HamamatsuHam_DCAM-OUTPUT TRIGGER POLARITY[0]",
    "HamamatsuHam_DCAM-EXPOSURE TIME UNITS",
    "HamamatsuHam_DCAM-READOUT DIRECTION",
    "COM10-StopBits",
    "HamamatsuHam_DCAM-TransposeCorrection",
    "COM10-DTR",
    "HamamatsuHam_DCAM-OUTPUT TRIGGER PERIOD UNITS",
    "COM10-Verbose",
    "ZeissReflectorTurret-State",
    "HamamatsuHam_DCAM-Trigger",
    "COM10-AnswerTimeout",
    "HamamatsuHam_DCAM-INTENSITY LUT OUTPUT MIN",
    "ZeissScope-Port",
    "COM10-Name",
    "HamamatsuHam_DCAM-TransposeXY",
    "HamamatsuHam_DCAM-INTENSITY LUT INPUT MIN",
    "HamamatsuHam_DCAM-Binning",
    "HamamatsuHam_DCAM-TRIGGER DELAY",
    "Core-TimeoutMs",
    "ZeissReflectorTurret-Label",
    "HamamatsuHam_DCAM-TRIGGER GLOBAL EXPOSURE",
    "ZeissSidePort-State",
    "HamamatsuHam_DCAM-EXTRACTION MODE",
    "HamamatsuHam_DCAM-Description",
    "COM10-Parity",
    "HamamatsuHam_DCAM-MINIMUM ACQUISITION TIMEOUT",
    "COM10-BaudRate",
    "Core-AutoFocus",
    "HamamatsuHam_DCAM-CONVERSION FACTOR OFFSET",
    "HamamatsuHam_DCAM-VIEW MODE",
    "HamamatsuHam_DCAM-TRIGGER TIMES",
    "HamamatsuHam_DCAM-INTERNAL LINE SPEED",
    "ZeissSidePort-Label",
    "Core-Galvo",
    "COM10-DataBits",
    "HamamatsuHam_DCAM-PixelType",
    "Core-Initialize",
    "HamamatsuHam_DCAM-INTERNAL LINE INTERVAL UNITS",
    "HamamatsuHam_DCAM-HOT PIXEL CORRECT LEVEL",
    "ZeissScope-Microscope Version",
    "HamamatsuHam_DCAM-Camera Version",
    "Core-Shutter"
  ],
  "UserData": {
    "Electron_Coeff": {
      "type": "STRING",
      "scalar": "0.470000"
    },
    "Electron_Offset": {
      "type": "STRING",
      "scalar": "100.000000"
    },
    "HamamatsuImageNr": {
      "type": "STRING",
      "scalar": "35"
    },
    "TimeReceivedByCore": {
      "type": "STRING",
      "scalar": "2023-03-22 15:09:36.936708"
    }
  },
  "FileName": "Default/img_channel000_position000_time000000035_z000.tif"
},
"Coords-Default/img_channel000_position000_time000000036_z000.tif": {
  "Frame": 36,
  "FrameIndex": 36,
  "PositionIndex": 0,
  "Slice": 0,
  "SliceIndex": 0,
  "ChannelIndex": 0
},
"Metadata-Default/img_channel000_position000_time000000036_z000.tif": {
  "Width": 1552,
  "Height": 1552,
  "PixelType": "GRAY16",
  "Frame": 36,
  "FrameIndex": 36,
  "PositionIndex": 0,
  "Slice": 0,
  "SliceIndex": 0,
  "ChannelIndex": 0,
  "UUID": "6533dbda-dd75-4d5e-a1df-b0430c11ea20",
  "Camera": "HamamatsuHam_DCAM",
  "Binning": 1,
  "ROI": "240-228-1552-1552",
  "BitDepth": 16,
  "Exposure-ms": 20.00517293233083,
  "ElapsedTime-ms": 6074.0,
  "ImageNumber": 36,
  "ReceivedTime": "2023-03-22 15:09:36.968 +0100",
  "PixelSizeUm": 0.064484127,
  "PixelSizeAffine": "0.064484127;0.0;0.0;0.0;0.064484127;0.0",
  "PositionName": "Default",
  "HamamatsuHam_DCAM-OUTPUT TRIGGER PERIOD[2]": "0.0001",
  "HamamatsuHam_DCAM-OUTPUT TRIGGER PERIOD[1]": "0.0001",
  "ZeissReflectorTurret-Description": "Reflector Turret",
  "ZeissSidePort-Name": "ZeissSidePort",
  "HamamatsuHam_DCAM-CameraID": "S/N: 304183",
  "HamamatsuHam_DCAM-OUTPUT TRIGGER BASE SENSOR[2]": "ALL VIEWS",
  "HamamatsuHam_DCAM-OUTPUT TRIGGER PERIOD[0]": "0.0001",
  "HamamatsuHam_DCAM-TransposeMirrorX": "0",
  "ZeissScope-Name": "ZeissScope",
  "HamamatsuHam_DCAM-ScanMode": "2",
  "HamamatsuHam_DCAM-ReadoutTime": "0.0078",
  "HamamatsuHam_DCAM-MASTER PULSE BURST TIMES": "1",
  "HamamatsuHam_DCAM-OUTPUT TRIGGER BASE SENSOR[1]": "ALL VIEWS",
  "HamamatsuHam_DCAM-TransposeMirrorY": "0",
  "HamamatsuHam_DCAM-EXPOSURE FULL RANGE": "DISABLE",
  "HamamatsuHam_DCAM-OUTPUT TRIGGER BASE SENSOR[0]": "ALL VIEWS",
  "HamamatsuHam_DCAM-VIEW CONTROL": "FULL CHIP",
  "ZeissScope-Description": "Zeiss microscope CAN bus adapter",
  "Core-ImageProcessor": "",
  "ZeissSidePort-Description": "Side Port",
  "HamamatsuHam_DCAM-TRIGGER SOURCE": "EXTERNAL",
  "HamamatsuHam_DCAM-OUTPUT TRIGGER SOURCE[2]": "VSYNC",
  "HamamatsuHam_DCAM-MASTER PULSE TRIGGER SOURCE": "EXTERNAL",
  "Core-SLM": "",
  "ZeissReflectorTurret-Name": "ZeissReflectorTurret",
  "COM10-Fast USB to Serial": "Disable",
  "HamamatsuHam_DCAM-TriggerPolarity": "NEGATIVE",
  "HamamatsuHam_DCAM-MASTER PULSE MODE": "CONTINUOUS",
  "HamamatsuHam_DCAM-DEFECT CORRECT MODE": "ON",
  "HamamatsuHam_DCAM-OUTPUT TRIGGER SOURCE[1]": "VSYNC",
  "HamamatsuHam_DCAM-SENSOR MODE": "AREA",
  "ZeissScope-DefiniteFocusVersion": "1",
  "HamamatsuHam_DCAM-ENHANCED VISUALIZATION MODE": "DISABLE",
  "COM10-Handshaking": "Off",
  "HamamatsuHam_DCAM-INTENSITY LUT ENABLE": "DISABLE",
  "HamamatsuHam_DCAM-Camera Bus": "AS-FBD-1XCLD-2PE4L",
  "HamamatsuHam_DCAM-Bits per Channel": "16",
  "HamamatsuHam_DCAM-MASTER PULSE INTERVAL": "0.1000",
  "HamamatsuHam_DCAM-OUTPUT TRIGGER DELAY[2]": "0.0000",
  "HamamatsuHam_DCAM-OUTPUT TRIGGER SOURCE[0]": "VSYNC",
  "HamamatsuHam_DCAM-OUTPUT TRIGGER DELAY[1]": "0.0000",
  "HamamatsuHam_DCAM-INTENSITY LUT OUTPUT MAX": "255",
  "HamamatsuHam_DCAM-Exposure": "20.01",
  "HamamatsuHam_DCAM-OUTPUT TRIGGER DELAY[0]": "0.0000",
  "Core-Focus": "",
  "Core-ChannelGroup": "",
  "HamamatsuHam_DCAM-INTENSITY LUT INPUT MAX": "65535",
  "HamamatsuHam_DCAM-INTERNAL LINE SPEED UNITS": "METERS PER SECOND",
  "ZeissScope-AnswerTimeOut": "500.0000",
  "HamamatsuHam_DCAM-Name": "HamamatsuHam_DCAM",
  "HamamatsuHam_DCAM-OUTPUT TRIGGER KIND[2]": "EXPOSURE",
  "HamamatsuHam_DCAM-OUTPUT TRIGGER DELAY UNITS": "SECONDS",
  "HamamatsuHam_DCAM-OUTPUT TRIGGER KIND[1]": "EXPOSURE",
  "Core-XYStage": "",
  "COM10-Description": "Serial port driver (boost:asio)",
  "HamamatsuHam_DCAM-OUTPUT TRIGGER KIND[0]": "EXPOSURE",
  "HamamatsuHam_DCAM-INTERNAL LINE INTERVAL": "0.0097",
  "Core-AutoShutter": "0",
  "HamamatsuHam_DCAM-TRIGGER ACTIVE": "EDGE",
  "HamamatsuHam_DCAM-OUTPUT TRIGGER PRE HSYNC COUNT": "0",
  "HamamatsuHam_DCAM-CONVERSION FACTOR COEFF": "0.4700",
  "HamamatsuHam_DCAM-OUTPUT TRIGGER POLARITY[2]": "POSITIVE",
  "COM10-DelayBetweenCharsMs": "0.0000",
  "HamamatsuHam_DCAM-CameraName": "C13440-20C",
  "HamamatsuHam_DCAM-OUTPUT TRIGGER POLARITY[1]": "POSITIVE",
  "HamamatsuHam_DCAM-CCDTemperature": "-10.0000",
  "Core-Camera": "HamamatsuHam_DCAM",
  "HamamatsuHam_DCAM-OUTPUT TRIGGER POLARITY[0]": "POSITIVE",
  "HamamatsuHam_DCAM-EXPOSURE TIME UNITS": "MILLISECONDS",
  "HamamatsuHam_DCAM-READOUT DIRECTION": "DIVERGE",
  "COM10-StopBits": "1",
  "HamamatsuHam_DCAM-TransposeCorrection": "0",
  "COM10-DTR": "Disable",
  "HamamatsuHam_DCAM-OUTPUT TRIGGER PERIOD UNITS": "SECONDS",
  "COM10-Verbose": "1",
  "ZeissReflectorTurret-State": "3",
  "HamamatsuHam_DCAM-Trigger": "NORMAL",
  "COM10-AnswerTimeout": "500.0000",
  "HamamatsuHam_DCAM-INTENSITY LUT OUTPUT MIN": "0",
  "ZeissScope-Port": "COM10",
  "COM10-Name": "COM10",
  "HamamatsuHam_DCAM-TransposeXY": "0",
  "HamamatsuHam_DCAM-INTENSITY LUT INPUT MIN": "0",
  "HamamatsuHam_DCAM-Binning": "1x1",
  "HamamatsuHam_DCAM-TRIGGER DELAY": "0.0000",
  "Core-TimeoutMs": "5000",
  "ZeissReflectorTurret-Label": "4- ",
  "HamamatsuHam_DCAM-TRIGGER GLOBAL EXPOSURE": "GLOBAL RESET",
  "ZeissSidePort-State": "1",
  "HamamatsuHam_DCAM-EXTRACTION MODE": "OFF",
  "HamamatsuHam_DCAM-Description": "Hamamatsu device adapter 2.0.6.63",
  "COM10-Parity": "None",
  "HamamatsuHam_DCAM-MINIMUM ACQUISITION TIMEOUT": "60000",
  "COM10-BaudRate": "57600",
  "Core-AutoFocus": "",
  "HamamatsuHam_DCAM-CONVERSION FACTOR OFFSET": "100.0000",
  "HamamatsuHam_DCAM-VIEW MODE": "FULL CHIP",
  "HamamatsuHam_DCAM-TRIGGER TIMES": "1",
  "HamamatsuHam_DCAM-INTERNAL LINE SPEED": "0.6671",
  "ZeissSidePort-Label": "left",
  "Core-Galvo": "",
  "COM10-DataBits": "8",
  "HamamatsuHam_DCAM-PixelType": "16bit",
  "Core-Initialize": "1",
  "HamamatsuHam_DCAM-INTERNAL LINE INTERVAL UNITS": "MILLISECONDS",
  "HamamatsuHam_DCAM-HOT PIXEL CORRECT LEVEL": "STANDARD",
  "ZeissScope-Microscope Version": "Application version: ",
  "HamamatsuHam_DCAM-Camera Version": "4.31.B",
  "Core-Shutter": "",
  "ScopeDataKeys": [
    "HamamatsuHam_DCAM-OUTPUT TRIGGER PERIOD[2]",
    "HamamatsuHam_DCAM-OUTPUT TRIGGER PERIOD[1]",
    "ZeissReflectorTurret-Description",
    "ZeissSidePort-Name",
    "HamamatsuHam_DCAM-CameraID",
    "HamamatsuHam_DCAM-OUTPUT TRIGGER BASE SENSOR[2]",
    "HamamatsuHam_DCAM-OUTPUT TRIGGER PERIOD[0]",
    "HamamatsuHam_DCAM-TransposeMirrorX",
    "ZeissScope-Name",
    "HamamatsuHam_DCAM-ScanMode",
    "HamamatsuHam_DCAM-ReadoutTime",
    "HamamatsuHam_DCAM-MASTER PULSE BURST TIMES",
    "HamamatsuHam_DCAM-OUTPUT TRIGGER BASE SENSOR[1]",
    "HamamatsuHam_DCAM-TransposeMirrorY",
    "HamamatsuHam_DCAM-EXPOSURE FULL RANGE",
    "HamamatsuHam_DCAM-OUTPUT TRIGGER BASE SENSOR[0]",
    "HamamatsuHam_DCAM-VIEW CONTROL",
    "ZeissScope-Description",
    "Core-ImageProcessor",
    "ZeissSidePort-Description",
    "HamamatsuHam_DCAM-TRIGGER SOURCE",
    "HamamatsuHam_DCAM-OUTPUT TRIGGER SOURCE[2]",
    "HamamatsuHam_DCAM-MASTER PULSE TRIGGER SOURCE",
    "Core-SLM",
    "ZeissReflectorTurret-Name",
    "COM10-Fast USB to Serial",
    "HamamatsuHam_DCAM-TriggerPolarity",
    "HamamatsuHam_DCAM-MASTER PULSE MODE",
    "HamamatsuHam_DCAM-DEFECT CORRECT MODE",
    "HamamatsuHam_DCAM-OUTPUT TRIGGER SOURCE[1]",
    "HamamatsuHam_DCAM-SENSOR MODE",
    "ZeissScope-DefiniteFocusVersion",
    "HamamatsuHam_DCAM-ENHANCED VISUALIZATION MODE",
    "COM10-Handshaking",
    "HamamatsuHam_DCAM-INTENSITY LUT ENABLE",
    "HamamatsuHam_DCAM-Camera Bus",
    "HamamatsuHam_DCAM-Bits per Channel",
    "HamamatsuHam_DCAM-MASTER PULSE INTERVAL",
    "HamamatsuHam_DCAM-OUTPUT TRIGGER DELAY[2]",
    "HamamatsuHam_DCAM-OUTPUT TRIGGER SOURCE[0]",
    "HamamatsuHam_DCAM-OUTPUT TRIGGER DELAY[1]",
    "HamamatsuHam_DCAM-INTENSITY LUT OUTPUT MAX",
    "HamamatsuHam_DCAM-Exposure",
    "HamamatsuHam_DCAM-OUTPUT TRIGGER DELAY[0]",
    "Core-Focus",
    "Core-ChannelGroup",
    "HamamatsuHam_DCAM-INTENSITY LUT INPUT MAX",
    "HamamatsuHam_DCAM-INTERNAL LINE SPEED UNITS",
    "ZeissScope-AnswerTimeOut",
    "HamamatsuHam_DCAM-Name",
    "HamamatsuHam_DCAM-OUTPUT TRIGGER KIND[2]",
    "HamamatsuHam_DCAM-OUTPUT TRIGGER DELAY UNITS",
    "HamamatsuHam_DCAM-OUTPUT TRIGGER KIND[1]",
    "Core-XYStage",
    "COM10-Description",
    "HamamatsuHam_DCAM-OUTPUT TRIGGER KIND[0]",
    "HamamatsuHam_DCAM-INTERNAL LINE INTERVAL",
    "Core-AutoShutter",
    "HamamatsuHam_DCAM-TRIGGER ACTIVE",
    "HamamatsuHam_DCAM-OUTPUT TRIGGER PRE HSYNC COUNT",
    "HamamatsuHam_DCAM-CONVERSION FACTOR COEFF",
    "HamamatsuHam_DCAM-OUTPUT TRIGGER POLARITY[2]",
    "COM10-DelayBetweenCharsMs",
    "HamamatsuHam_DCAM-CameraName",
    "HamamatsuHam_DCAM-OUTPUT TRIGGER POLARITY[1]",
    "HamamatsuHam_DCAM-CCDTemperature",
    "Core-Camera",
    "HamamatsuHam_DCAM-OUTPUT TRIGGER POLARITY[0]",
    "HamamatsuHam_DCAM-EXPOSURE TIME UNITS",
    "HamamatsuHam_DCAM-READOUT DIRECTION",
    "COM10-StopBits",
    "HamamatsuHam_DCAM-TransposeCorrection",
    "COM10-DTR",
    "HamamatsuHam_DCAM-OUTPUT TRIGGER PERIOD UNITS",
    "COM10-Verbose",
    "ZeissReflectorTurret-State",
    "HamamatsuHam_DCAM-Trigger",
    "COM10-AnswerTimeout",
    "HamamatsuHam_DCAM-INTENSITY LUT OUTPUT MIN",
    "ZeissScope-Port",
    "COM10-Name",
    "HamamatsuHam_DCAM-TransposeXY",
    "HamamatsuHam_DCAM-INTENSITY LUT INPUT MIN",
    "HamamatsuHam_DCAM-Binning",
    "HamamatsuHam_DCAM-TRIGGER DELAY",
    "Core-TimeoutMs",
    "ZeissReflectorTurret-Label",
    "HamamatsuHam_DCAM-TRIGGER GLOBAL EXPOSURE",
    "ZeissSidePort-State",
    "HamamatsuHam_DCAM-EXTRACTION MODE",
    "HamamatsuHam_DCAM-Description",
    "COM10-Parity",
    "HamamatsuHam_DCAM-MINIMUM ACQUISITION TIMEOUT",
    "COM10-BaudRate",
    "Core-AutoFocus",
    "HamamatsuHam_DCAM-CONVERSION FACTOR OFFSET",
    "HamamatsuHam_DCAM-VIEW MODE",
    "HamamatsuHam_DCAM-TRIGGER TIMES",
    "HamamatsuHam_DCAM-INTERNAL LINE SPEED",
    "ZeissSidePort-Label",
    "Core-Galvo",
    "COM10-DataBits",
    "HamamatsuHam_DCAM-PixelType",
    "Core-Initialize",
    "HamamatsuHam_DCAM-INTERNAL LINE INTERVAL UNITS",
    "HamamatsuHam_DCAM-HOT PIXEL CORRECT LEVEL",
    "ZeissScope-Microscope Version",
    "HamamatsuHam_DCAM-Camera Version",
    "Core-Shutter"
  ],
  "UserData": {
    "Electron_Coeff": {
      "type": "STRING",
      "scalar": "0.470000"
    },
    "Electron_Offset": {
      "type": "STRING",
      "scalar": "100.000000"
    },
    "HamamatsuImageNr": {
      "type": "STRING",
      "scalar": "36"
    },
    "TimeReceivedByCore": {
      "type": "STRING",
      "scalar": "2023-03-22 15:09:36.965062"
    }
  },
  "FileName": "Default/img_channel000_position000_time000000036_z000.tif"
},
"Coords-Default/img_channel000_position000_time000000037_z000.tif": {
  "Frame": 37,
  "FrameIndex": 37,
  "PositionIndex": 0,
  "Slice": 0,
  "SliceIndex": 0,
  "ChannelIndex": 0
},
"Metadata-Default/img_channel000_position000_time000000037_z000.tif": {
  "Width": 1552,
  "Height": 1552,
  "PixelType": "GRAY16",
  "Frame": 37,
  "FrameIndex": 37,
  "PositionIndex": 0,
  "Slice": 0,
  "SliceIndex": 0,
  "ChannelIndex": 0,
  "UUID": "1b64bea1-ea23-469d-93f7-37534c29f565",
  "Camera": "HamamatsuHam_DCAM",
  "Binning": 1,
  "ROI": "240-228-1552-1552",
  "BitDepth": 16,
  "Exposure-ms": 20.00517293233083,
  "ElapsedTime-ms": 6103.0,
  "ImageNumber": 37,
  "ReceivedTime": "2023-03-22 15:09:36.996 +0100",
  "PixelSizeUm": 0.064484127,
  "PixelSizeAffine": "0.064484127;0.0;0.0;0.0;0.064484127;0.0",
  "PositionName": "Default",
  "HamamatsuHam_DCAM-OUTPUT TRIGGER PERIOD[2]": "0.0001",
  "HamamatsuHam_DCAM-OUTPUT TRIGGER PERIOD[1]": "0.0001",
  "ZeissReflectorTurret-Description": "Reflector Turret",
  "ZeissSidePort-Name": "ZeissSidePort",
  "HamamatsuHam_DCAM-CameraID": "S/N: 304183",
  "HamamatsuHam_DCAM-OUTPUT TRIGGER BASE SENSOR[2]": "ALL VIEWS",
  "HamamatsuHam_DCAM-OUTPUT TRIGGER PERIOD[0]": "0.0001",
  "HamamatsuHam_DCAM-TransposeMirrorX": "0",
  "ZeissScope-Name": "ZeissScope",
  "HamamatsuHam_DCAM-ScanMode": "2",
  "HamamatsuHam_DCAM-ReadoutTime": "0.0078",
  "HamamatsuHam_DCAM-MASTER PULSE BURST TIMES": "1",
  "HamamatsuHam_DCAM-OUTPUT TRIGGER BASE SENSOR[1]": "ALL VIEWS",
  "HamamatsuHam_DCAM-TransposeMirrorY": "0",
  "HamamatsuHam_DCAM-EXPOSURE FULL RANGE": "DISABLE",
  "HamamatsuHam_DCAM-OUTPUT TRIGGER BASE SENSOR[0]": "ALL VIEWS",
  "HamamatsuHam_DCAM-VIEW CONTROL": "FULL CHIP",
  "ZeissScope-Description": "Zeiss microscope CAN bus adapter",
  "Core-ImageProcessor": "",
  "ZeissSidePort-Description": "Side Port",
  "HamamatsuHam_DCAM-TRIGGER SOURCE": "EXTERNAL",
  "HamamatsuHam_DCAM-OUTPUT TRIGGER SOURCE[2]": "VSYNC",
  "HamamatsuHam_DCAM-MASTER PULSE TRIGGER SOURCE": "EXTERNAL",
  "Core-SLM": "",
  "ZeissReflectorTurret-Name": "ZeissReflectorTurret",
  "COM10-Fast USB to Serial": "Disable",
  "HamamatsuHam_DCAM-TriggerPolarity": "NEGATIVE",
  "HamamatsuHam_DCAM-MASTER PULSE MODE": "CONTINUOUS",
  "HamamatsuHam_DCAM-DEFECT CORRECT MODE": "ON",
  "HamamatsuHam_DCAM-OUTPUT TRIGGER SOURCE[1]": "VSYNC",
  "HamamatsuHam_DCAM-SENSOR MODE": "AREA",
  "ZeissScope-DefiniteFocusVersion": "1",
  "HamamatsuHam_DCAM-ENHANCED VISUALIZATION MODE": "DISABLE",
  "COM10-Handshaking": "Off",
  "HamamatsuHam_DCAM-INTENSITY LUT ENABLE": "DISABLE",
  "HamamatsuHam_DCAM-Camera Bus": "AS-FBD-1XCLD-2PE4L",
  "HamamatsuHam_DCAM-Bits per Channel": "16",
  "HamamatsuHam_DCAM-MASTER PULSE INTERVAL": "0.1000",
  "HamamatsuHam_DCAM-OUTPUT TRIGGER DELAY[2]": "0.0000",
  "HamamatsuHam_DCAM-OUTPUT TRIGGER SOURCE[0]": "VSYNC",
  "HamamatsuHam_DCAM-OUTPUT TRIGGER DELAY[1]": "0.0000",
  "HamamatsuHam_DCAM-INTENSITY LUT OUTPUT MAX": "255",
  "HamamatsuHam_DCAM-Exposure": "20.01",
  "HamamatsuHam_DCAM-OUTPUT TRIGGER DELAY[0]": "0.0000",
  "Core-Focus": "",
  "Core-ChannelGroup": "",
  "HamamatsuHam_DCAM-INTENSITY LUT INPUT MAX": "65535",
  "HamamatsuHam_DCAM-INTERNAL LINE SPEED UNITS": "METERS PER SECOND",
  "ZeissScope-AnswerTimeOut": "500.0000",
  "HamamatsuHam_DCAM-Name": "HamamatsuHam_DCAM",
  "HamamatsuHam_DCAM-OUTPUT TRIGGER KIND[2]": "EXPOSURE",
  "HamamatsuHam_DCAM-OUTPUT TRIGGER DELAY UNITS": "SECONDS",
  "HamamatsuHam_DCAM-OUTPUT TRIGGER KIND[1]": "EXPOSURE",
  "Core-XYStage": "",
  "COM10-Description": "Serial port driver (boost:asio)",
  "HamamatsuHam_DCAM-OUTPUT TRIGGER KIND[0]": "EXPOSURE",
  "HamamatsuHam_DCAM-INTERNAL LINE INTERVAL": "0.0097",
  "Core-AutoShutter": "0",
  "HamamatsuHam_DCAM-TRIGGER ACTIVE": "EDGE",
  "HamamatsuHam_DCAM-OUTPUT TRIGGER PRE HSYNC COUNT": "0",
  "HamamatsuHam_DCAM-CONVERSION FACTOR COEFF": "0.4700",
  "HamamatsuHam_DCAM-OUTPUT TRIGGER POLARITY[2]": "POSITIVE",
  "COM10-DelayBetweenCharsMs": "0.0000",
  "HamamatsuHam_DCAM-CameraName": "C13440-20C",
  "HamamatsuHam_DCAM-OUTPUT TRIGGER POLARITY[1]": "POSITIVE",
  "HamamatsuHam_DCAM-CCDTemperature": "-10.0000",
  "Core-Camera": "HamamatsuHam_DCAM",
  "HamamatsuHam_DCAM-OUTPUT TRIGGER POLARITY[0]": "POSITIVE",
  "HamamatsuHam_DCAM-EXPOSURE TIME UNITS": "MILLISECONDS",
  "HamamatsuHam_DCAM-READOUT DIRECTION": "DIVERGE",
  "COM10-StopBits": "1",
  "HamamatsuHam_DCAM-TransposeCorrection": "0",
  "COM10-DTR": "Disable",
  "HamamatsuHam_DCAM-OUTPUT TRIGGER PERIOD UNITS": "SECONDS",
  "COM10-Verbose": "1",
  "ZeissReflectorTurret-State": "3",
  "HamamatsuHam_DCAM-Trigger": "NORMAL",
  "COM10-AnswerTimeout": "500.0000",
  "HamamatsuHam_DCAM-INTENSITY LUT OUTPUT MIN": "0",
  "ZeissScope-Port": "COM10",
  "COM10-Name": "COM10",
  "HamamatsuHam_DCAM-TransposeXY": "0",
  "HamamatsuHam_DCAM-INTENSITY LUT INPUT MIN": "0",
  "HamamatsuHam_DCAM-Binning": "1x1",
  "HamamatsuHam_DCAM-TRIGGER DELAY": "0.0000",
  "Core-TimeoutMs": "5000",
  "ZeissReflectorTurret-Label": "4- ",
  "HamamatsuHam_DCAM-TRIGGER GLOBAL EXPOSURE": "GLOBAL RESET",
  "ZeissSidePort-State": "1",
  "HamamatsuHam_DCAM-EXTRACTION MODE": "OFF",
  "HamamatsuHam_DCAM-Description": "Hamamatsu device adapter 2.0.6.63",
  "COM10-Parity": "None",
  "HamamatsuHam_DCAM-MINIMUM ACQUISITION TIMEOUT": "60000",
  "COM10-BaudRate": "57600",
  "Core-AutoFocus": "",
  "HamamatsuHam_DCAM-CONVERSION FACTOR OFFSET": "100.0000",
  "HamamatsuHam_DCAM-VIEW MODE": "FULL CHIP",
  "HamamatsuHam_DCAM-TRIGGER TIMES": "1",
  "HamamatsuHam_DCAM-INTERNAL LINE SPEED": "0.6671",
  "ZeissSidePort-Label": "left",
  "Core-Galvo": "",
  "COM10-DataBits": "8",
  "HamamatsuHam_DCAM-PixelType": "16bit",
  "Core-Initialize": "1",
  "HamamatsuHam_DCAM-INTERNAL LINE INTERVAL UNITS": "MILLISECONDS",
  "HamamatsuHam_DCAM-HOT PIXEL CORRECT LEVEL": "STANDARD",
  "ZeissScope-Microscope Version": "Application version: ",
  "HamamatsuHam_DCAM-Camera Version": "4.31.B",
  "Core-Shutter": "",
  "ScopeDataKeys": [
    "HamamatsuHam_DCAM-OUTPUT TRIGGER PERIOD[2]",
    "HamamatsuHam_DCAM-OUTPUT TRIGGER PERIOD[1]",
    "ZeissReflectorTurret-Description",
    "ZeissSidePort-Name",
    "HamamatsuHam_DCAM-CameraID",
    "HamamatsuHam_DCAM-OUTPUT TRIGGER BASE SENSOR[2]",
[truncated: 12,349,031 more chars]
