# Supplementary material for: Fast volumetric multifocus structured illumination microscopy of subcellular dynamics in living cells
Source: Biomed Opt Express. 2024 Mar 11;15(4):2281–92. doi: 10.1364/BOE.516261 (PMC11019691; doi:10.1364/BOE.516261)
Supplement: Supplementary file 3 [file boe-15-4-2281-d002.zip › fig2/tubulin/raw/metadata.txt]

{
"Summary": {
  "Prefix": "nih3t3_1ugkdelstay_aotf12_3beam_1t_3",
  "UserName": "max.sen",
  "ProfileName": "Default User",
  "MicroManagerVersion": "2.0.1 20230309",
  "ComputerName": "maxsasrock",
  "Directory": "C:\\Users\\max.sen\\Data\\230728_NIH3T3",
  "ChannelGroup": "",
  "ChNames": [
    "Default"
  ],
  "z-step_um": 0.0,
  "Interval_ms": 0.0,
  "CustomIntervals_ms": [],
  "AxisOrder": [
    "channel",
    "z",
    "position",
    "time"
  ],
  "TimeFirst": true,
  "SlicesFirst": true,
  "IntendedDimensions": {
    "time": 30,
    "position": 1,
    "z": 1,
    "channel": 1
  },
  "Frames": 30,
  "Positions": 1,
  "Slices": 1,
  "Channels": 1,
  "StartTime": "2023-07-28 15:06:11.432 +0200",
  "KeepShutterOpenSlices": false,
  "KeepShutterOpenChannels": false,
  "PixelType": "GRAY16",
  "Width": 0,
  "Height": 0,
  "UserData": {
    "CameraTimeout": {
      "type": "STRING",
      "scalar": "20000"
    },
    "Depth": {
      "type": "STRING",
      "scalar": "2"
    }
  },
  "IJType": 1
},
"Coords-Default/img_channel000_position000_time000000000_z000.tif": {
  "Frame": 0,
  "FrameIndex": 0,
  "PositionIndex": 0,
  "Slice": 0,
  "SliceIndex": 0,
  "ChannelIndex": 0
},
"Metadata-Default/img_channel000_position000_time000000000_z000.tif": {
  "Width": 1584,
  "Height": 1584,
  "PixelType": "GRAY16",
  "Frame": 0,
  "FrameIndex": 0,
  "PositionIndex": 0,
  "Slice": 0,
  "SliceIndex": 0,
  "ChannelIndex": 0,
  "UUID": "bff2259b-c120-4372-aa00-64059c5e2551",
  "Camera": "HamamatsuHam_DCAM",
  "Binning": 1,
  "ROI": "256-240-1584-1584",
  "BitDepth": 16,
  "Exposure-ms": 100.01612030075188,
  "ElapsedTime-ms": 4608.0,
  "ImageNumber": 0,
  "ReceivedTime": "2023-07-28 15:06:16.052 +0200",
  "PixelSizeUm": 0.064484127,
  "PixelSizeAffine": "0.064484127;0.0;0.0;0.0;0.064484127;0.0",
  "PositionName": "Default",
  "HamamatsuHam_DCAM-OUTPUT TRIGGER PERIOD[2]": "0.0001",
  "HamamatsuHam_DCAM-OUTPUT TRIGGER PERIOD[1]": "0.0001",
  "ZeissReflectorTurret-Description": "Reflector Turret",
  "ZeissSidePort-Name": "ZeissSidePort",
  "HamamatsuHam_DCAM-CameraID": "S/N: 304183",
  "HamamatsuHam_DCAM-OUTPUT TRIGGER BASE SENSOR[2]": "ALL VIEWS",
  "HamamatsuHam_DCAM-OUTPUT TRIGGER PERIOD[0]": "0.0001",
  "HamamatsuHam_DCAM-TransposeMirrorX": "0",
  "ZeissScope-Name": "ZeissScope",
  "HamamatsuHam_DCAM-ScanMode": "2",
  "HamamatsuHam_DCAM-ReadoutTime": "0.0078",
  "HamamatsuHam_DCAM-MASTER PULSE BURST TIMES": "1",
  "HamamatsuHam_DCAM-OUTPUT TRIGGER BASE SENSOR[1]": "ALL VIEWS",
  "HamamatsuHam_DCAM-TransposeMirrorY": "0",
  "HamamatsuHam_DCAM-EXPOSURE FULL RANGE": "DISABLE",
  "HamamatsuHam_DCAM-OUTPUT TRIGGER BASE SENSOR[0]": "ALL VIEWS",
  "HamamatsuHam_DCAM-VIEW CONTROL": "FULL CHIP",
  "ZeissScope-Description": "Zeiss microscope CAN bus adapter",
  "Core-ImageProcessor": "",
  "ZeissSidePort-Description": "Side Port",
  "HamamatsuHam_DCAM-TRIGGER SOURCE": "EXTERNAL",
  "HamamatsuHam_DCAM-OUTPUT TRIGGER SOURCE[2]": "VSYNC",
  "HamamatsuHam_DCAM-MASTER PULSE TRIGGER SOURCE": "EXTERNAL",
  "Core-SLM": "",
  "ZeissReflectorTurret-Name": "ZeissReflectorTurret",
  "COM10-Fast USB to Serial": "Disable",
  "HamamatsuHam_DCAM-TriggerPolarity": "NEGATIVE",
  "HamamatsuHam_DCAM-MASTER PULSE MODE": "CONTINUOUS",
  "HamamatsuHam_DCAM-DEFECT CORRECT MODE": "ON",
  "HamamatsuHam_DCAM-OUTPUT TRIGGER SOURCE[1]": "VSYNC",
  "HamamatsuHam_DCAM-SENSOR MODE": "AREA",
  "ZeissScope-DefiniteFocusVersion": "1",
  "HamamatsuHam_DCAM-ENHANCED VISUALIZATION MODE": "DISABLE",
  "COM10-Handshaking": "Off",
  "HamamatsuHam_DCAM-INTENSITY LUT ENABLE": "DISABLE",
  "HamamatsuHam_DCAM-Camera Bus": "AS-FBD-1XCLD-2PE4L",
  "HamamatsuHam_DCAM-Bits per Channel": "16",
  "HamamatsuHam_DCAM-MASTER PULSE INTERVAL": "0.1000",
  "HamamatsuHam_DCAM-OUTPUT TRIGGER DELAY[2]": "0.0000",
  "HamamatsuHam_DCAM-OUTPUT TRIGGER SOURCE[0]": "VSYNC",
  "HamamatsuHam_DCAM-OUTPUT TRIGGER DELAY[1]": "0.0000",
  "HamamatsuHam_DCAM-INTENSITY LUT OUTPUT MAX": "255",
  "HamamatsuHam_DCAM-Exposure": "100.02",
  "HamamatsuHam_DCAM-OUTPUT TRIGGER DELAY[0]": "0.0000",
  "Core-Focus": "",
  "Core-ChannelGroup": "",
  "HamamatsuHam_DCAM-INTENSITY LUT INPUT MAX": "65535",
  "HamamatsuHam_DCAM-INTERNAL LINE SPEED UNITS": "METERS PER SECOND",
  "ZeissScope-AnswerTimeOut": "500.0000",
  "HamamatsuHam_DCAM-Name": "HamamatsuHam_DCAM",
  "HamamatsuHam_DCAM-OUTPUT TRIGGER KIND[2]": "EXPOSURE",
  "HamamatsuHam_DCAM-OUTPUT TRIGGER DELAY UNITS": "SECONDS",
  "HamamatsuHam_DCAM-OUTPUT TRIGGER KIND[1]": "EXPOSURE",
  "Core-XYStage": "",
  "COM10-Description": "Serial port driver (boost:asio)",
  "HamamatsuHam_DCAM-OUTPUT TRIGGER KIND[0]": "EXPOSURE",
  "HamamatsuHam_DCAM-INTERNAL LINE INTERVAL": "0.0097",
  "Core-AutoShutter": "0",
  "HamamatsuHam_DCAM-TRIGGER ACTIVE": "EDGE",
  "HamamatsuHam_DCAM-OUTPUT TRIGGER PRE HSYNC COUNT": "0",
  "HamamatsuHam_DCAM-CONVERSION FACTOR COEFF": "0.4700",
  "HamamatsuHam_DCAM-OUTPUT TRIGGER POLARITY[2]": "POSITIVE",
  "COM10-DelayBetweenCharsMs": "0.0000",
  "HamamatsuHam_DCAM-CameraName": "C13440-20C",
  "HamamatsuHam_DCAM-OUTPUT TRIGGER POLARITY[1]": "POSITIVE",
  "HamamatsuHam_DCAM-CCDTemperature": "-10.0000",
  "Core-Camera": "HamamatsuHam_DCAM",
  "HamamatsuHam_DCAM-OUTPUT TRIGGER POLARITY[0]": "POSITIVE",
  "HamamatsuHam_DCAM-EXPOSURE TIME UNITS": "MILLISECONDS",
  "HamamatsuHam_DCAM-READOUT DIRECTION": "DIVERGE",
  "COM10-StopBits": "1",
  "HamamatsuHam_DCAM-TransposeCorrection": "0",
  "COM10-DTR": "Disable",
  "HamamatsuHam_DCAM-OUTPUT TRIGGER PERIOD UNITS": "SECONDS",
  "COM10-Verbose": "1",
  "ZeissReflectorTurret-State": "3",
  "HamamatsuHam_DCAM-Trigger": "NORMAL",
  "COM10-AnswerTimeout": "500.0000",
  "HamamatsuHam_DCAM-INTENSITY LUT OUTPUT MIN": "0",
  "ZeissScope-Port": "COM10",
  "COM10-Name": "COM10",
  "HamamatsuHam_DCAM-TransposeXY": "0",
  "HamamatsuHam_DCAM-INTENSITY LUT INPUT MIN": "0",
  "HamamatsuHam_DCAM-Binning": "1x1",
  "HamamatsuHam_DCAM-TRIGGER DELAY": "0.0000",
  "Core-TimeoutMs": "5000",
  "ZeissReflectorTurret-Label": "4- ",
  "HamamatsuHam_DCAM-TRIGGER GLOBAL EXPOSURE": "GLOBAL RESET",
  "ZeissSidePort-State": "1",
  "HamamatsuHam_DCAM-EXTRACTION MODE": "OFF",
  "HamamatsuHam_DCAM-Description": "Hamamatsu device adapter 2.0.6.63",
  "COM10-Parity": "None",
  "HamamatsuHam_DCAM-MINIMUM ACQUISITION TIMEOUT": "60000",
  "COM10-BaudRate": "57600",
  "Core-AutoFocus": "",
  "HamamatsuHam_DCAM-CONVERSION FACTOR OFFSET": "100.0000",
  "HamamatsuHam_DCAM-VIEW MODE": "FULL CHIP",
  "HamamatsuHam_DCAM-TRIGGER TIMES": "1",
  "HamamatsuHam_DCAM-INTERNAL LINE SPEED": "0.6671",
  "ZeissSidePort-Label": "left",
  "Core-Galvo": "",
  "COM10-DataBits": "8",
  "HamamatsuHam_DCAM-PixelType": "16bit",
  "Core-Initialize": "1",
  "HamamatsuHam_DCAM-INTERNAL LINE INTERVAL UNITS": "MILLISECONDS",
  "HamamatsuHam_DCAM-HOT PIXEL CORRECT LEVEL": "STANDARD",
  "ZeissScope-Microscope Version": "Application version: ",
  "HamamatsuHam_DCAM-Camera Version": "4.31.B",
  "Core-Shutter": "",
  "ScopeDataKeys": [
    "HamamatsuHam_DCAM-OUTPUT TRIGGER PERIOD[2]",
    "HamamatsuHam_DCAM-OUTPUT TRIGGER PERIOD[1]",
    "ZeissReflectorTurret-Description",
    "ZeissSidePort-Name",
    "HamamatsuHam_DCAM-CameraID",
    "HamamatsuHam_DCAM-OUTPUT TRIGGER BASE SENSOR[2]",
    "HamamatsuHam_DCAM-OUTPUT TRIGGER PERIOD[0]",
    "HamamatsuHam_DCAM-TransposeMirrorX",
    "ZeissScope-Name",
    "HamamatsuHam_DCAM-ScanMode",
    "HamamatsuHam_DCAM-ReadoutTime",
    "HamamatsuHam_DCAM-MASTER PULSE BURST TIMES",
    "HamamatsuHam_DCAM-OUTPUT TRIGGER BASE SENSOR[1]",
    "HamamatsuHam_DCAM-TransposeMirrorY",
    "HamamatsuHam_DCAM-EXPOSURE FULL RANGE",
    "HamamatsuHam_DCAM-OUTPUT TRIGGER BASE SENSOR[0]",
    "HamamatsuHam_DCAM-VIEW CONTROL",
    "ZeissScope-Description",
    "Core-ImageProcessor",
    "ZeissSidePort-Description",
    "HamamatsuHam_DCAM-TRIGGER SOURCE",
    "HamamatsuHam_DCAM-OUTPUT TRIGGER SOURCE[2]",
    "HamamatsuHam_DCAM-MASTER PULSE TRIGGER SOURCE",
    "Core-SLM",
    "ZeissReflectorTurret-Name",
    "COM10-Fast USB to Serial",
    "HamamatsuHam_DCAM-TriggerPolarity",
    "HamamatsuHam_DCAM-MASTER PULSE MODE",
    "HamamatsuHam_DCAM-DEFECT CORRECT MODE",
    "HamamatsuHam_DCAM-OUTPUT TRIGGER SOURCE[1]",
    "HamamatsuHam_DCAM-SENSOR MODE",
    "ZeissScope-DefiniteFocusVersion",
    "HamamatsuHam_DCAM-ENHANCED VISUALIZATION MODE",
    "COM10-Handshaking",
    "HamamatsuHam_DCAM-INTENSITY LUT ENABLE",
    "HamamatsuHam_DCAM-Camera Bus",
    "HamamatsuHam_DCAM-Bits per Channel",
    "HamamatsuHam_DCAM-MASTER PULSE INTERVAL",
    "HamamatsuHam_DCAM-OUTPUT TRIGGER DELAY[2]",
    "HamamatsuHam_DCAM-OUTPUT TRIGGER SOURCE[0]",
    "HamamatsuHam_DCAM-OUTPUT TRIGGER DELAY[1]",
    "HamamatsuHam_DCAM-INTENSITY LUT OUTPUT MAX",
    "HamamatsuHam_DCAM-Exposure",
    "HamamatsuHam_DCAM-OUTPUT TRIGGER DELAY[0]",
    "Core-Focus",
    "Core-ChannelGroup",
    "HamamatsuHam_DCAM-INTENSITY LUT INPUT MAX",
    "HamamatsuHam_DCAM-INTERNAL LINE SPEED UNITS",
    "ZeissScope-AnswerTimeOut",
    "HamamatsuHam_DCAM-Name",
    "HamamatsuHam_DCAM-OUTPUT TRIGGER KIND[2]",
    "HamamatsuHam_DCAM-OUTPUT TRIGGER DELAY UNITS",
    "HamamatsuHam_DCAM-OUTPUT TRIGGER KIND[1]",
    "Core-XYStage",
    "COM10-Description",
    "HamamatsuHam_DCAM-OUTPUT TRIGGER KIND[0]",
    "HamamatsuHam_DCAM-INTERNAL LINE INTERVAL",
    "Core-AutoShutter",
    "HamamatsuHam_DCAM-TRIGGER ACTIVE",
    "HamamatsuHam_DCAM-OUTPUT TRIGGER PRE HSYNC COUNT",
    "HamamatsuHam_DCAM-CONVERSION FACTOR COEFF",
    "HamamatsuHam_DCAM-OUTPUT TRIGGER POLARITY[2]",
    "COM10-DelayBetweenCharsMs",
    "HamamatsuHam_DCAM-CameraName",
    "HamamatsuHam_DCAM-OUTPUT TRIGGER POLARITY[1]",
    "HamamatsuHam_DCAM-CCDTemperature",
    "Core-Camera",
    "HamamatsuHam_DCAM-OUTPUT TRIGGER POLARITY[0]",
    "HamamatsuHam_DCAM-EXPOSURE TIME UNITS",
    "HamamatsuHam_DCAM-READOUT DIRECTION",
    "COM10-StopBits",
    "HamamatsuHam_DCAM-TransposeCorrection",
    "COM10-DTR",
    "HamamatsuHam_DCAM-OUTPUT TRIGGER PERIOD UNITS",
    "COM10-Verbose",
    "ZeissReflectorTurret-State",
    "HamamatsuHam_DCAM-Trigger",
    "COM10-AnswerTimeout",
    "HamamatsuHam_DCAM-INTENSITY LUT OUTPUT MIN",
    "ZeissScope-Port",
    "COM10-Name",
    "HamamatsuHam_DCAM-TransposeXY",
    "HamamatsuHam_DCAM-INTENSITY LUT INPUT MIN",
    "HamamatsuHam_DCAM-Binning",
    "HamamatsuHam_DCAM-TRIGGER DELAY",
    "Core-TimeoutMs",
    "ZeissReflectorTurret-Label",
    "HamamatsuHam_DCAM-TRIGGER GLOBAL EXPOSURE",
    "ZeissSidePort-State",
    "HamamatsuHam_DCAM-EXTRACTION MODE",
    "HamamatsuHam_DCAM-Description",
    "COM10-Parity",
    "HamamatsuHam_DCAM-MINIMUM ACQUISITION TIMEOUT",
    "COM10-BaudRate",
    "Core-AutoFocus",
    "HamamatsuHam_DCAM-CONVERSION FACTOR OFFSET",
    "HamamatsuHam_DCAM-VIEW MODE",
    "HamamatsuHam_DCAM-TRIGGER TIMES",
    "HamamatsuHam_DCAM-INTERNAL LINE SPEED",
    "ZeissSidePort-Label",
    "Core-Galvo",
    "COM10-DataBits",
    "HamamatsuHam_DCAM-PixelType",
    "Core-Initialize",
    "HamamatsuHam_DCAM-INTERNAL LINE INTERVAL UNITS",
    "HamamatsuHam_DCAM-HOT PIXEL CORRECT LEVEL",
    "ZeissScope-Microscope Version",
    "HamamatsuHam_DCAM-Camera Version",
    "Core-Shutter"
  ],
  "UserData": {
    "Electron_Coeff": {
      "type": "STRING",
      "scalar": "0.470000"
    },
    "Electron_Offset": {
      "type": "STRING",
      "scalar": "100.000000"
    },
    "HamamatsuImageNr": {
      "type": "STRING",
      "scalar": "0"
    },
    "TimeReceivedByCore": {
      "type": "STRING",
      "scalar": "2023-07-28 15:06:16.045330"
    }
  },
  "FileName": "Default/img_channel000_position000_time000000000_z000.tif"
},
"Coords-Default/img_channel000_position000_time000000001_z000.tif": {
  "Frame": 1,
  "FrameIndex": 1,
  "PositionIndex": 0,
  "Slice": 0,
  "SliceIndex": 0,
  "ChannelIndex": 0
},
"Metadata-Default/img_channel000_position000_time000000001_z000.tif": {
  "Width": 1584,
  "Height": 1584,
  "PixelType": "GRAY16",
  "Frame": 1,
  "FrameIndex": 1,
  "PositionIndex": 0,
  "Slice": 0,
  "SliceIndex": 0,
  "ChannelIndex": 0,
  "UUID": "262b4e1a-d0fa-49e1-a77f-e713380aec27",
  "Camera": "HamamatsuHam_DCAM",
  "Binning": 1,
  "ROI": "256-240-1584-1584",
  "BitDepth": 16,
  "Exposure-ms": 100.01612030075188,
  "ElapsedTime-ms": 4717.0,
  "ImageNumber": 1,
  "ReceivedTime": "2023-07-28 15:06:16.157 +0200",
  "PixelSizeUm": 0.064484127,
  "PixelSizeAffine": "0.064484127;0.0;0.0;0.0;0.064484127;0.0",
  "PositionName": "Default",
  "HamamatsuHam_DCAM-OUTPUT TRIGGER PERIOD[2]": "0.0001",
  "HamamatsuHam_DCAM-OUTPUT TRIGGER PERIOD[1]": "0.0001",
  "ZeissReflectorTurret-Description": "Reflector Turret",
  "ZeissSidePort-Name": "ZeissSidePort",
  "HamamatsuHam_DCAM-CameraID": "S/N: 304183",
  "HamamatsuHam_DCAM-OUTPUT TRIGGER BASE SENSOR[2]": "ALL VIEWS",
  "HamamatsuHam_DCAM-OUTPUT TRIGGER PERIOD[0]": "0.0001",
  "HamamatsuHam_DCAM-TransposeMirrorX": "0",
  "ZeissScope-Name": "ZeissScope",
  "HamamatsuHam_DCAM-ScanMode": "2",
  "HamamatsuHam_DCAM-ReadoutTime": "0.0078",
  "HamamatsuHam_DCAM-MASTER PULSE BURST TIMES": "1",
  "HamamatsuHam_DCAM-OUTPUT TRIGGER BASE SENSOR[1]": "ALL VIEWS",
  "HamamatsuHam_DCAM-TransposeMirrorY": "0",
  "HamamatsuHam_DCAM-EXPOSURE FULL RANGE": "DISABLE",
  "HamamatsuHam_DCAM-OUTPUT TRIGGER BASE SENSOR[0]": "ALL VIEWS",
  "HamamatsuHam_DCAM-VIEW CONTROL": "FULL CHIP",
  "ZeissScope-Description": "Zeiss microscope CAN bus adapter",
  "Core-ImageProcessor": "",
  "ZeissSidePort-Description": "Side Port",
  "HamamatsuHam_DCAM-TRIGGER SOURCE": "EXTERNAL",
  "HamamatsuHam_DCAM-OUTPUT TRIGGER SOURCE[2]": "VSYNC",
  "HamamatsuHam_DCAM-MASTER PULSE TRIGGER SOURCE": "EXTERNAL",
  "Core-SLM": "",
  "ZeissReflectorTurret-Name": "ZeissReflectorTurret",
  "COM10-Fast USB to Serial": "Disable",
  "HamamatsuHam_DCAM-TriggerPolarity": "NEGATIVE",
  "HamamatsuHam_DCAM-MASTER PULSE MODE": "CONTINUOUS",
  "HamamatsuHam_DCAM-DEFECT CORRECT MODE": "ON",
  "HamamatsuHam_DCAM-OUTPUT TRIGGER SOURCE[1]": "VSYNC",
  "HamamatsuHam_DCAM-SENSOR MODE": "AREA",
  "ZeissScope-DefiniteFocusVersion": "1",
  "HamamatsuHam_DCAM-ENHANCED VISUALIZATION MODE": "DISABLE",
  "COM10-Handshaking": "Off",
  "HamamatsuHam_DCAM-INTENSITY LUT ENABLE": "DISABLE",
  "HamamatsuHam_DCAM-Camera Bus": "AS-FBD-1XCLD-2PE4L",
  "HamamatsuHam_DCAM-Bits per Channel": "16",
  "HamamatsuHam_DCAM-MASTER PULSE INTERVAL": "0.1000",
  "HamamatsuHam_DCAM-OUTPUT TRIGGER DELAY[2]": "0.0000",
  "HamamatsuHam_DCAM-OUTPUT TRIGGER SOURCE[0]": "VSYNC",
  "HamamatsuHam_DCAM-OUTPUT TRIGGER DELAY[1]": "0.0000",
  "HamamatsuHam_DCAM-INTENSITY LUT OUTPUT MAX": "255",
  "HamamatsuHam_DCAM-Exposure": "100.02",
  "HamamatsuHam_DCAM-OUTPUT TRIGGER DELAY[0]": "0.0000",
  "Core-Focus": "",
  "Core-ChannelGroup": "",
  "HamamatsuHam_DCAM-INTENSITY LUT INPUT MAX": "65535",
  "HamamatsuHam_DCAM-INTERNAL LINE SPEED UNITS": "METERS PER SECOND",
  "ZeissScope-AnswerTimeOut": "500.0000",
  "HamamatsuHam_DCAM-Name": "HamamatsuHam_DCAM",
  "HamamatsuHam_DCAM-OUTPUT TRIGGER KIND[2]": "EXPOSURE",
  "HamamatsuHam_DCAM-OUTPUT TRIGGER DELAY UNITS": "SECONDS",
  "HamamatsuHam_DCAM-OUTPUT TRIGGER KIND[1]": "EXPOSURE",
  "Core-XYStage": "",
  "COM10-Description": "Serial port driver (boost:asio)",
  "HamamatsuHam_DCAM-OUTPUT TRIGGER KIND[0]": "EXPOSURE",
  "HamamatsuHam_DCAM-INTERNAL LINE INTERVAL": "0.0097",
  "Core-AutoShutter": "0",
  "HamamatsuHam_DCAM-TRIGGER ACTIVE": "EDGE",
  "HamamatsuHam_DCAM-OUTPUT TRIGGER PRE HSYNC COUNT": "0",
  "HamamatsuHam_DCAM-CONVERSION FACTOR COEFF": "0.4700",
  "HamamatsuHam_DCAM-OUTPUT TRIGGER POLARITY[2]": "POSITIVE",
  "COM10-DelayBetweenCharsMs": "0.0000",
  "HamamatsuHam_DCAM-CameraName": "C13440-20C",
  "HamamatsuHam_DCAM-OUTPUT TRIGGER POLARITY[1]": "POSITIVE",
  "HamamatsuHam_DCAM-CCDTemperature": "-10.0000",
  "Core-Camera": "HamamatsuHam_DCAM",
  "HamamatsuHam_DCAM-OUTPUT TRIGGER POLARITY[0]": "POSITIVE",
  "HamamatsuHam_DCAM-EXPOSURE TIME UNITS": "MILLISECONDS",
  "HamamatsuHam_DCAM-READOUT DIRECTION": "DIVERGE",
  "COM10-StopBits": "1",
  "HamamatsuHam_DCAM-TransposeCorrection": "0",
  "COM10-DTR": "Disable",
  "HamamatsuHam_DCAM-OUTPUT TRIGGER PERIOD UNITS": "SECONDS",
  "COM10-Verbose": "1",
  "ZeissReflectorTurret-State": "3",
  "HamamatsuHam_DCAM-Trigger": "NORMAL",
  "COM10-AnswerTimeout": "500.0000",
  "HamamatsuHam_DCAM-INTENSITY LUT OUTPUT MIN": "0",
  "ZeissScope-Port": "COM10",
  "COM10-Name": "COM10",
  "HamamatsuHam_DCAM-TransposeXY": "0",
  "HamamatsuHam_DCAM-INTENSITY LUT INPUT MIN": "0",
  "HamamatsuHam_DCAM-Binning": "1x1",
  "HamamatsuHam_DCAM-TRIGGER DELAY": "0.0000",
  "Core-TimeoutMs": "5000",
  "ZeissReflectorTurret-Label": "4- ",
  "HamamatsuHam_DCAM-TRIGGER GLOBAL EXPOSURE": "GLOBAL RESET",
  "ZeissSidePort-State": "1",
  "HamamatsuHam_DCAM-EXTRACTION MODE": "OFF",
  "HamamatsuHam_DCAM-Description": "Hamamatsu device adapter 2.0.6.63",
  "COM10-Parity": "None",
  "HamamatsuHam_DCAM-MINIMUM ACQUISITION TIMEOUT": "60000",
  "COM10-BaudRate": "57600",
  "Core-AutoFocus": "",
  "HamamatsuHam_DCAM-CONVERSION FACTOR OFFSET": "100.0000",
  "HamamatsuHam_DCAM-VIEW MODE": "FULL CHIP",
  "HamamatsuHam_DCAM-TRIGGER TIMES": "1",
  "HamamatsuHam_DCAM-INTERNAL LINE SPEED": "0.6671",
  "ZeissSidePort-Label": "left",
  "Core-Galvo": "",
  "COM10-DataBits": "8",
  "HamamatsuHam_DCAM-PixelType": "16bit",
  "Core-Initialize": "1",
  "HamamatsuHam_DCAM-INTERNAL LINE INTERVAL UNITS": "MILLISECONDS",
  "HamamatsuHam_DCAM-HOT PIXEL CORRECT LEVEL": "STANDARD",
  "ZeissScope-Microscope Version": "Application version: ",
  "HamamatsuHam_DCAM-Camera Version": "4.31.B",
  "Core-Shutter": "",
  "ScopeDataKeys": [
    "HamamatsuHam_DCAM-OUTPUT TRIGGER PERIOD[2]",
    "HamamatsuHam_DCAM-OUTPUT TRIGGER PERIOD[1]",
    "ZeissReflectorTurret-Description",
    "ZeissSidePort-Name",
    "HamamatsuHam_DCAM-CameraID",
    "HamamatsuHam_DCAM-OUTPUT TRIGGER BASE SENSOR[2]",
    "HamamatsuHam_DCAM-OUTPUT TRIGGER PERIOD[0]",
    "HamamatsuHam_DCAM-TransposeMirrorX",
    "ZeissScope-Name",
    "HamamatsuHam_DCAM-ScanMode",
    "HamamatsuHam_DCAM-ReadoutTime",
    "HamamatsuHam_DCAM-MASTER PULSE BURST TIMES",
    "HamamatsuHam_DCAM-OUTPUT TRIGGER BASE SENSOR[1]",
    "HamamatsuHam_DCAM-TransposeMirrorY",
    "HamamatsuHam_DCAM-EXPOSURE FULL RANGE",
    "HamamatsuHam_DCAM-OUTPUT TRIGGER BASE SENSOR[0]",
    "HamamatsuHam_DCAM-VIEW CONTROL",
    "ZeissScope-Description",
    "Core-ImageProcessor",
    "ZeissSidePort-Description",
    "HamamatsuHam_DCAM-TRIGGER SOURCE",
    "HamamatsuHam_DCAM-OUTPUT TRIGGER SOURCE[2]",
    "HamamatsuHam_DCAM-MASTER PULSE TRIGGER SOURCE",
    "Core-SLM",
    "ZeissReflectorTurret-Name",
    "COM10-Fast USB to Serial",
    "HamamatsuHam_DCAM-TriggerPolarity",
    "HamamatsuHam_DCAM-MASTER PULSE MODE",
    "HamamatsuHam_DCAM-DEFECT CORRECT MODE",
    "HamamatsuHam_DCAM-OUTPUT TRIGGER SOURCE[1]",
    "HamamatsuHam_DCAM-SENSOR MODE",
    "ZeissScope-DefiniteFocusVersion",
    "HamamatsuHam_DCAM-ENHANCED VISUALIZATION MODE",
    "COM10-Handshaking",
    "HamamatsuHam_DCAM-INTENSITY LUT ENABLE",
    "HamamatsuHam_DCAM-Camera Bus",
    "HamamatsuHam_DCAM-Bits per Channel",
    "HamamatsuHam_DCAM-MASTER PULSE INTERVAL",
    "HamamatsuHam_DCAM-OUTPUT TRIGGER DELAY[2]",
    "HamamatsuHam_DCAM-OUTPUT TRIGGER SOURCE[0]",
    "HamamatsuHam_DCAM-OUTPUT TRIGGER DELAY[1]",
    "HamamatsuHam_DCAM-INTENSITY LUT OUTPUT MAX",
    "HamamatsuHam_DCAM-Exposure",
    "HamamatsuHam_DCAM-OUTPUT TRIGGER DELAY[0]",
    "Core-Focus",
    "Core-ChannelGroup",
    "HamamatsuHam_DCAM-INTENSITY LUT INPUT MAX",
    "HamamatsuHam_DCAM-INTERNAL LINE SPEED UNITS",
    "ZeissScope-AnswerTimeOut",
    "HamamatsuHam_DCAM-Name",
    "HamamatsuHam_DCAM-OUTPUT TRIGGER KIND[2]",
    "HamamatsuHam_DCAM-OUTPUT TRIGGER DELAY UNITS",
    "HamamatsuHam_DCAM-OUTPUT TRIGGER KIND[1]",
    "Core-XYStage",
    "COM10-Description",
    "HamamatsuHam_DCAM-OUTPUT TRIGGER KIND[0]",
    "HamamatsuHam_DCAM-INTERNAL LINE INTERVAL",
    "Core-AutoShutter",
    "HamamatsuHam_DCAM-TRIGGER ACTIVE",
    "HamamatsuHam_DCAM-OUTPUT TRIGGER PRE HSYNC COUNT",
    "HamamatsuHam_DCAM-CONVERSION FACTOR COEFF",
    "HamamatsuHam_DCAM-OUTPUT TRIGGER POLARITY[2]",
    "COM10-DelayBetweenCharsMs",
    "HamamatsuHam_DCAM-CameraName",
    "HamamatsuHam_DCAM-OUTPUT TRIGGER POLARITY[1]",
    "HamamatsuHam_DCAM-CCDTemperature",
    "Core-Camera",
    "HamamatsuHam_DCAM-OUTPUT TRIGGER POLARITY[0]",
    "HamamatsuHam_DCAM-EXPOSURE TIME UNITS",
    "HamamatsuHam_DCAM-READOUT DIRECTION",
    "COM10-StopBits",
    "HamamatsuHam_DCAM-TransposeCorrection",
    "COM10-DTR",
    "HamamatsuHam_DCAM-OUTPUT TRIGGER PERIOD UNITS",
    "COM10-Verbose",
    "ZeissReflectorTurret-State",
    "HamamatsuHam_DCAM-Trigger",
    "COM10-AnswerTimeout",
    "HamamatsuHam_DCAM-INTENSITY LUT OUTPUT MIN",
    "ZeissScope-Port",
    "COM10-Name",
    "HamamatsuHam_DCAM-TransposeXY",
    "HamamatsuHam_DCAM-INTENSITY LUT INPUT MIN",
    "HamamatsuHam_DCAM-Binning",
    "HamamatsuHam_DCAM-TRIGGER DELAY",
    "Core-TimeoutMs",
    "ZeissReflectorTurret-Label",
    "HamamatsuHam_DCAM-TRIGGER GLOBAL EXPOSURE",
    "ZeissSidePort-State",
    "HamamatsuHam_DCAM-EXTRACTION MODE",
    "HamamatsuHam_DCAM-Description",
    "COM10-Parity",
    "HamamatsuHam_DCAM-MINIMUM ACQUISITION TIMEOUT",
    "COM10-BaudRate",
    "Core-AutoFocus",
    "HamamatsuHam_DCAM-CONVERSION FACTOR OFFSET",
    "HamamatsuHam_DCAM-VIEW MODE",
    "HamamatsuHam_DCAM-TRIGGER TIMES",
    "HamamatsuHam_DCAM-INTERNAL LINE SPEED",
    "ZeissSidePort-Label",
    "Core-Galvo",
    "COM10-DataBits",
    "HamamatsuHam_DCAM-PixelType",
    "Core-Initialize",
    "HamamatsuHam_DCAM-INTERNAL LINE INTERVAL UNITS",
    "HamamatsuHam_DCAM-HOT PIXEL CORRECT LEVEL",
    "ZeissScope-Microscope Version",
    "HamamatsuHam_DCAM-Camera Version",
    "Core-Shutter"
  ],
  "UserData": {
    "Electron_Coeff": {
      "type": "STRING",
      "scalar": "0.470000"
    },
    "Electron_Offset": {
      "type": "STRING",
      "scalar": "100.000000"
    },
    "HamamatsuImageNr": {
      "type": "STRING",
      "scalar": "1"
    },
    "TimeReceivedByCore": {
      "type": "STRING",
      "scalar": "2023-07-28 15:06:16.153818"
    }
  },
  "FileName": "Default/img_channel000_position000_time000000001_z000.tif"
},
"Coords-Default/img_channel000_position000_time000000002_z000.tif": {
  "Frame": 2,
  "FrameIndex": 2,
  "PositionIndex": 0,
  "Slice": 0,
  "SliceIndex": 0,
  "ChannelIndex": 0
},
"Metadata-Default/img_channel000_position000_time000000002_z000.tif": {
  "Width": 1584,
  "Height": 1584,
  "PixelType": "GRAY16",
  "Frame": 2,
  "FrameIndex": 2,
  "PositionIndex": 0,
  "Slice": 0,
  "SliceIndex": 0,
  "ChannelIndex": 0,
  "UUID": "0a24bf78-1263-4fd6-9522-e24a08652875",
  "Camera": "HamamatsuHam_DCAM",
  "Binning": 1,
  "ROI": "256-240-1584-1584",
  "BitDepth": 16,
  "Exposure-ms": 100.01612030075188,
  "ElapsedTime-ms": 4825.0,
  "ImageNumber": 2,
  "ReceivedTime": "2023-07-28 15:06:16.267 +0200",
  "PixelSizeUm": 0.064484127,
  "PixelSizeAffine": "0.064484127;0.0;0.0;0.0;0.064484127;0.0",
  "PositionName": "Default",
  "HamamatsuHam_DCAM-OUTPUT TRIGGER PERIOD[2]": "0.0001",
  "HamamatsuHam_DCAM-OUTPUT TRIGGER PERIOD[1]": "0.0001",
  "ZeissReflectorTurret-Description": "Reflector Turret",
  "ZeissSidePort-Name": "ZeissSidePort",
  "HamamatsuHam_DCAM-CameraID": "S/N: 304183",
  "HamamatsuHam_DCAM-OUTPUT TRIGGER BASE SENSOR[2]": "ALL VIEWS",
  "HamamatsuHam_DCAM-OUTPUT TRIGGER PERIOD[0]": "0.0001",
  "HamamatsuHam_DCAM-TransposeMirrorX": "0",
  "ZeissScope-Name": "ZeissScope",
  "HamamatsuHam_DCAM-ScanMode": "2",
  "HamamatsuHam_DCAM-ReadoutTime": "0.0078",
  "HamamatsuHam_DCAM-MASTER PULSE BURST TIMES": "1",
  "HamamatsuHam_DCAM-OUTPUT TRIGGER BASE SENSOR[1]": "ALL VIEWS",
  "HamamatsuHam_DCAM-TransposeMirrorY": "0",
  "HamamatsuHam_DCAM-EXPOSURE FULL RANGE": "DISABLE",
  "HamamatsuHam_DCAM-OUTPUT TRIGGER BASE SENSOR[0]": "ALL VIEWS",
  "HamamatsuHam_DCAM-VIEW CONTROL": "FULL CHIP",
  "ZeissScope-Description": "Zeiss microscope CAN bus adapter",
  "Core-ImageProcessor": "",
  "ZeissSidePort-Description": "Side Port",
  "HamamatsuHam_DCAM-TRIGGER SOURCE": "EXTERNAL",
  "HamamatsuHam_DCAM-OUTPUT TRIGGER SOURCE[2]": "VSYNC",
  "HamamatsuHam_DCAM-MASTER PULSE TRIGGER SOURCE": "EXTERNAL",
  "Core-SLM": "",
  "ZeissReflectorTurret-Name": "ZeissReflectorTurret",
  "COM10-Fast USB to Serial": "Disable",
  "HamamatsuHam_DCAM-TriggerPolarity": "NEGATIVE",
  "HamamatsuHam_DCAM-MASTER PULSE MODE": "CONTINUOUS",
  "HamamatsuHam_DCAM-DEFECT CORRECT MODE": "ON",
  "HamamatsuHam_DCAM-OUTPUT TRIGGER SOURCE[1]": "VSYNC",
  "HamamatsuHam_DCAM-SENSOR MODE": "AREA",
  "ZeissScope-DefiniteFocusVersion": "1",
  "HamamatsuHam_DCAM-ENHANCED VISUALIZATION MODE": "DISABLE",
  "COM10-Handshaking": "Off",
  "HamamatsuHam_DCAM-INTENSITY LUT ENABLE": "DISABLE",
  "HamamatsuHam_DCAM-Camera Bus": "AS-FBD-1XCLD-2PE4L",
  "HamamatsuHam_DCAM-Bits per Channel": "16",
  "HamamatsuHam_DCAM-MASTER PULSE INTERVAL": "0.1000",
  "HamamatsuHam_DCAM-OUTPUT TRIGGER DELAY[2]": "0.0000",
  "HamamatsuHam_DCAM-OUTPUT TRIGGER SOURCE[0]": "VSYNC",
  "HamamatsuHam_DCAM-OUTPUT TRIGGER DELAY[1]": "0.0000",
  "HamamatsuHam_DCAM-INTENSITY LUT OUTPUT MAX": "255",
  "HamamatsuHam_DCAM-Exposure": "100.02",
  "HamamatsuHam_DCAM-OUTPUT TRIGGER DELAY[0]": "0.0000",
  "Core-Focus": "",
  "Core-ChannelGroup": "",
  "HamamatsuHam_DCAM-INTENSITY LUT INPUT MAX": "65535",
  "HamamatsuHam_DCAM-INTERNAL LINE SPEED UNITS": "METERS PER SECOND",
  "ZeissScope-AnswerTimeOut": "500.0000",
  "HamamatsuHam_DCAM-Name": "HamamatsuHam_DCAM",
  "HamamatsuHam_DCAM-OUTPUT TRIGGER KIND[2]": "EXPOSURE",
  "HamamatsuHam_DCAM-OUTPUT TRIGGER DELAY UNITS": "SECONDS",
  "HamamatsuHam_DCAM-OUTPUT TRIGGER KIND[1]": "EXPOSURE",
  "Core-XYStage": "",
  "COM10-Description": "Serial port driver (boost:asio)",
  "HamamatsuHam_DCAM-OUTPUT TRIGGER KIND[0]": "EXPOSURE",
  "HamamatsuHam_DCAM-INTERNAL LINE INTERVAL": "0.0097",
  "Core-AutoShutter": "0",
  "HamamatsuHam_DCAM-TRIGGER ACTIVE": "EDGE",
  "HamamatsuHam_DCAM-OUTPUT TRIGGER PRE HSYNC COUNT": "0",
  "HamamatsuHam_DCAM-CONVERSION FACTOR COEFF": "0.4700",
  "HamamatsuHam_DCAM-OUTPUT TRIGGER POLARITY[2]": "POSITIVE",
  "COM10-DelayBetweenCharsMs": "0.0000",
  "HamamatsuHam_DCAM-CameraName": "C13440-20C",
  "HamamatsuHam_DCAM-OUTPUT TRIGGER POLARITY[1]": "POSITIVE",
  "HamamatsuHam_DCAM-CCDTemperature": "-10.0000",
  "Core-Camera": "HamamatsuHam_DCAM",
  "HamamatsuHam_DCAM-OUTPUT TRIGGER POLARITY[0]": "POSITIVE",
  "HamamatsuHam_DCAM-EXPOSURE TIME UNITS": "MILLISECONDS",
  "HamamatsuHam_DCAM-READOUT DIRECTION": "DIVERGE",
  "COM10-StopBits": "1",
  "HamamatsuHam_DCAM-TransposeCorrection": "0",
  "COM10-DTR": "Disable",
  "HamamatsuHam_DCAM-OUTPUT TRIGGER PERIOD UNITS": "SECONDS",
  "COM10-Verbose": "1",
  "ZeissReflectorTurret-State": "3",
  "HamamatsuHam_DCAM-Trigger": "NORMAL",
  "COM10-AnswerTimeout": "500.0000",
  "HamamatsuHam_DCAM-INTENSITY LUT OUTPUT MIN": "0",
  "ZeissScope-Port": "COM10",
  "COM10-Name": "COM10",
  "HamamatsuHam_DCAM-TransposeXY": "0",
  "HamamatsuHam_DCAM-INTENSITY LUT INPUT MIN": "0",
  "HamamatsuHam_DCAM-Binning": "1x1",
  "HamamatsuHam_DCAM-TRIGGER DELAY": "0.0000",
  "Core-TimeoutMs": "5000",
  "ZeissReflectorTurret-Label": "4- ",
  "HamamatsuHam_DCAM-TRIGGER GLOBAL EXPOSURE": "GLOBAL RESET",
  "ZeissSidePort-State": "1",
  "HamamatsuHam_DCAM-EXTRACTION MODE": "OFF",
  "HamamatsuHam_DCAM-Description": "Hamamatsu device adapter 2.0.6.63",
  "COM10-Parity": "None",
  "HamamatsuHam_DCAM-MINIMUM ACQUISITION TIMEOUT": "60000",
  "COM10-BaudRate": "57600",
  "Core-AutoFocus": "",
  "HamamatsuHam_DCAM-CONVERSION FACTOR OFFSET": "100.0000",
  "HamamatsuHam_DCAM-VIEW MODE": "FULL CHIP",
  "HamamatsuHam_DCAM-TRIGGER TIMES": "1",
  "HamamatsuHam_DCAM-INTERNAL LINE SPEED": "0.6671",
  "ZeissSidePort-Label": "left",
  "Core-Galvo": "",
  "COM10-DataBits": "8",
  "HamamatsuHam_DCAM-PixelType": "16bit",
  "Core-Initialize": "1",
  "HamamatsuHam_DCAM-INTERNAL LINE INTERVAL UNITS": "MILLISECONDS",
  "HamamatsuHam_DCAM-HOT PIXEL CORRECT LEVEL": "STANDARD",
  "ZeissScope-Microscope Version": "Application version: ",
  "HamamatsuHam_DCAM-Camera Version": "4.31.B",
  "Core-Shutter": "",
  "ScopeDataKeys": [
    "HamamatsuHam_DCAM-OUTPUT TRIGGER PERIOD[2]",
    "HamamatsuHam_DCAM-OUTPUT TRIGGER PERIOD[1]",
    "ZeissReflectorTurret-Description",
    "ZeissSidePort-Name",
    "HamamatsuHam_DCAM-CameraID",
    "HamamatsuHam_DCAM-OUTPUT TRIGGER BASE SENSOR[2]",
    "HamamatsuHam_DCAM-OUTPUT TRIGGER PERIOD[0]",
    "HamamatsuHam_DCAM-TransposeMirrorX",
    "ZeissScope-Name",
    "HamamatsuHam_DCAM-ScanMode",
    "HamamatsuHam_DCAM-ReadoutTime",
    "HamamatsuHam_DCAM-MASTER PULSE BURST TIMES",
    "HamamatsuHam_DCAM-OUTPUT TRIGGER BASE SENSOR[1]",
    "HamamatsuHam_DCAM-TransposeMirrorY",
    "HamamatsuHam_DCAM-EXPOSURE FULL RANGE",
    "HamamatsuHam_DCAM-OUTPUT TRIGGER BASE SENSOR[0]",
    "HamamatsuHam_DCAM-VIEW CONTROL",
    "ZeissScope-Description",
    "Core-ImageProcessor",
    "ZeissSidePort-Description",
    "HamamatsuHam_DCAM-TRIGGER SOURCE",
    "HamamatsuHam_DCAM-OUTPUT TRIGGER SOURCE[2]",
    "HamamatsuHam_DCAM-MASTER PULSE TRIGGER SOURCE",
    "Core-SLM",
    "ZeissReflectorTurret-Name",
    "COM10-Fast USB to Serial",
    "HamamatsuHam_DCAM-TriggerPolarity",
    "HamamatsuHam_DCAM-MASTER PULSE MODE",
    "HamamatsuHam_DCAM-DEFECT CORRECT MODE",
    "HamamatsuHam_DCAM-OUTPUT TRIGGER SOURCE[1]",
    "HamamatsuHam_DCAM-SENSOR MODE",
    "ZeissScope-DefiniteFocusVersion",
    "HamamatsuHam_DCAM-ENHANCED VISUALIZATION MODE",
    "COM10-Handshaking",
    "HamamatsuHam_DCAM-INTENSITY LUT ENABLE",
    "HamamatsuHam_DCAM-Camera Bus",
    "HamamatsuHam_DCAM-Bits per Channel",
    "HamamatsuHam_DCAM-MASTER PULSE INTERVAL",
    "HamamatsuHam_DCAM-OUTPUT TRIGGER DELAY[2]",
    "HamamatsuHam_DCAM-OUTPUT TRIGGER SOURCE[0]",
    "HamamatsuHam_DCAM-OUTPUT TRIGGER DELAY[1]",
    "HamamatsuHam_DCAM-INTENSITY LUT OUTPUT MAX",
    "HamamatsuHam_DCAM-Exposure",
    "HamamatsuHam_DCAM-OUTPUT TRIGGER DELAY[0]",
    "Core-Focus",
    "Core-ChannelGroup",
    "HamamatsuHam_DCAM-INTENSITY LUT INPUT MAX",
    "HamamatsuHam_DCAM-INTERNAL LINE SPEED UNITS",
    "ZeissScope-AnswerTimeOut",
    "HamamatsuHam_DCAM-Name",
    "HamamatsuHam_DCAM-OUTPUT TRIGGER KIND[2]",
    "HamamatsuHam_DCAM-OUTPUT TRIGGER DELAY UNITS",
    "HamamatsuHam_DCAM-OUTPUT TRIGGER KIND[1]",
    "Core-XYStage",
    "COM10-Description",
    "HamamatsuHam_DCAM-OUTPUT TRIGGER KIND[0]",
    "HamamatsuHam_DCAM-INTERNAL LINE INTERVAL",
    "Core-AutoShutter",
    "HamamatsuHam_DCAM-TRIGGER ACTIVE",
    "HamamatsuHam_DCAM-OUTPUT TRIGGER PRE HSYNC COUNT",
    "HamamatsuHam_DCAM-CONVERSION FACTOR COEFF",
    "HamamatsuHam_DCAM-OUTPUT TRIGGER POLARITY[2]",
    "COM10-DelayBetweenCharsMs",
    "HamamatsuHam_DCAM-CameraName",
    "HamamatsuHam_DCAM-OUTPUT TRIGGER POLARITY[1]",
    "HamamatsuHam_DCAM-CCDTemperature",
    "Core-Camera",
    "HamamatsuHam_DCAM-OUTPUT TRIGGER POLARITY[0]",
    "HamamatsuHam_DCAM-EXPOSURE TIME UNITS",
    "HamamatsuHam_DCAM-READOUT DIRECTION",
    "COM10-StopBits",
    "HamamatsuHam_DCAM-TransposeCorrection",
    "COM10-DTR",
    "HamamatsuHam_DCAM-OUTPUT TRIGGER PERIOD UNITS",
    "COM10-Verbose",
    "ZeissReflectorTurret-State",
    "HamamatsuHam_DCAM-Trigger",
    "COM10-AnswerTimeout",
    "HamamatsuHam_DCAM-INTENSITY LUT OUTPUT MIN",
    "ZeissScope-Port",
    "COM10-Name",
    "HamamatsuHam_DCAM-TransposeXY",
    "HamamatsuHam_DCAM-INTENSITY LUT INPUT MIN",
    "HamamatsuHam_DCAM-Binning",
    "HamamatsuHam_DCAM-TRIGGER DELAY",
    "Core-TimeoutMs",
    "ZeissReflectorTurret-Label",
    "HamamatsuHam_DCAM-TRIGGER GLOBAL EXPOSURE",
    "ZeissSidePort-State",
    "HamamatsuHam_DCAM-EXTRACTION MODE",
    "HamamatsuHam_DCAM-Description",
    "COM10-Parity",
    "HamamatsuHam_DCAM-MINIMUM ACQUISITION TIMEOUT",
    "COM10-BaudRate",
    "Core-AutoFocus",
    "HamamatsuHam_DCAM-CONVERSION FACTOR OFFSET",
    "HamamatsuHam_DCAM-VIEW MODE",
    "HamamatsuHam_DCAM-TRIGGER TIMES",
    "HamamatsuHam_DCAM-INTERNAL LINE SPEED",
    "ZeissSidePort-Label",
    "Core-Galvo",
    "COM10-DataBits",
    "HamamatsuHam_DCAM-PixelType",
    "Core-Initialize",
    "HamamatsuHam_DCAM-INTERNAL LINE INTERVAL UNITS",
    "HamamatsuHam_DCAM-HOT PIXEL CORRECT LEVEL",
    "ZeissScope-Microscope Version",
    "HamamatsuHam_DCAM-Camera Version",
    "Core-Shutter"
  ],
  "UserData": {
    "Electron_Coeff": {
      "type": "STRING",
      "scalar": "0.470000"
    },
    "Electron_Offset": {
      "type": "STRING",
      "scalar": "100.000000"
    },
    "HamamatsuImageNr": {
      "type": "STRING",
      "scalar": "2"
    },
    "TimeReceivedByCore": {
      "type": "STRING",
      "scalar": "2023-07-28 15:06:16.262426"
    }
  },
  "FileName": "Default/img_channel000_position000_time000000002_z000.tif"
},
"Coords-Default/img_channel000_position000_time000000003_z000.tif": {
  "Frame": 3,
  "FrameIndex": 3,
  "PositionIndex": 0,
  "Slice": 0,
  "SliceIndex": 0,
  "ChannelIndex": 0
},
"Metadata-Default/img_channel000_position000_time000000003_z000.tif": {
  "Width": 1584,
  "Height": 1584,
  "PixelType": "GRAY16",
  "Frame": 3,
  "FrameIndex": 3,
  "PositionIndex": 0,
  "Slice": 0,
  "SliceIndex": 0,
  "ChannelIndex": 0,
  "UUID": "703c7e45-9acc-471f-b73c-e753d15af601",
  "Camera": "HamamatsuHam_DCAM",
  "Binning": 1,
  "ROI": "256-240-1584-1584",
  "BitDepth": 16,
  "Exposure-ms": 100.01612030075188,
  "ElapsedTime-ms": 4934.0,
  "ImageNumber": 3,
  "ReceivedTime": "2023-07-28 15:06:16.378 +0200",
  "PixelSizeUm": 0.064484127,
  "PixelSizeAffine": "0.064484127;0.0;0.0;0.0;0.064484127;0.0",
  "PositionName": "Default",
  "HamamatsuHam_DCAM-OUTPUT TRIGGER PERIOD[2]": "0.0001",
  "HamamatsuHam_DCAM-OUTPUT TRIGGER PERIOD[1]": "0.0001",
  "ZeissReflectorTurret-Description": "Reflector Turret",
  "ZeissSidePort-Name": "ZeissSidePort",
  "HamamatsuHam_DCAM-CameraID": "S/N: 304183",
  "HamamatsuHam_DCAM-OUTPUT TRIGGER BASE SENSOR[2]": "ALL VIEWS",
  "HamamatsuHam_DCAM-OUTPUT TRIGGER PERIOD[0]": "0.0001",
  "HamamatsuHam_DCAM-TransposeMirrorX": "0",
  "ZeissScope-Name": "ZeissScope",
  "HamamatsuHam_DCAM-ScanMode": "2",
  "HamamatsuHam_DCAM-ReadoutTime": "0.0078",
  "HamamatsuHam_DCAM-MASTER PULSE BURST TIMES": "1",
  "HamamatsuHam_DCAM-OUTPUT TRIGGER BASE SENSOR[1]": "ALL VIEWS",
  "HamamatsuHam_DCAM-TransposeMirrorY": "0",
  "HamamatsuHam_DCAM-EXPOSURE FULL RANGE": "DISABLE",
  "HamamatsuHam_DCAM-OUTPUT TRIGGER BASE SENSOR[0]": "ALL VIEWS",
  "HamamatsuHam_DCAM-VIEW CONTROL": "FULL CHIP",
  "ZeissScope-Description": "Zeiss microscope CAN bus adapter",
  "Core-ImageProcessor": "",
  "ZeissSidePort-Description": "Side Port",
  "HamamatsuHam_DCAM-TRIGGER SOURCE": "EXTERNAL",
  "HamamatsuHam_DCAM-OUTPUT TRIGGER SOURCE[2]": "VSYNC",
  "HamamatsuHam_DCAM-MASTER PULSE TRIGGER SOURCE": "EXTERNAL",
  "Core-SLM": "",
  "ZeissReflectorTurret-Name": "ZeissReflectorTurret",
  "COM10-Fast USB to Serial": "Disable",
  "HamamatsuHam_DCAM-TriggerPolarity": "NEGATIVE",
  "HamamatsuHam_DCAM-MASTER PULSE MODE": "CONTINUOUS",
  "HamamatsuHam_DCAM-DEFECT CORRECT MODE": "ON",
  "HamamatsuHam_DCAM-OUTPUT TRIGGER SOURCE[1]": "VSYNC",
  "HamamatsuHam_DCAM-SENSOR MODE": "AREA",
  "ZeissScope-DefiniteFocusVersion": "1",
  "HamamatsuHam_DCAM-ENHANCED VISUALIZATION MODE": "DISABLE",
  "COM10-Handshaking": "Off",
  "HamamatsuHam_DCAM-INTENSITY LUT ENABLE": "DISABLE",
  "HamamatsuHam_DCAM-Camera Bus": "AS-FBD-1XCLD-2PE4L",
  "HamamatsuHam_DCAM-Bits per Channel": "16",
  "HamamatsuHam_DCAM-MASTER PULSE INTERVAL": "0.1000",
  "HamamatsuHam_DCAM-OUTPUT TRIGGER DELAY[2]": "0.0000",
  "HamamatsuHam_DCAM-OUTPUT TRIGGER SOURCE[0]": "VSYNC",
  "HamamatsuHam_DCAM-OUTPUT TRIGGER DELAY[1]": "0.0000",
  "HamamatsuHam_DCAM-INTENSITY LUT OUTPUT MAX": "255",
  "HamamatsuHam_DCAM-Exposure": "100.02",
  "HamamatsuHam_DCAM-OUTPUT TRIGGER DELAY[0]": "0.0000",
  "Core-Focus": "",
  "Core-ChannelGroup": "",
  "HamamatsuHam_DCAM-INTENSITY LUT INPUT MAX": "65535",
  "HamamatsuHam_DCAM-INTERNAL LINE SPEED UNITS": "METERS PER SECOND",
  "ZeissScope-AnswerTimeOut": "500.0000",
  "HamamatsuHam_DCAM-Name": "HamamatsuHam_DCAM",
  "HamamatsuHam_DCAM-OUTPUT TRIGGER KIND[2]": "EXPOSURE",
  "HamamatsuHam_DCAM-OUTPUT TRIGGER DELAY UNITS": "SECONDS",
  "HamamatsuHam_DCAM-OUTPUT TRIGGER KIND[1]": "EXPOSURE",
  "Core-XYStage": "",
  "COM10-Description": "Serial port driver (boost:asio)",
  "HamamatsuHam_DCAM-OUTPUT TRIGGER KIND[0]": "EXPOSURE",
  "HamamatsuHam_DCAM-INTERNAL LINE INTERVAL": "0.0097",
  "Core-AutoShutter": "0",
  "HamamatsuHam_DCAM-TRIGGER ACTIVE": "EDGE",
  "HamamatsuHam_DCAM-OUTPUT TRIGGER PRE HSYNC COUNT": "0",
  "HamamatsuHam_DCAM-CONVERSION FACTOR COEFF": "0.4700",
  "HamamatsuHam_DCAM-OUTPUT TRIGGER POLARITY[2]": "POSITIVE",
  "COM10-DelayBetweenCharsMs": "0.0000",
  "HamamatsuHam_DCAM-CameraName": "C13440-20C",
  "HamamatsuHam_DCAM-OUTPUT TRIGGER POLARITY[1]": "POSITIVE",
  "HamamatsuHam_DCAM-CCDTemperature": "-10.0000",
  "Core-Camera": "HamamatsuHam_DCAM",
  "HamamatsuHam_DCAM-OUTPUT TRIGGER POLARITY[0]": "POSITIVE",
  "HamamatsuHam_DCAM-EXPOSURE TIME UNITS": "MILLISECONDS",
  "HamamatsuHam_DCAM-READOUT DIRECTION": "DIVERGE",
  "COM10-StopBits": "1",
  "HamamatsuHam_DCAM-TransposeCorrection": "0",
  "COM10-DTR": "Disable",
  "HamamatsuHam_DCAM-OUTPUT TRIGGER PERIOD UNITS": "SECONDS",
  "COM10-Verbose": "1",
  "ZeissReflectorTurret-State": "3",
  "HamamatsuHam_DCAM-Trigger": "NORMAL",
  "COM10-AnswerTimeout": "500.0000",
  "HamamatsuHam_DCAM-INTENSITY LUT OUTPUT MIN": "0",
  "ZeissScope-Port": "COM10",
  "COM10-Name": "COM10",
  "HamamatsuHam_DCAM-TransposeXY": "0",
  "HamamatsuHam_DCAM-INTENSITY LUT INPUT MIN": "0",
  "HamamatsuHam_DCAM-Binning": "1x1",
  "HamamatsuHam_DCAM-TRIGGER DELAY": "0.0000",
  "Core-TimeoutMs": "5000",
  "ZeissReflectorTurret-Label": "4- ",
  "HamamatsuHam_DCAM-TRIGGER GLOBAL EXPOSURE": "GLOBAL RESET",
  "ZeissSidePort-State": "1",
  "HamamatsuHam_DCAM-EXTRACTION MODE": "OFF",
  "HamamatsuHam_DCAM-Description": "Hamamatsu device adapter 2.0.6.63",
  "COM10-Parity": "None",
  "HamamatsuHam_DCAM-MINIMUM ACQUISITION TIMEOUT": "60000",
  "COM10-BaudRate": "57600",
  "Core-AutoFocus": "",
  "HamamatsuHam_DCAM-CONVERSION FACTOR OFFSET": "100.0000",
  "HamamatsuHam_DCAM-VIEW MODE": "FULL CHIP",
  "HamamatsuHam_DCAM-TRIGGER TIMES": "1",
  "HamamatsuHam_DCAM-INTERNAL LINE SPEED": "0.6671",
  "ZeissSidePort-Label": "left",
  "Core-Galvo": "",
  "COM10-DataBits": "8",
  "HamamatsuHam_DCAM-PixelType": "16bit",
  "Core-Initialize": "1",
  "HamamatsuHam_DCAM-INTERNAL LINE INTERVAL UNITS": "MILLISECONDS",
  "HamamatsuHam_DCAM-HOT PIXEL CORRECT LEVEL": "STANDARD",
  "ZeissScope-Microscope Version": "Application version: ",
  "HamamatsuHam_DCAM-Camera Version": "4.31.B",
  "Core-Shutter": "",
  "ScopeDataKeys": [
    "HamamatsuHam_DCAM-OUTPUT TRIGGER PERIOD[2]",
    "HamamatsuHam_DCAM-OUTPUT TRIGGER PERIOD[1]",
    "ZeissReflectorTurret-Description",
    "ZeissSidePort-Name",
    "HamamatsuHam_DCAM-CameraID",
    "HamamatsuHam_DCAM-OUTPUT TRIGGER BASE SENSOR[2]",
    "HamamatsuHam_DCAM-OUTPUT TRIGGER PERIOD[0]",
    "HamamatsuHam_DCAM-TransposeMirrorX",
    "ZeissScope-Name",
    "HamamatsuHam_DCAM-ScanMode",
    "HamamatsuHam_DCAM-ReadoutTime",
    "HamamatsuHam_DCAM-MASTER PULSE BURST TIMES",
    "HamamatsuHam_DCAM-OUTPUT TRIGGER BASE SENSOR[1]",
    "HamamatsuHam_DCAM-TransposeMirrorY",
    "HamamatsuHam_DCAM-EXPOSURE FULL RANGE",
    "HamamatsuHam_DCAM-OUTPUT TRIGGER BASE SENSOR[0]",
    "HamamatsuHam_DCAM-VIEW CONTROL",
    "ZeissScope-Description",
    "Core-ImageProcessor",
    "ZeissSidePort-Description",
    "HamamatsuHam_DCAM-TRIGGER SOURCE",
    "HamamatsuHam_DCAM-OUTPUT TRIGGER SOURCE[2]",
    "HamamatsuHam_DCAM-MASTER PULSE TRIGGER SOURCE",
    "Core-SLM",
    "ZeissReflectorTurret-Name",
    "COM10-Fast USB to Serial",
    "HamamatsuHam_DCAM-TriggerPolarity",
    "HamamatsuHam_DCAM-MASTER PULSE MODE",
    "HamamatsuHam_DCAM-DEFECT CORRECT MODE",
    "HamamatsuHam_DCAM-OUTPUT TRIGGER SOURCE[1]",
    "HamamatsuHam_DCAM-SENSOR MODE",
    "ZeissScope-DefiniteFocusVersion",
    "HamamatsuHam_DCAM-ENHANCED VISUALIZATION MODE",
    "COM10-Handshaking",
    "HamamatsuHam_DCAM-INTENSITY LUT ENABLE",
    "HamamatsuHam_DCAM-Camera Bus",
    "HamamatsuHam_DCAM-Bits per Channel",
    "HamamatsuHam_DCAM-MASTER PULSE INTERVAL",
    "HamamatsuHam_DCAM-OUTPUT TRIGGER DELAY[2]",
    "HamamatsuHam_DCAM-OUTPUT TRIGGER SOURCE[0]",
    "HamamatsuHam_DCAM-OUTPUT TRIGGER DELAY[1]",
    "HamamatsuHam_DCAM-INTENSITY LUT OUTPUT MAX",
    "HamamatsuHam_DCAM-Exposure",
    "HamamatsuHam_DCAM-OUTPUT TRIGGER DELAY[0]",
    "Core-Focus",
    "Core-ChannelGroup",
    "HamamatsuHam_DCAM-INTENSITY LUT INPUT MAX",
    "HamamatsuHam_DCAM-INTERNAL LINE SPEED UNITS",
    "ZeissScope-AnswerTimeOut",
    "HamamatsuHam_DCAM-Name",
    "HamamatsuHam_DCAM-OUTPUT TRIGGER KIND[2]",
    "HamamatsuHam_DCAM-OUTPUT TRIGGER DELAY UNITS",
    "HamamatsuHam_DCAM-OUTPUT TRIGGER KIND[1]",
    "Core-XYStage",
    "COM10-Description",
    "HamamatsuHam_DCAM-OUTPUT TRIGGER KIND[0]",
    "HamamatsuHam_DCAM-INTERNAL LINE INTERVAL",
    "Core-AutoShutter",
    "HamamatsuHam_DCAM-TRIGGER ACTIVE",
    "HamamatsuHam_DCAM-OUTPUT TRIGGER PRE HSYNC COUNT",
    "HamamatsuHam_DCAM-CONVERSION FACTOR COEFF",
    "HamamatsuHam_DCAM-OUTPUT TRIGGER POLARITY[2]",
    "COM10-DelayBetweenCharsMs",
    "HamamatsuHam_DCAM-CameraName",
    "HamamatsuHam_DCAM-OUTPUT TRIGGER POLARITY[1]",
    "HamamatsuHam_DCAM-CCDTemperature",
    "Core-Camera",
    "HamamatsuHam_DCAM-OUTPUT TRIGGER POLARITY[0]",
    "HamamatsuHam_DCAM-EXPOSURE TIME UNITS",
    "HamamatsuHam_DCAM-READOUT DIRECTION",
    "COM10-StopBits",
    "HamamatsuHam_DCAM-TransposeCorrection",
    "COM10-DTR",
    "HamamatsuHam_DCAM-OUTPUT TRIGGER PERIOD UNITS",
    "COM10-Verbose",
    "ZeissReflectorTurret-State",
    "HamamatsuHam_DCAM-Trigger",
    "COM10-AnswerTimeout",
    "HamamatsuHam_DCAM-INTENSITY LUT OUTPUT MIN",
    "ZeissScope-Port",
    "COM10-Name",
    "HamamatsuHam_DCAM-TransposeXY",
    "HamamatsuHam_DCAM-INTENSITY LUT INPUT MIN",
    "HamamatsuHam_DCAM-Binning",
    "HamamatsuHam_DCAM-TRIGGER DELAY",
    "Core-TimeoutMs",
    "ZeissReflectorTurret-Label",
    "HamamatsuHam_DCAM-TRIGGER GLOBAL EXPOSURE",
    "ZeissSidePort-State",
    "HamamatsuHam_DCAM-EXTRACTION MODE",
    "HamamatsuHam_DCAM-Description",
    "COM10-Parity",
    "HamamatsuHam_DCAM-MINIMUM ACQUISITION TIMEOUT",
    "COM10-BaudRate",
    "Core-AutoFocus",
    "HamamatsuHam_DCAM-CONVERSION FACTOR OFFSET",
    "HamamatsuHam_DCAM-VIEW MODE",
    "HamamatsuHam_DCAM-TRIGGER TIMES",
    "HamamatsuHam_DCAM-INTERNAL LINE SPEED",
    "ZeissSidePort-Label",
    "Core-Galvo",
    "COM10-DataBits",
    "HamamatsuHam_DCAM-PixelType",
    "Core-Initialize",
    "HamamatsuHam_DCAM-INTERNAL LINE INTERVAL UNITS",
    "HamamatsuHam_DCAM-HOT PIXEL CORRECT LEVEL",
    "ZeissScope-Microscope Version",
    "HamamatsuHam_DCAM-Camera Version",
    "Core-Shutter"
  ],
  "UserData": {
    "Electron_Coeff": {
      "type": "STRING",
      "scalar": "0.470000"
    },
    "Electron_Offset": {
      "type": "STRING",
      "scalar": "100.000000"
    },
    "HamamatsuImageNr": {
      "type": "STRING",
      "scalar": "3"
    },
    "TimeReceivedByCore": {
      "type": "STRING",
      "scalar": "2023-07-28 15:06:16.371190"
    }
  },
  "FileName": "Default/img_channel000_position000_time000000003_z000.tif"
},
"Coords-Default/img_channel000_position000_time000000004_z000.tif": {
  "Frame": 4,
  "FrameIndex": 4,
  "PositionIndex": 0,
  "Slice": 0,
  "SliceIndex": 0,
  "ChannelIndex": 0
},
"Metadata-Default/img_channel000_position000_time000000004_z000.tif": {
  "Width": 1584,
  "Height": 1584,
  "PixelType": "GRAY16",
  "Frame": 4,
  "FrameIndex": 4,
  "PositionIndex": 0,
  "Slice": 0,
  "SliceIndex": 0,
  "ChannelIndex": 0,
  "UUID": "fe1a5326-9f29-40e8-8a61-67e911758dbc",
  "Camera": "HamamatsuHam_DCAM",
  "Binning": 1,
  "ROI": "256-240-1584-1584",
  "BitDepth": 16,
  "Exposure-ms": 100.01612030075188,
  "ElapsedTime-ms": 5043.0,
  "ImageNumber": 4,
  "ReceivedTime": "2023-07-28 15:06:16.482 +0200",
  "PixelSizeUm": 0.064484127,
  "PixelSizeAffine": "0.064484127;0.0;0.0;0.0;0.064484127;0.0",
  "PositionName": "Default",
  "HamamatsuHam_DCAM-OUTPUT TRIGGER PERIOD[2]": "0.0001",
  "HamamatsuHam_DCAM-OUTPUT TRIGGER PERIOD[1]": "0.0001",
  "ZeissReflectorTurret-Description": "Reflector Turret",
  "ZeissSidePort-Name": "ZeissSidePort",
  "HamamatsuHam_DCAM-CameraID": "S/N: 304183",
  "HamamatsuHam_DCAM-OUTPUT TRIGGER BASE SENSOR[2]": "ALL VIEWS",
  "HamamatsuHam_DCAM-OUTPUT TRIGGER PERIOD[0]": "0.0001",
  "HamamatsuHam_DCAM-TransposeMirrorX": "0",
  "ZeissScope-Name": "ZeissScope",
  "HamamatsuHam_DCAM-ScanMode": "2",
  "HamamatsuHam_DCAM-ReadoutTime": "0.0078",
  "HamamatsuHam_DCAM-MASTER PULSE BURST TIMES": "1",
  "HamamatsuHam_DCAM-OUTPUT TRIGGER BASE SENSOR[1]": "ALL VIEWS",
  "HamamatsuHam_DCAM-TransposeMirrorY": "0",
  "HamamatsuHam_DCAM-EXPOSURE FULL RANGE": "DISABLE",
  "HamamatsuHam_DCAM-OUTPUT TRIGGER BASE SENSOR[0]": "ALL VIEWS",
  "HamamatsuHam_DCAM-VIEW CONTROL": "FULL CHIP",
  "ZeissScope-Description": "Zeiss microscope CAN bus adapter",
  "Core-ImageProcessor": "",
  "ZeissSidePort-Description": "Side Port",
  "HamamatsuHam_DCAM-TRIGGER SOURCE": "EXTERNAL",
  "HamamatsuHam_DCAM-OUTPUT TRIGGER SOURCE[2]": "VSYNC",
  "HamamatsuHam_DCAM-MASTER PULSE TRIGGER SOURCE": "EXTERNAL",
  "Core-SLM": "",
  "ZeissReflectorTurret-Name": "ZeissReflectorTurret",
  "COM10-Fast USB to Serial": "Disable",
  "HamamatsuHam_DCAM-TriggerPolarity": "NEGATIVE",
  "HamamatsuHam_DCAM-MASTER PULSE MODE": "CONTINUOUS",
  "HamamatsuHam_DCAM-DEFECT CORRECT MODE": "ON",
  "HamamatsuHam_DCAM-OUTPUT TRIGGER SOURCE[1]": "VSYNC",
  "HamamatsuHam_DCAM-SENSOR MODE": "AREA",
  "ZeissScope-DefiniteFocusVersion": "1",
  "HamamatsuHam_DCAM-ENHANCED VISUALIZATION MODE": "DISABLE",
  "COM10-Handshaking": "Off",
  "HamamatsuHam_DCAM-INTENSITY LUT ENABLE": "DISABLE",
  "HamamatsuHam_DCAM-Camera Bus": "AS-FBD-1XCLD-2PE4L",
  "HamamatsuHam_DCAM-Bits per Channel": "16",
  "HamamatsuHam_DCAM-MASTER PULSE INTERVAL": "0.1000",
  "HamamatsuHam_DCAM-OUTPUT TRIGGER DELAY[2]": "0.0000",
  "HamamatsuHam_DCAM-OUTPUT TRIGGER SOURCE[0]": "VSYNC",
  "HamamatsuHam_DCAM-OUTPUT TRIGGER DELAY[1]": "0.0000",
  "HamamatsuHam_DCAM-INTENSITY LUT OUTPUT MAX": "255",
  "HamamatsuHam_DCAM-Exposure": "100.02",
  "HamamatsuHam_DCAM-OUTPUT TRIGGER DELAY[0]": "0.0000",
  "Core-Focus": "",
  "Core-ChannelGroup": "",
  "HamamatsuHam_DCAM-INTENSITY LUT INPUT MAX": "65535",
  "HamamatsuHam_DCAM-INTERNAL LINE SPEED UNITS": "METERS PER SECOND",
  "ZeissScope-AnswerTimeOut": "500.0000",
  "HamamatsuHam_DCAM-Name": "HamamatsuHam_DCAM",
  "HamamatsuHam_DCAM-OUTPUT TRIGGER KIND[2]": "EXPOSURE",
  "HamamatsuHam_DCAM-OUTPUT TRIGGER DELAY UNITS": "SECONDS",
  "HamamatsuHam_DCAM-OUTPUT TRIGGER KIND[1]": "EXPOSURE",
  "Core-XYStage": "",
  "COM10-Description": "Serial port driver (boost:asio)",
  "HamamatsuHam_DCAM-OUTPUT TRIGGER KIND[0]": "EXPOSURE",
  "HamamatsuHam_DCAM-INTERNAL LINE INTERVAL": "0.0097",
  "Core-AutoShutter": "0",
  "HamamatsuHam_DCAM-TRIGGER ACTIVE": "EDGE",
  "HamamatsuHam_DCAM-OUTPUT TRIGGER PRE HSYNC COUNT": "0",
  "HamamatsuHam_DCAM-CONVERSION FACTOR COEFF": "0.4700",
  "HamamatsuHam_DCAM-OUTPUT TRIGGER POLARITY[2]": "POSITIVE",
  "COM10-DelayBetweenCharsMs": "0.0000",
  "HamamatsuHam_DCAM-CameraName": "C13440-20C",
  "HamamatsuHam_DCAM-OUTPUT TRIGGER POLARITY[1]": "POSITIVE",
  "HamamatsuHam_DCAM-CCDTemperature": "-10.0000",
  "Core-Camera": "HamamatsuHam_DCAM",
  "HamamatsuHam_DCAM-OUTPUT TRIGGER POLARITY[0]": "POSITIVE",
  "HamamatsuHam_DCAM-EXPOSURE TIME UNITS": "MILLISECONDS",
  "HamamatsuHam_DCAM-READOUT DIRECTION": "DIVERGE",
  "COM10-StopBits": "1",
  "HamamatsuHam_DCAM-TransposeCorrection": "0",
  "COM10-DTR": "Disable",
  "HamamatsuHam_DCAM-OUTPUT TRIGGER PERIOD UNITS": "SECONDS",
  "COM10-Verbose": "1",
  "ZeissReflectorTurret-State": "3",
  "HamamatsuHam_DCAM-Trigger": "NORMAL",
  "COM10-AnswerTimeout": "500.0000",
  "HamamatsuHam_DCAM-INTENSITY LUT OUTPUT MIN": "0",
  "ZeissScope-Port": "COM10",
  "COM10-Name": "COM10",
  "HamamatsuHam_DCAM-TransposeXY": "0",
  "HamamatsuHam_DCAM-INTENSITY LUT INPUT MIN": "0",
  "HamamatsuHam_DCAM-Binning": "1x1",
  "HamamatsuHam_DCAM-TRIGGER DELAY": "0.0000",
  "Core-TimeoutMs": "5000",
  "ZeissReflectorTurret-Label": "4- ",
  "HamamatsuHam_DCAM-TRIGGER GLOBAL EXPOSURE": "GLOBAL RESET",
  "ZeissSidePort-State": "1",
  "HamamatsuHam_DCAM-EXTRACTION MODE": "OFF",
  "HamamatsuHam_DCAM-Description": "Hamamatsu device adapter 2.0.6.63",
  "COM10-Parity": "None",
  "HamamatsuHam_DCAM-MINIMUM ACQUISITION TIMEOUT": "60000",
  "COM10-BaudRate": "57600",
  "Core-AutoFocus": "",
  "HamamatsuHam_DCAM-CONVERSION FACTOR OFFSET": "100.0000",
  "HamamatsuHam_DCAM-VIEW MODE": "FULL CHIP",
  "HamamatsuHam_DCAM-TRIGGER TIMES": "1",
  "HamamatsuHam_DCAM-INTERNAL LINE SPEED": "0.6671",
  "ZeissSidePort-Label": "left",
  "Core-Galvo": "",
  "COM10-DataBits": "8",
  "HamamatsuHam_DCAM-PixelType": "16bit",
  "Core-Initialize": "1",
  "HamamatsuHam_DCAM-INTERNAL LINE INTERVAL UNITS": "MILLISECONDS",
  "HamamatsuHam_DCAM-HOT PIXEL CORRECT LEVEL": "STANDARD",
  "ZeissScope-Microscope Version": "Application version: ",
  "HamamatsuHam_DCAM-Camera Version": "4.31.B",
  "Core-Shutter": "",
  "ScopeDataKeys": [
    "HamamatsuHam_DCAM-OUTPUT TRIGGER PERIOD[2]",
    "HamamatsuHam_DCAM-OUTPUT TRIGGER PERIOD[1]",
    "ZeissReflectorTurret-Description",
    "ZeissSidePort-Name",
    "HamamatsuHam_DCAM-CameraID",
    "HamamatsuHam_DCAM-OUTPUT TRIGGER BASE SENSOR[2]",
    "HamamatsuHam_DCAM-OUTPUT TRIGGER PERIOD[0]",
    "HamamatsuHam_DCAM-TransposeMirrorX",
    "ZeissScope-Name",
    "HamamatsuHam_DCAM-ScanMode",
    "HamamatsuHam_DCAM-ReadoutTime",
    "HamamatsuHam_DCAM-MASTER PULSE BURST TIMES",
    "HamamatsuHam_DCAM-OUTPUT TRIGGER BASE SENSOR[1]",
    "HamamatsuHam_DCAM-TransposeMirrorY",
    "HamamatsuHam_DCAM-EXPOSURE FULL RANGE",
    "HamamatsuHam_DCAM-OUTPUT TRIGGER BASE SENSOR[0]",
    "HamamatsuHam_DCAM-VIEW CONTROL",
    "ZeissScope-Description",
    "Core-ImageProcessor",
    "ZeissSidePort-Description",
    "HamamatsuHam_DCAM-TRIGGER SOURCE",
    "HamamatsuHam_DCAM-OUTPUT TRIGGER SOURCE[2]",
    "HamamatsuHam_DCAM-MASTER PULSE TRIGGER SOURCE",
    "Core-SLM",
    "ZeissReflectorTurret-Name",
    "COM10-Fast USB to Serial",
    "HamamatsuHam_DCAM-TriggerPolarity",
    "HamamatsuHam_DCAM-MASTER PULSE MODE",
    "HamamatsuHam_DCAM-DEFECT CORRECT MODE",
    "HamamatsuHam_DCAM-OUTPUT TRIGGER SOURCE[1]",
    "HamamatsuHam_DCAM-SENSOR MODE",
    "ZeissScope-DefiniteFocusVersion",
    "HamamatsuHam_DCAM-ENHANCED VISUALIZATION MODE",
    "COM10-Handshaking",
    "HamamatsuHam_DCAM-INTENSITY LUT ENABLE",
    "HamamatsuHam_DCAM-Camera Bus",
    "HamamatsuHam_DCAM-Bits per Channel",
    "HamamatsuHam_DCAM-MASTER PULSE INTERVAL",
    "HamamatsuHam_DCAM-OUTPUT TRIGGER DELAY[2]",
    "HamamatsuHam_DCAM-OUTPUT TRIGGER SOURCE[0]",
    "HamamatsuHam_DCAM-OUTPUT TRIGGER DELAY[1]",
    "HamamatsuHam_DCAM-INTENSITY LUT OUTPUT MAX",
    "HamamatsuHam_DCAM-Exposure",
    "HamamatsuHam_DCAM-OUTPUT TRIGGER DELAY[0]",
    "Core-Focus",
    "Core-ChannelGroup",
    "HamamatsuHam_DCAM-INTENSITY LUT INPUT MAX",
    "HamamatsuHam_DCAM-INTERNAL LINE SPEED UNITS",
    "ZeissScope-AnswerTimeOut",
    "HamamatsuHam_DCAM-Name",
    "HamamatsuHam_DCAM-OUTPUT TRIGGER KIND[2]",
    "HamamatsuHam_DCAM-OUTPUT TRIGGER DELAY UNITS",
    "HamamatsuHam_DCAM-OUTPUT TRIGGER KIND[1]",
    "Core-XYStage",
    "COM10-Description",
    "HamamatsuHam_DCAM-OUTPUT TRIGGER KIND[0]",
    "HamamatsuHam_DCAM-INTERNAL LINE INTERVAL",
    "Core-AutoShutter",
    "HamamatsuHam_DCAM-TRIGGER ACTIVE",
    "HamamatsuHam_DCAM-OUTPUT TRIGGER PRE HSYNC COUNT",
    "HamamatsuHam_DCAM-CONVERSION FACTOR COEFF",
    "HamamatsuHam_DCAM-OUTPUT TRIGGER POLARITY[2]",
    "COM10-DelayBetweenCharsMs",
    "HamamatsuHam_DCAM-CameraName",
    "HamamatsuHam_DCAM-OUTPUT TRIGGER POLARITY[1]",
    "HamamatsuHam_DCAM-CCDTemperature",
    "Core-Camera",
    "HamamatsuHam_DCAM-OUTPUT TRIGGER POLARITY[0]",
    "HamamatsuHam_DCAM-EXPOSURE TIME UNITS",
    "HamamatsuHam_DCAM-READOUT DIRECTION",
    "COM10-StopBits",
    "HamamatsuHam_DCAM-TransposeCorrection",
    "COM10-DTR",
    "HamamatsuHam_DCAM-OUTPUT TRIGGER PERIOD UNITS",
    "COM10-Verbose",
    "ZeissReflectorTurret-State",
    "HamamatsuHam_DCAM-Trigger",
    "COM10-AnswerTimeout",
    "HamamatsuHam_DCAM-INTENSITY LUT OUTPUT MIN",
    "ZeissScope-Port",
    "COM10-Name",
    "HamamatsuHam_DCAM-TransposeXY",
    "HamamatsuHam_DCAM-INTENSITY LUT INPUT MIN",
    "HamamatsuHam_DCAM-Binning",
    "HamamatsuHam_DCAM-TRIGGER DELAY",
    "Core-TimeoutMs",
    "ZeissReflectorTurret-Label",
    "HamamatsuHam_DCAM-TRIGGER GLOBAL EXPOSURE",
    "ZeissSidePort-State",
    "HamamatsuHam_DCAM-EXTRACTION MODE",
    "HamamatsuHam_DCAM-Description",
    "COM10-Parity",
    "HamamatsuHam_DCAM-MINIMUM ACQUISITION TIMEOUT",
    "COM10-BaudRate",
    "Core-AutoFocus",
    "HamamatsuHam_DCAM-CONVERSION FACTOR OFFSET",
    "HamamatsuHam_DCAM-VIEW MODE",
    "HamamatsuHam_DCAM-TRIGGER TIMES",
    "HamamatsuHam_DCAM-INTERNAL LINE SPEED",
    "ZeissSidePort-Label",
    "Core-Galvo",
    "COM10-DataBits",
    "HamamatsuHam_DCAM-PixelType",
    "Core-Initialize",
    "HamamatsuHam_DCAM-INTERNAL LINE INTERVAL UNITS",
    "HamamatsuHam_DCAM-HOT PIXEL CORRECT LEVEL",
    "ZeissScope-Microscope Version",
    "HamamatsuHam_DCAM-Camera Version",
    "Core-Shutter"
  ],
  "UserData": {
    "Electron_Coeff": {
      "type": "STRING",
      "scalar": "0.470000"
    },
    "Electron_Offset": {
      "type": "STRING",
      "scalar": "100.000000"
    },
    "HamamatsuImageNr": {
      "type": "STRING",
      "scalar": "4"
    },
    "TimeReceivedByCore": {
      "type": "STRING",
      "scalar": "2023-07-28 15:06:16.479800"
    }
  },
  "FileName": "Default/img_channel000_position000_time000000004_z000.tif"
},
"Coords-Default/img_channel000_position000_time000000005_z000.tif": {
  "Frame": 5,
  "FrameIndex": 5,
  "PositionIndex": 0,
  "Slice": 0,
  "SliceIndex": 0,
  "ChannelIndex": 0
},
"Metadata-Default/img_channel000_position000_time000000005_z000.tif": {
  "Width": 1584,
  "Height": 1584,
  "PixelType": "GRAY16",
  "Frame": 5,
  "FrameIndex": 5,
  "PositionIndex": 0,
  "Slice": 0,
  "SliceIndex": 0,
  "ChannelIndex": 0,
  "UUID": "33e9f753-8037-4356-a4be-32b587ac118d",
  "Camera": "HamamatsuHam_DCAM",
  "Binning": 1,
  "ROI": "256-240-1584-1584",
  "BitDepth": 16,
  "Exposure-ms": 100.01612030075188,
  "ElapsedTime-ms": 5151.0,
  "ImageNumber": 5,
  "ReceivedTime": "2023-07-28 15:06:16.591 +0200",
  "PixelSizeUm": 0.064484127,
  "PixelSizeAffine": "0.064484127;0.0;0.0;0.0;0.064484127;0.0",
  "PositionName": "Default",
  "HamamatsuHam_DCAM-OUTPUT TRIGGER PERIOD[2]": "0.0001",
  "HamamatsuHam_DCAM-OUTPUT TRIGGER PERIOD[1]": "0.0001",
  "ZeissReflectorTurret-Description": "Reflector Turret",
  "ZeissSidePort-Name": "ZeissSidePort",
  "HamamatsuHam_DCAM-CameraID": "S/N: 304183",
  "HamamatsuHam_DCAM-OUTPUT TRIGGER BASE SENSOR[2]": "ALL VIEWS",
  "HamamatsuHam_DCAM-OUTPUT TRIGGER PERIOD[0]": "0.0001",
  "HamamatsuHam_DCAM-TransposeMirrorX": "0",
  "ZeissScope-Name": "ZeissScope",
  "HamamatsuHam_DCAM-ScanMode": "2",
  "HamamatsuHam_DCAM-ReadoutTime": "0.0078",
  "HamamatsuHam_DCAM-MASTER PULSE BURST TIMES": "1",
  "HamamatsuHam_DCAM-OUTPUT TRIGGER BASE SENSOR[1]": "ALL VIEWS",
  "HamamatsuHam_DCAM-TransposeMirrorY": "0",
  "HamamatsuHam_DCAM-EXPOSURE FULL RANGE": "DISABLE",
  "HamamatsuHam_DCAM-OUTPUT TRIGGER BASE SENSOR[0]": "ALL VIEWS",
  "HamamatsuHam_DCAM-VIEW CONTROL": "FULL CHIP",
  "ZeissScope-Description": "Zeiss microscope CAN bus adapter",
  "Core-ImageProcessor": "",
  "ZeissSidePort-Description": "Side Port",
  "HamamatsuHam_DCAM-TRIGGER SOURCE": "EXTERNAL",
  "HamamatsuHam_DCAM-OUTPUT TRIGGER SOURCE[2]": "VSYNC",
  "HamamatsuHam_DCAM-MASTER PULSE TRIGGER SOURCE": "EXTERNAL",
  "Core-SLM": "",
  "ZeissReflectorTurret-Name": "ZeissReflectorTurret",
  "COM10-Fast USB to Serial": "Disable",
  "HamamatsuHam_DCAM-TriggerPolarity": "NEGATIVE",
  "HamamatsuHam_DCAM-MASTER PULSE MODE": "CONTINUOUS",
  "HamamatsuHam_DCAM-DEFECT CORRECT MODE": "ON",
  "HamamatsuHam_DCAM-OUTPUT TRIGGER SOURCE[1]": "VSYNC",
  "HamamatsuHam_DCAM-SENSOR MODE": "AREA",
  "ZeissScope-DefiniteFocusVersion": "1",
  "HamamatsuHam_DCAM-ENHANCED VISUALIZATION MODE": "DISABLE",
  "COM10-Handshaking": "Off",
  "HamamatsuHam_DCAM-INTENSITY LUT ENABLE": "DISABLE",
  "HamamatsuHam_DCAM-Camera Bus": "AS-FBD-1XCLD-2PE4L",
  "HamamatsuHam_DCAM-Bits per Channel": "16",
  "HamamatsuHam_DCAM-MASTER PULSE INTERVAL": "0.1000",
  "HamamatsuHam_DCAM-OUTPUT TRIGGER DELAY[2]": "0.0000",
  "HamamatsuHam_DCAM-OUTPUT TRIGGER SOURCE[0]": "VSYNC",
  "HamamatsuHam_DCAM-OUTPUT TRIGGER DELAY[1]": "0.0000",
  "HamamatsuHam_DCAM-INTENSITY LUT OUTPUT MAX": "255",
  "HamamatsuHam_DCAM-Exposure": "100.02",
  "HamamatsuHam_DCAM-OUTPUT TRIGGER DELAY[0]": "0.0000",
  "Core-Focus": "",
  "Core-ChannelGroup": "",
  "HamamatsuHam_DCAM-INTENSITY LUT INPUT MAX": "65535",
  "HamamatsuHam_DCAM-INTERNAL LINE SPEED UNITS": "METERS PER SECOND",
  "ZeissScope-AnswerTimeOut": "500.0000",
  "HamamatsuHam_DCAM-Name": "HamamatsuHam_DCAM",
  "HamamatsuHam_DCAM-OUTPUT TRIGGER KIND[2]": "EXPOSURE",
  "HamamatsuHam_DCAM-OUTPUT TRIGGER DELAY UNITS": "SECONDS",
  "HamamatsuHam_DCAM-OUTPUT TRIGGER KIND[1]": "EXPOSURE",
  "Core-XYStage": "",
  "COM10-Description": "Serial port driver (boost:asio)",
  "HamamatsuHam_DCAM-OUTPUT TRIGGER KIND[0]": "EXPOSURE",
  "HamamatsuHam_DCAM-INTERNAL LINE INTERVAL": "0.0097",
  "Core-AutoShutter": "0",
  "HamamatsuHam_DCAM-TRIGGER ACTIVE": "EDGE",
  "HamamatsuHam_DCAM-OUTPUT TRIGGER PRE HSYNC COUNT": "0",
  "HamamatsuHam_DCAM-CONVERSION FACTOR COEFF": "0.4700",
  "HamamatsuHam_DCAM-OUTPUT TRIGGER POLARITY[2]": "POSITIVE",
  "COM10-DelayBetweenCharsMs": "0.0000",
  "HamamatsuHam_DCAM-CameraName": "C13440-20C",
  "HamamatsuHam_DCAM-OUTPUT TRIGGER POLARITY[1]": "POSITIVE",
  "HamamatsuHam_DCAM-CCDTemperature": "-10.0000",
  "Core-Camera": "HamamatsuHam_DCAM",
  "HamamatsuHam_DCAM-OUTPUT TRIGGER POLARITY[0]": "POSITIVE",
  "HamamatsuHam_DCAM-EXPOSURE TIME UNITS": "MILLISECONDS",
  "HamamatsuHam_DCAM-READOUT DIRECTION": "DIVERGE",
  "COM10-StopBits": "1",
  "HamamatsuHam_DCAM-TransposeCorrection": "0",
  "COM10-DTR": "Disable",
  "HamamatsuHam_DCAM-OUTPUT TRIGGER PERIOD UNITS": "SECONDS",
  "COM10-Verbose": "1",
  "ZeissReflectorTurret-State": "3",
  "HamamatsuHam_DCAM-Trigger": "NORMAL",
  "COM10-AnswerTimeout": "500.0000",
  "HamamatsuHam_DCAM-INTENSITY LUT OUTPUT MIN": "0",
  "ZeissScope-Port": "COM10",
  "COM10-Name": "COM10",
  "HamamatsuHam_DCAM-TransposeXY": "0",
  "HamamatsuHam_DCAM-INTENSITY LUT INPUT MIN": "0",
  "HamamatsuHam_DCAM-Binning": "1x1",
  "HamamatsuHam_DCAM-TRIGGER DELAY": "0.0000",
  "Core-TimeoutMs": "5000",
  "ZeissReflectorTurret-Label": "4- ",
  "HamamatsuHam_DCAM-TRIGGER GLOBAL EXPOSURE": "GLOBAL RESET",
  "ZeissSidePort-State": "1",
  "HamamatsuHam_DCAM-EXTRACTION MODE": "OFF",
  "HamamatsuHam_DCAM-Description": "Hamamatsu device adapter 2.0.6.63",
  "COM10-Parity": "None",
  "HamamatsuHam_DCAM-MINIMUM ACQUISITION TIMEOUT": "60000",
  "COM10-BaudRate": "57600",
  "Core-AutoFocus": "",
  "HamamatsuHam_DCAM-CONVERSION FACTOR OFFSET": "100.0000",
  "HamamatsuHam_DCAM-VIEW MODE": "FULL CHIP",
  "HamamatsuHam_DCAM-TRIGGER TIMES": "1",
  "HamamatsuHam_DCAM-INTERNAL LINE SPEED": "0.6671",
  "ZeissSidePort-Label": "left",
  "Core-Galvo": "",
  "COM10-DataBits": "8",
  "HamamatsuHam_DCAM-PixelType": "16bit",
  "Core-Initialize": "1",
  "HamamatsuHam_DCAM-INTERNAL LINE INTERVAL UNITS": "MILLISECONDS",
  "HamamatsuHam_DCAM-HOT PIXEL CORRECT LEVEL": "STANDARD",
  "ZeissScope-Microscope Version": "Application version: ",
  "HamamatsuHam_DCAM-Camera Version": "4.31.B",
  "Core-Shutter": "",
  "ScopeDataKeys": [
    "HamamatsuHam_DCAM-OUTPUT TRIGGER PERIOD[2]",
    "HamamatsuHam_DCAM-OUTPUT TRIGGER PERIOD[1]",
    "ZeissReflectorTurret-Description",
    "ZeissSidePort-Name",
    "HamamatsuHam_DCAM-CameraID",
    "HamamatsuHam_DCAM-OUTPUT TRIGGER BASE SENSOR[2]",
    "HamamatsuHam_DCAM-OUTPUT TRIGGER PERIOD[0]",
    "HamamatsuHam_DCAM-TransposeMirrorX",
    "ZeissScope-Name",
    "HamamatsuHam_DCAM-ScanMode",
    "HamamatsuHam_DCAM-ReadoutTime",
    "HamamatsuHam_DCAM-MASTER PULSE BURST TIMES",
    "HamamatsuHam_DCAM-OUTPUT TRIGGER BASE SENSOR[1]",
    "HamamatsuHam_DCAM-TransposeMirrorY",
    "HamamatsuHam_DCAM-EXPOSURE FULL RANGE",
    "HamamatsuHam_DCAM-OUTPUT TRIGGER BASE SENSOR[0]",
    "HamamatsuHam_DCAM-VIEW CONTROL",
    "ZeissScope-Description",
    "Core-ImageProcessor",
    "ZeissSidePort-Description",
    "HamamatsuHam_DCAM-TRIGGER SOURCE",
    "HamamatsuHam_DCAM-OUTPUT TRIGGER SOURCE[2]",
    "HamamatsuHam_DCAM-MASTER PULSE TRIGGER SOURCE",
    "Core-SLM",
    "ZeissReflectorTurret-Name",
    "COM10-Fast USB to Serial",
    "HamamatsuHam_DCAM-TriggerPolarity",
    "HamamatsuHam_DCAM-MASTER PULSE MODE",
    "HamamatsuHam_DCAM-DEFECT CORRECT MODE",
    "HamamatsuHam_DCAM-OUTPUT TRIGGER SOURCE[1]",
    "HamamatsuHam_DCAM-SENSOR MODE",
    "ZeissScope-DefiniteFocusVersion",
    "HamamatsuHam_DCAM-ENHANCED VISUALIZATION MODE",
    "COM10-Handshaking",
    "HamamatsuHam_DCAM-INTENSITY LUT ENABLE",
    "HamamatsuHam_DCAM-Camera Bus",
    "HamamatsuHam_DCAM-Bits per Channel",
    "HamamatsuHam_DCAM-MASTER PULSE INTERVAL",
    "HamamatsuHam_DCAM-OUTPUT TRIGGER DELAY[2]",
    "HamamatsuHam_DCAM-OUTPUT TRIGGER SOURCE[0]",
    "HamamatsuHam_DCAM-OUTPUT TRIGGER DELAY[1]",
    "HamamatsuHam_DCAM-INTENSITY LUT OUTPUT MAX",
    "HamamatsuHam_DCAM-Exposure",
    "HamamatsuHam_DCAM-OUTPUT TRIGGER DELAY[0]",
    "Core-Focus",
    "Core-ChannelGroup",
    "HamamatsuHam_DCAM-INTENSITY LUT INPUT MAX",
    "HamamatsuHam_DCAM-INTERNAL LINE SPEED UNITS",
    "ZeissScope-AnswerTimeOut",
    "HamamatsuHam_DCAM-Name",
    "HamamatsuHam_DCAM-OUTPUT TRIGGER KIND[2]",
    "HamamatsuHam_DCAM-OUTPUT TRIGGER DELAY UNITS",
    "HamamatsuHam_DCAM-OUTPUT TRIGGER KIND[1]",
    "Core-XYStage",
    "COM10-Description",
    "HamamatsuHam_DCAM-OUTPUT TRIGGER KIND[0]",
    "HamamatsuHam_DCAM-INTERNAL LINE INTERVAL",
    "Core-AutoShutter",
    "HamamatsuHam_DCAM-TRIGGER ACTIVE",
    "HamamatsuHam_DCAM-OUTPUT TRIGGER PRE HSYNC COUNT",
    "HamamatsuHam_DCAM-CONVERSION FACTOR COEFF",
    "HamamatsuHam_DCAM-OUTPUT TRIGGER POLARITY[2]",
    "COM10-DelayBetweenCharsMs",
    "HamamatsuHam_DCAM-CameraName",
    "HamamatsuHam_DCAM-OUTPUT TRIGGER POLARITY[1]",
    "HamamatsuHam_DCAM-CCDTemperature",
    "Core-Camera",
    "HamamatsuHam_DCAM-OUTPUT TRIGGER POLARITY[0]",
    "HamamatsuHam_DCAM-EXPOSURE TIME UNITS",
    "HamamatsuHam_DCAM-READOUT DIRECTION",
    "COM10-StopBits",
    "HamamatsuHam_DCAM-TransposeCorrection",
    "COM10-DTR",
    "HamamatsuHam_DCAM-OUTPUT TRIGGER PERIOD UNITS",
    "COM10-Verbose",
    "ZeissReflectorTurret-State",
    "HamamatsuHam_DCAM-Trigger",
    "COM10-AnswerTimeout",
    "HamamatsuHam_DCAM-INTENSITY LUT OUTPUT MIN",
    "ZeissScope-Port",
    "COM10-Name",
    "HamamatsuHam_DCAM-TransposeXY",
    "HamamatsuHam_DCAM-INTENSITY LUT INPUT MIN",
    "HamamatsuHam_DCAM-Binning",
    "HamamatsuHam_DCAM-TRIGGER DELAY",
    "Core-TimeoutMs",
    "ZeissReflectorTurret-Label",
    "HamamatsuHam_DCAM-TRIGGER GLOBAL EXPOSURE",
    "ZeissSidePort-State",
    "HamamatsuHam_DCAM-EXTRACTION MODE",
    "HamamatsuHam_DCAM-Description",
    "COM10-Parity",
    "HamamatsuHam_DCAM-MINIMUM ACQUISITION TIMEOUT",
    "COM10-BaudRate",
    "Core-AutoFocus",
    "HamamatsuHam_DCAM-CONVERSION FACTOR OFFSET",
    "HamamatsuHam_DCAM-VIEW MODE",
    "HamamatsuHam_DCAM-TRIGGER TIMES",
    "HamamatsuHam_DCAM-INTERNAL LINE SPEED",
    "ZeissSidePort-Label",
    "Core-Galvo",
    "COM10-DataBits",
    "HamamatsuHam_DCAM-PixelType",
    "Core-Initialize",
    "HamamatsuHam_DCAM-INTERNAL LINE INTERVAL UNITS",
    "HamamatsuHam_DCAM-HOT PIXEL CORRECT LEVEL",
    "ZeissScope-Microscope Version",
    "HamamatsuHam_DCAM-Camera Version",
    "Core-Shutter"
  ],
  "UserData": {
    "Electron_Coeff": {
      "type": "STRING",
      "scalar": "0.470000"
    },
    "Electron_Offset": {
      "type": "STRING",
      "scalar": "100.000000"
    },
    "HamamatsuImageNr": {
      "type": "STRING",
      "scalar": "5"
    },
    "TimeReceivedByCore": {
      "type": "STRING",
      "scalar": "2023-07-28 15:06:16.588357"
    }
  },
  "FileName": "Default/img_channel000_position000_time000000005_z000.tif"
},
"Coords-Default/img_channel000_position000_time000000006_z000.tif": {
  "Frame": 6,
  "FrameIndex": 6,
  "PositionIndex": 0,
  "Slice": 0,
  "SliceIndex": 0,
  "ChannelIndex": 0
},
"Metadata-Default/img_channel000_position000_time000000006_z000.tif": {
  "Width": 1584,
  "Height": 1584,
  "PixelType": "GRAY16",
  "Frame": 6,
  "FrameIndex": 6,
  "PositionIndex": 0,
  "Slice": 0,
  "SliceIndex": 0,
  "ChannelIndex": 0,
  "UUID": "75665a00-aabc-483f-b762-e14c356ec0af",
  "Camera": "HamamatsuHam_DCAM",
  "Binning": 1,
  "ROI": "256-240-1584-1584",
  "BitDepth": 16,
  "Exposure-ms": 100.01612030075188,
  "ElapsedTime-ms": 5260.0,
  "ImageNumber": 6,
  "ReceivedTime": "2023-07-28 15:06:16.700 +0200",
  "PixelSizeUm": 0.064484127,
  "PixelSizeAffine": "0.064484127;0.0;0.0;0.0;0.064484127;0.0",
  "PositionName": "Default",
  "HamamatsuHam_DCAM-OUTPUT TRIGGER PERIOD[2]": "0.0001",
  "HamamatsuHam_DCAM-OUTPUT TRIGGER PERIOD[1]": "0.0001",
  "ZeissReflectorTurret-Description": "Reflector Turret",
  "ZeissSidePort-Name": "ZeissSidePort",
  "HamamatsuHam_DCAM-CameraID": "S/N: 304183",
  "HamamatsuHam_DCAM-OUTPUT TRIGGER BASE SENSOR[2]": "ALL VIEWS",
  "HamamatsuHam_DCAM-OUTPUT TRIGGER PERIOD[0]": "0.0001",
  "HamamatsuHam_DCAM-TransposeMirrorX": "0",
  "ZeissScope-Name": "ZeissScope",
  "HamamatsuHam_DCAM-ScanMode": "2",
  "HamamatsuHam_DCAM-ReadoutTime": "0.0078",
  "HamamatsuHam_DCAM-MASTER PULSE BURST TIMES": "1",
  "HamamatsuHam_DCAM-OUTPUT TRIGGER BASE SENSOR[1]": "ALL VIEWS",
  "HamamatsuHam_DCAM-TransposeMirrorY": "0",
  "HamamatsuHam_DCAM-EXPOSURE FULL RANGE": "DISABLE",
  "HamamatsuHam_DCAM-OUTPUT TRIGGER BASE SENSOR[0]": "ALL VIEWS",
  "HamamatsuHam_DCAM-VIEW CONTROL": "FULL CHIP",
  "ZeissScope-Description": "Zeiss microscope CAN bus adapter",
  "Core-ImageProcessor": "",
  "ZeissSidePort-Description": "Side Port",
  "HamamatsuHam_DCAM-TRIGGER SOURCE": "EXTERNAL",
  "HamamatsuHam_DCAM-OUTPUT TRIGGER SOURCE[2]": "VSYNC",
  "HamamatsuHam_DCAM-MASTER PULSE TRIGGER SOURCE": "EXTERNAL",
  "Core-SLM": "",
  "ZeissReflectorTurret-Name": "ZeissReflectorTurret",
  "COM10-Fast USB to Serial": "Disable",
  "HamamatsuHam_DCAM-TriggerPolarity": "NEGATIVE",
  "HamamatsuHam_DCAM-MASTER PULSE MODE": "CONTINUOUS",
  "HamamatsuHam_DCAM-DEFECT CORRECT MODE": "ON",
  "HamamatsuHam_DCAM-OUTPUT TRIGGER SOURCE[1]": "VSYNC",
  "HamamatsuHam_DCAM-SENSOR MODE": "AREA",
  "ZeissScope-DefiniteFocusVersion": "1",
  "HamamatsuHam_DCAM-ENHANCED VISUALIZATION MODE": "DISABLE",
  "COM10-Handshaking": "Off",
  "HamamatsuHam_DCAM-INTENSITY LUT ENABLE": "DISABLE",
  "HamamatsuHam_DCAM-Camera Bus": "AS-FBD-1XCLD-2PE4L",
  "HamamatsuHam_DCAM-Bits per Channel": "16",
  "HamamatsuHam_DCAM-MASTER PULSE INTERVAL": "0.1000",
  "HamamatsuHam_DCAM-OUTPUT TRIGGER DELAY[2]": "0.0000",
  "HamamatsuHam_DCAM-OUTPUT TRIGGER SOURCE[0]": "VSYNC",
  "HamamatsuHam_DCAM-OUTPUT TRIGGER DELAY[1]": "0.0000",
  "HamamatsuHam_DCAM-INTENSITY LUT OUTPUT MAX": "255",
  "HamamatsuHam_DCAM-Exposure": "100.02",
  "HamamatsuHam_DCAM-OUTPUT TRIGGER DELAY[0]": "0.0000",
  "Core-Focus": "",
  "Core-ChannelGroup": "",
  "HamamatsuHam_DCAM-INTENSITY LUT INPUT MAX": "65535",
  "HamamatsuHam_DCAM-INTERNAL LINE SPEED UNITS": "METERS PER SECOND",
  "ZeissScope-AnswerTimeOut": "500.0000",
  "HamamatsuHam_DCAM-Name": "HamamatsuHam_DCAM",
  "HamamatsuHam_DCAM-OUTPUT TRIGGER KIND[2]": "EXPOSURE",
  "HamamatsuHam_DCAM-OUTPUT TRIGGER DELAY UNITS": "SECONDS",
  "HamamatsuHam_DCAM-OUTPUT TRIGGER KIND[1]": "EXPOSURE",
  "Core-XYStage": "",
  "COM10-Description": "Serial port driver (boost:asio)",
  "HamamatsuHam_DCAM-OUTPUT TRIGGER KIND[0]": "EXPOSURE",
  "HamamatsuHam_DCAM-INTERNAL LINE INTERVAL": "0.0097",
  "Core-AutoShutter": "0",
  "HamamatsuHam_DCAM-TRIGGER ACTIVE": "EDGE",
  "HamamatsuHam_DCAM-OUTPUT TRIGGER PRE HSYNC COUNT": "0",
  "HamamatsuHam_DCAM-CONVERSION FACTOR COEFF": "0.4700",
  "HamamatsuHam_DCAM-OUTPUT TRIGGER POLARITY[2]": "POSITIVE",
  "COM10-DelayBetweenCharsMs": "0.0000",
  "HamamatsuHam_DCAM-CameraName": "C13440-20C",
  "HamamatsuHam_DCAM-OUTPUT TRIGGER POLARITY[1]": "POSITIVE",
  "HamamatsuHam_DCAM-CCDTemperature": "-10.0000",
  "Core-Camera": "HamamatsuHam_DCAM",
  "HamamatsuHam_DCAM-OUTPUT TRIGGER POLARITY[0]": "POSITIVE",
  "HamamatsuHam_DCAM-EXPOSURE TIME UNITS": "MILLISECONDS",
  "HamamatsuHam_DCAM-READOUT DIRECTION": "DIVERGE",
  "COM10-StopBits": "1",
  "HamamatsuHam_DCAM-TransposeCorrection": "0",
  "COM10-DTR": "Disable",
  "HamamatsuHam_DCAM-OUTPUT TRIGGER PERIOD UNITS": "SECONDS",
  "COM10-Verbose": "1",
  "ZeissReflectorTurret-State": "3",
  "HamamatsuHam_DCAM-Trigger": "NORMAL",
  "COM10-AnswerTimeout": "500.0000",
  "HamamatsuHam_DCAM-INTENSITY LUT OUTPUT MIN": "0",
  "ZeissScope-Port": "COM10",
  "COM10-Name": "COM10",
  "HamamatsuHam_DCAM-TransposeXY": "0",
  "HamamatsuHam_DCAM-INTENSITY LUT INPUT MIN": "0",
  "HamamatsuHam_DCAM-Binning": "1x1",
  "HamamatsuHam_DCAM-TRIGGER DELAY": "0.0000",
  "Core-TimeoutMs": "5000",
  "ZeissReflectorTurret-Label": "4- ",
  "HamamatsuHam_DCAM-TRIGGER GLOBAL EXPOSURE": "GLOBAL RESET",
  "ZeissSidePort-State": "1",
  "HamamatsuHam_DCAM-EXTRACTION MODE": "OFF",
  "HamamatsuHam_DCAM-Description": "Hamamatsu device adapter 2.0.6.63",
  "COM10-Parity": "None",
  "HamamatsuHam_DCAM-MINIMUM ACQUISITION TIMEOUT": "60000",
  "COM10-BaudRate": "57600",
  "Core-AutoFocus": "",
  "HamamatsuHam_DCAM-CONVERSION FACTOR OFFSET": "100.0000",
  "HamamatsuHam_DCAM-VIEW MODE": "FULL CHIP",
  "HamamatsuHam_DCAM-TRIGGER TIMES": "1",
  "HamamatsuHam_DCAM-INTERNAL LINE SPEED": "0.6671",
  "ZeissSidePort-Label": "left",
  "Core-Galvo": "",
  "COM10-DataBits": "8",
  "HamamatsuHam_DCAM-PixelType": "16bit",
  "Core-Initialize": "1",
  "HamamatsuHam_DCAM-INTERNAL LINE INTERVAL UNITS": "MILLISECONDS",
  "HamamatsuHam_DCAM-HOT PIXEL CORRECT LEVEL": "STANDARD",
  "ZeissScope-Microscope Version": "Application version: ",
  "HamamatsuHam_DCAM-Camera Version": "4.31.B",
  "Core-Shutter": "",
  "ScopeDataKeys": [
    "HamamatsuHam_DCAM-OUTPUT TRIGGER PERIOD[2]",
    "HamamatsuHam_DCAM-OUTPUT TRIGGER PERIOD[1]",
    "ZeissReflectorTurret-Description",
    "ZeissSidePort-Name",
    "HamamatsuHam_DCAM-CameraID",
    "HamamatsuHam_DCAM-OUTPUT TRIGGER BASE SENSOR[2]",
    "HamamatsuHam_DCAM-OUTPUT TRIGGER PERIOD[0]",
    "HamamatsuHam_DCAM-TransposeMirrorX",
    "ZeissScope-Name",
    "HamamatsuHam_DCAM-ScanMode",
    "HamamatsuHam_DCAM-ReadoutTime",
    "HamamatsuHam_DCAM-MASTER PULSE BURST TIMES",
    "HamamatsuHam_DCAM-OUTPUT TRIGGER BASE SENSOR[1]",
    "HamamatsuHam_DCAM-TransposeMirrorY",
    "HamamatsuHam_DCAM-EXPOSURE FULL RANGE",
    "HamamatsuHam_DCAM-OUTPUT TRIGGER BASE SENSOR[0]",
    "HamamatsuHam_DCAM-VIEW CONTROL",
    "ZeissScope-Description",
    "Core-ImageProcessor",
    "ZeissSidePort-Description",
    "HamamatsuHam_DCAM-TRIGGER SOURCE",
    "HamamatsuHam_DCAM-OUTPUT TRIGGER SOURCE[2]",
    "HamamatsuHam_DCAM-MASTER PULSE TRIGGER SOURCE",
    "Core-SLM",
    "ZeissReflectorTurret-Name",
    "COM10-Fast USB to Serial",
    "HamamatsuHam_DCAM-TriggerPolarity",
    "HamamatsuHam_DCAM-MASTER PULSE MODE",
    "HamamatsuHam_DCAM-DEFECT CORRECT MODE",
    "HamamatsuHam_DCAM-OUTPUT TRIGGER SOURCE[1]",
    "HamamatsuHam_DCAM-SENSOR MODE",
    "ZeissScope-DefiniteFocusVersion",
    "HamamatsuHam_DCAM-ENHANCED VISUALIZATION MODE",
    "COM10-Handshaking",
    "HamamatsuHam_DCAM-INTENSITY LUT ENABLE",
    "HamamatsuHam_DCAM-Camera Bus",
    "HamamatsuHam_DCAM-Bits per Channel",
    "HamamatsuHam_DCAM-MASTER PULSE INTERVAL",
    "HamamatsuHam_DCAM-OUTPUT TRIGGER DELAY[2]",
    "HamamatsuHam_DCAM-OUTPUT TRIGGER SOURCE[0]",
    "HamamatsuHam_DCAM-OUTPUT TRIGGER DELAY[1]",
    "HamamatsuHam_DCAM-INTENSITY LUT OUTPUT MAX",
    "HamamatsuHam_DCAM-Exposure",
    "HamamatsuHam_DCAM-OUTPUT TRIGGER DELAY[0]",
    "Core-Focus",
    "Core-ChannelGroup",
    "HamamatsuHam_DCAM-INTENSITY LUT INPUT MAX",
    "HamamatsuHam_DCAM-INTERNAL LINE SPEED UNITS",
    "ZeissScope-AnswerTimeOut",
    "HamamatsuHam_DCAM-Name",
    "HamamatsuHam_DCAM-OUTPUT TRIGGER KIND[2]",
    "HamamatsuHam_DCAM-OUTPUT TRIGGER DELAY UNITS",
    "HamamatsuHam_DCAM-OUTPUT TRIGGER KIND[1]",
    "Core-XYStage",
    "COM10-Description",
    "HamamatsuHam_DCAM-OUTPUT TRIGGER KIND[0]",
    "HamamatsuHam_DCAM-INTERNAL LINE INTERVAL",
    "Core-AutoShutter",
    "HamamatsuHam_DCAM-TRIGGER ACTIVE",
    "HamamatsuHam_DCAM-OUTPUT TRIGGER PRE HSYNC COUNT",
    "HamamatsuHam_DCAM-CONVERSION FACTOR COEFF",
    "HamamatsuHam_DCAM-OUTPUT TRIGGER POLARITY[2]",
    "COM10-DelayBetweenCharsMs",
    "HamamatsuHam_DCAM-CameraName",
    "HamamatsuHam_DCAM-OUTPUT TRIGGER POLARITY[1]",
    "HamamatsuHam_DCAM-CCDTemperature",
    "Core-Camera",
    "HamamatsuHam_DCAM-OUTPUT TRIGGER POLARITY[0]",
    "HamamatsuHam_DCAM-EXPOSURE TIME UNITS",
    "HamamatsuHam_DCAM-READOUT DIRECTION",
    "COM10-StopBits",
    "HamamatsuHam_DCAM-TransposeCorrection",
    "COM10-DTR",
    "HamamatsuHam_DCAM-OUTPUT TRIGGER PERIOD UNITS",
    "COM10-Verbose",
    "ZeissReflectorTurret-State",
    "HamamatsuHam_DCAM-Trigger",
    "COM10-AnswerTimeout",
    "HamamatsuHam_DCAM-INTENSITY LUT OUTPUT MIN",
    "ZeissScope-Port",
    "COM10-Name",
    "HamamatsuHam_DCAM-TransposeXY",
    "HamamatsuHam_DCAM-INTENSITY LUT INPUT MIN",
    "HamamatsuHam_DCAM-Binning",
    "HamamatsuHam_DCAM-TRIGGER DELAY",
    "Core-TimeoutMs",
    "ZeissReflectorTurret-Label",
    "HamamatsuHam_DCAM-TRIGGER GLOBAL EXPOSURE",
    "ZeissSidePort-State",
    "HamamatsuHam_DCAM-EXTRACTION MODE",
    "HamamatsuHam_DCAM-Description",
    "COM10-Parity",
    "HamamatsuHam_DCAM-MINIMUM ACQUISITION TIMEOUT",
    "COM10-BaudRate",
    "Core-AutoFocus",
    "HamamatsuHam_DCAM-CONVERSION FACTOR OFFSET",
    "HamamatsuHam_DCAM-VIEW MODE",
    "HamamatsuHam_DCAM-TRIGGER TIMES",
    "HamamatsuHam_DCAM-INTERNAL LINE SPEED",
    "ZeissSidePort-Label",
    "Core-Galvo",
    "COM10-DataBits",
    "HamamatsuHam_DCAM-PixelType",
    "Core-Initialize",
    "HamamatsuHam_DCAM-INTERNAL LINE INTERVAL UNITS",
    "HamamatsuHam_DCAM-HOT PIXEL CORRECT LEVEL",
    "ZeissScope-Microscope Version",
    "HamamatsuHam_DCAM-Camera Version",
    "Core-Shutter"
  ],
  "UserData": {
    "Electron_Coeff": {
      "type": "STRING",
      "scalar": "0.470000"
    },
    "Electron_Offset": {
      "type": "STRING",
      "scalar": "100.000000"
    },
    "HamamatsuImageNr": {
      "type": "STRING",
      "scalar": "6"
    },
    "TimeReceivedByCore": {
      "type": "STRING",
      "scalar": "2023-07-28 15:06:16.696688"
    }
  },
  "FileName": "Default/img_channel000_position000_time000000006_z000.tif"
},
"Coords-Default/img_channel000_position000_time000000007_z000.tif": {
  "Frame": 7,
  "FrameIndex": 7,
  "PositionIndex": 0,
  "Slice": 0,
  "SliceIndex": 0,
  "ChannelIndex": 0
},
"Metadata-Default/img_channel000_position000_time000000007_z000.tif": {
  "Width": 1584,
  "Height": 1584,
  "PixelType": "GRAY16",
  "Frame": 7,
  "FrameIndex": 7,
  "PositionIndex": 0,
  "Slice": 0,
  "SliceIndex": 0,
  "ChannelIndex": 0,
  "UUID": "7e1998dc-4f3d-495b-aa81-3cadd418f2d9",
  "Camera": "HamamatsuHam_DCAM",
  "Binning": 1,
  "ROI": "256-240-1584-1584",
  "BitDepth": 16,
  "Exposure-ms": 100.01612030075188,
  "ElapsedTime-ms": 5368.0,
  "ImageNumber": 7,
  "ReceivedTime": "2023-07-28 15:06:16.808 +0200",
  "PixelSizeUm": 0.064484127,
  "PixelSizeAffine": "0.064484127;0.0;0.0;0.0;0.064484127;0.0",
  "PositionName": "Default",
  "HamamatsuHam_DCAM-OUTPUT TRIGGER PERIOD[2]": "0.0001",
  "HamamatsuHam_DCAM-OUTPUT TRIGGER PERIOD[1]": "0.0001",
  "ZeissReflectorTurret-Description": "Reflector Turret",
  "ZeissSidePort-Name": "ZeissSidePort",
  "HamamatsuHam_DCAM-CameraID": "S/N: 304183",
  "HamamatsuHam_DCAM-OUTPUT TRIGGER BASE SENSOR[2]": "ALL VIEWS",
  "HamamatsuHam_DCAM-OUTPUT TRIGGER PERIOD[0]": "0.0001",
  "HamamatsuHam_DCAM-TransposeMirrorX": "0",
  "ZeissScope-Name": "ZeissScope",
  "HamamatsuHam_DCAM-ScanMode": "2",
  "HamamatsuHam_DCAM-ReadoutTime": "0.0078",
  "HamamatsuHam_DCAM-MASTER PULSE BURST TIMES": "1",
  "HamamatsuHam_DCAM-OUTPUT TRIGGER BASE SENSOR[1]": "ALL VIEWS",
  "HamamatsuHam_DCAM-TransposeMirrorY": "0",
  "HamamatsuHam_DCAM-EXPOSURE FULL RANGE": "DISABLE",
  "HamamatsuHam_DCAM-OUTPUT TRIGGER BASE SENSOR[0]": "ALL VIEWS",
  "HamamatsuHam_DCAM-VIEW CONTROL": "FULL CHIP",
  "ZeissScope-Description": "Zeiss microscope CAN bus adapter",
  "Core-ImageProcessor": "",
  "ZeissSidePort-Description": "Side Port",
  "HamamatsuHam_DCAM-TRIGGER SOURCE": "EXTERNAL",
  "HamamatsuHam_DCAM-OUTPUT TRIGGER SOURCE[2]": "VSYNC",
  "HamamatsuHam_DCAM-MASTER PULSE TRIGGER SOURCE": "EXTERNAL",
  "Core-SLM": "",
  "ZeissReflectorTurret-Name": "ZeissReflectorTurret",
  "COM10-Fast USB to Serial": "Disable",
  "HamamatsuHam_DCAM-TriggerPolarity": "NEGATIVE",
  "HamamatsuHam_DCAM-MASTER PULSE MODE": "CONTINUOUS",
  "HamamatsuHam_DCAM-DEFECT CORRECT MODE": "ON",
  "HamamatsuHam_DCAM-OUTPUT TRIGGER SOURCE[1]": "VSYNC",
  "HamamatsuHam_DCAM-SENSOR MODE": "AREA",
  "ZeissScope-DefiniteFocusVersion": "1",
  "HamamatsuHam_DCAM-ENHANCED VISUALIZATION MODE": "DISABLE",
  "COM10-Handshaking": "Off",
  "HamamatsuHam_DCAM-INTENSITY LUT ENABLE": "DISABLE",
  "HamamatsuHam_DCAM-Camera Bus": "AS-FBD-1XCLD-2PE4L",
  "HamamatsuHam_DCAM-Bits per Channel": "16",
  "HamamatsuHam_DCAM-MASTER PULSE INTERVAL": "0.1000",
  "HamamatsuHam_DCAM-OUTPUT TRIGGER DELAY[2]": "0.0000",
  "HamamatsuHam_DCAM-OUTPUT TRIGGER SOURCE[0]": "VSYNC",
  "HamamatsuHam_DCAM-OUTPUT TRIGGER DELAY[1]": "0.0000",
  "HamamatsuHam_DCAM-INTENSITY LUT OUTPUT MAX": "255",
  "HamamatsuHam_DCAM-Exposure": "100.02",
  "HamamatsuHam_DCAM-OUTPUT TRIGGER DELAY[0]": "0.0000",
  "Core-Focus": "",
  "Core-ChannelGroup": "",
  "HamamatsuHam_DCAM-INTENSITY LUT INPUT MAX": "65535",
  "HamamatsuHam_DCAM-INTERNAL LINE SPEED UNITS": "METERS PER SECOND",
  "ZeissScope-AnswerTimeOut": "500.0000",
  "HamamatsuHam_DCAM-Name": "HamamatsuHam_DCAM",
  "HamamatsuHam_DCAM-OUTPUT TRIGGER KIND[2]": "EXPOSURE",
  "HamamatsuHam_DCAM-OUTPUT TRIGGER DELAY UNITS": "SECONDS",
  "HamamatsuHam_DCAM-OUTPUT TRIGGER KIND[1]": "EXPOSURE",
  "Core-XYStage": "",
  "COM10-Description": "Serial port driver (boost:asio)",
  "HamamatsuHam_DCAM-OUTPUT TRIGGER KIND[0]": "EXPOSURE",
  "HamamatsuHam_DCAM-INTERNAL LINE INTERVAL": "0.0097",
  "Core-AutoShutter": "0",
  "HamamatsuHam_DCAM-TRIGGER ACTIVE": "EDGE",
  "HamamatsuHam_DCAM-OUTPUT TRIGGER PRE HSYNC COUNT": "0",
  "HamamatsuHam_DCAM-CONVERSION FACTOR COEFF": "0.4700",
  "HamamatsuHam_DCAM-OUTPUT TRIGGER POLARITY[2]": "POSITIVE",
  "COM10-DelayBetweenCharsMs": "0.0000",
  "HamamatsuHam_DCAM-CameraName": "C13440-20C",
  "HamamatsuHam_DCAM-OUTPUT TRIGGER POLARITY[1]": "POSITIVE",
  "HamamatsuHam_DCAM-CCDTemperature": "-10.0000",
  "Core-Camera": "HamamatsuHam_DCAM",
  "HamamatsuHam_DCAM-OUTPUT TRIGGER POLARITY[0]": "POSITIVE",
  "HamamatsuHam_DCAM-EXPOSURE TIME UNITS": "MILLISECONDS",
  "HamamatsuHam_DCAM-READOUT DIRECTION": "DIVERGE",
  "COM10-StopBits": "1",
  "HamamatsuHam_DCAM-TransposeCorrection": "0",
  "COM10-DTR": "Disable",
  "HamamatsuHam_DCAM-OUTPUT TRIGGER PERIOD UNITS": "SECONDS",
  "COM10-Verbose": "1",
  "ZeissReflectorTurret-State": "3",
  "HamamatsuHam_DCAM-Trigger": "NORMAL",
  "COM10-AnswerTimeout": "500.0000",
  "HamamatsuHam_DCAM-INTENSITY LUT OUTPUT MIN": "0",
  "ZeissScope-Port": "COM10",
  "COM10-Name": "COM10",
  "HamamatsuHam_DCAM-TransposeXY": "0",
  "HamamatsuHam_DCAM-INTENSITY LUT INPUT MIN": "0",
  "HamamatsuHam_DCAM-Binning": "1x1",
  "HamamatsuHam_DCAM-TRIGGER DELAY": "0.0000",
  "Core-TimeoutMs": "5000",
  "ZeissReflectorTurret-Label": "4- ",
  "HamamatsuHam_DCAM-TRIGGER GLOBAL EXPOSURE": "GLOBAL RESET",
  "ZeissSidePort-State": "1",
  "HamamatsuHam_DCAM-EXTRACTION MODE": "OFF",
  "HamamatsuHam_DCAM-Description": "Hamamatsu device adapter 2.0.6.63",
  "COM10-Parity": "None",
  "HamamatsuHam_DCAM-MINIMUM ACQUISITION TIMEOUT": "60000",
  "COM10-BaudRate": "57600",
  "Core-AutoFocus": "",
  "HamamatsuHam_DCAM-CONVERSION FACTOR OFFSET": "100.0000",
  "HamamatsuHam_DCAM-VIEW MODE": "FULL CHIP",
  "HamamatsuHam_DCAM-TRIGGER TIMES": "1",
  "HamamatsuHam_DCAM-INTERNAL LINE SPEED": "0.6671",
  "ZeissSidePort-Label": "left",
  "Core-Galvo": "",
  "COM10-DataBits": "8",
  "HamamatsuHam_DCAM-PixelType": "16bit",
  "Core-Initialize": "1",
  "HamamatsuHam_DCAM-INTERNAL LINE INTERVAL UNITS": "MILLISECONDS",
  "HamamatsuHam_DCAM-HOT PIXEL CORRECT LEVEL": "STANDARD",
  "ZeissScope-Microscope Version": "Application version: ",
  "HamamatsuHam_DCAM-Camera Version": "4.31.B",
  "Core-Shutter": "",
  "ScopeDataKeys": [
    "HamamatsuHam_DCAM-OUTPUT TRIGGER PERIOD[2]",
    "HamamatsuHam_DCAM-OUTPUT TRIGGER PERIOD[1]",
    "ZeissReflectorTurret-Description",
    "ZeissSidePort-Name",
    "HamamatsuHam_DCAM-CameraID",
    "HamamatsuHam_DCAM-OUTPUT TRIGGER BASE SENSOR[2]",
    "HamamatsuHam_DCAM-OUTPUT TRIGGER PERIOD[0]",
    "HamamatsuHam_DCAM-TransposeMirrorX",
    "ZeissScope-Name",
    "HamamatsuHam_DCAM-ScanMode",
    "HamamatsuHam_DCAM-ReadoutTime",
    "HamamatsuHam_DCAM-MASTER PULSE BURST TIMES",
    "HamamatsuHam_DCAM-OUTPUT TRIGGER BASE SENSOR[1]",
    "HamamatsuHam_DCAM-TransposeMirrorY",
    "HamamatsuHam_DCAM-EXPOSURE FULL RANGE",
    "HamamatsuHam_DCAM-OUTPUT TRIGGER BASE SENSOR[0]",
    "HamamatsuHam_DCAM-VIEW CONTROL",
    "ZeissScope-Description",
    "Core-ImageProcessor",
    "ZeissSidePort-Description",
    "HamamatsuHam_DCAM-TRIGGER SOURCE",
    "HamamatsuHam_DCAM-OUTPUT TRIGGER SOURCE[2]",
    "HamamatsuHam_DCAM-MASTER PULSE TRIGGER SOURCE",
    "Core-SLM",
    "ZeissReflectorTurret-Name",
    "COM10-Fast USB to Serial",
    "HamamatsuHam_DCAM-TriggerPolarity",
    "HamamatsuHam_DCAM-MASTER PULSE MODE",
    "HamamatsuHam_DCAM-DEFECT CORRECT MODE",
    "HamamatsuHam_DCAM-OUTPUT TRIGGER SOURCE[1]",
    "HamamatsuHam_DCAM-SENSOR MODE",
    "ZeissScope-DefiniteFocusVersion",
    "HamamatsuHam_DCAM-ENHANCED VISUALIZATION MODE",
    "COM10-Handshaking",
    "HamamatsuHam_DCAM-INTENSITY LUT ENABLE",
    "HamamatsuHam_DCAM-Camera Bus",
    "HamamatsuHam_DCAM-Bits per Channel",
    "HamamatsuHam_DCAM-MASTER PULSE INTERVAL",
    "HamamatsuHam_DCAM-OUTPUT TRIGGER DELAY[2]",
    "HamamatsuHam_DCAM-OUTPUT TRIGGER SOURCE[0]",
    "HamamatsuHam_DCAM-OUTPUT TRIGGER DELAY[1]",
    "HamamatsuHam_DCAM-INTENSITY LUT OUTPUT MAX",
    "HamamatsuHam_DCAM-Exposure",
    "HamamatsuHam_DCAM-OUTPUT TRIGGER DELAY[0]",
    "Core-Focus",
    "Core-ChannelGroup",
    "HamamatsuHam_DCAM-INTENSITY LUT INPUT MAX",
    "HamamatsuHam_DCAM-INTERNAL LINE SPEED UNITS",
    "ZeissScope-AnswerTimeOut",
    "HamamatsuHam_DCAM-Name",
    "HamamatsuHam_DCAM-OUTPUT TRIGGER KIND[2]",
    "HamamatsuHam_DCAM-OUTPUT TRIGGER DELAY UNITS",
    "HamamatsuHam_DCAM-OUTPUT TRIGGER KIND[1]",
    "Core-XYStage",
    "COM10-Description",
    "HamamatsuHam_DCAM-OUTPUT TRIGGER KIND[0]",
    "HamamatsuHam_DCAM-INTERNAL LINE INTERVAL",
    "Core-AutoShutter",
    "HamamatsuHam_DCAM-TRIGGER ACTIVE",
    "HamamatsuHam_DCAM-OUTPUT TRIGGER PRE HSYNC COUNT",
    "HamamatsuHam_DCAM-CONVERSION FACTOR COEFF",
    "HamamatsuHam_DCAM-OUTPUT TRIGGER POLARITY[2]",
    "COM10-DelayBetweenCharsMs",
    "HamamatsuHam_DCAM-CameraName",
    "HamamatsuHam_DCAM-OUTPUT TRIGGER POLARITY[1]",
    "HamamatsuHam_DCAM-CCDTemperature",
    "Core-Camera",
    "HamamatsuHam_DCAM-OUTPUT TRIGGER POLARITY[0]",
    "HamamatsuHam_DCAM-EXPOSURE TIME UNITS",
    "HamamatsuHam_DCAM-READOUT DIRECTION",
    "COM10-StopBits",
    "HamamatsuHam_DCAM-TransposeCorrection",
    "COM10-DTR",
    "HamamatsuHam_DCAM-OUTPUT TRIGGER PERIOD UNITS",
    "COM10-Verbose",
    "ZeissReflectorTurret-State",
    "HamamatsuHam_DCAM-Trigger",
    "COM10-AnswerTimeout",
    "HamamatsuHam_DCAM-INTENSITY LUT OUTPUT MIN",
    "ZeissScope-Port",
    "COM10-Name",
    "HamamatsuHam_DCAM-TransposeXY",
    "HamamatsuHam_DCAM-INTENSITY LUT INPUT MIN",
    "HamamatsuHam_DCAM-Binning",
    "HamamatsuHam_DCAM-TRIGGER DELAY",
    "Core-TimeoutMs",
    "ZeissReflectorTurret-Label",
    "HamamatsuHam_DCAM-TRIGGER GLOBAL EXPOSURE",
    "ZeissSidePort-State",
    "HamamatsuHam_DCAM-EXTRACTION MODE",
    "HamamatsuHam_DCAM-Description",
    "COM10-Parity",
    "HamamatsuHam_DCAM-MINIMUM ACQUISITION TIMEOUT",
    "COM10-BaudRate",
    "Core-AutoFocus",
    "HamamatsuHam_DCAM-CONVERSION FACTOR OFFSET",
    "HamamatsuHam_DCAM-VIEW MODE",
    "HamamatsuHam_DCAM-TRIGGER TIMES",
    "HamamatsuHam_DCAM-INTERNAL LINE SPEED",
    "ZeissSidePort-Label",
    "Core-Galvo",
    "COM10-DataBits",
    "HamamatsuHam_DCAM-PixelType",
    "Core-Initialize",
    "HamamatsuHam_DCAM-INTERNAL LINE INTERVAL UNITS",
    "HamamatsuHam_DCAM-HOT PIXEL CORRECT LEVEL",
    "ZeissScope-Microscope Version",
    "HamamatsuHam_DCAM-Camera Version",
    "Core-Shutter"
  ],
  "UserData": {
    "Electron_Coeff": {
      "type": "STRING",
      "scalar": "0.470000"
    },
    "Electron_Offset": {
      "type": "STRING",
      "scalar": "100.000000"
    },
    "HamamatsuImageNr": {
      "type": "STRING",
      "scalar": "7"
    },
    "TimeReceivedByCore": {
      "type": "STRING",
      "scalar": "2023-07-28 15:06:16.805329"
    }
  },
  "FileName": "Default/img_channel000_position000_time000000007_z000.tif"
},
"Coords-Default/img_channel000_position000_time000000008_z000.tif": {
  "Frame": 8,
  "FrameIndex": 8,
  "PositionIndex": 0,
  "Slice": 0,
  "SliceIndex": 0,
  "ChannelIndex": 0
},
"Metadata-Default/img_channel000_position000_time000000008_z000.tif": {
  "Width": 1584,
  "Height": 1584,
  "PixelType": "GRAY16",
  "Frame": 8,
  "FrameIndex": 8,
  "PositionIndex": 0,
  "Slice": 0,
  "SliceIndex": 0,
  "ChannelIndex": 0,
  "UUID": "becd6dc5-e25c-4b92-bd49-f8714e0157fe",
  "Camera": "HamamatsuHam_DCAM",
  "Binning": 1,
  "ROI": "256-240-1584-1584",
  "BitDepth": 16,
  "Exposure-ms": 100.01612030075188,
  "ElapsedTime-ms": 5477.0,
  "ImageNumber": 8,
  "ReceivedTime": "2023-07-28 15:06:16.928 +0200",
  "PixelSizeUm": 0.064484127,
  "PixelSizeAffine": "0.064484127;0.0;0.0;0.0;0.064484127;0.0",
  "PositionName": "Default",
  "HamamatsuHam_DCAM-OUTPUT TRIGGER PERIOD[2]": "0.0001",
  "HamamatsuHam_DCAM-OUTPUT TRIGGER PERIOD[1]": "0.0001",
  "ZeissReflectorTurret-Description": "Reflector Turret",
  "ZeissSidePort-Name": "ZeissSidePort",
  "HamamatsuHam_DCAM-CameraID": "S/N: 304183",
  "HamamatsuHam_DCAM-OUTPUT TRIGGER BASE SENSOR[2]": "ALL VIEWS",
  "HamamatsuHam_DCAM-OUTPUT TRIGGER PERIOD[0]": "0.0001",
  "HamamatsuHam_DCAM-TransposeMirrorX": "0",
  "ZeissScope-Name": "ZeissScope",
  "HamamatsuHam_DCAM-ScanMode": "2",
  "HamamatsuHam_DCAM-ReadoutTime": "0.0078",
  "HamamatsuHam_DCAM-MASTER PULSE BURST TIMES": "1",
  "HamamatsuHam_DCAM-OUTPUT TRIGGER BASE SENSOR[1]": "ALL VIEWS",
  "HamamatsuHam_DCAM-TransposeMirrorY": "0",
  "HamamatsuHam_DCAM-EXPOSURE FULL RANGE": "DISABLE",
  "HamamatsuHam_DCAM-OUTPUT TRIGGER BASE SENSOR[0]": "ALL VIEWS",
  "HamamatsuHam_DCAM-VIEW CONTROL": "FULL CHIP",
  "ZeissScope-Description": "Zeiss microscope CAN bus adapter",
  "Core-ImageProcessor": "",
  "ZeissSidePort-Description": "Side Port",
  "HamamatsuHam_DCAM-TRIGGER SOURCE": "EXTERNAL",
  "HamamatsuHam_DCAM-OUTPUT TRIGGER SOURCE[2]": "VSYNC",
  "HamamatsuHam_DCAM-MASTER PULSE TRIGGER SOURCE": "EXTERNAL",
  "Core-SLM": "",
  "ZeissReflectorTurret-Name": "ZeissReflectorTurret",
  "COM10-Fast USB to Serial": "Disable",
  "HamamatsuHam_DCAM-TriggerPolarity": "NEGATIVE",
  "HamamatsuHam_DCAM-MASTER PULSE MODE": "CONTINUOUS",
  "HamamatsuHam_DCAM-DEFECT CORRECT MODE": "ON",
  "HamamatsuHam_DCAM-OUTPUT TRIGGER SOURCE[1]": "VSYNC",
  "HamamatsuHam_DCAM-SENSOR MODE": "AREA",
  "ZeissScope-DefiniteFocusVersion": "1",
  "HamamatsuHam_DCAM-ENHANCED VISUALIZATION MODE": "DISABLE",
  "COM10-Handshaking": "Off",
  "HamamatsuHam_DCAM-INTENSITY LUT ENABLE": "DISABLE",
  "HamamatsuHam_DCAM-Camera Bus": "AS-FBD-1XCLD-2PE4L",
  "HamamatsuHam_DCAM-Bits per Channel": "16",
  "HamamatsuHam_DCAM-MASTER PULSE INTERVAL": "0.1000",
  "HamamatsuHam_DCAM-OUTPUT TRIGGER DELAY[2]": "0.0000",
  "HamamatsuHam_DCAM-OUTPUT TRIGGER SOURCE[0]": "VSYNC",
  "HamamatsuHam_DCAM-OUTPUT TRIGGER DELAY[1]": "0.0000",
  "HamamatsuHam_DCAM-INTENSITY LUT OUTPUT MAX": "255",
  "HamamatsuHam_DCAM-Exposure": "100.02",
  "HamamatsuHam_DCAM-OUTPUT TRIGGER DELAY[0]": "0.0000",
  "Core-Focus": "",
  "Core-ChannelGroup": "",
  "HamamatsuHam_DCAM-INTENSITY LUT INPUT MAX": "65535",
  "HamamatsuHam_DCAM-INTERNAL LINE SPEED UNITS": "METERS PER SECOND",
  "ZeissScope-AnswerTimeOut": "500.0000",
  "HamamatsuHam_DCAM-Name": "HamamatsuHam_DCAM",
  "HamamatsuHam_DCAM-OUTPUT TRIGGER KIND[2]": "EXPOSURE",
  "HamamatsuHam_DCAM-OUTPUT TRIGGER DELAY UNITS": "SECONDS",
  "HamamatsuHam_DCAM-OUTPUT TRIGGER KIND[1]": "EXPOSURE",
  "Core-XYStage": "",
  "COM10-Description": "Serial port driver (boost:asio)",
  "HamamatsuHam_DCAM-OUTPUT TRIGGER KIND[0]": "EXPOSURE",
  "HamamatsuHam_DCAM-INTERNAL LINE INTERVAL": "0.0097",
  "Core-AutoShutter": "0",
  "HamamatsuHam_DCAM-TRIGGER ACTIVE": "EDGE",
  "HamamatsuHam_DCAM-OUTPUT TRIGGER PRE HSYNC COUNT": "0",
  "HamamatsuHam_DCAM-CONVERSION FACTOR COEFF": "0.4700",
  "HamamatsuHam_DCAM-OUTPUT TRIGGER POLARITY[2]": "POSITIVE",
  "COM10-DelayBetweenCharsMs": "0.0000",
  "HamamatsuHam_DCAM-CameraName": "C13440-20C",
  "HamamatsuHam_DCAM-OUTPUT TRIGGER POLARITY[1]": "POSITIVE",
  "HamamatsuHam_DCAM-CCDTemperature": "-10.0000",
  "Core-Camera": "HamamatsuHam_DCAM",
  "HamamatsuHam_DCAM-OUTPUT TRIGGER POLARITY[0]": "POSITIVE",
  "HamamatsuHam_DCAM-EXPOSURE TIME UNITS": "MILLISECONDS",
  "HamamatsuHam_DCAM-READOUT DIRECTION": "DIVERGE",
  "COM10-StopBits": "1",
  "HamamatsuHam_DCAM-TransposeCorrection": "0",
  "COM10-DTR": "Disable",
  "HamamatsuHam_DCAM-OUTPUT TRIGGER PERIOD UNITS": "SECONDS",
  "COM10-Verbose": "1",
  "ZeissReflectorTurret-State": "3",
  "HamamatsuHam_DCAM-Trigger": "NORMAL",
  "COM10-AnswerTimeout": "500.0000",
  "HamamatsuHam_DCAM-INTENSITY LUT OUTPUT MIN": "0",
  "ZeissScope-Port": "COM10",
  "COM10-Name": "COM10",
  "HamamatsuHam_DCAM-TransposeXY": "0",
  "HamamatsuHam_DCAM-INTENSITY LUT INPUT MIN": "0",
  "HamamatsuHam_DCAM-Binning": "1x1",
  "HamamatsuHam_DCAM-TRIGGER DELAY": "0.0000",
  "Core-TimeoutMs": "5000",
  "ZeissReflectorTurret-Label": "4- ",
  "HamamatsuHam_DCAM-TRIGGER GLOBAL EXPOSURE": "GLOBAL RESET",
  "ZeissSidePort-State": "1",
  "HamamatsuHam_DCAM-EXTRACTION MODE": "OFF",
  "HamamatsuHam_DCAM-Description": "Hamamatsu device adapter 2.0.6.63",
  "COM10-Parity": "None",
  "HamamatsuHam_DCAM-MINIMUM ACQUISITION TIMEOUT": "60000",
  "COM10-BaudRate": "57600",
  "Core-AutoFocus": "",
  "HamamatsuHam_DCAM-CONVERSION FACTOR OFFSET": "100.0000",
  "HamamatsuHam_DCAM-VIEW MODE": "FULL CHIP",
  "HamamatsuHam_DCAM-TRIGGER TIMES": "1",
  "HamamatsuHam_DCAM-INTERNAL LINE SPEED": "0.6671",
  "ZeissSidePort-Label": "left",
  "Core-Galvo": "",
  "COM10-DataBits": "8",
  "HamamatsuHam_DCAM-PixelType": "16bit",
  "Core-Initialize": "1",
  "HamamatsuHam_DCAM-INTERNAL LINE INTERVAL UNITS": "MILLISECONDS",
  "HamamatsuHam_DCAM-HOT PIXEL CORRECT LEVEL": "STANDARD",
  "ZeissScope-Microscope Version": "Application version: ",
  "HamamatsuHam_DCAM-Camera Version": "4.31.B",
  "Core-Shutter": "",
  "ScopeDataKeys": [
    "HamamatsuHam_DCAM-OUTPUT TRIGGER PERIOD[2]",
    "HamamatsuHam_DCAM-OUTPUT TRIGGER PERIOD[1]",
    "ZeissReflectorTurret-Description",
    "ZeissSidePort-Name",
    "HamamatsuHam_DCAM-CameraID",
    "HamamatsuHam_DCAM-OUTPUT TRIGGER BASE SENSOR[2]",
    "HamamatsuHam_DCAM-OUTPUT TRIGGER PERIOD[0]",
    "HamamatsuHam_DCAM-TransposeMirrorX",
    "ZeissScope-Name",
    "HamamatsuHam_DCAM-ScanMode",
    "HamamatsuHam_DCAM-ReadoutTime",
    "HamamatsuHam_DCAM-MASTER PULSE BURST TIMES",
    "HamamatsuHam_DCAM-OUTPUT TRIGGER BASE SENSOR[1]",
    "HamamatsuHam_DCAM-TransposeMirrorY",
    "HamamatsuHam_DCAM-EXPOSURE FULL RANGE",
    "HamamatsuHam_DCAM-OUTPUT TRIGGER BASE SENSOR[0]",
    "HamamatsuHam_DCAM-VIEW CONTROL",
    "ZeissScope-Description",
    "Core-ImageProcessor",
    "ZeissSidePort-Description",
    "HamamatsuHam_DCAM-TRIGGER SOURCE",
    "HamamatsuHam_DCAM-OUTPUT TRIGGER SOURCE[2]",
    "HamamatsuHam_DCAM-MASTER PULSE TRIGGER SOURCE",
    "Core-SLM",
    "ZeissReflectorTurret-Name",
    "COM10-Fast USB to Serial",
    "HamamatsuHam_DCAM-TriggerPolarity",
    "HamamatsuHam_DCAM-MASTER PULSE MODE",
    "HamamatsuHam_DCAM-DEFECT CORRECT MODE",
    "HamamatsuHam_DCAM-OUTPUT TRIGGER SOURCE[1]",
    "HamamatsuHam_DCAM-SENSOR MODE",
    "ZeissScope-DefiniteFocusVersion",
    "HamamatsuHam_DCAM-ENHANCED VISUALIZATION MODE",
    "COM10-Handshaking",
    "HamamatsuHam_DCAM-INTENSITY LUT ENABLE",
    "HamamatsuHam_DCAM-Camera Bus",
    "HamamatsuHam_DCAM-Bits per Channel",
    "HamamatsuHam_DCAM-MASTER PULSE INTERVAL",
    "HamamatsuHam_DCAM-OUTPUT TRIGGER DELAY[2]",
    "HamamatsuHam_DCAM-OUTPUT TRIGGER SOURCE[0]",
    "HamamatsuHam_DCAM-OUTPUT TRIGGER DELAY[1]",
    "HamamatsuHam_DCAM-INTENSITY LUT OUTPUT MAX",
    "HamamatsuHam_DCAM-Exposure",
    "HamamatsuHam_DCAM-OUTPUT TRIGGER DELAY[0]",
    "Core-Focus",
    "Core-ChannelGroup",
    "HamamatsuHam_DCAM-INTENSITY LUT INPUT MAX",
    "HamamatsuHam_DCAM-INTERNAL LINE SPEED UNITS",
    "ZeissScope-AnswerTimeOut",
    "HamamatsuHam_DCAM-Name",
    "HamamatsuHam_DCAM-OUTPUT TRIGGER KIND[2]",
    "HamamatsuHam_DCAM-OUTPUT TRIGGER DELAY UNITS",
    "HamamatsuHam_DCAM-OUTPUT TRIGGER KIND[1]",
    "Core-XYStage",
    "COM10-Description",
    "HamamatsuHam_DCAM-OUTPUT TRIGGER KIND[0]",
    "HamamatsuHam_DCAM-INTERNAL LINE INTERVAL",
    "Core-AutoShutter",
    "HamamatsuHam_DCAM-TRIGGER ACTIVE",
    "HamamatsuHam_DCAM-OUTPUT TRIGGER PRE HSYNC COUNT",
    "HamamatsuHam_DCAM-CONVERSION FACTOR COEFF",
    "HamamatsuHam_DCAM-OUTPUT TRIGGER POLARITY[2]",
    "COM10-DelayBetweenCharsMs",
    "HamamatsuHam_DCAM-CameraName",
    "HamamatsuHam_DCAM-OUTPUT TRIGGER POLARITY[1]",
    "HamamatsuHam_DCAM-CCDTemperature",
    "Core-Camera",
    "HamamatsuHam_DCAM-OUTPUT TRIGGER POLARITY[0]",
    "HamamatsuHam_DCAM-EXPOSURE TIME UNITS",
    "HamamatsuHam_DCAM-READOUT DIRECTION",
    "COM10-StopBits",
    "HamamatsuHam_DCAM-TransposeCorrection",
    "COM10-DTR",
    "HamamatsuHam_DCAM-OUTPUT TRIGGER PERIOD UNITS",
    "COM10-Verbose",
    "ZeissReflectorTurret-State",
    "HamamatsuHam_DCAM-Trigger",
    "COM10-AnswerTimeout",
    "HamamatsuHam_DCAM-INTENSITY LUT OUTPUT MIN",
    "ZeissScope-Port",
    "COM10-Name",
    "HamamatsuHam_DCAM-TransposeXY",
    "HamamatsuHam_DCAM-INTENSITY LUT INPUT MIN",
    "HamamatsuHam_DCAM-Binning",
    "HamamatsuHam_DCAM-TRIGGER DELAY",
    "Core-TimeoutMs",
    "ZeissReflectorTurret-Label",
    "HamamatsuHam_DCAM-TRIGGER GLOBAL EXPOSURE",
    "ZeissSidePort-State",
    "HamamatsuHam_DCAM-EXTRACTION MODE",
    "HamamatsuHam_DCAM-Description",
    "COM10-Parity",
    "HamamatsuHam_DCAM-MINIMUM ACQUISITION TIMEOUT",
    "COM10-BaudRate",
    "Core-AutoFocus",
    "HamamatsuHam_DCAM-CONVERSION FACTOR OFFSET",
    "HamamatsuHam_DCAM-VIEW MODE",
    "HamamatsuHam_DCAM-TRIGGER TIMES",
    "HamamatsuHam_DCAM-INTERNAL LINE SPEED",
    "ZeissSidePort-Label",
    "Core-Galvo",
    "COM10-DataBits",
    "HamamatsuHam_DCAM-PixelType",
    "Core-Initialize",
    "HamamatsuHam_DCAM-INTERNAL LINE INTERVAL UNITS",
    "HamamatsuHam_DCAM-HOT PIXEL CORRECT LEVEL",
    "ZeissScope-Microscope Version",
    "HamamatsuHam_DCAM-Camera Version",
    "Core-Shutter"
  ],
  "UserData": {
    "Electron_Coeff": {
      "type": "STRING",
      "scalar": "0.470000"
    },
    "Electron_Offset": {
      "type": "STRING",
      "scalar": "100.000000"
    },
    "HamamatsuImageNr": {
      "type": "STRING",
      "scalar": "8"
    },
    "TimeReceivedByCore": {
      "type": "STRING",
      "scalar": "2023-07-28 15:06:16.913919"
    }
  },
  "FileName": "Default/img_channel000_position000_time000000008_z000.tif"
},
"Coords-Default/img_channel000_position000_time000000009_z000.tif": {
  "Frame": 9,
  "FrameIndex": 9,
  "PositionIndex": 0,
  "Slice": 0,
  "SliceIndex": 0,
  "ChannelIndex": 0
},
"Metadata-Default/img_channel000_position000_time000000009_z000.tif": {
  "Width": 1584,
  "Height": 1584,
  "PixelType": "GRAY16",
  "Frame": 9,
  "FrameIndex": 9,
  "PositionIndex": 0,
  "Slice": 0,
  "SliceIndex": 0,
  "ChannelIndex": 0,
  "UUID": "c3eeab64-1f4e-428b-9816-3ec7d08cbfbf",
  "Camera": "HamamatsuHam_DCAM",
  "Binning": 1,
  "ROI": "256-240-1584-1584",
  "BitDepth": 16,
  "Exposure-ms": 100.01612030075188,
  "ElapsedTime-ms": 5586.0,
  "ImageNumber": 9,
  "ReceivedTime": "2023-07-28 15:06:17.025 +0200",
  "PixelSizeUm": 0.064484127,
  "PixelSizeAffine": "0.064484127;0.0;0.0;0.0;0.064484127;0.0",
  "PositionName": "Default",
  "HamamatsuHam_DCAM-OUTPUT TRIGGER PERIOD[2]": "0.0001",
  "HamamatsuHam_DCAM-OUTPUT TRIGGER PERIOD[1]": "0.0001",
  "ZeissReflectorTurret-Description": "Reflector Turret",
  "ZeissSidePort-Name": "ZeissSidePort",
  "HamamatsuHam_DCAM-CameraID": "S/N: 304183",
  "HamamatsuHam_DCAM-OUTPUT TRIGGER BASE SENSOR[2]": "ALL VIEWS",
  "HamamatsuHam_DCAM-OUTPUT TRIGGER PERIOD[0]": "0.0001",
  "HamamatsuHam_DCAM-TransposeMirrorX": "0",
  "ZeissScope-Name": "ZeissScope",
  "HamamatsuHam_DCAM-ScanMode": "2",
  "HamamatsuHam_DCAM-ReadoutTime": "0.0078",
  "HamamatsuHam_DCAM-MASTER PULSE BURST TIMES": "1",
  "HamamatsuHam_DCAM-OUTPUT TRIGGER BASE SENSOR[1]": "ALL VIEWS",
  "HamamatsuHam_DCAM-TransposeMirrorY": "0",
  "HamamatsuHam_DCAM-EXPOSURE FULL RANGE": "DISABLE",
  "HamamatsuHam_DCAM-OUTPUT TRIGGER BASE SENSOR[0]": "ALL VIEWS",
  "HamamatsuHam_DCAM-VIEW CONTROL": "FULL CHIP",
  "ZeissScope-Description": "Zeiss microscope CAN bus adapter",
  "Core-ImageProcessor": "",
  "ZeissSidePort-Description": "Side Port",
  "HamamatsuHam_DCAM-TRIGGER SOURCE": "EXTERNAL",
  "HamamatsuHam_DCAM-OUTPUT TRIGGER SOURCE[2]": "VSYNC",
  "HamamatsuHam_DCAM-MASTER PULSE TRIGGER SOURCE": "EXTERNAL",
  "Core-SLM": "",
  "ZeissReflectorTurret-Name": "ZeissReflectorTurret",
  "COM10-Fast USB to Serial": "Disable",
  "HamamatsuHam_DCAM-TriggerPolarity": "NEGATIVE",
  "HamamatsuHam_DCAM-MASTER PULSE MODE": "CONTINUOUS",
  "HamamatsuHam_DCAM-DEFECT CORRECT MODE": "ON",
  "HamamatsuHam_DCAM-OUTPUT TRIGGER SOURCE[1]": "VSYNC",
  "HamamatsuHam_DCAM-SENSOR MODE": "AREA",
  "ZeissScope-DefiniteFocusVersion": "1",
  "HamamatsuHam_DCAM-ENHANCED VISUALIZATION MODE": "DISABLE",
  "COM10-Handshaking": "Off",
  "HamamatsuHam_DCAM-INTENSITY LUT ENABLE": "DISABLE",
  "HamamatsuHam_DCAM-Camera Bus": "AS-FBD-1XCLD-2PE4L",
  "HamamatsuHam_DCAM-Bits per Channel": "16",
  "HamamatsuHam_DCAM-MASTER PULSE INTERVAL": "0.1000",
  "HamamatsuHam_DCAM-OUTPUT TRIGGER DELAY[2]": "0.0000",
  "HamamatsuHam_DCAM-OUTPUT TRIGGER SOURCE[0]": "VSYNC",
  "HamamatsuHam_DCAM-OUTPUT TRIGGER DELAY[1]": "0.0000",
  "HamamatsuHam_DCAM-INTENSITY LUT OUTPUT MAX": "255",
  "HamamatsuHam_DCAM-Exposure": "100.02",
  "HamamatsuHam_DCAM-OUTPUT TRIGGER DELAY[0]": "0.0000",
  "Core-Focus": "",
  "Core-ChannelGroup": "",
  "HamamatsuHam_DCAM-INTENSITY LUT INPUT MAX": "65535",
  "HamamatsuHam_DCAM-INTERNAL LINE SPEED UNITS": "METERS PER SECOND",
  "ZeissScope-AnswerTimeOut": "500.0000",
  "HamamatsuHam_DCAM-Name": "HamamatsuHam_DCAM",
  "HamamatsuHam_DCAM-OUTPUT TRIGGER KIND[2]": "EXPOSURE",
  "HamamatsuHam_DCAM-OUTPUT TRIGGER DELAY UNITS": "SECONDS",
  "HamamatsuHam_DCAM-OUTPUT TRIGGER KIND[1]": "EXPOSURE",
  "Core-XYStage": "",
  "COM10-Description": "Serial port driver (boost:asio)",
  "HamamatsuHam_DCAM-OUTPUT TRIGGER KIND[0]": "EXPOSURE",
  "HamamatsuHam_DCAM-INTERNAL LINE INTERVAL": "0.0097",
  "Core-AutoShutter": "0",
  "HamamatsuHam_DCAM-TRIGGER ACTIVE": "EDGE",
  "HamamatsuHam_DCAM-OUTPUT TRIGGER PRE HSYNC COUNT": "0",
  "HamamatsuHam_DCAM-CONVERSION FACTOR COEFF": "0.4700",
  "HamamatsuHam_DCAM-OUTPUT TRIGGER POLARITY[2]": "POSITIVE",
  "COM10-DelayBetweenCharsMs": "0.0000",
  "HamamatsuHam_DCAM-CameraName": "C13440-20C",
  "HamamatsuHam_DCAM-OUTPUT TRIGGER POLARITY[1]": "POSITIVE",
  "HamamatsuHam_DCAM-CCDTemperature": "-10.0000",
  "Core-Camera": "HamamatsuHam_DCAM",
  "HamamatsuHam_DCAM-OUTPUT TRIGGER POLARITY[0]": "POSITIVE",
  "HamamatsuHam_DCAM-EXPOSURE TIME UNITS": "MILLISECONDS",
  "HamamatsuHam_DCAM-READOUT DIRECTION": "DIVERGE",
  "COM10-StopBits": "1",
  "HamamatsuHam_DCAM-TransposeCorrection": "0",
  "COM10-DTR": "Disable",
  "HamamatsuHam_DCAM-OUTPUT TRIGGER PERIOD UNITS": "SECONDS",
  "COM10-Verbose": "1",
  "ZeissReflectorTurret-State": "3",
  "HamamatsuHam_DCAM-Trigger": "NORMAL",
  "COM10-AnswerTimeout": "500.0000",
  "HamamatsuHam_DCAM-INTENSITY LUT OUTPUT MIN": "0",
  "ZeissScope-Port": "COM10",
  "COM10-Name": "COM10",
  "HamamatsuHam_DCAM-TransposeXY": "0",
  "HamamatsuHam_DCAM-INTENSITY LUT INPUT MIN": "0",
  "HamamatsuHam_DCAM-Binning": "1x1",
  "HamamatsuHam_DCAM-TRIGGER DELAY": "0.0000",
  "Core-TimeoutMs": "5000",
  "ZeissReflectorTurret-Label": "4- ",
  "HamamatsuHam_DCAM-TRIGGER GLOBAL EXPOSURE": "GLOBAL RESET",
  "ZeissSidePort-State": "1",
  "HamamatsuHam_DCAM-EXTRACTION MODE": "OFF",
  "HamamatsuHam_DCAM-Description": "Hamamatsu device adapter 2.0.6.63",
  "COM10-Parity": "None",
  "HamamatsuHam_DCAM-MINIMUM ACQUISITION TIMEOUT": "60000",
  "COM10-BaudRate": "57600",
  "Core-AutoFocus": "",
  "HamamatsuHam_DCAM-CONVERSION FACTOR OFFSET": "100.0000",
  "HamamatsuHam_DCAM-VIEW MODE": "FULL CHIP",
  "HamamatsuHam_DCAM-TRIGGER TIMES": "1",
  "HamamatsuHam_DCAM-INTERNAL LINE SPEED": "0.6671",
  "ZeissSidePort-Label": "left",
  "Core-Galvo": "",
  "COM10-DataBits": "8",
  "HamamatsuHam_DCAM-PixelType": "16bit",
  "Core-Initialize": "1",
  "HamamatsuHam_DCAM-INTERNAL LINE INTERVAL UNITS": "MILLISECONDS",
  "HamamatsuHam_DCAM-HOT PIXEL CORRECT LEVEL": "STANDARD",
  "ZeissScope-Microscope Version": "Application version: ",
  "HamamatsuHam_DCAM-Camera Version": "4.31.B",
  "Core-Shutter": "",
  "ScopeDataKeys": [
    "HamamatsuHam_DCAM-OUTPUT TRIGGER PERIOD[2]",
    "HamamatsuHam_DCAM-OUTPUT TRIGGER PERIOD[1]",
    "ZeissReflectorTurret-Description",
    "ZeissSidePort-Name",
    "HamamatsuHam_DCAM-CameraID",
    "HamamatsuHam_DCAM-OUTPUT TRIGGER BASE SENSOR[2]",
    "HamamatsuHam_DCAM-OUTPUT TRIGGER PERIOD[0]",
    "HamamatsuHam_DCAM-TransposeMirrorX",
    "ZeissScope-Name",
    "HamamatsuHam_DCAM-ScanMode",
    "HamamatsuHam_DCAM-ReadoutTime",
    "HamamatsuHam_DCAM-MASTER PULSE BURST TIMES",
    "HamamatsuHam_DCAM-OUTPUT TRIGGER BASE SENSOR[1]",
    "HamamatsuHam_DCAM-TransposeMirrorY",
    "HamamatsuHam_DCAM-EXPOSURE FULL RANGE",
    "HamamatsuHam_DCAM-OUTPUT TRIGGER BASE SENSOR[0]",
    "HamamatsuHam_DCAM-VIEW CONTROL",
    "ZeissScope-Description",
    "Core-ImageProcessor",
    "ZeissSidePort-Description",
    "HamamatsuHam_DCAM-TRIGGER SOURCE",
    "HamamatsuHam_DCAM-OUTPUT TRIGGER SOURCE[2]",
    "HamamatsuHam_DCAM-MASTER PULSE TRIGGER SOURCE",
    "Core-SLM",
    "ZeissReflectorTurret-Name",
    "COM10-Fast USB to Serial",
    "HamamatsuHam_DCAM-TriggerPolarity",
    "HamamatsuHam_DCAM-MASTER PULSE MODE",
    "HamamatsuHam_DCAM-DEFECT CORRECT MODE",
    "HamamatsuHam_DCAM-OUTPUT TRIGGER SOURCE[1]",
    "HamamatsuHam_DCAM-SENSOR MODE",
    "ZeissScope-DefiniteFocusVersion",
    "HamamatsuHam_DCAM-ENHANCED VISUALIZATION MODE",
    "COM10-Handshaking",
    "HamamatsuHam_DCAM-INTENSITY LUT ENABLE",
    "HamamatsuHam_DCAM-Camera Bus",
    "HamamatsuHam_DCAM-Bits per Channel",
    "HamamatsuHam_DCAM-MASTER PULSE INTERVAL",
    "HamamatsuHam_DCAM-OUTPUT TRIGGER DELAY[2]",
    "HamamatsuHam_DCAM-OUTPUT TRIGGER SOURCE[0]",
    "HamamatsuHam_DCAM-OUTPUT TRIGGER DELAY[1]",
    "HamamatsuHam_DCAM-INTENSITY LUT OUTPUT MAX",
    "HamamatsuHam_DCAM-Exposure",
    "HamamatsuHam_DCAM-OUTPUT TRIGGER DELAY[0]",
    "Core-Focus",
    "Core-ChannelGroup",
    "HamamatsuHam_DCAM-INTENSITY LUT INPUT MAX",
    "HamamatsuHam_DCAM-INTERNAL LINE SPEED UNITS",
    "ZeissScope-AnswerTimeOut",
    "HamamatsuHam_DCAM-Name",
    "HamamatsuHam_DCAM-OUTPUT TRIGGER KIND[2]",
    "HamamatsuHam_DCAM-OUTPUT TRIGGER DELAY UNITS",
    "HamamatsuHam_DCAM-OUTPUT TRIGGER KIND[1]",
    "Core-XYStage",
    "COM10-Description",
    "HamamatsuHam_DCAM-OUTPUT TRIGGER KIND[0]",
    "HamamatsuHam_DCAM-INTERNAL LINE INTERVAL",
    "Core-AutoShutter",
    "HamamatsuHam_DCAM-TRIGGER ACTIVE",
    "HamamatsuHam_DCAM-OUTPUT TRIGGER PRE HSYNC COUNT",
    "HamamatsuHam_DCAM-CONVERSION FACTOR COEFF",
    "HamamatsuHam_DCAM-OUTPUT TRIGGER POLARITY[2]",
    "COM10-DelayBetweenCharsMs",
    "HamamatsuHam_DCAM-CameraName",
    "HamamatsuHam_DCAM-OUTPUT TRIGGER POLARITY[1]",
    "HamamatsuHam_DCAM-CCDTemperature",
    "Core-Camera",
    "HamamatsuHam_DCAM-OUTPUT TRIGGER POLARITY[0]",
    "HamamatsuHam_DCAM-EXPOSURE TIME UNITS",
    "HamamatsuHam_DCAM-READOUT DIRECTION",
    "COM10-StopBits",
    "HamamatsuHam_DCAM-TransposeCorrection",
    "COM10-DTR",
    "HamamatsuHam_DCAM-OUTPUT TRIGGER PERIOD UNITS",
    "COM10-Verbose",
    "ZeissReflectorTurret-State",
    "HamamatsuHam_DCAM-Trigger",
    "COM10-AnswerTimeout",
    "HamamatsuHam_DCAM-INTENSITY LUT OUTPUT MIN",
    "ZeissScope-Port",
    "COM10-Name",
    "HamamatsuHam_DCAM-TransposeXY",
    "HamamatsuHam_DCAM-INTENSITY LUT INPUT MIN",
    "HamamatsuHam_DCAM-Binning",
    "HamamatsuHam_DCAM-TRIGGER DELAY",
    "Core-TimeoutMs",
    "ZeissReflectorTurret-Label",
    "HamamatsuHam_DCAM-TRIGGER GLOBAL EXPOSURE",
    "ZeissSidePort-State",
    "HamamatsuHam_DCAM-EXTRACTION MODE",
    "HamamatsuHam_DCAM-Description",
    "COM10-Parity",
    "HamamatsuHam_DCAM-MINIMUM ACQUISITION TIMEOUT",
    "COM10-BaudRate",
    "Core-AutoFocus",
    "HamamatsuHam_DCAM-CONVERSION FACTOR OFFSET",
    "HamamatsuHam_DCAM-VIEW MODE",
    "HamamatsuHam_DCAM-TRIGGER TIMES",
    "HamamatsuHam_DCAM-INTERNAL LINE SPEED",
    "ZeissSidePort-Label",
    "Core-Galvo",
    "COM10-DataBits",
    "HamamatsuHam_DCAM-PixelType",
    "Core-Initialize",
    "HamamatsuHam_DCAM-INTERNAL LINE INTERVAL UNITS",
    "HamamatsuHam_DCAM-HOT PIXEL CORRECT LEVEL",
    "ZeissScope-Microscope Version",
    "HamamatsuHam_DCAM-Camera Version",
    "Core-Shutter"
  ],
  "UserData": {
    "Electron_Coeff": {
      "type": "STRING",
      "scalar": "0.470000"
    },
    "Electron_Offset": {
      "type": "STRING",
      "scalar": "100.000000"
    },
    "HamamatsuImageNr": {
      "type": "STRING",
      "scalar": "9"
    },
    "TimeReceivedByCore": {
      "type": "STRING",
      "scalar": "2023-07-28 15:06:17.022706"
    }
  },
  "FileName": "Default/img_channel000_position000_time000000009_z000.tif"
},
"Coords-Default/img_channel000_position000_time000000010_z000.tif": {
  "Frame": 10,
  "FrameIndex": 10,
  "PositionIndex": 0,
  "Slice": 0,
  "SliceIndex": 0,
  "ChannelIndex": 0
},
"Metadata-Default/img_channel000_position000_time000000010_z000.tif": {
  "Width": 1584,
  "Height": 1584,
  "PixelType": "GRAY16",
  "Frame": 10,
  "FrameIndex": 10,
  "PositionIndex": 0,
  "Slice": 0,
  "SliceIndex": 0,
  "ChannelIndex": 0,
  "UUID": "18fe148c-cf26-4c21-bb9a-54a7b1339a1b",
  "Camera": "HamamatsuHam_DCAM",
  "Binning": 1,
  "ROI": "256-240-1584-1584",
  "BitDepth": 16,
  "Exposure-ms": 100.01612030075188,
  "ElapsedTime-ms": 5694.0,
  "ImageNumber": 10,
  "ReceivedTime": "2023-07-28 15:06:17.133 +0200",
  "PixelSizeUm": 0.064484127,
  "PixelSizeAffine": "0.064484127;0.0;0.0;0.0;0.064484127;0.0",
  "PositionName": "Default",
  "HamamatsuHam_DCAM-OUTPUT TRIGGER PERIOD[2]": "0.0001",
  "HamamatsuHam_DCAM-OUTPUT TRIGGER PERIOD[1]": "0.0001",
  "ZeissReflectorTurret-Description": "Reflector Turret",
  "ZeissSidePort-Name": "ZeissSidePort",
  "HamamatsuHam_DCAM-CameraID": "S/N: 304183",
  "HamamatsuHam_DCAM-OUTPUT TRIGGER BASE SENSOR[2]": "ALL VIEWS",
  "HamamatsuHam_DCAM-OUTPUT TRIGGER PERIOD[0]": "0.0001",
  "HamamatsuHam_DCAM-TransposeMirrorX": "0",
  "ZeissScope-Name": "ZeissScope",
  "HamamatsuHam_DCAM-ScanMode": "2",
  "HamamatsuHam_DCAM-ReadoutTime": "0.0078",
  "HamamatsuHam_DCAM-MASTER PULSE BURST TIMES": "1",
  "HamamatsuHam_DCAM-OUTPUT TRIGGER BASE SENSOR[1]": "ALL VIEWS",
  "HamamatsuHam_DCAM-TransposeMirrorY": "0",
  "HamamatsuHam_DCAM-EXPOSURE FULL RANGE": "DISABLE",
  "HamamatsuHam_DCAM-OUTPUT TRIGGER BASE SENSOR[0]": "ALL VIEWS",
  "HamamatsuHam_DCAM-VIEW CONTROL": "FULL CHIP",
  "ZeissScope-Description": "Zeiss microscope CAN bus adapter",
  "Core-ImageProcessor": "",
  "ZeissSidePort-Description": "Side Port",
  "HamamatsuHam_DCAM-TRIGGER SOURCE": "EXTERNAL",
  "HamamatsuHam_DCAM-OUTPUT TRIGGER SOURCE[2]": "VSYNC",
  "HamamatsuHam_DCAM-MASTER PULSE TRIGGER SOURCE": "EXTERNAL",
  "Core-SLM": "",
  "ZeissReflectorTurret-Name": "ZeissReflectorTurret",
  "COM10-Fast USB to Serial": "Disable",
  "HamamatsuHam_DCAM-TriggerPolarity": "NEGATIVE",
  "HamamatsuHam_DCAM-MASTER PULSE MODE": "CONTINUOUS",
  "HamamatsuHam_DCAM-DEFECT CORRECT MODE": "ON",
  "HamamatsuHam_DCAM-OUTPUT TRIGGER SOURCE[1]": "VSYNC",
  "HamamatsuHam_DCAM-SENSOR MODE": "AREA",
  "ZeissScope-DefiniteFocusVersion": "1",
  "HamamatsuHam_DCAM-ENHANCED VISUALIZATION MODE": "DISABLE",
  "COM10-Handshaking": "Off",
  "HamamatsuHam_DCAM-INTENSITY LUT ENABLE": "DISABLE",
  "HamamatsuHam_DCAM-Camera Bus": "AS-FBD-1XCLD-2PE4L",
  "HamamatsuHam_DCAM-Bits per Channel": "16",
  "HamamatsuHam_DCAM-MASTER PULSE INTERVAL": "0.1000",
  "HamamatsuHam_DCAM-OUTPUT TRIGGER DELAY[2]": "0.0000",
  "HamamatsuHam_DCAM-OUTPUT TRIGGER SOURCE[0]": "VSYNC",
  "HamamatsuHam_DCAM-OUTPUT TRIGGER DELAY[1]": "0.0000",
  "HamamatsuHam_DCAM-INTENSITY LUT OUTPUT MAX": "255",
  "HamamatsuHam_DCAM-Exposure": "100.02",
  "HamamatsuHam_DCAM-OUTPUT TRIGGER DELAY[0]": "0.0000",
  "Core-Focus": "",
  "Core-ChannelGroup": "",
  "HamamatsuHam_DCAM-INTENSITY LUT INPUT MAX": "65535",
  "HamamatsuHam_DCAM-INTERNAL LINE SPEED UNITS": "METERS PER SECOND",
  "ZeissScope-AnswerTimeOut": "500.0000",
  "HamamatsuHam_DCAM-Name": "HamamatsuHam_DCAM",
  "HamamatsuHam_DCAM-OUTPUT TRIGGER KIND[2]": "EXPOSURE",
  "HamamatsuHam_DCAM-OUTPUT TRIGGER DELAY UNITS": "SECONDS",
  "HamamatsuHam_DCAM-OUTPUT TRIGGER KIND[1]": "EXPOSURE",
  "Core-XYStage": "",
  "COM10-Description": "Serial port driver (boost:asio)",
  "HamamatsuHam_DCAM-OUTPUT TRIGGER KIND[0]": "EXPOSURE",
  "HamamatsuHam_DCAM-INTERNAL LINE INTERVAL": "0.0097",
  "Core-AutoShutter": "0",
  "HamamatsuHam_DCAM-TRIGGER ACTIVE": "EDGE",
  "HamamatsuHam_DCAM-OUTPUT TRIGGER PRE HSYNC COUNT": "0",
  "HamamatsuHam_DCAM-CONVERSION FACTOR COEFF": "0.4700",
  "HamamatsuHam_DCAM-OUTPUT TRIGGER POLARITY[2]": "POSITIVE",
  "COM10-DelayBetweenCharsMs": "0.0000",
  "HamamatsuHam_DCAM-CameraName": "C13440-20C",
  "HamamatsuHam_DCAM-OUTPUT TRIGGER POLARITY[1]": "POSITIVE",
  "HamamatsuHam_DCAM-CCDTemperature": "-10.0000",
  "Core-Camera": "HamamatsuHam_DCAM",
  "HamamatsuHam_DCAM-OUTPUT TRIGGER POLARITY[0]": "POSITIVE",
  "HamamatsuHam_DCAM-EXPOSURE TIME UNITS": "MILLISECONDS",
  "HamamatsuHam_DCAM-READOUT DIRECTION": "DIVERGE",
  "COM10-StopBits": "1",
  "HamamatsuHam_DCAM-TransposeCorrection": "0",
  "COM10-DTR": "Disable",
  "HamamatsuHam_DCAM-OUTPUT TRIGGER PERIOD UNITS": "SECONDS",
  "COM10-Verbose": "1",
  "ZeissReflectorTurret-State": "3",
  "HamamatsuHam_DCAM-Trigger": "NORMAL",
  "COM10-AnswerTimeout": "500.0000",
  "HamamatsuHam_DCAM-INTENSITY LUT OUTPUT MIN": "0",
  "ZeissScope-Port": "COM10",
  "COM10-Name": "COM10",
  "HamamatsuHam_DCAM-TransposeXY": "0",
  "HamamatsuHam_DCAM-INTENSITY LUT INPUT MIN": "0",
  "HamamatsuHam_DCAM-Binning": "1x1",
  "HamamatsuHam_DCAM-TRIGGER DELAY": "0.0000",
  "Core-TimeoutMs": "5000",
  "ZeissReflectorTurret-Label": "4- ",
  "HamamatsuHam_DCAM-TRIGGER GLOBAL EXPOSURE": "GLOBAL RESET",
  "ZeissSidePort-State": "1",
  "HamamatsuHam_DCAM-EXTRACTION MODE": "OFF",
  "HamamatsuHam_DCAM-Description": "Hamamatsu device adapter 2.0.6.63",
  "COM10-Parity": "None",
  "HamamatsuHam_DCAM-MINIMUM ACQUISITION TIMEOUT": "60000",
  "COM10-BaudRate": "57600",
  "Core-AutoFocus": "",
  "HamamatsuHam_DCAM-CONVERSION FACTOR OFFSET": "100.0000",
  "HamamatsuHam_DCAM-VIEW MODE": "FULL CHIP",
  "HamamatsuHam_DCAM-TRIGGER TIMES": "1",
  "HamamatsuHam_DCAM-INTERNAL LINE SPEED": "0.6671",
  "ZeissSidePort-Label": "left",
  "Core-Galvo": "",
  "COM10-DataBits": "8",
  "HamamatsuHam_DCAM-PixelType": "16bit",
  "Core-Initialize": "1",
  "HamamatsuHam_DCAM-INTERNAL LINE INTERVAL UNITS": "MILLISECONDS",
  "HamamatsuHam_DCAM-HOT PIXEL CORRECT LEVEL": "STANDARD",
  "ZeissScope-Microscope Version": "Application version: ",
  "HamamatsuHam_DCAM-Camera Version": "4.31.B",
  "Core-Shutter": "",
  "ScopeDataKeys": [
    "HamamatsuHam_DCAM-OUTPUT TRIGGER PERIOD[2]",
    "HamamatsuHam_DCAM-OUTPUT TRIGGER PERIOD[1]",
    "ZeissReflectorTurret-Description",
    "ZeissSidePort-Name",
    "HamamatsuHam_DCAM-CameraID",
    "HamamatsuHam_DCAM-OUTPUT TRIGGER BASE SENSOR[2]",
    "HamamatsuHam_DCAM-OUTPUT TRIGGER PERIOD[0]",
    "HamamatsuHam_DCAM-TransposeMirrorX",
    "ZeissScope-Name",
    "HamamatsuHam_DCAM-ScanMode",
    "HamamatsuHam_DCAM-ReadoutTime",
    "HamamatsuHam_DCAM-MASTER PULSE BURST TIMES",
    "HamamatsuHam_DCAM-OUTPUT TRIGGER BASE SENSOR[1]",
    "HamamatsuHam_DCAM-TransposeMirrorY",
    "HamamatsuHam_DCAM-EXPOSURE FULL RANGE",
    "HamamatsuHam_DCAM-OUTPUT TRIGGER BASE SENSOR[0]",
    "HamamatsuHam_DCAM-VIEW CONTROL",
    "ZeissScope-Description",
    "Core-ImageProcessor",
    "ZeissSidePort-Description",
    "HamamatsuHam_DCAM-TRIGGER SOURCE",
    "HamamatsuHam_DCAM-OUTPUT TRIGGER SOURCE[2]",
    "HamamatsuHam_DCAM-MASTER PULSE TRIGGER SOURCE",
    "Core-SLM",
    "ZeissReflectorTurret-Name",
    "COM10-Fast USB to Serial",
    "HamamatsuHam_DCAM-TriggerPolarity",
    "HamamatsuHam_DCAM-MASTER PULSE MODE",
    "HamamatsuHam_DCAM-DEFECT CORRECT MODE",
    "HamamatsuHam_DCAM-OUTPUT TRIGGER SOURCE[1]",
    "HamamatsuHam_DCAM-SENSOR MODE",
    "ZeissScope-DefiniteFocusVersion",
    "HamamatsuHam_DCAM-ENHANCED VISUALIZATION MODE",
    "COM10-Handshaking",
    "HamamatsuHam_DCAM-INTENSITY LUT ENABLE",
    "HamamatsuHam_DCAM-Camera Bus",
    "HamamatsuHam_DCAM-Bits per Channel",
    "HamamatsuHam_DCAM-MASTER PULSE INTERVAL",
    "HamamatsuHam_DCAM-OUTPUT TRIGGER DELAY[2]",
    "HamamatsuHam_DCAM-OUTPUT TRIGGER SOURCE[0]",
    "HamamatsuHam_DCAM-OUTPUT TRIGGER DELAY[1]",
    "HamamatsuHam_DCAM-INTENSITY LUT OUTPUT MAX",
    "HamamatsuHam_DCAM-Exposure",
    "HamamatsuHam_DCAM-OUTPUT TRIGGER DELAY[0]",
    "Core-Focus",
    "Core-ChannelGroup",
    "HamamatsuHam_DCAM-INTENSITY LUT INPUT MAX",
    "HamamatsuHam_DCAM-INTERNAL LINE SPEED UNITS",
    "ZeissScope-AnswerTimeOut",
    "HamamatsuHam_DCAM-Name",
    "HamamatsuHam_DCAM-OUTPUT TRIGGER KIND[2]",
    "HamamatsuHam_DCAM-OUTPUT TRIGGER DELAY UNITS",
    "HamamatsuHam_DCAM-OUTPUT TRIGGER KIND[1]",
    "Core-XYStage",
    "COM10-Description",
    "HamamatsuHam_DCAM-OUTPUT TRIGGER KIND[0]",
    "HamamatsuHam_DCAM-INTERNAL LINE INTERVAL",
    "Core-AutoShutter",
    "HamamatsuHam_DCAM-TRIGGER ACTIVE",
    "HamamatsuHam_DCAM-OUTPUT TRIGGER PRE HSYNC COUNT",
    "HamamatsuHam_DCAM-CONVERSION FACTOR COEFF",
    "HamamatsuHam_DCAM-OUTPUT TRIGGER POLARITY[2]",
    "COM10-DelayBetweenCharsMs",
    "HamamatsuHam_DCAM-CameraName",
    "HamamatsuHam_DCAM-OUTPUT TRIGGER POLARITY[1]",
    "HamamatsuHam_DCAM-CCDTemperature",
    "Core-Camera",
    "HamamatsuHam_DCAM-OUTPUT TRIGGER POLARITY[0]",
    "HamamatsuHam_DCAM-EXPOSURE TIME UNITS",
    "HamamatsuHam_DCAM-READOUT DIRECTION",
    "COM10-StopBits",
    "HamamatsuHam_DCAM-TransposeCorrection",
    "COM10-DTR",
    "HamamatsuHam_DCAM-OUTPUT TRIGGER PERIOD UNITS",
    "COM10-Verbose",
    "ZeissReflectorTurret-State",
    "HamamatsuHam_DCAM-Trigger",
    "COM10-AnswerTimeout",
    "HamamatsuHam_DCAM-INTENSITY LUT OUTPUT MIN",
    "ZeissScope-Port",
    "COM10-Name",
    "HamamatsuHam_DCAM-TransposeXY",
    "HamamatsuHam_DCAM-INTENSITY LUT INPUT MIN",
    "HamamatsuHam_DCAM-Binning",
    "HamamatsuHam_DCAM-TRIGGER DELAY",
    "Core-TimeoutMs",
    "ZeissReflectorTurret-Label",
    "HamamatsuHam_DCAM-TRIGGER GLOBAL EXPOSURE",
    "ZeissSidePort-State",
    "HamamatsuHam_DCAM-EXTRACTION MODE",
    "HamamatsuHam_DCAM-Description",
    "COM10-Parity",
    "HamamatsuHam_DCAM-MINIMUM ACQUISITION TIMEOUT",
    "COM10-BaudRate",
    "Core-AutoFocus",
    "HamamatsuHam_DCAM-CONVERSION FACTOR OFFSET",
    "HamamatsuHam_DCAM-VIEW MODE",
    "HamamatsuHam_DCAM-TRIGGER TIMES",
    "HamamatsuHam_DCAM-INTERNAL LINE SPEED",
    "ZeissSidePort-Label",
    "Core-Galvo",
    "COM10-DataBits",
    "HamamatsuHam_DCAM-PixelType",
    "Core-Initialize",
    "HamamatsuHam_DCAM-INTERNAL LINE INTERVAL UNITS",
    "HamamatsuHam_DCAM-HOT PIXEL CORRECT LEVEL",
    "ZeissScope-Microscope Version",
    "HamamatsuHam_DCAM-Camera Version",
    "Core-Shutter"
  ],
  "UserData": {
    "Electron_Coeff": {
      "type": "STRING",
      "scalar": "0.470000"
    },
    "Electron_Offset": {
      "type": "STRING",
      "scalar": "100.000000"
    },
    "HamamatsuImageNr": {
      "type": "STRING",
      "scalar": "10"
    },
    "TimeReceivedByCore": {
      "type": "STRING",
      "scalar": "2023-07-28 15:06:17.131068"
    }
  },
  "FileName": "Default/img_channel000_position000_time000000010_z000.tif"
},
"Coords-Default/img_channel000_position000_time000000011_z000.tif": {
  "Frame": 11,
  "FrameIndex": 11,
  "PositionIndex": 0,
  "Slice": 0,
  "SliceIndex": 0,
  "ChannelIndex": 0
},
"Metadata-Default/img_channel000_position000_time000000011_z000.tif": {
  "Width": 1584,
  "Height": 1584,
  "PixelType": "GRAY16",
  "Frame": 11,
  "FrameIndex": 11,
  "PositionIndex": 0,
  "Slice": 0,
  "SliceIndex": 0,
  "ChannelIndex": 0,
  "UUID": "f2f83fde-d858-4ece-9cd6-dbd6184f737d",
  "Camera": "HamamatsuHam_DCAM",
  "Binning": 1,
  "ROI": "256-240-1584-1584",
  "BitDepth": 16,
  "Exposure-ms": 100.01612030075188,
  "ElapsedTime-ms": 5802.0,
  "ImageNumber": 11,
  "ReceivedTime": "2023-07-28 15:06:17.242 +0200",
  "PixelSizeUm": 0.064484127,
  "PixelSizeAffine": "0.064484127;0.0;0.0;0.0;0.064484127;0.0",
  "PositionName": "Default",
  "HamamatsuHam_DCAM-OUTPUT TRIGGER PERIOD[2]": "0.0001",
  "HamamatsuHam_DCAM-OUTPUT TRIGGER PERIOD[1]": "0.0001",
  "ZeissReflectorTurret-Description": "Reflector Turret",
  "ZeissSidePort-Name": "ZeissSidePort",
  "HamamatsuHam_DCAM-CameraID": "S/N: 304183",
  "HamamatsuHam_DCAM-OUTPUT TRIGGER BASE SENSOR[2]": "ALL VIEWS",
  "HamamatsuHam_DCAM-OUTPUT TRIGGER PERIOD[0]": "0.0001",
  "HamamatsuHam_DCAM-TransposeMirrorX": "0",
  "ZeissScope-Name": "ZeissScope",
  "HamamatsuHam_DCAM-ScanMode": "2",
  "HamamatsuHam_DCAM-ReadoutTime": "0.0078",
  "HamamatsuHam_DCAM-MASTER PULSE BURST TIMES": "1",
  "HamamatsuHam_DCAM-OUTPUT TRIGGER BASE SENSOR[1]": "ALL VIEWS",
  "HamamatsuHam_DCAM-TransposeMirrorY": "0",
  "HamamatsuHam_DCAM-EXPOSURE FULL RANGE": "DISABLE",
  "HamamatsuHam_DCAM-OUTPUT TRIGGER BASE SENSOR[0]": "ALL VIEWS",
  "HamamatsuHam_DCAM-VIEW CONTROL": "FULL CHIP",
  "ZeissScope-Description": "Zeiss microscope CAN bus adapter",
  "Core-ImageProcessor": "",
  "ZeissSidePort-Description": "Side Port",
  "HamamatsuHam_DCAM-TRIGGER SOURCE": "EXTERNAL",
  "HamamatsuHam_DCAM-OUTPUT TRIGGER SOURCE[2]": "VSYNC",
  "HamamatsuHam_DCAM-MASTER PULSE TRIGGER SOURCE": "EXTERNAL",
  "Core-SLM": "",
  "ZeissReflectorTurret-Name": "ZeissReflectorTurret",
  "COM10-Fast USB to Serial": "Disable",
  "HamamatsuHam_DCAM-TriggerPolarity": "NEGATIVE",
  "HamamatsuHam_DCAM-MASTER PULSE MODE": "CONTINUOUS",
  "HamamatsuHam_DCAM-DEFECT CORRECT MODE": "ON",
  "HamamatsuHam_DCAM-OUTPUT TRIGGER SOURCE[1]": "VSYNC",
  "HamamatsuHam_DCAM-SENSOR MODE": "AREA",
  "ZeissScope-DefiniteFocusVersion": "1",
  "HamamatsuHam_DCAM-ENHANCED VISUALIZATION MODE": "DISABLE",
  "COM10-Handshaking": "Off",
  "HamamatsuHam_DCAM-INTENSITY LUT ENABLE": "DISABLE",
  "HamamatsuHam_DCAM-Camera Bus": "AS-FBD-1XCLD-2PE4L",
  "HamamatsuHam_DCAM-Bits per Channel": "16",
  "HamamatsuHam_DCAM-MASTER PULSE INTERVAL": "0.1000",
  "HamamatsuHam_DCAM-OUTPUT TRIGGER DELAY[2]": "0.0000",
  "HamamatsuHam_DCAM-OUTPUT TRIGGER SOURCE[0]": "VSYNC",
  "HamamatsuHam_DCAM-OUTPUT TRIGGER DELAY[1]": "0.0000",
  "HamamatsuHam_DCAM-INTENSITY LUT OUTPUT MAX": "255",
  "HamamatsuHam_DCAM-Exposure": "100.02",
  "HamamatsuHam_DCAM-OUTPUT TRIGGER DELAY[0]": "0.0000",
  "Core-Focus": "",
  "Core-ChannelGroup": "",
  "HamamatsuHam_DCAM-INTENSITY LUT INPUT MAX": "65535",
  "HamamatsuHam_DCAM-INTERNAL LINE SPEED UNITS": "METERS PER SECOND",
  "ZeissScope-AnswerTimeOut": "500.0000",
  "HamamatsuHam_DCAM-Name": "HamamatsuHam_DCAM",
  "HamamatsuHam_DCAM-OUTPUT TRIGGER KIND[2]": "EXPOSURE",
  "HamamatsuHam_DCAM-OUTPUT TRIGGER DELAY UNITS": "SECONDS",
  "HamamatsuHam_DCAM-OUTPUT TRIGGER KIND[1]": "EXPOSURE",
  "Core-XYStage": "",
  "COM10-Description": "Serial port driver (boost:asio)",
  "HamamatsuHam_DCAM-OUTPUT TRIGGER KIND[0]": "EXPOSURE",
  "HamamatsuHam_DCAM-INTERNAL LINE INTERVAL": "0.0097",
  "Core-AutoShutter": "0",
  "HamamatsuHam_DCAM-TRIGGER ACTIVE": "EDGE",
  "HamamatsuHam_DCAM-OUTPUT TRIGGER PRE HSYNC COUNT": "0",
  "HamamatsuHam_DCAM-CONVERSION FACTOR COEFF": "0.4700",
  "HamamatsuHam_DCAM-OUTPUT TRIGGER POLARITY[2]": "POSITIVE",
  "COM10-DelayBetweenCharsMs": "0.0000",
  "HamamatsuHam_DCAM-CameraName": "C13440-20C",
  "HamamatsuHam_DCAM-OUTPUT TRIGGER POLARITY[1]": "POSITIVE",
  "HamamatsuHam_DCAM-CCDTemperature": "-10.0000",
  "Core-Camera": "HamamatsuHam_DCAM",
  "HamamatsuHam_DCAM-OUTPUT TRIGGER POLARITY[0]": "POSITIVE",
  "HamamatsuHam_DCAM-EXPOSURE TIME UNITS": "MILLISECONDS",
  "HamamatsuHam_DCAM-READOUT DIRECTION": "DIVERGE",
  "COM10-StopBits": "1",
  "HamamatsuHam_DCAM-TransposeCorrection": "0",
  "COM10-DTR": "Disable",
  "HamamatsuHam_DCAM-OUTPUT TRIGGER PERIOD UNITS": "SECONDS",
  "COM10-Verbose": "1",
  "ZeissReflectorTurret-State": "3",
  "HamamatsuHam_DCAM-Trigger": "NORMAL",
  "COM10-AnswerTimeout": "500.0000",
  "HamamatsuHam_DCAM-INTENSITY LUT OUTPUT MIN": "0",
  "ZeissScope-Port": "COM10",
  "COM10-Name": "COM10",
  "HamamatsuHam_DCAM-TransposeXY": "0",
  "HamamatsuHam_DCAM-INTENSITY LUT INPUT MIN": "0",
  "HamamatsuHam_DCAM-Binning": "1x1",
  "HamamatsuHam_DCAM-TRIGGER DELAY": "0.0000",
  "Core-TimeoutMs": "5000",
  "ZeissReflectorTurret-Label": "4- ",
  "HamamatsuHam_DCAM-TRIGGER GLOBAL EXPOSURE": "GLOBAL RESET",
  "ZeissSidePort-State": "1",
  "HamamatsuHam_DCAM-EXTRACTION MODE": "OFF",
  "HamamatsuHam_DCAM-Description": "Hamamatsu device adapter 2.0.6.63",
  "COM10-Parity": "None",
  "HamamatsuHam_DCAM-MINIMUM ACQUISITION TIMEOUT": "60000",
  "COM10-BaudRate": "57600",
  "Core-AutoFocus": "",
  "HamamatsuHam_DCAM-CONVERSION FACTOR OFFSET": "100.0000",
  "HamamatsuHam_DCAM-VIEW MODE": "FULL CHIP",
  "HamamatsuHam_DCAM-TRIGGER TIMES": "1",
  "HamamatsuHam_DCAM-INTERNAL LINE SPEED": "0.6671",
  "ZeissSidePort-Label": "left",
  "Core-Galvo": "",
  "COM10-DataBits": "8",
  "HamamatsuHam_DCAM-PixelType": "16bit",
  "Core-Initialize": "1",
  "HamamatsuHam_DCAM-INTERNAL LINE INTERVAL UNITS": "MILLISECONDS",
  "HamamatsuHam_DCAM-HOT PIXEL CORRECT LEVEL": "STANDARD",
  "ZeissScope-Microscope Version": "Application version: ",
  "HamamatsuHam_DCAM-Camera Version": "4.31.B",
  "Core-Shutter": "",
  "ScopeDataKeys": [
    "HamamatsuHam_DCAM-OUTPUT TRIGGER PERIOD[2]",
    "HamamatsuHam_DCAM-OUTPUT TRIGGER PERIOD[1]",
    "ZeissReflectorTurret-Description",
    "ZeissSidePort-Name",
    "HamamatsuHam_DCAM-CameraID",
    "HamamatsuHam_DCAM-OUTPUT TRIGGER BASE SENSOR[2]",
    "HamamatsuHam_DCAM-OUTPUT TRIGGER PERIOD[0]",
    "HamamatsuHam_DCAM-TransposeMirrorX",
    "ZeissScope-Name",
    "HamamatsuHam_DCAM-ScanMode",
    "HamamatsuHam_DCAM-ReadoutTime",
    "HamamatsuHam_DCAM-MASTER PULSE BURST TIMES",
    "HamamatsuHam_DCAM-OUTPUT TRIGGER BASE SENSOR[1]",
    "HamamatsuHam_DCAM-TransposeMirrorY",
    "HamamatsuHam_DCAM-EXPOSURE FULL RANGE",
    "HamamatsuHam_DCAM-OUTPUT TRIGGER BASE SENSOR[0]",
    "HamamatsuHam_DCAM-VIEW CONTROL",
    "ZeissScope-Description",
    "Core-ImageProcessor",
    "ZeissSidePort-Description",
    "HamamatsuHam_DCAM-TRIGGER SOURCE",
    "HamamatsuHam_DCAM-OUTPUT TRIGGER SOURCE[2]",
    "HamamatsuHam_DCAM-MASTER PULSE TRIGGER SOURCE",
    "Core-SLM",
    "ZeissReflectorTurret-Name",
    "COM10-Fast USB to Serial",
    "HamamatsuHam_DCAM-TriggerPolarity",
    "HamamatsuHam_DCAM-MASTER PULSE MODE",
    "HamamatsuHam_DCAM-DEFECT CORRECT MODE",
    "HamamatsuHam_DCAM-OUTPUT TRIGGER SOURCE[1]",
    "HamamatsuHam_DCAM-SENSOR MODE",
    "ZeissScope-DefiniteFocusVersion",
    "HamamatsuHam_DCAM-ENHANCED VISUALIZATION MODE",
    "COM10-Handshaking",
    "HamamatsuHam_DCAM-INTENSITY LUT ENABLE",
    "HamamatsuHam_DCAM-Camera Bus",
    "HamamatsuHam_DCAM-Bits per Channel",
    "HamamatsuHam_DCAM-MASTER PULSE INTERVAL",
    "HamamatsuHam_DCAM-OUTPUT TRIGGER DELAY[2]",
    "HamamatsuHam_DCAM-OUTPUT TRIGGER SOURCE[0]",
    "HamamatsuHam_DCAM-OUTPUT TRIGGER DELAY[1]",
    "HamamatsuHam_DCAM-INTENSITY LUT OUTPUT MAX",
    "HamamatsuHam_DCAM-Exposure",
    "HamamatsuHam_DCAM-OUTPUT TRIGGER DELAY[0]",
    "Core-Focus",
    "Core-ChannelGroup",
    "HamamatsuHam_DCAM-INTENSITY LUT INPUT MAX",
    "HamamatsuHam_DCAM-INTERNAL LINE SPEED UNITS",
    "ZeissScope-AnswerTimeOut",
    "HamamatsuHam_DCAM-Name",
    "HamamatsuHam_DCAM-OUTPUT TRIGGER KIND[2]",
    "HamamatsuHam_DCAM-OUTPUT TRIGGER DELAY UNITS",
    "HamamatsuHam_DCAM-OUTPUT TRIGGER KIND[1]",
    "Core-XYStage",
    "COM10-Description",
    "HamamatsuHam_DCAM-OUTPUT TRIGGER KIND[0]",
    "HamamatsuHam_DCAM-INTERNAL LINE INTERVAL",
    "Core-AutoShutter",
    "HamamatsuHam_DCAM-TRIGGER ACTIVE",
    "HamamatsuHam_DCAM-OUTPUT TRIGGER PRE HSYNC COUNT",
    "HamamatsuHam_DCAM-CONVERSION FACTOR COEFF",
    "HamamatsuHam_DCAM-OUTPUT TRIGGER POLARITY[2]",
    "COM10-DelayBetweenCharsMs",
    "HamamatsuHam_DCAM-CameraName",
    "HamamatsuHam_DCAM-OUTPUT TRIGGER POLARITY[1]",
    "HamamatsuHam_DCAM-CCDTemperature",
    "Core-Camera",
    "HamamatsuHam_DCAM-OUTPUT TRIGGER POLARITY[0]",
    "HamamatsuHam_DCAM-EXPOSURE TIME UNITS",
    "HamamatsuHam_DCAM-READOUT DIRECTION",
    "COM10-StopBits",
    "HamamatsuHam_DCAM-TransposeCorrection",
    "COM10-DTR",
    "HamamatsuHam_DCAM-OUTPUT TRIGGER PERIOD UNITS",
    "COM10-Verbose",
    "ZeissReflectorTurret-State",
    "HamamatsuHam_DCAM-Trigger",
    "COM10-AnswerTimeout",
    "HamamatsuHam_DCAM-INTENSITY LUT OUTPUT MIN",
    "ZeissScope-Port",
    "COM10-Name",
    "HamamatsuHam_DCAM-TransposeXY",
    "HamamatsuHam_DCAM-INTENSITY LUT INPUT MIN",
    "HamamatsuHam_DCAM-Binning",
    "HamamatsuHam_DCAM-TRIGGER DELAY",
    "Core-TimeoutMs",
    "ZeissReflectorTurret-Label",
    "HamamatsuHam_DCAM-TRIGGER GLOBAL EXPOSURE",
    "ZeissSidePort-State",
    "HamamatsuHam_DCAM-EXTRACTION MODE",
    "HamamatsuHam_DCAM-Description",
    "COM10-Parity",
    "HamamatsuHam_DCAM-MINIMUM ACQUISITION TIMEOUT",
    "COM10-BaudRate",
    "Core-AutoFocus",
    "HamamatsuHam_DCAM-CONVERSION FACTOR OFFSET",
    "HamamatsuHam_DCAM-VIEW MODE",
    "HamamatsuHam_DCAM-TRIGGER TIMES",
    "HamamatsuHam_DCAM-INTERNAL LINE SPEED",
    "ZeissSidePort-Label",
    "Core-Galvo",
    "COM10-DataBits",
    "HamamatsuHam_DCAM-PixelType",
    "Core-Initialize",
    "HamamatsuHam_DCAM-INTERNAL LINE INTERVAL UNITS",
    "HamamatsuHam_DCAM-HOT PIXEL CORRECT LEVEL",
    "ZeissScope-Microscope Version",
    "HamamatsuHam_DCAM-Camera Version",
    "Core-Shutter"
  ],
  "UserData": {
    "Electron_Coeff": {
      "type": "STRING",
      "scalar": "0.470000"
    },
    "Electron_Offset": {
      "type": "STRING",
      "scalar": "100.000000"
    },
    "HamamatsuImageNr": {
      "type": "STRING",
      "scalar": "11"
    },
    "TimeReceivedByCore": {
      "type": "STRING",
      "scalar": "2023-07-28 15:06:17.239533"
    }
  },
  "FileName": "Default/img_channel000_position000_time000000011_z000.tif"
},
"Coords-Default/img_channel000_position000_time000000012_z000.tif": {
  "Frame": 12,
  "FrameIndex": 12,
  "PositionIndex": 0,
  "Slice": 0,
  "SliceIndex": 0,
  "ChannelIndex": 0
},
"Metadata-Default/img_channel000_position000_time000000012_z000.tif": {
  "Width": 1584,
  "Height": 1584,
  "PixelType": "GRAY16",
  "Frame": 12,
  "FrameIndex": 12,
  "PositionIndex": 0,
  "Slice": 0,
  "SliceIndex": 0,
  "ChannelIndex": 0,
  "UUID": "ad0761f7-e727-4944-914a-5e67537f7b3e",
  "Camera": "HamamatsuHam_DCAM",
  "Binning": 1,
  "ROI": "256-240-1584-1584",
  "BitDepth": 16,
  "Exposure-ms": 100.01612030075188,
  "ElapsedTime-ms": 5911.0,
  "ImageNumber": 12,
  "ReceivedTime": "2023-07-28 15:06:17.353 +0200",
  "PixelSizeUm": 0.064484127,
  "PixelSizeAffine": "0.064484127;0.0;0.0;0.0;0.064484127;0.0",
  "PositionName": "Default",
  "HamamatsuHam_DCAM-OUTPUT TRIGGER PERIOD[2]": "0.0001",
  "HamamatsuHam_DCAM-OUTPUT TRIGGER PERIOD[1]": "0.0001",
  "ZeissReflectorTurret-Description": "Reflector Turret",
  "ZeissSidePort-Name": "ZeissSidePort",
  "HamamatsuHam_DCAM-CameraID": "S/N: 304183",
  "HamamatsuHam_DCAM-OUTPUT TRIGGER BASE SENSOR[2]": "ALL VIEWS",
  "HamamatsuHam_DCAM-OUTPUT TRIGGER PERIOD[0]": "0.0001",
  "HamamatsuHam_DCAM-TransposeMirrorX": "0",
  "ZeissScope-Name": "ZeissScope",
  "HamamatsuHam_DCAM-ScanMode": "2",
  "HamamatsuHam_DCAM-ReadoutTime": "0.0078",
  "HamamatsuHam_DCAM-MASTER PULSE BURST TIMES": "1",
  "HamamatsuHam_DCAM-OUTPUT TRIGGER BASE SENSOR[1]": "ALL VIEWS",
  "HamamatsuHam_DCAM-TransposeMirrorY": "0",
  "HamamatsuHam_DCAM-EXPOSURE FULL RANGE": "DISABLE",
  "HamamatsuHam_DCAM-OUTPUT TRIGGER BASE SENSOR[0]": "ALL VIEWS",
  "HamamatsuHam_DCAM-VIEW CONTROL": "FULL CHIP",
  "ZeissScope-Description": "Zeiss microscope CAN bus adapter",
  "Core-ImageProcessor": "",
  "ZeissSidePort-Description": "Side Port",
  "HamamatsuHam_DCAM-TRIGGER SOURCE": "EXTERNAL",
  "HamamatsuHam_DCAM-OUTPUT TRIGGER SOURCE[2]": "VSYNC",
  "HamamatsuHam_DCAM-MASTER PULSE TRIGGER SOURCE": "EXTERNAL",
  "Core-SLM": "",
  "ZeissReflectorTurret-Name": "ZeissReflectorTurret",
  "COM10-Fast USB to Serial": "Disable",
  "HamamatsuHam_DCAM-TriggerPolarity": "NEGATIVE",
  "HamamatsuHam_DCAM-MASTER PULSE MODE": "CONTINUOUS",
  "HamamatsuHam_DCAM-DEFECT CORRECT MODE": "ON",
  "HamamatsuHam_DCAM-OUTPUT TRIGGER SOURCE[1]": "VSYNC",
  "HamamatsuHam_DCAM-SENSOR MODE": "AREA",
  "ZeissScope-DefiniteFocusVersion": "1",
  "HamamatsuHam_DCAM-ENHANCED VISUALIZATION MODE": "DISABLE",
  "COM10-Handshaking": "Off",
  "HamamatsuHam_DCAM-INTENSITY LUT ENABLE": "DISABLE",
  "HamamatsuHam_DCAM-Camera Bus": "AS-FBD-1XCLD-2PE4L",
  "HamamatsuHam_DCAM-Bits per Channel": "16",
  "HamamatsuHam_DCAM-MASTER PULSE INTERVAL": "0.1000",
  "HamamatsuHam_DCAM-OUTPUT TRIGGER DELAY[2]": "0.0000",
  "HamamatsuHam_DCAM-OUTPUT TRIGGER SOURCE[0]": "VSYNC",
  "HamamatsuHam_DCAM-OUTPUT TRIGGER DELAY[1]": "0.0000",
  "HamamatsuHam_DCAM-INTENSITY LUT OUTPUT MAX": "255",
  "HamamatsuHam_DCAM-Exposure": "100.02",
  "HamamatsuHam_DCAM-OUTPUT TRIGGER DELAY[0]": "0.0000",
  "Core-Focus": "",
  "Core-ChannelGroup": "",
  "HamamatsuHam_DCAM-INTENSITY LUT INPUT MAX": "65535",
  "HamamatsuHam_DCAM-INTERNAL LINE SPEED UNITS": "METERS PER SECOND",
  "ZeissScope-AnswerTimeOut": "500.0000",
  "HamamatsuHam_DCAM-Name": "HamamatsuHam_DCAM",
  "HamamatsuHam_DCAM-OUTPUT TRIGGER KIND[2]": "EXPOSURE",
  "HamamatsuHam_DCAM-OUTPUT TRIGGER DELAY UNITS": "SECONDS",
  "HamamatsuHam_DCAM-OUTPUT TRIGGER KIND[1]": "EXPOSURE",
  "Core-XYStage": "",
  "COM10-Description": "Serial port driver (boost:asio)",
  "HamamatsuHam_DCAM-OUTPUT TRIGGER KIND[0]": "EXPOSURE",
  "HamamatsuHam_DCAM-INTERNAL LINE INTERVAL": "0.0097",
  "Core-AutoShutter": "0",
  "HamamatsuHam_DCAM-TRIGGER ACTIVE": "EDGE",
  "HamamatsuHam_DCAM-OUTPUT TRIGGER PRE HSYNC COUNT": "0",
  "HamamatsuHam_DCAM-CONVERSION FACTOR COEFF": "0.4700",
  "HamamatsuHam_DCAM-OUTPUT TRIGGER POLARITY[2]": "POSITIVE",
  "COM10-DelayBetweenCharsMs": "0.0000",
  "HamamatsuHam_DCAM-CameraName": "C13440-20C",
  "HamamatsuHam_DCAM-OUTPUT TRIGGER POLARITY[1]": "POSITIVE",
  "HamamatsuHam_DCAM-CCDTemperature": "-10.0000",
  "Core-Camera": "HamamatsuHam_DCAM",
  "HamamatsuHam_DCAM-OUTPUT TRIGGER POLARITY[0]": "POSITIVE",
  "HamamatsuHam_DCAM-EXPOSURE TIME UNITS": "MILLISECONDS",
  "HamamatsuHam_DCAM-READOUT DIRECTION": "DIVERGE",
  "COM10-StopBits": "1",
  "HamamatsuHam_DCAM-TransposeCorrection": "0",
  "COM10-DTR": "Disable",
  "HamamatsuHam_DCAM-OUTPUT TRIGGER PERIOD UNITS": "SECONDS",
  "COM10-Verbose": "1",
  "ZeissReflectorTurret-State": "3",
  "HamamatsuHam_DCAM-Trigger": "NORMAL",
  "COM10-AnswerTimeout": "500.0000",
  "HamamatsuHam_DCAM-INTENSITY LUT OUTPUT MIN": "0",
  "ZeissScope-Port": "COM10",
  "COM10-Name": "COM10",
  "HamamatsuHam_DCAM-TransposeXY": "0",
  "HamamatsuHam_DCAM-INTENSITY LUT INPUT MIN": "0",
  "HamamatsuHam_DCAM-Binning": "1x1",
  "HamamatsuHam_DCAM-TRIGGER DELAY": "0.0000",
  "Core-TimeoutMs": "5000",
  "ZeissReflectorTurret-Label": "4- ",
  "HamamatsuHam_DCAM-TRIGGER GLOBAL EXPOSURE": "GLOBAL RESET",
  "ZeissSidePort-State": "1",
  "HamamatsuHam_DCAM-EXTRACTION MODE": "OFF",
  "HamamatsuHam_DCAM-Description": "Hamamatsu device adapter 2.0.6.63",
  "COM10-Parity": "None",
  "HamamatsuHam_DCAM-MINIMUM ACQUISITION TIMEOUT": "60000",
  "COM10-BaudRate": "57600",
  "Core-AutoFocus": "",
  "HamamatsuHam_DCAM-CONVERSION FACTOR OFFSET": "100.0000",
  "HamamatsuHam_DCAM-VIEW MODE": "FULL CHIP",
  "HamamatsuHam_DCAM-TRIGGER TIMES": "1",
  "HamamatsuHam_DCAM-INTERNAL LINE SPEED": "0.6671",
  "ZeissSidePort-Label": "left",
  "Core-Galvo": "",
  "COM10-DataBits": "8",
  "HamamatsuHam_DCAM-PixelType": "16bit",
  "Core-Initialize": "1",
  "HamamatsuHam_DCAM-INTERNAL LINE INTERVAL UNITS": "MILLISECONDS",
  "HamamatsuHam_DCAM-HOT PIXEL CORRECT LEVEL": "STANDARD",
  "ZeissScope-Microscope Version": "Application version: ",
  "HamamatsuHam_DCAM-Camera Version": "4.31.B",
  "Core-Shutter": "",
  "ScopeDataKeys": [
    "HamamatsuHam_DCAM-OUTPUT TRIGGER PERIOD[2]",
    "HamamatsuHam_DCAM-OUTPUT TRIGGER PERIOD[1]",
    "ZeissReflectorTurret-Description",
    "ZeissSidePort-Name",
    "HamamatsuHam_DCAM-CameraID",
    "HamamatsuHam_DCAM-OUTPUT TRIGGER BASE SENSOR[2]",
    "HamamatsuHam_DCAM-OUTPUT TRIGGER PERIOD[0]",
    "HamamatsuHam_DCAM-TransposeMirrorX",
    "ZeissScope-Name",
    "HamamatsuHam_DCAM-ScanMode",
    "HamamatsuHam_DCAM-ReadoutTime",
    "HamamatsuHam_DCAM-MASTER PULSE BURST TIMES",
    "HamamatsuHam_DCAM-OUTPUT TRIGGER BASE SENSOR[1]",
    "HamamatsuHam_DCAM-TransposeMirrorY",
    "HamamatsuHam_DCAM-EXPOSURE FULL RANGE",
    "HamamatsuHam_DCAM-OUTPUT TRIGGER BASE SENSOR[0]",
    "HamamatsuHam_DCAM-VIEW CONTROL",
    "ZeissScope-Description",
    "Core-ImageProcessor",
    "ZeissSidePort-Description",
    "HamamatsuHam_DCAM-TRIGGER SOURCE",
    "HamamatsuHam_DCAM-OUTPUT TRIGGER SOURCE[2]",
    "HamamatsuHam_DCAM-MASTER PULSE TRIGGER SOURCE",
    "Core-SLM",
    "ZeissReflectorTurret-Name",
    "COM10-Fast USB to Serial",
    "HamamatsuHam_DCAM-TriggerPolarity",
    "HamamatsuHam_DCAM-MASTER PULSE MODE",
    "HamamatsuHam_DCAM-DEFECT CORRECT MODE",
    "HamamatsuHam_DCAM-OUTPUT TRIGGER SOURCE[1]",
    "HamamatsuHam_DCAM-SENSOR MODE",
    "ZeissScope-DefiniteFocusVersion",
    "HamamatsuHam_DCAM-ENHANCED VISUALIZATION MODE",
    "COM10-Handshaking",
    "HamamatsuHam_DCAM-INTENSITY LUT ENABLE",
    "HamamatsuHam_DCAM-Camera Bus",
    "HamamatsuHam_DCAM-Bits per Channel",
    "HamamatsuHam_DCAM-MASTER PULSE INTERVAL",
    "HamamatsuHam_DCAM-OUTPUT TRIGGER DELAY[2]",
    "HamamatsuHam_DCAM-OUTPUT TRIGGER SOURCE[0]",
    "HamamatsuHam_DCAM-OUTPUT TRIGGER DELAY[1]",
    "HamamatsuHam_DCAM-INTENSITY LUT OUTPUT MAX",
    "HamamatsuHam_DCAM-Exposure",
    "HamamatsuHam_DCAM-OUTPUT TRIGGER DELAY[0]",
    "Core-Focus",
    "Core-ChannelGroup",
    "HamamatsuHam_DCAM-INTENSITY LUT INPUT MAX",
    "HamamatsuHam_DCAM-INTERNAL LINE SPEED UNITS",
    "ZeissScope-AnswerTimeOut",
    "HamamatsuHam_DCAM-Name",
    "HamamatsuHam_DCAM-OUTPUT TRIGGER KIND[2]",
    "HamamatsuHam_DCAM-OUTPUT TRIGGER DELAY UNITS",
    "HamamatsuHam_DCAM-OUTPUT TRIGGER KIND[1]",
    "Core-XYStage",
    "COM10-Description",
    "HamamatsuHam_DCAM-OUTPUT TRIGGER KIND[0]",
    "HamamatsuHam_DCAM-INTERNAL LINE INTERVAL",
    "Core-AutoShutter",
    "HamamatsuHam_DCAM-TRIGGER ACTIVE",
    "HamamatsuHam_DCAM-OUTPUT TRIGGER PRE HSYNC COUNT",
    "HamamatsuHam_DCAM-CONVERSION FACTOR COEFF",
    "HamamatsuHam_DCAM-OUTPUT TRIGGER POLARITY[2]",
    "COM10-DelayBetweenCharsMs",
    "HamamatsuHam_DCAM-CameraName",
    "HamamatsuHam_DCAM-OUTPUT TRIGGER POLARITY[1]",
    "HamamatsuHam_DCAM-CCDTemperature",
    "Core-Camera",
    "HamamatsuHam_DCAM-OUTPUT TRIGGER POLARITY[0]",
    "HamamatsuHam_DCAM-EXPOSURE TIME UNITS",
    "HamamatsuHam_DCAM-READOUT DIRECTION",
    "COM10-StopBits",
    "HamamatsuHam_DCAM-TransposeCorrection",
    "COM10-DTR",
    "HamamatsuHam_DCAM-OUTPUT TRIGGER PERIOD UNITS",
    "COM10-Verbose",
    "ZeissReflectorTurret-State",
    "HamamatsuHam_DCAM-Trigger",
    "COM10-AnswerTimeout",
    "HamamatsuHam_DCAM-INTENSITY LUT OUTPUT MIN",
    "ZeissScope-Port",
    "COM10-Name",
    "HamamatsuHam_DCAM-TransposeXY",
    "HamamatsuHam_DCAM-INTENSITY LUT INPUT MIN",
    "HamamatsuHam_DCAM-Binning",
    "HamamatsuHam_DCAM-TRIGGER DELAY",
    "Core-TimeoutMs",
    "ZeissReflectorTurret-Label",
    "HamamatsuHam_DCAM-TRIGGER GLOBAL EXPOSURE",
    "ZeissSidePort-State",
    "HamamatsuHam_DCAM-EXTRACTION MODE",
    "HamamatsuHam_DCAM-Description",
    "COM10-Parity",
    "HamamatsuHam_DCAM-MINIMUM ACQUISITION TIMEOUT",
    "COM10-BaudRate",
    "Core-AutoFocus",
    "HamamatsuHam_DCAM-CONVERSION FACTOR OFFSET",
    "HamamatsuHam_DCAM-VIEW MODE",
    "HamamatsuHam_DCAM-TRIGGER TIMES",
    "HamamatsuHam_DCAM-INTERNAL LINE SPEED",
    "ZeissSidePort-Label",
    "Core-Galvo",
    "COM10-DataBits",
    "HamamatsuHam_DCAM-PixelType",
    "Core-Initialize",
    "HamamatsuHam_DCAM-INTERNAL LINE INTERVAL UNITS",
    "HamamatsuHam_DCAM-HOT PIXEL CORRECT LEVEL",
    "ZeissScope-Microscope Version",
    "HamamatsuHam_DCAM-Camera Version",
    "Core-Shutter"
  ],
  "UserData": {
    "Electron_Coeff": {
      "type": "STRING",
      "scalar": "0.470000"
    },
    "Electron_Offset": {
      "type": "STRING",
      "scalar": "100.000000"
    },
    "HamamatsuImageNr": {
      "type": "STRING",
      "scalar": "12"
    },
    "TimeReceivedByCore": {
      "type": "STRING",
      "scalar": "2023-07-28 15:06:17.347959"
    }
  },
  "FileName": "Default/img_channel000_position000_time000000012_z000.tif"
},
"Coords-Default/img_channel000_position000_time000000013_z000.tif": {
  "Frame": 13,
  "FrameIndex": 13,
  "PositionIndex": 0,
  "Slice": 0,
  "SliceIndex": 0,
  "ChannelIndex": 0
},
"Metadata-Default/img_channel000_position000_time000000013_z000.tif": {
  "Width": 1584,
  "Height": 1584,
  "PixelType": "GRAY16",
  "Frame": 13,
  "FrameIndex": 13,
  "PositionIndex": 0,
  "Slice": 0,
  "SliceIndex": 0,
  "ChannelIndex": 0,
  "UUID": "de137c82-9e16-4743-bfc0-aac863c05f68",
  "Camera": "HamamatsuHam_DCAM",
  "Binning": 1,
  "ROI": "256-240-1584-1584",
  "BitDepth": 16,
  "Exposure-ms": 100.01612030075188,
  "ElapsedTime-ms": 6020.0,
  "ImageNumber": 13,
  "ReceivedTime": "2023-07-28 15:06:17.460 +0200",
  "PixelSizeUm": 0.064484127,
  "PixelSizeAffine": "0.064484127;0.0;0.0;0.0;0.064484127;0.0",
  "PositionName": "Default",
  "HamamatsuHam_DCAM-OUTPUT TRIGGER PERIOD[2]": "0.0001",
  "HamamatsuHam_DCAM-OUTPUT TRIGGER PERIOD[1]": "0.0001",
  "ZeissReflectorTurret-Description": "Reflector Turret",
  "ZeissSidePort-Name": "ZeissSidePort",
  "HamamatsuHam_DCAM-CameraID": "S/N: 304183",
  "HamamatsuHam_DCAM-OUTPUT TRIGGER BASE SENSOR[2]": "ALL VIEWS",
  "HamamatsuHam_DCAM-OUTPUT TRIGGER PERIOD[0]": "0.0001",
  "HamamatsuHam_DCAM-TransposeMirrorX": "0",
  "ZeissScope-Name": "ZeissScope",
  "HamamatsuHam_DCAM-ScanMode": "2",
  "HamamatsuHam_DCAM-ReadoutTime": "0.0078",
  "HamamatsuHam_DCAM-MASTER PULSE BURST TIMES": "1",
  "HamamatsuHam_DCAM-OUTPUT TRIGGER BASE SENSOR[1]": "ALL VIEWS",
  "HamamatsuHam_DCAM-TransposeMirrorY": "0",
  "HamamatsuHam_DCAM-EXPOSURE FULL RANGE": "DISABLE",
  "HamamatsuHam_DCAM-OUTPUT TRIGGER BASE SENSOR[0]": "ALL VIEWS",
  "HamamatsuHam_DCAM-VIEW CONTROL": "FULL CHIP",
  "ZeissScope-Description": "Zeiss microscope CAN bus adapter",
  "Core-ImageProcessor": "",
  "ZeissSidePort-Description": "Side Port",
  "HamamatsuHam_DCAM-TRIGGER SOURCE": "EXTERNAL",
  "HamamatsuHam_DCAM-OUTPUT TRIGGER SOURCE[2]": "VSYNC",
  "HamamatsuHam_DCAM-MASTER PULSE TRIGGER SOURCE": "EXTERNAL",
  "Core-SLM": "",
  "ZeissReflectorTurret-Name": "ZeissReflectorTurret",
  "COM10-Fast USB to Serial": "Disable",
  "HamamatsuHam_DCAM-TriggerPolarity": "NEGATIVE",
  "HamamatsuHam_DCAM-MASTER PULSE MODE": "CONTINUOUS",
  "HamamatsuHam_DCAM-DEFECT CORRECT MODE": "ON",
  "HamamatsuHam_DCAM-OUTPUT TRIGGER SOURCE[1]": "VSYNC",
  "HamamatsuHam_DCAM-SENSOR MODE": "AREA",
  "ZeissScope-DefiniteFocusVersion": "1",
  "HamamatsuHam_DCAM-ENHANCED VISUALIZATION MODE": "DISABLE",
  "COM10-Handshaking": "Off",
  "HamamatsuHam_DCAM-INTENSITY LUT ENABLE": "DISABLE",
  "HamamatsuHam_DCAM-Camera Bus": "AS-FBD-1XCLD-2PE4L",
  "HamamatsuHam_DCAM-Bits per Channel": "16",
  "HamamatsuHam_DCAM-MASTER PULSE INTERVAL": "0.1000",
  "HamamatsuHam_DCAM-OUTPUT TRIGGER DELAY[2]": "0.0000",
  "HamamatsuHam_DCAM-OUTPUT TRIGGER SOURCE[0]": "VSYNC",
  "HamamatsuHam_DCAM-OUTPUT TRIGGER DELAY[1]": "0.0000",
  "HamamatsuHam_DCAM-INTENSITY LUT OUTPUT MAX": "255",
  "HamamatsuHam_DCAM-Exposure": "100.02",
  "HamamatsuHam_DCAM-OUTPUT TRIGGER DELAY[0]": "0.0000",
  "Core-Focus": "",
  "Core-ChannelGroup": "",
  "HamamatsuHam_DCAM-INTENSITY LUT INPUT MAX": "65535",
  "HamamatsuHam_DCAM-INTERNAL LINE SPEED UNITS": "METERS PER SECOND",
  "ZeissScope-AnswerTimeOut": "500.0000",
  "HamamatsuHam_DCAM-Name": "HamamatsuHam_DCAM",
  "HamamatsuHam_DCAM-OUTPUT TRIGGER KIND[2]": "EXPOSURE",
  "HamamatsuHam_DCAM-OUTPUT TRIGGER DELAY UNITS": "SECONDS",
  "HamamatsuHam_DCAM-OUTPUT TRIGGER KIND[1]": "EXPOSURE",
  "Core-XYStage": "",
  "COM10-Description": "Serial port driver (boost:asio)",
  "HamamatsuHam_DCAM-OUTPUT TRIGGER KIND[0]": "EXPOSURE",
  "HamamatsuHam_DCAM-INTERNAL LINE INTERVAL": "0.0097",
  "Core-AutoShutter": "0",
  "HamamatsuHam_DCAM-TRIGGER ACTIVE": "EDGE",
  "HamamatsuHam_DCAM-OUTPUT TRIGGER PRE HSYNC COUNT": "0",
  "HamamatsuHam_DCAM-CONVERSION FACTOR COEFF": "0.4700",
  "HamamatsuHam_DCAM-OUTPUT TRIGGER POLARITY[2]": "POSITIVE",
  "COM10-DelayBetweenCharsMs": "0.0000",
  "HamamatsuHam_DCAM-CameraName": "C13440-20C",
  "HamamatsuHam_DCAM-OUTPUT TRIGGER POLARITY[1]": "POSITIVE",
  "HamamatsuHam_DCAM-CCDTemperature": "-10.0000",
  "Core-Camera": "HamamatsuHam_DCAM",
  "HamamatsuHam_DCAM-OUTPUT TRIGGER POLARITY[0]": "POSITIVE",
  "HamamatsuHam_DCAM-EXPOSURE TIME UNITS": "MILLISECONDS",
  "HamamatsuHam_DCAM-READOUT DIRECTION": "DIVERGE",
  "COM10-StopBits": "1",
  "HamamatsuHam_DCAM-TransposeCorrection": "0",
  "COM10-DTR": "Disable",
  "HamamatsuHam_DCAM-OUTPUT TRIGGER PERIOD UNITS": "SECONDS",
  "COM10-Verbose": "1",
  "ZeissReflectorTurret-State": "3",
  "HamamatsuHam_DCAM-Trigger": "NORMAL",
  "COM10-AnswerTimeout": "500.0000",
  "HamamatsuHam_DCAM-INTENSITY LUT OUTPUT MIN": "0",
  "ZeissScope-Port": "COM10",
  "COM10-Name": "COM10",
  "HamamatsuHam_DCAM-TransposeXY": "0",
  "HamamatsuHam_DCAM-INTENSITY LUT INPUT MIN": "0",
  "HamamatsuHam_DCAM-Binning": "1x1",
  "HamamatsuHam_DCAM-TRIGGER DELAY": "0.0000",
  "Core-TimeoutMs": "5000",
  "ZeissReflectorTurret-Label": "4- ",
  "HamamatsuHam_DCAM-TRIGGER GLOBAL EXPOSURE": "GLOBAL RESET",
  "ZeissSidePort-State": "1",
  "HamamatsuHam_DCAM-EXTRACTION MODE": "OFF",
  "HamamatsuHam_DCAM-Description": "Hamamatsu device adapter 2.0.6.63",
  "COM10-Parity": "None",
  "HamamatsuHam_DCAM-MINIMUM ACQUISITION TIMEOUT": "60000",
  "COM10-BaudRate": "57600",
  "Core-AutoFocus": "",
  "HamamatsuHam_DCAM-CONVERSION FACTOR OFFSET": "100.0000",
  "HamamatsuHam_DCAM-VIEW MODE": "FULL CHIP",
  "HamamatsuHam_DCAM-TRIGGER TIMES": "1",
  "HamamatsuHam_DCAM-INTERNAL LINE SPEED": "0.6671",
  "ZeissSidePort-Label": "left",
  "Core-Galvo": "",
  "COM10-DataBits": "8",
  "HamamatsuHam_DCAM-PixelType": "16bit",
  "Core-Initialize": "1",
  "HamamatsuHam_DCAM-INTERNAL LINE INTERVAL UNITS": "MILLISECONDS",
  "HamamatsuHam_DCAM-HOT PIXEL CORRECT LEVEL": "STANDARD",
  "ZeissScope-Microscope Version": "Application version: ",
  "HamamatsuHam_DCAM-Camera Version": "4.31.B",
  "Core-Shutter": "",
  "ScopeDataKeys": [
    "HamamatsuHam_DCAM-OUTPUT TRIGGER PERIOD[2]",
    "HamamatsuHam_DCAM-OUTPUT TRIGGER PERIOD[1]",
    "ZeissReflectorTurret-Description",
    "ZeissSidePort-Name",
    "HamamatsuHam_DCAM-CameraID",
    "HamamatsuHam_DCAM-OUTPUT TRIGGER BASE SENSOR[2]",
    "HamamatsuHam_DCAM-OUTPUT TRIGGER PERIOD[0]",
    "HamamatsuHam_DCAM-TransposeMirrorX",
    "ZeissScope-Name",
    "HamamatsuHam_DCAM-ScanMode",
    "HamamatsuHam_DCAM-ReadoutTime",
    "HamamatsuHam_DCAM-MASTER PULSE BURST TIMES",
    "HamamatsuHam_DCAM-OUTPUT TRIGGER BASE SENSOR[1]",
    "HamamatsuHam_DCAM-TransposeMirrorY",
    "HamamatsuHam_DCAM-EXPOSURE FULL RANGE",
    "HamamatsuHam_DCAM-OUTPUT TRIGGER BASE SENSOR[0]",
    "HamamatsuHam_DCAM-VIEW CONTROL",
    "ZeissScope-Description",
    "Core-ImageProcessor",
    "ZeissSidePort-Description",
    "HamamatsuHam_DCAM-TRIGGER SOURCE",
    "HamamatsuHam_DCAM-OUTPUT TRIGGER SOURCE[2]",
    "HamamatsuHam_DCAM-MASTER PULSE TRIGGER SOURCE",
    "Core-SLM",
    "ZeissReflectorTurret-Name",
    "COM10-Fast USB to Serial",
    "HamamatsuHam_DCAM-TriggerPolarity",
    "HamamatsuHam_DCAM-MASTER PULSE MODE",
    "HamamatsuHam_DCAM-DEFECT CORRECT MODE",
    "HamamatsuHam_DCAM-OUTPUT TRIGGER SOURCE[1]",
    "HamamatsuHam_DCAM-SENSOR MODE",
    "ZeissScope-DefiniteFocusVersion",
    "HamamatsuHam_DCAM-ENHANCED VISUALIZATION MODE",
    "COM10-Handshaking",
    "HamamatsuHam_DCAM-INTENSITY LUT ENABLE",
    "HamamatsuHam_DCAM-Camera Bus",
    "HamamatsuHam_DCAM-Bits per Channel",
    "HamamatsuHam_DCAM-MASTER PULSE INTERVAL",
    "HamamatsuHam_DCAM-OUTPUT TRIGGER DELAY[2]",
    "HamamatsuHam_DCAM-OUTPUT TRIGGER SOURCE[0]",
    "HamamatsuHam_DCAM-OUTPUT TRIGGER DELAY[1]",
    "HamamatsuHam_DCAM-INTENSITY LUT OUTPUT MAX",
    "HamamatsuHam_DCAM-Exposure",
    "HamamatsuHam_DCAM-OUTPUT TRIGGER DELAY[0]",
    "Core-Focus",
    "Core-ChannelGroup",
    "HamamatsuHam_DCAM-INTENSITY LUT INPUT MAX",
    "HamamatsuHam_DCAM-INTERNAL LINE SPEED UNITS",
    "ZeissScope-AnswerTimeOut",
    "HamamatsuHam_DCAM-Name",
    "HamamatsuHam_DCAM-OUTPUT TRIGGER KIND[2]",
    "HamamatsuHam_DCAM-OUTPUT TRIGGER DELAY UNITS",
    "HamamatsuHam_DCAM-OUTPUT TRIGGER KIND[1]",
    "Core-XYStage",
    "COM10-Description",
    "HamamatsuHam_DCAM-OUTPUT TRIGGER KIND[0]",
    "HamamatsuHam_DCAM-INTERNAL LINE INTERVAL",
    "Core-AutoShutter",
    "HamamatsuHam_DCAM-TRIGGER ACTIVE",
    "HamamatsuHam_DCAM-OUTPUT TRIGGER PRE HSYNC COUNT",
    "HamamatsuHam_DCAM-CONVERSION FACTOR COEFF",
    "HamamatsuHam_DCAM-OUTPUT TRIGGER POLARITY[2]",
    "COM10-DelayBetweenCharsMs",
    "HamamatsuHam_DCAM-CameraName",
    "HamamatsuHam_DCAM-OUTPUT TRIGGER POLARITY[1]",
    "HamamatsuHam_DCAM-CCDTemperature",
    "Core-Camera",
    "HamamatsuHam_DCAM-OUTPUT TRIGGER POLARITY[0]",
    "HamamatsuHam_DCAM-EXPOSURE TIME UNITS",
    "HamamatsuHam_DCAM-READOUT DIRECTION",
    "COM10-StopBits",
    "HamamatsuHam_DCAM-TransposeCorrection",
    "COM10-DTR",
    "HamamatsuHam_DCAM-OUTPUT TRIGGER PERIOD UNITS",
    "COM10-Verbose",
    "ZeissReflectorTurret-State",
    "HamamatsuHam_DCAM-Trigger",
    "COM10-AnswerTimeout",
    "HamamatsuHam_DCAM-INTENSITY LUT OUTPUT MIN",
    "ZeissScope-Port",
    "COM10-Name",
    "HamamatsuHam_DCAM-TransposeXY",
    "HamamatsuHam_DCAM-INTENSITY LUT INPUT MIN",
    "HamamatsuHam_DCAM-Binning",
    "HamamatsuHam_DCAM-TRIGGER DELAY",
    "Core-TimeoutMs",
    "ZeissReflectorTurret-Label",
    "HamamatsuHam_DCAM-TRIGGER GLOBAL EXPOSURE",
    "ZeissSidePort-State",
    "HamamatsuHam_DCAM-EXTRACTION MODE",
    "HamamatsuHam_DCAM-Description",
    "COM10-Parity",
    "HamamatsuHam_DCAM-MINIMUM ACQUISITION TIMEOUT",
    "COM10-BaudRate",
    "Core-AutoFocus",
    "HamamatsuHam_DCAM-CONVERSION FACTOR OFFSET",
    "HamamatsuHam_DCAM-VIEW MODE",
    "HamamatsuHam_DCAM-TRIGGER TIMES",
    "HamamatsuHam_DCAM-INTERNAL LINE SPEED",
    "ZeissSidePort-Label",
    "Core-Galvo",
    "COM10-DataBits",
    "HamamatsuHam_DCAM-PixelType",
    "Core-Initialize",
    "HamamatsuHam_DCAM-INTERNAL LINE INTERVAL UNITS",
    "HamamatsuHam_DCAM-HOT PIXEL CORRECT LEVEL",
    "ZeissScope-Microscope Version",
    "HamamatsuHam_DCAM-Camera Version",
    "Core-Shutter"
  ],
  "UserData": {
    "Electron_Coeff": {
      "type": "STRING",
      "scalar": "0.470000"
    },
    "Electron_Offset": {
      "type": "STRING",
      "scalar": "100.000000"
    },
    "HamamatsuImageNr": {
      "type": "STRING",
      "scalar": "13"
    },
    "TimeReceivedByCore": {
      "type": "STRING",
      "scalar": "2023-07-28 15:06:17.456824"
    }
  },
  "FileName": "Default/img_channel000_position000_time000000013_z000.tif"
},
"Coords-Default/img_channel000_position000_time000000014_z000.tif": {
  "Frame": 14,
  "FrameIndex": 14,
  "PositionIndex": 0,
  "Slice": 0,
  "SliceIndex": 0,
  "ChannelIndex": 0
},
"Metadata-Default/img_channel000_position000_time000000014_z000.tif": {
  "Width": 1584,
  "Height": 1584,
  "PixelType": "GRAY16",
  "Frame": 14,
  "FrameIndex": 14,
  "PositionIndex": 0,
  "Slice": 0,
  "SliceIndex": 0,
  "ChannelIndex": 0,
  "UUID": "9294aa55-764a-4593-8735-1d4f810c9462",
  "Camera": "HamamatsuHam_DCAM",
  "Binning": 1,
  "ROI": "256-240-1584-1584",
  "BitDepth": 16,
  "Exposure-ms": 100.01612030075188,
  "ElapsedTime-ms": 6128.0,
  "ImageNumber": 14,
  "ReceivedTime": "2023-07-28 15:06:17.583 +0200",
  "PixelSizeUm": 0.064484127,
  "PixelSizeAffine": "0.064484127;0.0;0.0;0.0;0.064484127;0.0",
  "PositionName": "Default",
  "HamamatsuHam_DCAM-OUTPUT TRIGGER PERIOD[2]": "0.0001",
  "HamamatsuHam_DCAM-OUTPUT TRIGGER PERIOD[1]": "0.0001",
  "ZeissReflectorTurret-Description": "Reflector Turret",
  "ZeissSidePort-Name": "ZeissSidePort",
  "HamamatsuHam_DCAM-CameraID": "S/N: 304183",
  "HamamatsuHam_DCAM-OUTPUT TRIGGER BASE SENSOR[2]": "ALL VIEWS",
  "HamamatsuHam_DCAM-OUTPUT TRIGGER PERIOD[0]": "0.0001",
  "HamamatsuHam_DCAM-TransposeMirrorX": "0",
  "ZeissScope-Name": "ZeissScope",
  "HamamatsuHam_DCAM-ScanMode": "2",
  "HamamatsuHam_DCAM-ReadoutTime": "0.0078",
  "HamamatsuHam_DCAM-MASTER PULSE BURST TIMES": "1",
  "HamamatsuHam_DCAM-OUTPUT TRIGGER BASE SENSOR[1]": "ALL VIEWS",
  "HamamatsuHam_DCAM-TransposeMirrorY": "0",
  "HamamatsuHam_DCAM-EXPOSURE FULL RANGE": "DISABLE",
  "HamamatsuHam_DCAM-OUTPUT TRIGGER BASE SENSOR[0]": "ALL VIEWS",
  "HamamatsuHam_DCAM-VIEW CONTROL": "FULL CHIP",
  "ZeissScope-Description": "Zeiss microscope CAN bus adapter",
  "Core-ImageProcessor": "",
  "ZeissSidePort-Description": "Side Port",
  "HamamatsuHam_DCAM-TRIGGER SOURCE": "EXTERNAL",
  "HamamatsuHam_DCAM-OUTPUT TRIGGER SOURCE[2]": "VSYNC",
  "HamamatsuHam_DCAM-MASTER PULSE TRIGGER SOURCE": "EXTERNAL",
  "Core-SLM": "",
  "ZeissReflectorTurret-Name": "ZeissReflectorTurret",
  "COM10-Fast USB to Serial": "Disable",
  "HamamatsuHam_DCAM-TriggerPolarity": "NEGATIVE",
  "HamamatsuHam_DCAM-MASTER PULSE MODE": "CONTINUOUS",
  "HamamatsuHam_DCAM-DEFECT CORRECT MODE": "ON",
  "HamamatsuHam_DCAM-OUTPUT TRIGGER SOURCE[1]": "VSYNC",
  "HamamatsuHam_DCAM-SENSOR MODE": "AREA",
  "ZeissScope-DefiniteFocusVersion": "1",
  "HamamatsuHam_DCAM-ENHANCED VISUALIZATION MODE": "DISABLE",
  "COM10-Handshaking": "Off",
  "HamamatsuHam_DCAM-INTENSITY LUT ENABLE": "DISABLE",
  "HamamatsuHam_DCAM-Camera Bus": "AS-FBD-1XCLD-2PE4L",
  "HamamatsuHam_DCAM-Bits per Channel": "16",
  "HamamatsuHam_DCAM-MASTER PULSE INTERVAL": "0.1000",
  "HamamatsuHam_DCAM-OUTPUT TRIGGER DELAY[2]": "0.0000",
  "HamamatsuHam_DCAM-OUTPUT TRIGGER SOURCE[0]": "VSYNC",
  "HamamatsuHam_DCAM-OUTPUT TRIGGER DELAY[1]": "0.0000",
  "HamamatsuHam_DCAM-INTENSITY LUT OUTPUT MAX": "255",
  "HamamatsuHam_DCAM-Exposure": "100.02",
  "HamamatsuHam_DCAM-OUTPUT TRIGGER DELAY[0]": "0.0000",
  "Core-Focus": "",
  "Core-ChannelGroup": "",
  "HamamatsuHam_DCAM-INTENSITY LUT INPUT MAX": "65535",
  "HamamatsuHam_DCAM-INTERNAL LINE SPEED UNITS": "METERS PER SECOND",
  "ZeissScope-AnswerTimeOut": "500.0000",
  "HamamatsuHam_DCAM-Name": "HamamatsuHam_DCAM",
  "HamamatsuHam_DCAM-OUTPUT TRIGGER KIND[2]": "EXPOSURE",
  "HamamatsuHam_DCAM-OUTPUT TRIGGER DELAY UNITS": "SECONDS",
  "HamamatsuHam_DCAM-OUTPUT TRIGGER KIND[1]": "EXPOSURE",
  "Core-XYStage": "",
  "COM10-Description": "Serial port driver (boost:asio)",
  "HamamatsuHam_DCAM-OUTPUT TRIGGER KIND[0]": "EXPOSURE",
  "HamamatsuHam_DCAM-INTERNAL LINE INTERVAL": "0.0097",
  "Core-AutoShutter": "0",
  "HamamatsuHam_DCAM-TRIGGER ACTIVE": "EDGE",
  "HamamatsuHam_DCAM-OUTPUT TRIGGER PRE HSYNC COUNT": "0",
  "HamamatsuHam_DCAM-CONVERSION FACTOR COEFF": "0.4700",
  "HamamatsuHam_DCAM-OUTPUT TRIGGER POLARITY[2]": "POSITIVE",
  "COM10-DelayBetweenCharsMs": "0.0000",
  "HamamatsuHam_DCAM-CameraName": "C13440-20C",
  "HamamatsuHam_DCAM-OUTPUT TRIGGER POLARITY[1]": "POSITIVE",
  "HamamatsuHam_DCAM-CCDTemperature": "-10.0000",
  "Core-Camera": "HamamatsuHam_DCAM",
  "HamamatsuHam_DCAM-OUTPUT TRIGGER POLARITY[0]": "POSITIVE",
  "HamamatsuHam_DCAM-EXPOSURE TIME UNITS": "MILLISECONDS",
  "HamamatsuHam_DCAM-READOUT DIRECTION": "DIVERGE",
  "COM10-StopBits": "1",
  "HamamatsuHam_DCAM-TransposeCorrection": "0",
  "COM10-DTR": "Disable",
  "HamamatsuHam_DCAM-OUTPUT TRIGGER PERIOD UNITS": "SECONDS",
  "COM10-Verbose": "1",
  "ZeissReflectorTurret-State": "3",
  "HamamatsuHam_DCAM-Trigger": "NORMAL",
  "COM10-AnswerTimeout": "500.0000",
  "HamamatsuHam_DCAM-INTENSITY LUT OUTPUT MIN": "0",
  "ZeissScope-Port": "COM10",
  "COM10-Name": "COM10",
  "HamamatsuHam_DCAM-TransposeXY": "0",
  "HamamatsuHam_DCAM-INTENSITY LUT INPUT MIN": "0",
  "HamamatsuHam_DCAM-Binning": "1x1",
  "HamamatsuHam_DCAM-TRIGGER DELAY": "0.0000",
  "Core-TimeoutMs": "5000",
  "ZeissReflectorTurret-Label": "4- ",
  "HamamatsuHam_DCAM-TRIGGER GLOBAL EXPOSURE": "GLOBAL RESET",
  "ZeissSidePort-State": "1",
  "HamamatsuHam_DCAM-EXTRACTION MODE": "OFF",
  "HamamatsuHam_DCAM-Description": "Hamamatsu device adapter 2.0.6.63",
  "COM10-Parity": "None",
  "HamamatsuHam_DCAM-MINIMUM ACQUISITION TIMEOUT": "60000",
  "COM10-BaudRate": "57600",
  "Core-AutoFocus": "",
  "HamamatsuHam_DCAM-CONVERSION FACTOR OFFSET": "100.0000",
  "HamamatsuHam_DCAM-VIEW MODE": "FULL CHIP",
  "HamamatsuHam_DCAM-TRIGGER TIMES": "1",
  "HamamatsuHam_DCAM-INTERNAL LINE SPEED": "0.6671",
  "ZeissSidePort-Label": "left",
  "Core-Galvo": "",
  "COM10-DataBits": "8",
  "HamamatsuHam_DCAM-PixelType": "16bit",
  "Core-Initialize": "1",
  "HamamatsuHam_DCAM-INTERNAL LINE INTERVAL UNITS": "MILLISECONDS",
  "HamamatsuHam_DCAM-HOT PIXEL CORRECT LEVEL": "STANDARD",
  "ZeissScope-Microscope Version": "Application version: ",
  "HamamatsuHam_DCAM-Camera Version": "4.31.B",
  "Core-Shutter": "",
  "ScopeDataKeys": [
    "HamamatsuHam_DCAM-OUTPUT TRIGGER PERIOD[2]",
    "HamamatsuHam_DCAM-OUTPUT TRIGGER PERIOD[1]",
    "ZeissReflectorTurret-Description",
    "ZeissSidePort-Name",
    "HamamatsuHam_DCAM-CameraID",
    "HamamatsuHam_DCAM-OUTPUT TRIGGER BASE SENSOR[2]",
    "HamamatsuHam_DCAM-OUTPUT TRIGGER PERIOD[0]",
    "HamamatsuHam_DCAM-TransposeMirrorX",
    "ZeissScope-Name",
    "HamamatsuHam_DCAM-ScanMode",
    "HamamatsuHam_DCAM-ReadoutTime",
    "HamamatsuHam_DCAM-MASTER PULSE BURST TIMES",
    "HamamatsuHam_DCAM-OUTPUT TRIGGER BASE SENSOR[1]",
    "HamamatsuHam_DCAM-TransposeMirrorY",
    "HamamatsuHam_DCAM-EXPOSURE FULL RANGE",
    "HamamatsuHam_DCAM-OUTPUT TRIGGER BASE SENSOR[0]",
    "HamamatsuHam_DCAM-VIEW CONTROL",
    "ZeissScope-Description",
    "Core-ImageProcessor",
    "ZeissSidePort-Description",
    "HamamatsuHam_DCAM-TRIGGER SOURCE",
    "HamamatsuHam_DCAM-OUTPUT TRIGGER SOURCE[2]",
    "HamamatsuHam_DCAM-MASTER PULSE TRIGGER SOURCE",
    "Core-SLM",
    "ZeissReflectorTurret-Name",
    "COM10-Fast USB to Serial",
    "HamamatsuHam_DCAM-TriggerPolarity",
    "HamamatsuHam_DCAM-MASTER PULSE MODE",
    "HamamatsuHam_DCAM-DEFECT CORRECT MODE",
    "HamamatsuHam_DCAM-OUTPUT TRIGGER SOURCE[1]",
    "HamamatsuHam_DCAM-SENSOR MODE",
    "ZeissScope-DefiniteFocusVersion",
    "HamamatsuHam_DCAM-ENHANCED VISUALIZATION MODE",
    "COM10-Handshaking",
    "HamamatsuHam_DCAM-INTENSITY LUT ENABLE",
    "HamamatsuHam_DCAM-Camera Bus",
    "HamamatsuHam_DCAM-Bits per Channel",
    "HamamatsuHam_DCAM-MASTER PULSE INTERVAL",
    "HamamatsuHam_DCAM-OUTPUT TRIGGER DELAY[2]",
    "HamamatsuHam_DCAM-OUTPUT TRIGGER SOURCE[0]",
    "HamamatsuHam_DCAM-OUTPUT TRIGGER DELAY[1]",
    "HamamatsuHam_DCAM-INTENSITY LUT OUTPUT MAX",
    "HamamatsuHam_DCAM-Exposure",
    "HamamatsuHam_DCAM-OUTPUT TRIGGER DELAY[0]",
    "Core-Focus",
    "Core-ChannelGroup",
    "HamamatsuHam_DCAM-INTENSITY LUT INPUT MAX",
    "HamamatsuHam_DCAM-INTERNAL LINE SPEED UNITS",
    "ZeissScope-AnswerTimeOut",
    "HamamatsuHam_DCAM-Name",
    "HamamatsuHam_DCAM-OUTPUT TRIGGER KIND[2]",
    "HamamatsuHam_DCAM-OUTPUT TRIGGER DELAY UNITS",
    "HamamatsuHam_DCAM-OUTPUT TRIGGER KIND[1]",
    "Core-XYStage",
    "COM10-Description",
    "HamamatsuHam_DCAM-OUTPUT TRIGGER KIND[0]",
    "HamamatsuHam_DCAM-INTERNAL LINE INTERVAL",
    "Core-AutoShutter",
    "HamamatsuHam_DCAM-TRIGGER ACTIVE",
    "HamamatsuHam_DCAM-OUTPUT TRIGGER PRE HSYNC COUNT",
    "HamamatsuHam_DCAM-CONVERSION FACTOR COEFF",
    "HamamatsuHam_DCAM-OUTPUT TRIGGER POLARITY[2]",
    "COM10-DelayBetweenCharsMs",
    "HamamatsuHam_DCAM-CameraName",
    "HamamatsuHam_DCAM-OUTPUT TRIGGER POLARITY[1]",
    "HamamatsuHam_DCAM-CCDTemperature",
    "Core-Camera",
    "HamamatsuHam_DCAM-OUTPUT TRIGGER POLARITY[0]",
    "HamamatsuHam_DCAM-EXPOSURE TIME UNITS",
    "HamamatsuHam_DCAM-READOUT DIRECTION",
    "COM10-StopBits",
    "HamamatsuHam_DCAM-TransposeCorrection",
    "COM10-DTR",
    "HamamatsuHam_DCAM-OUTPUT TRIGGER PERIOD UNITS",
    "COM10-Verbose",
    "ZeissReflectorTurret-State",
    "HamamatsuHam_DCAM-Trigger",
    "COM10-AnswerTimeout",
    "HamamatsuHam_DCAM-INTENSITY LUT OUTPUT MIN",
    "ZeissScope-Port",
    "COM10-Name",
    "HamamatsuHam_DCAM-TransposeXY",
    "HamamatsuHam_DCAM-INTENSITY LUT INPUT MIN",
    "HamamatsuHam_DCAM-Binning",
    "HamamatsuHam_DCAM-TRIGGER DELAY",
    "Core-TimeoutMs",
    "ZeissReflectorTurret-Label",
    "HamamatsuHam_DCAM-TRIGGER GLOBAL EXPOSURE",
    "ZeissSidePort-State",
    "HamamatsuHam_DCAM-EXTRACTION MODE",
    "HamamatsuHam_DCAM-Description",
    "COM10-Parity",
    "HamamatsuHam_DCAM-MINIMUM ACQUISITION TIMEOUT",
    "COM10-BaudRate",
    "Core-AutoFocus",
    "HamamatsuHam_DCAM-CONVERSION FACTOR OFFSET",
    "HamamatsuHam_DCAM-VIEW MODE",
    "HamamatsuHam_DCAM-TRIGGER TIMES",
    "HamamatsuHam_DCAM-INTERNAL LINE SPEED",
    "ZeissSidePort-Label",
    "Core-Galvo",
    "COM10-DataBits",
    "HamamatsuHam_DCAM-PixelType",
    "Core-Initialize",
    "HamamatsuHam_DCAM-INTERNAL LINE INTERVAL UNITS",
    "HamamatsuHam_DCAM-HOT PIXEL CORRECT LEVEL",
    "ZeissScope-Microscope Version",
    "HamamatsuHam_DCAM-Camera Version",
    "Core-Shutter"
  ],
  "UserData": {
    "Electron_Coeff": {
      "type": "STRING",
      "scalar": "0.470000"
    },
    "Electron_Offset": {
      "type": "STRING",
      "scalar": "100.000000"
    },
    "HamamatsuImageNr": {
      "type": "STRING",
      "scalar": "14"
    },
    "TimeReceivedByCore": {
      "type": "STRING",
      "scalar": "2023-07-28 15:06:17.565144"
    }
  },
  "FileName": "Default/img_channel000_position000_time000000014_z000.tif"
},
"Coords-Default/img_channel000_position000_time000000015_z000.tif": {
  "Frame": 15,
  "FrameIndex": 15,
  "PositionIndex": 0,
  "Slice": 0,
  "SliceIndex": 0,
  "ChannelIndex": 0
},
"Metadata-Default/img_channel000_position000_time000000015_z000.tif": {
  "Width": 1584,
  "Height": 1584,
  "PixelType": "GRAY16",
  "Frame": 15,
  "FrameIndex": 15,
  "PositionIndex": 0,
  "Slice": 0,
  "SliceIndex": 0,
  "ChannelIndex": 0,
  "UUID": "acaf72f0-6d7c-404f-8948-1257865ae9d4",
  "Camera": "HamamatsuHam_DCAM",
  "Binning": 1,
  "ROI": "256-240-1584-1584",
  "BitDepth": 16,
  "Exposure-ms": 100.01612030075188,
  "ElapsedTime-ms": 6377.0,
  "ImageNumber": 15,
  "ReceivedTime": "2023-07-28 15:06:17.816 +0200",
  "PixelSizeUm": 0.064484127,
  "PixelSizeAffine": "0.064484127;0.0;0.0;0.0;0.064484127;0.0",
  "PositionName": "Default",
  "HamamatsuHam_DCAM-OUTPUT TRIGGER PERIOD[2]": "0.0001",
  "HamamatsuHam_DCAM-OUTPUT TRIGGER PERIOD[1]": "0.0001",
  "ZeissReflectorTurret-Description": "Reflector Turret",
  "ZeissSidePort-Name": "ZeissSidePort",
  "HamamatsuHam_DCAM-CameraID": "S/N: 304183",
  "HamamatsuHam_DCAM-OUTPUT TRIGGER BASE SENSOR[2]": "ALL VIEWS",
  "HamamatsuHam_DCAM-OUTPUT TRIGGER PERIOD[0]": "0.0001",
  "HamamatsuHam_DCAM-TransposeMirrorX": "0",
  "ZeissScope-Name": "ZeissScope",
  "HamamatsuHam_DCAM-ScanMode": "2",
  "HamamatsuHam_DCAM-ReadoutTime": "0.0078",
  "HamamatsuHam_DCAM-MASTER PULSE BURST TIMES": "1",
  "HamamatsuHam_DCAM-OUTPUT TRIGGER BASE SENSOR[1]": "ALL VIEWS",
  "HamamatsuHam_DCAM-TransposeMirrorY": "0",
  "HamamatsuHam_DCAM-EXPOSURE FULL RANGE": "DISABLE",
  "HamamatsuHam_DCAM-OUTPUT TRIGGER BASE SENSOR[0]": "ALL VIEWS",
  "HamamatsuHam_DCAM-VIEW CONTROL": "FULL CHIP",
  "ZeissScope-Description": "Zeiss microscope CAN bus adapter",
  "Core-ImageProcessor": "",
  "ZeissSidePort-Description": "Side Port",
  "HamamatsuHam_DCAM-TRIGGER SOURCE": "EXTERNAL",
  "HamamatsuHam_DCAM-OUTPUT TRIGGER SOURCE[2]": "VSYNC",
  "HamamatsuHam_DCAM-MASTER PULSE TRIGGER SOURCE": "EXTERNAL",
  "Core-SLM": "",
  "ZeissReflectorTurret-Name": "ZeissReflectorTurret",
  "COM10-Fast USB to Serial": "Disable",
  "HamamatsuHam_DCAM-TriggerPolarity": "NEGATIVE",
  "HamamatsuHam_DCAM-MASTER PULSE MODE": "CONTINUOUS",
  "HamamatsuHam_DCAM-DEFECT CORRECT MODE": "ON",
  "HamamatsuHam_DCAM-OUTPUT TRIGGER SOURCE[1]": "VSYNC",
  "HamamatsuHam_DCAM-SENSOR MODE": "AREA",
  "ZeissScope-DefiniteFocusVersion": "1",
  "HamamatsuHam_DCAM-ENHANCED VISUALIZATION MODE": "DISABLE",
  "COM10-Handshaking": "Off",
  "HamamatsuHam_DCAM-INTENSITY LUT ENABLE": "DISABLE",
  "HamamatsuHam_DCAM-Camera Bus": "AS-FBD-1XCLD-2PE4L",
  "HamamatsuHam_DCAM-Bits per Channel": "16",
  "HamamatsuHam_DCAM-MASTER PULSE INTERVAL": "0.1000",
  "HamamatsuHam_DCAM-OUTPUT TRIGGER DELAY[2]": "0.0000",
  "HamamatsuHam_DCAM-OUTPUT TRIGGER SOURCE[0]": "VSYNC",
  "HamamatsuHam_DCAM-OUTPUT TRIGGER DELAY[1]": "0.0000",
  "HamamatsuHam_DCAM-INTENSITY LUT OUTPUT MAX": "255",
  "HamamatsuHam_DCAM-Exposure": "100.02",
  "HamamatsuHam_DCAM-OUTPUT TRIGGER DELAY[0]": "0.0000",
  "Core-Focus": "",
  "Core-ChannelGroup": "",
  "HamamatsuHam_DCAM-INTENSITY LUT INPUT MAX": "65535",
  "HamamatsuHam_DCAM-INTERNAL LINE SPEED UNITS": "METERS PER SECOND",
  "ZeissScope-AnswerTimeOut": "500.0000",
  "HamamatsuHam_DCAM-Name": "HamamatsuHam_DCAM",
  "HamamatsuHam_DCAM-OUTPUT TRIGGER KIND[2]": "EXPOSURE",
  "HamamatsuHam_DCAM-OUTPUT TRIGGER DELAY UNITS": "SECONDS",
  "HamamatsuHam_DCAM-OUTPUT TRIGGER KIND[1]": "EXPOSURE",
  "Core-XYStage": "",
  "COM10-Description": "Serial port driver (boost:asio)",
  "HamamatsuHam_DCAM-OUTPUT TRIGGER KIND[0]": "EXPOSURE",
  "HamamatsuHam_DCAM-INTERNAL LINE INTERVAL": "0.0097",
  "Core-AutoShutter": "0",
  "HamamatsuHam_DCAM-TRIGGER ACTIVE": "EDGE",
  "HamamatsuHam_DCAM-OUTPUT TRIGGER PRE HSYNC COUNT": "0",
  "HamamatsuHam_DCAM-CONVERSION FACTOR COEFF": "0.4700",
  "HamamatsuHam_DCAM-OUTPUT TRIGGER POLARITY[2]": "POSITIVE",
  "COM10-DelayBetweenCharsMs": "0.0000",
  "HamamatsuHam_DCAM-CameraName": "C13440-20C",
  "HamamatsuHam_DCAM-OUTPUT TRIGGER POLARITY[1]": "POSITIVE",
  "HamamatsuHam_DCAM-CCDTemperature": "-10.0000",
  "Core-Camera": "HamamatsuHam_DCAM",
  "HamamatsuHam_DCAM-OUTPUT TRIGGER POLARITY[0]": "POSITIVE",
  "HamamatsuHam_DCAM-EXPOSURE TIME UNITS": "MILLISECONDS",
  "HamamatsuHam_DCAM-READOUT DIRECTION": "DIVERGE",
  "COM10-StopBits": "1",
  "HamamatsuHam_DCAM-TransposeCorrection": "0",
  "COM10-DTR": "Disable",
  "HamamatsuHam_DCAM-OUTPUT TRIGGER PERIOD UNITS": "SECONDS",
  "COM10-Verbose": "1",
  "ZeissReflectorTurret-State": "3",
  "HamamatsuHam_DCAM-Trigger": "NORMAL",
  "COM10-AnswerTimeout": "500.0000",
  "HamamatsuHam_DCAM-INTENSITY LUT OUTPUT MIN": "0",
  "ZeissScope-Port": "COM10",
  "COM10-Name": "COM10",
  "HamamatsuHam_DCAM-TransposeXY": "0",
  "HamamatsuHam_DCAM-INTENSITY LUT INPUT MIN": "0",
  "HamamatsuHam_DCAM-Binning": "1x1",
  "HamamatsuHam_DCAM-TRIGGER DELAY": "0.0000",
  "Core-TimeoutMs": "5000",
  "ZeissReflectorTurret-Label": "4- ",
  "HamamatsuHam_DCAM-TRIGGER GLOBAL EXPOSURE": "GLOBAL RESET",
  "ZeissSidePort-State": "1",
  "HamamatsuHam_DCAM-EXTRACTION MODE": "OFF",
  "HamamatsuHam_DCAM-Description": "Hamamatsu device adapter 2.0.6.63",
  "COM10-Parity": "None",
  "HamamatsuHam_DCAM-MINIMUM ACQUISITION TIMEOUT": "60000",
  "COM10-BaudRate": "57600",
  "Core-AutoFocus": "",
  "HamamatsuHam_DCAM-CONVERSION FACTOR OFFSET": "100.0000",
  "HamamatsuHam_DCAM-VIEW MODE": "FULL CHIP",
  "HamamatsuHam_DCAM-TRIGGER TIMES": "1",
  "HamamatsuHam_DCAM-INTERNAL LINE SPEED": "0.6671",
  "ZeissSidePort-Label": "left",
  "Core-Galvo": "",
  "COM10-DataBits": "8",
  "HamamatsuHam_DCAM-PixelType": "16bit",
  "Core-Initialize": "1",
  "HamamatsuHam_DCAM-INTERNAL LINE INTERVAL UNITS": "MILLISECONDS",
  "HamamatsuHam_DCAM-HOT PIXEL CORRECT LEVEL": "STANDARD",
  "ZeissScope-Microscope Version": "Application version: ",
  "HamamatsuHam_DCAM-Camera Version": "4.31.B",
  "Core-Shutter": "",
  "ScopeDataKeys": [
    "HamamatsuHam_DCAM-OUTPUT TRIGGER PERIOD[2]",
    "HamamatsuHam_DCAM-OUTPUT TRIGGER PERIOD[1]",
    "ZeissReflectorTurret-Description",
    "ZeissSidePort-Name",
    "HamamatsuHam_DCAM-CameraID",
    "HamamatsuHam_DCAM-OUTPUT TRIGGER BASE SENSOR[2]",
    "HamamatsuHam_DCAM-OUTPUT TRIGGER PERIOD[0]",
    "HamamatsuHam_DCAM-TransposeMirrorX",
    "ZeissScope-Name",
    "HamamatsuHam_DCAM-ScanMode",
    "HamamatsuHam_DCAM-ReadoutTime",
    "HamamatsuHam_DCAM-MASTER PULSE BURST TIMES",
    "HamamatsuHam_DCAM-OUTPUT TRIGGER BASE SENSOR[1]",
    "HamamatsuHam_DCAM-TransposeMirrorY",
    "HamamatsuHam_DCAM-EXPOSURE FULL RANGE",
    "HamamatsuHam_DCAM-OUTPUT TRIGGER BASE SENSOR[0]",
    "HamamatsuHam_DCAM-VIEW CONTROL",
    "ZeissScope-Description",
    "Core-ImageProcessor",
    "ZeissSidePort-Description",
    "HamamatsuHam_DCAM-TRIGGER SOURCE",
    "HamamatsuHam_DCAM-OUTPUT TRIGGER SOURCE[2]",
    "HamamatsuHam_DCAM-MASTER PULSE TRIGGER SOURCE",
    "Core-SLM",
    "ZeissReflectorTurret-Name",
    "COM10-Fast USB to Serial",
    "HamamatsuHam_DCAM-TriggerPolarity",
    "HamamatsuHam_DCAM-MASTER PULSE MODE",
    "HamamatsuHam_DCAM-DEFECT CORRECT MODE",
    "HamamatsuHam_DCAM-OUTPUT TRIGGER SOURCE[1]",
    "HamamatsuHam_DCAM-SENSOR MODE",
    "ZeissScope-DefiniteFocusVersion",
    "HamamatsuHam_DCAM-ENHANCED VISUALIZATION MODE",
    "COM10-Handshaking",
    "HamamatsuHam_DCAM-INTENSITY LUT ENABLE",
    "HamamatsuHam_DCAM-Camera Bus",
    "HamamatsuHam_DCAM-Bits per Channel",
    "HamamatsuHam_DCAM-MASTER PULSE INTERVAL",
    "HamamatsuHam_DCAM-OUTPUT TRIGGER DELAY[2]",
    "HamamatsuHam_DCAM-OUTPUT TRIGGER SOURCE[0]",
    "HamamatsuHam_DCAM-OUTPUT TRIGGER DELAY[1]",
    "HamamatsuHam_DCAM-INTENSITY LUT OUTPUT MAX",
    "HamamatsuHam_DCAM-Exposure",
    "HamamatsuHam_DCAM-OUTPUT TRIGGER DELAY[0]",
    "Core-Focus",
    "Core-ChannelGroup",
    "HamamatsuHam_DCAM-INTENSITY LUT INPUT MAX",
    "HamamatsuHam_DCAM-INTERNAL LINE SPEED UNITS",
    "ZeissScope-AnswerTimeOut",
    "HamamatsuHam_DCAM-Name",
    "HamamatsuHam_DCAM-OUTPUT TRIGGER KIND[2]",
    "HamamatsuHam_DCAM-OUTPUT TRIGGER DELAY UNITS",
    "HamamatsuHam_DCAM-OUTPUT TRIGGER KIND[1]",
    "Core-XYStage",
    "COM10-Description",
    "HamamatsuHam_DCAM-OUTPUT TRIGGER KIND[0]",
    "HamamatsuHam_DCAM-INTERNAL LINE INTERVAL",
    "Core-AutoShutter",
    "HamamatsuHam_DCAM-TRIGGER ACTIVE",
    "HamamatsuHam_DCAM-OUTPUT TRIGGER PRE HSYNC COUNT",
    "HamamatsuHam_DCAM-CONVERSION FACTOR COEFF",
    "HamamatsuHam_DCAM-OUTPUT TRIGGER POLARITY[2]",
    "COM10-DelayBetweenCharsMs",
    "HamamatsuHam_DCAM-CameraName",
    "HamamatsuHam_DCAM-OUTPUT TRIGGER POLARITY[1]",
    "HamamatsuHam_DCAM-CCDTemperature",
    "Core-Camera",
    "HamamatsuHam_DCAM-OUTPUT TRIGGER POLARITY[0]",
    "HamamatsuHam_DCAM-EXPOSURE TIME UNITS",
    "HamamatsuHam_DCAM-READOUT DIRECTION",
    "COM10-StopBits",
    "HamamatsuHam_DCAM-TransposeCorrection",
    "COM10-DTR",
    "HamamatsuHam_DCAM-OUTPUT TRIGGER PERIOD UNITS",
    "COM10-Verbose",
    "ZeissReflectorTurret-State",
    "HamamatsuHam_DCAM-Trigger",
    "COM10-AnswerTimeout",
    "HamamatsuHam_DCAM-INTENSITY LUT OUTPUT MIN",
    "ZeissScope-Port",
    "COM10-Name",
    "HamamatsuHam_DCAM-TransposeXY",
    "HamamatsuHam_DCAM-INTENSITY LUT INPUT MIN",
    "HamamatsuHam_DCAM-Binning",
    "HamamatsuHam_DCAM-TRIGGER DELAY",
    "Core-TimeoutMs",
    "ZeissReflectorTurret-Label",
    "HamamatsuHam_DCAM-TRIGGER GLOBAL EXPOSURE",
    "ZeissSidePort-State",
    "HamamatsuHam_DCAM-EXTRACTION MODE",
    "HamamatsuHam_DCAM-Description",
    "COM10-Parity",
    "HamamatsuHam_DCAM-MINIMUM ACQUISITION TIMEOUT",
    "COM10-BaudRate",
    "Core-AutoFocus",
    "HamamatsuHam_DCAM-CONVERSION FACTOR OFFSET",
    "HamamatsuHam_DCAM-VIEW MODE",
    "HamamatsuHam_DCAM-TRIGGER TIMES",
    "HamamatsuHam_DCAM-INTERNAL LINE SPEED",
    "ZeissSidePort-Label",
    "Core-Galvo",
    "COM10-DataBits",
    "HamamatsuHam_DCAM-PixelType",
    "Core-Initialize",
    "HamamatsuHam_DCAM-INTERNAL LINE INTERVAL UNITS",
    "HamamatsuHam_DCAM-HOT PIXEL CORRECT LEVEL",
    "ZeissScope-Microscope Version",
    "HamamatsuHam_DCAM-Camera Version",
    "Core-Shutter"
  ],
  "UserData": {
    "Electron_Coeff": {
      "type": "STRING",
      "scalar": "0.470000"
    },
    "Electron_Offset": {
      "type": "STRING",
      "scalar": "100.000000"
    },
    "HamamatsuImageNr": {
      "type": "STRING",
      "scalar": "15"
    },
    "TimeReceivedByCore": {
      "type": "STRING",
      "scalar": "2023-07-28 15:06:17.813941"
    }
  },
  "FileName": "Default/img_channel000_position000_time000000015_z000.tif"
},
"Coords-Default/img_channel000_position000_time000000016_z000.tif": {
  "Frame": 16,
  "FrameIndex": 16,
  "PositionIndex": 0,
  "Slice": 0,
  "SliceIndex": 0,
  "ChannelIndex": 0
},
"Metadata-Default/img_channel000_position000_time000000016_z000.tif": {
  "Width": 1584,
  "Height": 1584,
  "PixelType": "GRAY16",
  "Frame": 16,
  "FrameIndex": 16,
  "PositionIndex": 0,
  "Slice": 0,
  "SliceIndex": 0,
  "ChannelIndex": 0,
  "UUID": "7969962e-9795-4b13-b434-076a1f6229a3",
  "Camera": "HamamatsuHam_DCAM",
  "Binning": 1,
  "ROI": "256-240-1584-1584",
  "BitDepth": 16,
  "Exposure-ms": 100.01612030075188,
  "ElapsedTime-ms": 6485.0,
  "ImageNumber": 16,
  "ReceivedTime": "2023-07-28 15:06:17.924 +0200",
  "PixelSizeUm": 0.064484127,
  "PixelSizeAffine": "0.064484127;0.0;0.0;0.0;0.064484127;0.0",
  "PositionName": "Default",
  "HamamatsuHam_DCAM-OUTPUT TRIGGER PERIOD[2]": "0.0001",
  "HamamatsuHam_DCAM-OUTPUT TRIGGER PERIOD[1]": "0.0001",
  "ZeissReflectorTurret-Description": "Reflector Turret",
  "ZeissSidePort-Name": "ZeissSidePort",
  "HamamatsuHam_DCAM-CameraID": "S/N: 304183",
  "HamamatsuHam_DCAM-OUTPUT TRIGGER BASE SENSOR[2]": "ALL VIEWS",
  "HamamatsuHam_DCAM-OUTPUT TRIGGER PERIOD[0]": "0.0001",
  "HamamatsuHam_DCAM-TransposeMirrorX": "0",
  "ZeissScope-Name": "ZeissScope",
  "HamamatsuHam_DCAM-ScanMode": "2",
  "HamamatsuHam_DCAM-ReadoutTime": "0.0078",
  "HamamatsuHam_DCAM-MASTER PULSE BURST TIMES": "1",
  "HamamatsuHam_DCAM-OUTPUT TRIGGER BASE SENSOR[1]": "ALL VIEWS",
  "HamamatsuHam_DCAM-TransposeMirrorY": "0",
  "HamamatsuHam_DCAM-EXPOSURE FULL RANGE": "DISABLE",
  "HamamatsuHam_DCAM-OUTPUT TRIGGER BASE SENSOR[0]": "ALL VIEWS",
  "HamamatsuHam_DCAM-VIEW CONTROL": "FULL CHIP",
  "ZeissScope-Description": "Zeiss microscope CAN bus adapter",
  "Core-ImageProcessor": "",
  "ZeissSidePort-Description": "Side Port",
  "HamamatsuHam_DCAM-TRIGGER SOURCE": "EXTERNAL",
  "HamamatsuHam_DCAM-OUTPUT TRIGGER SOURCE[2]": "VSYNC",
  "HamamatsuHam_DCAM-MASTER PULSE TRIGGER SOURCE": "EXTERNAL",
  "Core-SLM": "",
  "ZeissReflectorTurret-Name": "ZeissReflectorTurret",
  "COM10-Fast USB to Serial": "Disable",
  "HamamatsuHam_DCAM-TriggerPolarity": "NEGATIVE",
  "HamamatsuHam_DCAM-MASTER PULSE MODE": "CONTINUOUS",
  "HamamatsuHam_DCAM-DEFECT CORRECT MODE": "ON",
  "HamamatsuHam_DCAM-OUTPUT TRIGGER SOURCE[1]": "VSYNC",
  "HamamatsuHam_DCAM-SENSOR MODE": "AREA",
  "ZeissScope-DefiniteFocusVersion": "1",
  "HamamatsuHam_DCAM-ENHANCED VISUALIZATION MODE": "DISABLE",
  "COM10-Handshaking": "Off",
  "HamamatsuHam_DCAM-INTENSITY LUT ENABLE": "DISABLE",
  "HamamatsuHam_DCAM-Camera Bus": "AS-FBD-1XCLD-2PE4L",
  "HamamatsuHam_DCAM-Bits per Channel": "16",
  "HamamatsuHam_DCAM-MASTER PULSE INTERVAL": "0.1000",
  "HamamatsuHam_DCAM-OUTPUT TRIGGER DELAY[2]": "0.0000",
  "HamamatsuHam_DCAM-OUTPUT TRIGGER SOURCE[0]": "VSYNC",
  "HamamatsuHam_DCAM-OUTPUT TRIGGER DELAY[1]": "0.0000",
  "HamamatsuHam_DCAM-INTENSITY LUT OUTPUT MAX": "255",
  "HamamatsuHam_DCAM-Exposure": "100.02",
  "HamamatsuHam_DCAM-OUTPUT TRIGGER DELAY[0]": "0.0000",
  "Core-Focus": "",
  "Core-ChannelGroup": "",
  "HamamatsuHam_DCAM-INTENSITY LUT INPUT MAX": "65535",
  "HamamatsuHam_DCAM-INTERNAL LINE SPEED UNITS": "METERS PER SECOND",
  "ZeissScope-AnswerTimeOut": "500.0000",
  "HamamatsuHam_DCAM-Name": "HamamatsuHam_DCAM",
  "HamamatsuHam_DCAM-OUTPUT TRIGGER KIND[2]": "EXPOSURE",
  "HamamatsuHam_DCAM-OUTPUT TRIGGER DELAY UNITS": "SECONDS",
  "HamamatsuHam_DCAM-OUTPUT TRIGGER KIND[1]": "EXPOSURE",
  "Core-XYStage": "",
  "COM10-Description": "Serial port driver (boost:asio)",
  "HamamatsuHam_DCAM-OUTPUT TRIGGER KIND[0]": "EXPOSURE",
  "HamamatsuHam_DCAM-INTERNAL LINE INTERVAL": "0.0097",
  "Core-AutoShutter": "0",
  "HamamatsuHam_DCAM-TRIGGER ACTIVE": "EDGE",
  "HamamatsuHam_DCAM-OUTPUT TRIGGER PRE HSYNC COUNT": "0",
  "HamamatsuHam_DCAM-CONVERSION FACTOR COEFF": "0.4700",
  "HamamatsuHam_DCAM-OUTPUT TRIGGER POLARITY[2]": "POSITIVE",
  "COM10-DelayBetweenCharsMs": "0.0000",
  "HamamatsuHam_DCAM-CameraName": "C13440-20C",
  "HamamatsuHam_DCAM-OUTPUT TRIGGER POLARITY[1]": "POSITIVE",
  "HamamatsuHam_DCAM-CCDTemperature": "-10.0000",
  "Core-Camera": "HamamatsuHam_DCAM",
  "HamamatsuHam_DCAM-OUTPUT TRIGGER POLARITY[0]": "POSITIVE",
  "HamamatsuHam_DCAM-EXPOSURE TIME UNITS": "MILLISECONDS",
  "HamamatsuHam_DCAM-READOUT DIRECTION": "DIVERGE",
  "COM10-StopBits": "1",
  "HamamatsuHam_DCAM-TransposeCorrection": "0",
  "COM10-DTR": "Disable",
  "HamamatsuHam_DCAM-OUTPUT TRIGGER PERIOD UNITS": "SECONDS",
  "COM10-Verbose": "1",
  "ZeissReflectorTurret-State": "3",
  "HamamatsuHam_DCAM-Trigger": "NORMAL",
  "COM10-AnswerTimeout": "500.0000",
  "HamamatsuHam_DCAM-INTENSITY LUT OUTPUT MIN": "0",
  "ZeissScope-Port": "COM10",
  "COM10-Name": "COM10",
  "HamamatsuHam_DCAM-TransposeXY": "0",
  "HamamatsuHam_DCAM-INTENSITY LUT INPUT MIN": "0",
  "HamamatsuHam_DCAM-Binning": "1x1",
  "HamamatsuHam_DCAM-TRIGGER DELAY": "0.0000",
  "Core-TimeoutMs": "5000",
  "ZeissReflectorTurret-Label": "4- ",
  "HamamatsuHam_DCAM-TRIGGER GLOBAL EXPOSURE": "GLOBAL RESET",
  "ZeissSidePort-State": "1",
  "HamamatsuHam_DCAM-EXTRACTION MODE": "OFF",
  "HamamatsuHam_DCAM-Description": "Hamamatsu device adapter 2.0.6.63",
  "COM10-Parity": "None",
  "HamamatsuHam_DCAM-MINIMUM ACQUISITION TIMEOUT": "60000",
  "COM10-BaudRate": "57600",
  "Core-AutoFocus": "",
  "HamamatsuHam_DCAM-CONVERSION FACTOR OFFSET": "100.0000",
  "HamamatsuHam_DCAM-VIEW MODE": "FULL CHIP",
  "HamamatsuHam_DCAM-TRIGGER TIMES": "1",
  "HamamatsuHam_DCAM-INTERNAL LINE SPEED": "0.6671",
  "ZeissSidePort-Label": "left",
  "Core-Galvo": "",
  "COM10-DataBits": "8",
  "HamamatsuHam_DCAM-PixelType": "16bit",
  "Core-Initialize": "1",
  "HamamatsuHam_DCAM-INTERNAL LINE INTERVAL UNITS": "MILLISECONDS",
  "HamamatsuHam_DCAM-HOT PIXEL CORRECT LEVEL": "STANDARD",
  "ZeissScope-Microscope Version": "Application version: ",
  "HamamatsuHam_DCAM-Camera Version": "4.31.B",
  "Core-Shutter": "",
  "ScopeDataKeys": [
    "HamamatsuHam_DCAM-OUTPUT TRIGGER PERIOD[2]",
    "HamamatsuHam_DCAM-OUTPUT TRIGGER PERIOD[1]",
    "ZeissReflectorTurret-Description",
    "ZeissSidePort-Name",
    "HamamatsuHam_DCAM-CameraID",
    "HamamatsuHam_DCAM-OUTPUT TRIGGER BASE SENSOR[2]",
    "HamamatsuHam_DCAM-OUTPUT TRIGGER PERIOD[0]",
    "HamamatsuHam_DCAM-TransposeMirrorX",
    "ZeissScope-Name",
    "HamamatsuHam_DCAM-ScanMode",
    "HamamatsuHam_DCAM-ReadoutTime",
    "HamamatsuHam_DCAM-MASTER PULSE BURST TIMES",
    "HamamatsuHam_DCAM-OUTPUT TRIGGER BASE SENSOR[1]",
    "HamamatsuHam_DCAM-TransposeMirrorY",
    "HamamatsuHam_DCAM-EXPOSURE FULL RANGE",
    "HamamatsuHam_DCAM-OUTPUT TRIGGER BASE SENSOR[0]",
    "HamamatsuHam_DCAM-VIEW CONTROL",
    "ZeissScope-Description",
    "Core-ImageProcessor",
    "ZeissSidePort-Description",
    "HamamatsuHam_DCAM-TRIGGER SOURCE",
    "HamamatsuHam_DCAM-OUTPUT TRIGGER SOURCE[2]",
    "HamamatsuHam_DCAM-MASTER PULSE TRIGGER SOURCE",
    "Core-SLM",
    "ZeissReflectorTurret-Name",
    "COM10-Fast USB to Serial",
    "HamamatsuHam_DCAM-TriggerPolarity",
    "HamamatsuHam_DCAM-MASTER PULSE MODE",
    "HamamatsuHam_DCAM-DEFECT CORRECT MODE",
    "HamamatsuHam_DCAM-OUTPUT TRIGGER SOURCE[1]",
    "HamamatsuHam_DCAM-SENSOR MODE",
    "ZeissScope-DefiniteFocusVersion",
    "HamamatsuHam_DCAM-ENHANCED VISUALIZATION MODE",
    "COM10-Handshaking",
    "HamamatsuHam_DCAM-INTENSITY LUT ENABLE",
    "HamamatsuHam_DCAM-Camera Bus",
    "HamamatsuHam_DCAM-Bits per Channel",
    "HamamatsuHam_DCAM-MASTER PULSE INTERVAL",
    "HamamatsuHam_DCAM-OUTPUT TRIGGER DELAY[2]",
    "HamamatsuHam_DCAM-OUTPUT TRIGGER SOURCE[0]",
    "HamamatsuHam_DCAM-OUTPUT TRIGGER DELAY[1]",
    "HamamatsuHam_DCAM-INTENSITY LUT OUTPUT MAX",
    "HamamatsuHam_DCAM-Exposure",
    "HamamatsuHam_DCAM-OUTPUT TRIGGER DELAY[0]",
    "Core-Focus",
    "Core-ChannelGroup",
    "HamamatsuHam_DCAM-INTENSITY LUT INPUT MAX",
    "HamamatsuHam_DCAM-INTERNAL LINE SPEED UNITS",
    "ZeissScope-AnswerTimeOut",
    "HamamatsuHam_DCAM-Name",
    "HamamatsuHam_DCAM-OUTPUT TRIGGER KIND[2]",
    "HamamatsuHam_DCAM-OUTPUT TRIGGER DELAY UNITS",
    "HamamatsuHam_DCAM-OUTPUT TRIGGER KIND[1]",
    "Core-XYStage",
    "COM10-Description",
    "HamamatsuHam_DCAM-OUTPUT TRIGGER KIND[0]",
    "HamamatsuHam_DCAM-INTERNAL LINE INTERVAL",
    "Core-AutoShutter",
    "HamamatsuHam_DCAM-TRIGGER ACTIVE",
    "HamamatsuHam_DCAM-OUTPUT TRIGGER PRE HSYNC COUNT",
    "HamamatsuHam_DCAM-CONVERSION FACTOR COEFF",
    "HamamatsuHam_DCAM-OUTPUT TRIGGER POLARITY[2]",
    "COM10-DelayBetweenCharsMs",
    "HamamatsuHam_DCAM-CameraName",
    "HamamatsuHam_DCAM-OUTPUT TRIGGER POLARITY[1]",
    "HamamatsuHam_DCAM-CCDTemperature",
    "Core-Camera",
    "HamamatsuHam_DCAM-OUTPUT TRIGGER POLARITY[0]",
    "HamamatsuHam_DCAM-EXPOSURE TIME UNITS",
    "HamamatsuHam_DCAM-READOUT DIRECTION",
    "COM10-StopBits",
    "HamamatsuHam_DCAM-TransposeCorrection",
    "COM10-DTR",
    "HamamatsuHam_DCAM-OUTPUT TRIGGER PERIOD UNITS",
    "COM10-Verbose",
    "ZeissReflectorTurret-State",
    "HamamatsuHam_DCAM-Trigger",
    "COM10-AnswerTimeout",
    "HamamatsuHam_DCAM-INTENSITY LUT OUTPUT MIN",
    "ZeissScope-Port",
    "COM10-Name",
    "HamamatsuHam_DCAM-TransposeXY",
    "HamamatsuHam_DCAM-INTENSITY LUT INPUT MIN",
    "HamamatsuHam_DCAM-Binning",
    "HamamatsuHam_DCAM-TRIGGER DELAY",
    "Core-TimeoutMs",
    "ZeissReflectorTurret-Label",
    "HamamatsuHam_DCAM-TRIGGER GLOBAL EXPOSURE",
    "ZeissSidePort-State",
    "HamamatsuHam_DCAM-EXTRACTION MODE",
    "HamamatsuHam_DCAM-Description",
    "COM10-Parity",
    "HamamatsuHam_DCAM-MINIMUM ACQUISITION TIMEOUT",
    "COM10-BaudRate",
    "Core-AutoFocus",
    "HamamatsuHam_DCAM-CONVERSION FACTOR OFFSET",
    "HamamatsuHam_DCAM-VIEW MODE",
    "HamamatsuHam_DCAM-TRIGGER TIMES",
    "HamamatsuHam_DCAM-INTERNAL LINE SPEED",
    "ZeissSidePort-Label",
    "Core-Galvo",
    "COM10-DataBits",
    "HamamatsuHam_DCAM-PixelType",
    "Core-Initialize",
    "HamamatsuHam_DCAM-INTERNAL LINE INTERVAL UNITS",
    "HamamatsuHam_DCAM-HOT PIXEL CORRECT LEVEL",
    "ZeissScope-Microscope Version",
    "HamamatsuHam_DCAM-Camera Version",
    "Core-Shutter"
  ],
  "UserData": {
    "Electron_Coeff": {
      "type": "STRING",
      "scalar": "0.470000"
    },
    "Electron_Offset": {
      "type": "STRING",
      "scalar": "100.000000"
    },
    "HamamatsuImageNr": {
      "type": "STRING",
      "scalar": "16"
    },
    "TimeReceivedByCore": {
      "type": "STRING",
      "scalar": "2023-07-28 15:06:17.922130"
    }
  },
  "FileName": "Default/img_channel000_position000_time000000016_z000.tif"
},
"Coords-Default/img_channel000_position000_time000000017_z000.tif": {
  "Frame": 17,
  "FrameIndex": 17,
  "PositionIndex": 0,
  "Slice": 0,
  "SliceIndex": 0,
  "ChannelIndex": 0
},
"Metadata-Default/img_channel000_position000_time000000017_z000.tif": {
  "Width": 1584,
  "Height": 1584,
  "PixelType": "GRAY16",
  "Frame": 17,
  "FrameIndex": 17,
  "PositionIndex": 0,
  "Slice": 0,
  "SliceIndex": 0,
  "ChannelIndex": 0,
  "UUID": "66fbd5cb-26c4-4527-b8a3-74470363c701",
  "Camera": "HamamatsuHam_DCAM",
  "Binning": 1,
  "ROI": "256-240-1584-1584",
  "BitDepth": 16,
  "Exposure-ms": 100.01612030075188,
  "ElapsedTime-ms": 6594.0,
  "ImageNumber": 17,
  "ReceivedTime": "2023-07-28 15:06:18.033 +0200",
  "PixelSizeUm": 0.064484127,
  "PixelSizeAffine": "0.064484127;0.0;0.0;0.0;0.064484127;0.0",
  "PositionName": "Default",
  "HamamatsuHam_DCAM-OUTPUT TRIGGER PERIOD[2]": "0.0001",
  "HamamatsuHam_DCAM-OUTPUT TRIGGER PERIOD[1]": "0.0001",
  "ZeissReflectorTurret-Description": "Reflector Turret",
  "ZeissSidePort-Name": "ZeissSidePort",
  "HamamatsuHam_DCAM-CameraID": "S/N: 304183",
  "HamamatsuHam_DCAM-OUTPUT TRIGGER BASE SENSOR[2]": "ALL VIEWS",
  "HamamatsuHam_DCAM-OUTPUT TRIGGER PERIOD[0]": "0.0001",
  "HamamatsuHam_DCAM-TransposeMirrorX": "0",
  "ZeissScope-Name": "ZeissScope",
  "HamamatsuHam_DCAM-ScanMode": "2",
  "HamamatsuHam_DCAM-ReadoutTime": "0.0078",
  "HamamatsuHam_DCAM-MASTER PULSE BURST TIMES": "1",
  "HamamatsuHam_DCAM-OUTPUT TRIGGER BASE SENSOR[1]": "ALL VIEWS",
  "HamamatsuHam_DCAM-TransposeMirrorY": "0",
  "HamamatsuHam_DCAM-EXPOSURE FULL RANGE": "DISABLE",
  "HamamatsuHam_DCAM-OUTPUT TRIGGER BASE SENSOR[0]": "ALL VIEWS",
  "HamamatsuHam_DCAM-VIEW CONTROL": "FULL CHIP",
  "ZeissScope-Description": "Zeiss microscope CAN bus adapter",
  "Core-ImageProcessor": "",
  "ZeissSidePort-Description": "Side Port",
  "HamamatsuHam_DCAM-TRIGGER SOURCE": "EXTERNAL",
  "HamamatsuHam_DCAM-OUTPUT TRIGGER SOURCE[2]": "VSYNC",
  "HamamatsuHam_DCAM-MASTER PULSE TRIGGER SOURCE": "EXTERNAL",
  "Core-SLM": "",
  "ZeissReflectorTurret-Name": "ZeissReflectorTurret",
  "COM10-Fast USB to Serial": "Disable",
  "HamamatsuHam_DCAM-TriggerPolarity": "NEGATIVE",
  "HamamatsuHam_DCAM-MASTER PULSE MODE": "CONTINUOUS",
  "HamamatsuHam_DCAM-DEFECT CORRECT MODE": "ON",
  "HamamatsuHam_DCAM-OUTPUT TRIGGER SOURCE[1]": "VSYNC",
  "HamamatsuHam_DCAM-SENSOR MODE": "AREA",
  "ZeissScope-DefiniteFocusVersion": "1",
  "HamamatsuHam_DCAM-ENHANCED VISUALIZATION MODE": "DISABLE",
  "COM10-Handshaking": "Off",
  "HamamatsuHam_DCAM-INTENSITY LUT ENABLE": "DISABLE",
  "HamamatsuHam_DCAM-Camera Bus": "AS-FBD-1XCLD-2PE4L",
  "HamamatsuHam_DCAM-Bits per Channel": "16",
  "HamamatsuHam_DCAM-MASTER PULSE INTERVAL": "0.1000",
  "HamamatsuHam_DCAM-OUTPUT TRIGGER DELAY[2]": "0.0000",
  "HamamatsuHam_DCAM-OUTPUT TRIGGER SOURCE[0]": "VSYNC",
  "HamamatsuHam_DCAM-OUTPUT TRIGGER DELAY[1]": "0.0000",
  "HamamatsuHam_DCAM-INTENSITY LUT OUTPUT MAX": "255",
  "HamamatsuHam_DCAM-Exposure": "100.02",
  "HamamatsuHam_DCAM-OUTPUT TRIGGER DELAY[0]": "0.0000",
  "Core-Focus": "",
  "Core-ChannelGroup": "",
  "HamamatsuHam_DCAM-INTENSITY LUT INPUT MAX": "65535",
  "HamamatsuHam_DCAM-INTERNAL LINE SPEED UNITS": "METERS PER SECOND",
  "ZeissScope-AnswerTimeOut": "500.0000",
  "HamamatsuHam_DCAM-Name": "HamamatsuHam_DCAM",
  "HamamatsuHam_DCAM-OUTPUT TRIGGER KIND[2]": "EXPOSURE",
  "HamamatsuHam_DCAM-OUTPUT TRIGGER DELAY UNITS": "SECONDS",
  "HamamatsuHam_DCAM-OUTPUT TRIGGER KIND[1]": "EXPOSURE",
  "Core-XYStage": "",
  "COM10-Description": "Serial port driver (boost:asio)",
  "HamamatsuHam_DCAM-OUTPUT TRIGGER KIND[0]": "EXPOSURE",
  "HamamatsuHam_DCAM-INTERNAL LINE INTERVAL": "0.0097",
  "Core-AutoShutter": "0",
  "HamamatsuHam_DCAM-TRIGGER ACTIVE": "EDGE",
  "HamamatsuHam_DCAM-OUTPUT TRIGGER PRE HSYNC COUNT": "0",
  "HamamatsuHam_DCAM-CONVERSION FACTOR COEFF": "0.4700",
  "HamamatsuHam_DCAM-OUTPUT TRIGGER POLARITY[2]": "POSITIVE",
  "COM10-DelayBetweenCharsMs": "0.0000",
  "HamamatsuHam_DCAM-CameraName": "C13440-20C",
  "HamamatsuHam_DCAM-OUTPUT TRIGGER POLARITY[1]": "POSITIVE",
  "HamamatsuHam_DCAM-CCDTemperature": "-10.0000",
  "Core-Camera": "HamamatsuHam_DCAM",
  "HamamatsuHam_DCAM-OUTPUT TRIGGER POLARITY[0]": "POSITIVE",
  "HamamatsuHam_DCAM-EXPOSURE TIME UNITS": "MILLISECONDS",
  "HamamatsuHam_DCAM-READOUT DIRECTION": "DIVERGE",
  "COM10-StopBits": "1",
  "HamamatsuHam_DCAM-TransposeCorrection": "0",
  "COM10-DTR": "Disable",
  "HamamatsuHam_DCAM-OUTPUT TRIGGER PERIOD UNITS": "SECONDS",
  "COM10-Verbose": "1",
  "ZeissReflectorTurret-State": "3",
  "HamamatsuHam_DCAM-Trigger": "NORMAL",
  "COM10-AnswerTimeout": "500.0000",
  "HamamatsuHam_DCAM-INTENSITY LUT OUTPUT MIN": "0",
  "ZeissScope-Port": "COM10",
  "COM10-Name": "COM10",
  "HamamatsuHam_DCAM-TransposeXY": "0",
  "HamamatsuHam_DCAM-INTENSITY LUT INPUT MIN": "0",
  "HamamatsuHam_DCAM-Binning": "1x1",
  "HamamatsuHam_DCAM-TRIGGER DELAY": "0.0000",
  "Core-TimeoutMs": "5000",
  "ZeissReflectorTurret-Label": "4- ",
  "HamamatsuHam_DCAM-TRIGGER GLOBAL EXPOSURE": "GLOBAL RESET",
  "ZeissSidePort-State": "1",
  "HamamatsuHam_DCAM-EXTRACTION MODE": "OFF",
  "HamamatsuHam_DCAM-Description": "Hamamatsu device adapter 2.0.6.63",
  "COM10-Parity": "None",
  "HamamatsuHam_DCAM-MINIMUM ACQUISITION TIMEOUT": "60000",
  "COM10-BaudRate": "57600",
  "Core-AutoFocus": "",
  "HamamatsuHam_DCAM-CONVERSION FACTOR OFFSET": "100.0000",
  "HamamatsuHam_DCAM-VIEW MODE": "FULL CHIP",
  "HamamatsuHam_DCAM-TRIGGER TIMES": "1",
  "HamamatsuHam_DCAM-INTERNAL LINE SPEED": "0.6671",
  "ZeissSidePort-Label": "left",
  "Core-Galvo": "",
  "COM10-DataBits": "8",
  "HamamatsuHam_DCAM-PixelType": "16bit",
  "Core-Initialize": "1",
  "HamamatsuHam_DCAM-INTERNAL LINE INTERVAL UNITS": "MILLISECONDS",
  "HamamatsuHam_DCAM-HOT PIXEL CORRECT LEVEL": "STANDARD",
  "ZeissScope-Microscope Version": "Application version: ",
  "HamamatsuHam_DCAM-Camera Version": "4.31.B",
  "Core-Shutter": "",
  "ScopeDataKeys": [
    "HamamatsuHam_DCAM-OUTPUT TRIGGER PERIOD[2]",
    "HamamatsuHam_DCAM-OUTPUT TRIGGER PERIOD[1]",
    "ZeissReflectorTurret-Description",
    "ZeissSidePort-Name",
    "HamamatsuHam_DCAM-CameraID",
    "HamamatsuHam_DCAM-OUTPUT TRIGGER BASE SENSOR[2]",
    "HamamatsuHam_DCAM-OUTPUT TRIGGER PERIOD[0]",
    "HamamatsuHam_DCAM-TransposeMirrorX",
    "ZeissScope-Name",
    "HamamatsuHam_DCAM-ScanMode",
    "HamamatsuHam_DCAM-ReadoutTime",
    "HamamatsuHam_DCAM-MASTER PULSE BURST TIMES",
    "HamamatsuHam_DCAM-OUTPUT TRIGGER BASE SENSOR[1]",
    "HamamatsuHam_DCAM-TransposeMirrorY",
    "HamamatsuHam_DCAM-EXPOSURE FULL RANGE",
    "HamamatsuHam_DCAM-OUTPUT TRIGGER BASE SENSOR[0]",
    "HamamatsuHam_DCAM-VIEW CONTROL",
    "ZeissScope-Description",
    "Core-ImageProcessor",
    "ZeissSidePort-Description",
    "HamamatsuHam_DCAM-TRIGGER SOURCE",
    "HamamatsuHam_DCAM-OUTPUT TRIGGER SOURCE[2]",
    "HamamatsuHam_DCAM-MASTER PULSE TRIGGER SOURCE",
    "Core-SLM",
    "ZeissReflectorTurret-Name",
    "COM10-Fast USB to Serial",
    "HamamatsuHam_DCAM-TriggerPolarity",
    "HamamatsuHam_DCAM-MASTER PULSE MODE",
    "HamamatsuHam_DCAM-DEFECT CORRECT MODE",
    "HamamatsuHam_DCAM-OUTPUT TRIGGER SOURCE[1]",
    "HamamatsuHam_DCAM-SENSOR MODE",
    "ZeissScope-DefiniteFocusVersion",
    "HamamatsuHam_DCAM-ENHANCED VISUALIZATION MODE",
    "COM10-Handshaking",
    "HamamatsuHam_DCAM-INTENSITY LUT ENABLE",
    "HamamatsuHam_DCAM-Camera Bus",
    "HamamatsuHam_DCAM-Bits per Channel",
    "HamamatsuHam_DCAM-MASTER PULSE INTERVAL",
    "HamamatsuHam_DCAM-OUTPUT TRIGGER DELAY[2]",
    "HamamatsuHam_DCAM-OUTPUT TRIGGER SOURCE[0]",
    "HamamatsuHam_DCAM-OUTPUT TRIGGER DELAY[1]",
    "HamamatsuHam_DCAM-INTENSITY LUT OUTPUT MAX",
    "HamamatsuHam_DCAM-Exposure",
    "HamamatsuHam_DCAM-OUTPUT TRIGGER DELAY[0]",
    "Core-Focus",
    "Core-ChannelGroup",
    "HamamatsuHam_DCAM-INTENSITY LUT INPUT MAX",
    "HamamatsuHam_DCAM-INTERNAL LINE SPEED UNITS",
    "ZeissScope-AnswerTimeOut",
    "HamamatsuHam_DCAM-Name",
    "HamamatsuHam_DCAM-OUTPUT TRIGGER KIND[2]",
    "HamamatsuHam_DCAM-OUTPUT TRIGGER DELAY UNITS",
    "HamamatsuHam_DCAM-OUTPUT TRIGGER KIND[1]",
    "Core-XYStage",
    "COM10-Description",
    "HamamatsuHam_DCAM-OUTPUT TRIGGER KIND[0]",
    "HamamatsuHam_DCAM-INTERNAL LINE INTERVAL",
    "Core-AutoShutter",
    "HamamatsuHam_DCAM-TRIGGER ACTIVE",
    "HamamatsuHam_DCAM-OUTPUT TRIGGER PRE HSYNC COUNT",
    "HamamatsuHam_DCAM-CONVERSION FACTOR COEFF",
    "HamamatsuHam_DCAM-OUTPUT TRIGGER POLARITY[2]",
    "COM10-DelayBetweenCharsMs",
    "HamamatsuHam_DCAM-CameraName",
    "HamamatsuHam_DCAM-OUTPUT TRIGGER POLARITY[1]",
    "HamamatsuHam_DCAM-CCDTemperature",
    "Core-Camera",
    "HamamatsuHam_DCAM-OUTPUT TRIGGER POLARITY[0]",
    "HamamatsuHam_DCAM-EXPOSURE TIME UNITS",
    "HamamatsuHam_DCAM-READOUT DIRECTION",
    "COM10-StopBits",
    "HamamatsuHam_DCAM-TransposeCorrection",
    "COM10-DTR",
    "HamamatsuHam_DCAM-OUTPUT TRIGGER PERIOD UNITS",
    "COM10-Verbose",
    "ZeissReflectorTurret-State",
    "HamamatsuHam_DCAM-Trigger",
    "COM10-AnswerTimeout",
    "HamamatsuHam_DCAM-INTENSITY LUT OUTPUT MIN",
    "ZeissScope-Port",
    "COM10-Name",
    "HamamatsuHam_DCAM-TransposeXY",
    "HamamatsuHam_DCAM-INTENSITY LUT INPUT MIN",
    "HamamatsuHam_DCAM-Binning",
    "HamamatsuHam_DCAM-TRIGGER DELAY",
    "Core-TimeoutMs",
    "ZeissReflectorTurret-Label",
    "HamamatsuHam_DCAM-TRIGGER GLOBAL EXPOSURE",
    "ZeissSidePort-State",
    "HamamatsuHam_DCAM-EXTRACTION MODE",
    "HamamatsuHam_DCAM-Description",
    "COM10-Parity",
    "HamamatsuHam_DCAM-MINIMUM ACQUISITION TIMEOUT",
    "COM10-BaudRate",
    "Core-AutoFocus",
    "HamamatsuHam_DCAM-CONVERSION FACTOR OFFSET",
    "HamamatsuHam_DCAM-VIEW MODE",
    "HamamatsuHam_DCAM-TRIGGER TIMES",
    "HamamatsuHam_DCAM-INTERNAL LINE SPEED",
    "ZeissSidePort-Label",
    "Core-Galvo",
    "COM10-DataBits",
    "HamamatsuHam_DCAM-PixelType",
    "Core-Initialize",
    "HamamatsuHam_DCAM-INTERNAL LINE INTERVAL UNITS",
    "HamamatsuHam_DCAM-HOT PIXEL CORRECT LEVEL",
    "ZeissScope-Microscope Version",
    "HamamatsuHam_DCAM-Camera Version",
    "Core-Shutter"
  ],
  "UserData": {
    "Electron_Coeff": {
      "type": "STRING",
      "scalar": "0.470000"
    },
    "Electron_Offset": {
      "type": "STRING",
      "scalar": "100.000000"
    },
    "HamamatsuImageNr": {
      "type": "STRING",
      "scalar": "17"
    },
    "TimeReceivedByCore": {
      "type": "STRING",
      "scalar": "2023-07-28 15:06:18.030897"
    }
  },
  "FileName": "Default/img_channel000_position000_time000000017_z000.tif"
},
"Coords-Default/img_channel000_position000_time000000018_z000.tif": {
  "Frame": 18,
  "FrameIndex": 18,
  "PositionIndex": 0,
  "Slice": 0,
  "SliceIndex": 0,
  "ChannelIndex": 0
},
"Metadata-Default/img_channel000_position000_time000000018_z000.tif": {
  "Width": 1584,
  "Height": 1584,
  "PixelType": "GRAY16",
  "Frame": 18,
  "FrameIndex": 18,
  "PositionIndex": 0,
  "Slice": 0,
  "SliceIndex": 0,
  "ChannelIndex": 0,
  "UUID": "fd7a0bf4-1c1e-450a-bc39-2d1f9e060b00",
  "Camera": "HamamatsuHam_DCAM",
  "Binning": 1,
  "ROI": "256-240-1584-1584",
  "BitDepth": 16,
  "Exposure-ms": 100.01612030075188,
  "ElapsedTime-ms": 6702.0,
  "ImageNumber": 18,
  "ReceivedTime": "2023-07-28 15:06:18.142 +0200",
  "PixelSizeUm": 0.064484127,
  "PixelSizeAffine": "0.064484127;0.0;0.0;0.0;0.064484127;0.0",
  "PositionName": "Default",
  "HamamatsuHam_DCAM-OUTPUT TRIGGER PERIOD[2]": "0.0001",
  "HamamatsuHam_DCAM-OUTPUT TRIGGER PERIOD[1]": "0.0001",
  "ZeissReflectorTurret-Description": "Reflector Turret",
  "ZeissSidePort-Name": "ZeissSidePort",
  "HamamatsuHam_DCAM-CameraID": "S/N: 304183",
  "HamamatsuHam_DCAM-OUTPUT TRIGGER BASE SENSOR[2]": "ALL VIEWS",
  "HamamatsuHam_DCAM-OUTPUT TRIGGER PERIOD[0]": "0.0001",
  "HamamatsuHam_DCAM-TransposeMirrorX": "0",
  "ZeissScope-Name": "ZeissScope",
  "HamamatsuHam_DCAM-ScanMode": "2",
  "HamamatsuHam_DCAM-ReadoutTime": "0.0078",
  "HamamatsuHam_DCAM-MASTER PULSE BURST TIMES": "1",
  "HamamatsuHam_DCAM-OUTPUT TRIGGER BASE SENSOR[1]": "ALL VIEWS",
  "HamamatsuHam_DCAM-TransposeMirrorY": "0",
  "HamamatsuHam_DCAM-EXPOSURE FULL RANGE": "DISABLE",
  "HamamatsuHam_DCAM-OUTPUT TRIGGER BASE SENSOR[0]": "ALL VIEWS",
  "HamamatsuHam_DCAM-VIEW CONTROL": "FULL CHIP",
  "ZeissScope-Description": "Zeiss microscope CAN bus adapter",
  "Core-ImageProcessor": "",
  "ZeissSidePort-Description": "Side Port",
  "HamamatsuHam_DCAM-TRIGGER SOURCE": "EXTERNAL",
  "HamamatsuHam_DCAM-OUTPUT TRIGGER SOURCE[2]": "VSYNC",
  "HamamatsuHam_DCAM-MASTER PULSE TRIGGER SOURCE": "EXTERNAL",
  "Core-SLM": "",
  "ZeissReflectorTurret-Name": "ZeissReflectorTurret",
  "COM10-Fast USB to Serial": "Disable",
  "HamamatsuHam_DCAM-TriggerPolarity": "NEGATIVE",
  "HamamatsuHam_DCAM-MASTER PULSE MODE": "CONTINUOUS",
  "HamamatsuHam_DCAM-DEFECT CORRECT MODE": "ON",
  "HamamatsuHam_DCAM-OUTPUT TRIGGER SOURCE[1]": "VSYNC",
  "HamamatsuHam_DCAM-SENSOR MODE": "AREA",
  "ZeissScope-DefiniteFocusVersion": "1",
  "HamamatsuHam_DCAM-ENHANCED VISUALIZATION MODE": "DISABLE",
  "COM10-Handshaking": "Off",
  "HamamatsuHam_DCAM-INTENSITY LUT ENABLE": "DISABLE",
  "HamamatsuHam_DCAM-Camera Bus": "AS-FBD-1XCLD-2PE4L",
  "HamamatsuHam_DCAM-Bits per Channel": "16",
  "HamamatsuHam_DCAM-MASTER PULSE INTERVAL": "0.1000",
  "HamamatsuHam_DCAM-OUTPUT TRIGGER DELAY[2]": "0.0000",
  "HamamatsuHam_DCAM-OUTPUT TRIGGER SOURCE[0]": "VSYNC",
  "HamamatsuHam_DCAM-OUTPUT TRIGGER DELAY[1]": "0.0000",
  "HamamatsuHam_DCAM-INTENSITY LUT OUTPUT MAX": "255",
  "HamamatsuHam_DCAM-Exposure": "100.02",
  "HamamatsuHam_DCAM-OUTPUT TRIGGER DELAY[0]": "0.0000",
  "Core-Focus": "",
  "Core-ChannelGroup": "",
  "HamamatsuHam_DCAM-INTENSITY LUT INPUT MAX": "65535",
  "HamamatsuHam_DCAM-INTERNAL LINE SPEED UNITS": "METERS PER SECOND",
  "ZeissScope-AnswerTimeOut": "500.0000",
  "HamamatsuHam_DCAM-Name": "HamamatsuHam_DCAM",
  "HamamatsuHam_DCAM-OUTPUT TRIGGER KIND[2]": "EXPOSURE",
  "HamamatsuHam_DCAM-OUTPUT TRIGGER DELAY UNITS": "SECONDS",
  "HamamatsuHam_DCAM-OUTPUT TRIGGER KIND[1]": "EXPOSURE",
  "Core-XYStage": "",
  "COM10-Description": "Serial port driver (boost:asio)",
  "HamamatsuHam_DCAM-OUTPUT TRIGGER KIND[0]": "EXPOSURE",
  "HamamatsuHam_DCAM-INTERNAL LINE INTERVAL": "0.0097",
  "Core-AutoShutter": "0",
  "HamamatsuHam_DCAM-TRIGGER ACTIVE": "EDGE",
  "HamamatsuHam_DCAM-OUTPUT TRIGGER PRE HSYNC COUNT": "0",
  "HamamatsuHam_DCAM-CONVERSION FACTOR COEFF": "0.4700",
  "HamamatsuHam_DCAM-OUTPUT TRIGGER POLARITY[2]": "POSITIVE",
  "COM10-DelayBetweenCharsMs": "0.0000",
  "HamamatsuHam_DCAM-CameraName": "C13440-20C",
  "HamamatsuHam_DCAM-OUTPUT TRIGGER POLARITY[1]": "POSITIVE",
  "HamamatsuHam_DCAM-CCDTemperature": "-10.0000",
  "Core-Camera": "HamamatsuHam_DCAM",
  "HamamatsuHam_DCAM-OUTPUT TRIGGER POLARITY[0]": "POSITIVE",
  "HamamatsuHam_DCAM-EXPOSURE TIME UNITS": "MILLISECONDS",
  "HamamatsuHam_DCAM-READOUT DIRECTION": "DIVERGE",
  "COM10-StopBits": "1",
  "HamamatsuHam_DCAM-TransposeCorrection": "0",
  "COM10-DTR": "Disable",
  "HamamatsuHam_DCAM-OUTPUT TRIGGER PERIOD UNITS": "SECONDS",
  "COM10-Verbose": "1",
  "ZeissReflectorTurret-State": "3",
  "HamamatsuHam_DCAM-Trigger": "NORMAL",
  "COM10-AnswerTimeout": "500.0000",
  "HamamatsuHam_DCAM-INTENSITY LUT OUTPUT MIN": "0",
  "ZeissScope-Port": "COM10",
  "COM10-Name": "COM10",
  "HamamatsuHam_DCAM-TransposeXY": "0",
  "HamamatsuHam_DCAM-INTENSITY LUT INPUT MIN": "0",
  "HamamatsuHam_DCAM-Binning": "1x1",
  "HamamatsuHam_DCAM-TRIGGER DELAY": "0.0000",
  "Core-TimeoutMs": "5000",
  "ZeissReflectorTurret-Label": "4- ",
  "HamamatsuHam_DCAM-TRIGGER GLOBAL EXPOSURE": "GLOBAL RESET",
  "ZeissSidePort-State": "1",
  "HamamatsuHam_DCAM-EXTRACTION MODE": "OFF",
  "HamamatsuHam_DCAM-Description": "Hamamatsu device adapter 2.0.6.63",
  "COM10-Parity": "None",
  "HamamatsuHam_DCAM-MINIMUM ACQUISITION TIMEOUT": "60000",
  "COM10-BaudRate": "57600",
  "Core-AutoFocus": "",
  "HamamatsuHam_DCAM-CONVERSION FACTOR OFFSET": "100.0000",
  "HamamatsuHam_DCAM-VIEW MODE": "FULL CHIP",
  "HamamatsuHam_DCAM-TRIGGER TIMES": "1",
  "HamamatsuHam_DCAM-INTERNAL LINE SPEED": "0.6671",
  "ZeissSidePort-Label": "left",
  "Core-Galvo": "",
  "COM10-DataBits": "8",
  "HamamatsuHam_DCAM-PixelType": "16bit",
  "Core-Initialize": "1",
  "HamamatsuHam_DCAM-INTERNAL LINE INTERVAL UNITS": "MILLISECONDS",
  "HamamatsuHam_DCAM-HOT PIXEL CORRECT LEVEL": "STANDARD",
  "ZeissScope-Microscope Version": "Application version: ",
  "HamamatsuHam_DCAM-Camera Version": "4.31.B",
  "Core-Shutter": "",
  "ScopeDataKeys": [
    "HamamatsuHam_DCAM-OUTPUT TRIGGER PERIOD[2]",
    "HamamatsuHam_DCAM-OUTPUT TRIGGER PERIOD[1]",
    "ZeissReflectorTurret-Description",
    "ZeissSidePort-Name",
    "HamamatsuHam_DCAM-CameraID",
    "HamamatsuHam_DCAM-OUTPUT TRIGGER BASE SENSOR[2]",
    "HamamatsuHam_DCAM-OUTPUT TRIGGER PERIOD[0]",
    "HamamatsuHam_DCAM-TransposeMirrorX",
    "ZeissScope-Name",
    "HamamatsuHam_DCAM-ScanMode",
    "HamamatsuHam_DCAM-ReadoutTime",
    "HamamatsuHam_DCAM-MASTER PULSE BURST TIMES",
    "HamamatsuHam_DCAM-OUTPUT TRIGGER BASE SENSOR[1]",
    "HamamatsuHam_DCAM-TransposeMirrorY",
    "HamamatsuHam_DCAM-EXPOSURE FULL RANGE",
    "HamamatsuHam_DCAM-OUTPUT TRIGGER BASE SENSOR[0]",
    "HamamatsuHam_DCAM-VIEW CONTROL",
    "ZeissScope-Description",
    "Core-ImageProcessor",
    "ZeissSidePort-Description",
    "HamamatsuHam_DCAM-TRIGGER SOURCE",
    "HamamatsuHam_DCAM-OUTPUT TRIGGER SOURCE[2]",
    "HamamatsuHam_DCAM-MASTER PULSE TRIGGER SOURCE",
    "Core-SLM",
    "ZeissReflectorTurret-Name",
    "COM10-Fast USB to Serial",
    "HamamatsuHam_DCAM-TriggerPolarity",
    "HamamatsuHam_DCAM-MASTER PULSE MODE",
    "HamamatsuHam_DCAM-DEFECT CORRECT MODE",
    "HamamatsuHam_DCAM-OUTPUT TRIGGER SOURCE[1]",
    "HamamatsuHam_DCAM-SENSOR MODE",
    "ZeissScope-DefiniteFocusVersion",
    "HamamatsuHam_DCAM-ENHANCED VISUALIZATION MODE",
    "COM10-Handshaking",
    "HamamatsuHam_DCAM-INTENSITY LUT ENABLE",
    "HamamatsuHam_DCAM-Camera Bus",
    "HamamatsuHam_DCAM-Bits per Channel",
    "HamamatsuHam_DCAM-MASTER PULSE INTERVAL",
    "HamamatsuHam_DCAM-OUTPUT TRIGGER DELAY[2]",
    "HamamatsuHam_DCAM-OUTPUT TRIGGER SOURCE[0]",
    "HamamatsuHam_DCAM-OUTPUT TRIGGER DELAY[1]",
    "HamamatsuHam_DCAM-INTENSITY LUT OUTPUT MAX",
    "HamamatsuHam_DCAM-Exposure",
    "HamamatsuHam_DCAM-OUTPUT TRIGGER DELAY[0]",
    "Core-Focus",
    "Core-ChannelGroup",
    "HamamatsuHam_DCAM-INTENSITY LUT INPUT MAX",
    "HamamatsuHam_DCAM-INTERNAL LINE SPEED UNITS",
    "ZeissScope-AnswerTimeOut",
    "HamamatsuHam_DCAM-Name",
    "HamamatsuHam_DCAM-OUTPUT TRIGGER KIND[2]",
    "HamamatsuHam_DCAM-OUTPUT TRIGGER DELAY UNITS",
    "HamamatsuHam_DCAM-OUTPUT TRIGGER KIND[1]",
    "Core-XYStage",
    "COM10-Description",
    "HamamatsuHam_DCAM-OUTPUT TRIGGER KIND[0]",
    "HamamatsuHam_DCAM-INTERNAL LINE INTERVAL",
    "Core-AutoShutter",
    "HamamatsuHam_DCAM-TRIGGER ACTIVE",
    "HamamatsuHam_DCAM-OUTPUT TRIGGER PRE HSYNC COUNT",
    "HamamatsuHam_DCAM-CONVERSION FACTOR COEFF",
    "HamamatsuHam_DCAM-OUTPUT TRIGGER POLARITY[2]",
    "COM10-DelayBetweenCharsMs",
    "HamamatsuHam_DCAM-CameraName",
    "HamamatsuHam_DCAM-OUTPUT TRIGGER POLARITY[1]",
    "HamamatsuHam_DCAM-CCDTemperature",
    "Core-Camera",
    "HamamatsuHam_DCAM-OUTPUT TRIGGER POLARITY[0]",
    "HamamatsuHam_DCAM-EXPOSURE TIME UNITS",
    "HamamatsuHam_DCAM-READOUT DIRECTION",
    "COM10-StopBits",
    "HamamatsuHam_DCAM-TransposeCorrection",
    "COM10-DTR",
    "HamamatsuHam_DCAM-OUTPUT TRIGGER PERIOD UNITS",
    "COM10-Verbose",
    "ZeissReflectorTurret-State",
    "HamamatsuHam_DCAM-Trigger",
    "COM10-AnswerTimeout",
    "HamamatsuHam_DCAM-INTENSITY LUT OUTPUT MIN",
    "ZeissScope-Port",
    "COM10-Name",
    "HamamatsuHam_DCAM-TransposeXY",
    "HamamatsuHam_DCAM-INTENSITY LUT INPUT MIN",
    "HamamatsuHam_DCAM-Binning",
    "HamamatsuHam_DCAM-TRIGGER DELAY",
    "Core-TimeoutMs",
    "ZeissReflectorTurret-Label",
    "HamamatsuHam_DCAM-TRIGGER GLOBAL EXPOSURE",
    "ZeissSidePort-State",
    "HamamatsuHam_DCAM-EXTRACTION MODE",
    "HamamatsuHam_DCAM-Description",
    "COM10-Parity",
    "HamamatsuHam_DCAM-MINIMUM ACQUISITION TIMEOUT",
    "COM10-BaudRate",
    "Core-AutoFocus",
    "HamamatsuHam_DCAM-CONVERSION FACTOR OFFSET",
    "HamamatsuHam_DCAM-VIEW MODE",
    "HamamatsuHam_DCAM-TRIGGER TIMES",
    "HamamatsuHam_DCAM-INTERNAL LINE SPEED",
    "ZeissSidePort-Label",
    "Core-Galvo",
    "COM10-DataBits",
    "HamamatsuHam_DCAM-PixelType",
    "Core-Initialize",
    "HamamatsuHam_DCAM-INTERNAL LINE INTERVAL UNITS",
    "HamamatsuHam_DCAM-HOT PIXEL CORRECT LEVEL",
    "ZeissScope-Microscope Version",
    "HamamatsuHam_DCAM-Camera Version",
    "Core-Shutter"
  ],
  "UserData": {
    "Electron_Coeff": {
      "type": "STRING",
      "scalar": "0.470000"
    },
    "Electron_Offset": {
      "type": "STRING",
      "scalar": "100.000000"
    },
    "HamamatsuImageNr": {
      "type": "STRING",
      "scalar": "18"
    },
    "TimeReceivedByCore": {
      "type": "STRING",
      "scalar": "2023-07-28 15:06:18.139204"
    }
  },
  "FileName": "Default/img_channel000_position000_time000000018_z000.tif"
},
"Coords-Default/img_channel000_position000_time000000019_z000.tif": {
  "Frame": 19,
  "FrameIndex": 19,
  "PositionIndex": 0,
  "Slice": 0,
  "SliceIndex": 0,
  "ChannelIndex": 0
},
"Metadata-Default/img_channel000_position000_time000000019_z000.tif": {
  "Width": 1584,
  "Height": 1584,
  "PixelType": "GRAY16",
  "Frame": 19,
  "FrameIndex": 19,
  "PositionIndex": 0,
  "Slice": 0,
  "SliceIndex": 0,
  "ChannelIndex": 0,
  "UUID": "5f3107cf-5dac-49e8-b1bc-8f66f5912c20",
  "Camera": "HamamatsuHam_DCAM",
  "Binning": 1,
  "ROI": "256-240-1584-1584",
  "BitDepth": 16,
  "Exposure-ms": 100.01612030075188,
  "ElapsedTime-ms": 6811.0,
  "ImageNumber": 19,
  "ReceivedTime": "2023-07-28 15:06:18.251 +0200",
  "PixelSizeUm": 0.064484127,
  "PixelSizeAffine": "0.064484127;0.0;0.0;0.0;0.064484127;0.0",
  "PositionName": "Default",
  "HamamatsuHam_DCAM-OUTPUT TRIGGER PERIOD[2]": "0.0001",
  "HamamatsuHam_DCAM-OUTPUT TRIGGER PERIOD[1]": "0.0001",
  "ZeissReflectorTurret-Description": "Reflector Turret",
  "ZeissSidePort-Name": "ZeissSidePort",
  "HamamatsuHam_DCAM-CameraID": "S/N: 304183",
  "HamamatsuHam_DCAM-OUTPUT TRIGGER BASE SENSOR[2]": "ALL VIEWS",
  "HamamatsuHam_DCAM-OUTPUT TRIGGER PERIOD[0]": "0.0001",
  "HamamatsuHam_DCAM-TransposeMirrorX": "0",
  "ZeissScope-Name": "ZeissScope",
  "HamamatsuHam_DCAM-ScanMode": "2",
  "HamamatsuHam_DCAM-ReadoutTime": "0.0078",
  "HamamatsuHam_DCAM-MASTER PULSE BURST TIMES": "1",
  "HamamatsuHam_DCAM-OUTPUT TRIGGER BASE SENSOR[1]": "ALL VIEWS",
  "HamamatsuHam_DCAM-TransposeMirrorY": "0",
  "HamamatsuHam_DCAM-EXPOSURE FULL RANGE": "DISABLE",
  "HamamatsuHam_DCAM-OUTPUT TRIGGER BASE SENSOR[0]": "ALL VIEWS",
  "HamamatsuHam_DCAM-VIEW CONTROL": "FULL CHIP",
  "ZeissScope-Description": "Zeiss microscope CAN bus adapter",
  "Core-ImageProcessor": "",
  "ZeissSidePort-Description": "Side Port",
  "HamamatsuHam_DCAM-TRIGGER SOURCE": "EXTERNAL",
  "HamamatsuHam_DCAM-OUTPUT TRIGGER SOURCE[2]": "VSYNC",
  "HamamatsuHam_DCAM-MASTER PULSE TRIGGER SOURCE": "EXTERNAL",
  "Core-SLM": "",
  "ZeissReflectorTurret-Name": "ZeissReflectorTurret",
  "COM10-Fast USB to Serial": "Disable",
  "HamamatsuHam_DCAM-TriggerPolarity": "NEGATIVE",
  "HamamatsuHam_DCAM-MASTER PULSE MODE": "CONTINUOUS",
  "HamamatsuHam_DCAM-DEFECT CORRECT MODE": "ON",
  "HamamatsuHam_DCAM-OUTPUT TRIGGER SOURCE[1]": "VSYNC",
  "HamamatsuHam_DCAM-SENSOR MODE": "AREA",
  "ZeissScope-DefiniteFocusVersion": "1",
  "HamamatsuHam_DCAM-ENHANCED VISUALIZATION MODE": "DISABLE",
  "COM10-Handshaking": "Off",
  "HamamatsuHam_DCAM-INTENSITY LUT ENABLE": "DISABLE",
  "HamamatsuHam_DCAM-Camera Bus": "AS-FBD-1XCLD-2PE4L",
  "HamamatsuHam_DCAM-Bits per Channel": "16",
  "HamamatsuHam_DCAM-MASTER PULSE INTERVAL": "0.1000",
  "HamamatsuHam_DCAM-OUTPUT TRIGGER DELAY[2]": "0.0000",
  "HamamatsuHam_DCAM-OUTPUT TRIGGER SOURCE[0]": "VSYNC",
  "HamamatsuHam_DCAM-OUTPUT TRIGGER DELAY[1]": "0.0000",
  "HamamatsuHam_DCAM-INTENSITY LUT OUTPUT MAX": "255",
  "HamamatsuHam_DCAM-Exposure": "100.02",
  "HamamatsuHam_DCAM-OUTPUT TRIGGER DELAY[0]": "0.0000",
  "Core-Focus": "",
  "Core-ChannelGroup": "",
  "HamamatsuHam_DCAM-INTENSITY LUT INPUT MAX": "65535",
  "HamamatsuHam_DCAM-INTERNAL LINE SPEED UNITS": "METERS PER SECOND",
  "ZeissScope-AnswerTimeOut": "500.0000",
  "HamamatsuHam_DCAM-Name": "HamamatsuHam_DCAM",
  "HamamatsuHam_DCAM-OUTPUT TRIGGER KIND[2]": "EXPOSURE",
  "HamamatsuHam_DCAM-OUTPUT TRIGGER DELAY UNITS": "SECONDS",
  "HamamatsuHam_DCAM-OUTPUT TRIGGER KIND[1]": "EXPOSURE",
  "Core-XYStage": "",
  "COM10-Description": "Serial port driver (boost:asio)",
  "HamamatsuHam_DCAM-OUTPUT TRIGGER KIND[0]": "EXPOSURE",
  "HamamatsuHam_DCAM-INTERNAL LINE INTERVAL": "0.0097",
  "Core-AutoShutter": "0",
  "HamamatsuHam_DCAM-TRIGGER ACTIVE": "EDGE",
  "HamamatsuHam_DCAM-OUTPUT TRIGGER PRE HSYNC COUNT": "0",
  "HamamatsuHam_DCAM-CONVERSION FACTOR COEFF": "0.4700",
  "HamamatsuHam_DCAM-OUTPUT TRIGGER POLARITY[2]": "POSITIVE",
  "COM10-DelayBetweenCharsMs": "0.0000",
  "HamamatsuHam_DCAM-CameraName": "C13440-20C",
  "HamamatsuHam_DCAM-OUTPUT TRIGGER POLARITY[1]": "POSITIVE",
  "HamamatsuHam_DCAM-CCDTemperature": "-10.0000",
  "Core-Camera": "HamamatsuHam_DCAM",
  "HamamatsuHam_DCAM-OUTPUT TRIGGER POLARITY[0]": "POSITIVE",
  "HamamatsuHam_DCAM-EXPOSURE TIME UNITS": "MILLISECONDS",
  "HamamatsuHam_DCAM-READOUT DIRECTION": "DIVERGE",
  "COM10-StopBits": "1",
  "HamamatsuHam_DCAM-TransposeCorrection": "0",
  "COM10-DTR": "Disable",
  "HamamatsuHam_DCAM-OUTPUT TRIGGER PERIOD UNITS": "SECONDS",
  "COM10-Verbose": "1",
  "ZeissReflectorTurret-State": "3",
  "HamamatsuHam_DCAM-Trigger": "NORMAL",
  "COM10-AnswerTimeout": "500.0000",
  "HamamatsuHam_DCAM-INTENSITY LUT OUTPUT MIN": "0",
  "ZeissScope-Port": "COM10",
  "COM10-Name": "COM10",
  "HamamatsuHam_DCAM-TransposeXY": "0",
  "HamamatsuHam_DCAM-INTENSITY LUT INPUT MIN": "0",
  "HamamatsuHam_DCAM-Binning": "1x1",
  "HamamatsuHam_DCAM-TRIGGER DELAY": "0.0000",
  "Core-TimeoutMs": "5000",
  "ZeissReflectorTurret-Label": "4- ",
  "HamamatsuHam_DCAM-TRIGGER GLOBAL EXPOSURE": "GLOBAL RESET",
  "ZeissSidePort-State": "1",
  "HamamatsuHam_DCAM-EXTRACTION MODE": "OFF",
  "HamamatsuHam_DCAM-Description": "Hamamatsu device adapter 2.0.6.63",
  "COM10-Parity": "None",
  "HamamatsuHam_DCAM-MINIMUM ACQUISITION TIMEOUT": "60000",
  "COM10-BaudRate": "57600",
  "Core-AutoFocus": "",
  "HamamatsuHam_DCAM-CONVERSION FACTOR OFFSET": "100.0000",
  "HamamatsuHam_DCAM-VIEW MODE": "FULL CHIP",
  "HamamatsuHam_DCAM-TRIGGER TIMES": "1",
  "HamamatsuHam_DCAM-INTERNAL LINE SPEED": "0.6671",
  "ZeissSidePort-Label": "left",
  "Core-Galvo": "",
  "COM10-DataBits": "8",
  "HamamatsuHam_DCAM-PixelType": "16bit",
  "Core-Initialize": "1",
  "HamamatsuHam_DCAM-INTERNAL LINE INTERVAL UNITS": "MILLISECONDS",
  "HamamatsuHam_DCAM-HOT PIXEL CORRECT LEVEL": "STANDARD",
  "ZeissScope-Microscope Version": "Application version: ",
  "HamamatsuHam_DCAM-Camera Version": "4.31.B",
  "Core-Shutter": "",
  "ScopeDataKeys": [
    "HamamatsuHam_DCAM-OUTPUT TRIGGER PERIOD[2]",
    "HamamatsuHam_DCAM-OUTPUT TRIGGER PERIOD[1]",
    "ZeissReflectorTurret-Description",
    "ZeissSidePort-Name",
    "HamamatsuHam_DCAM-CameraID",
    "HamamatsuHam_DCAM-OUTPUT TRIGGER BASE SENSOR[2]",
    "HamamatsuHam_DCAM-OUTPUT TRIGGER PERIOD[0]",
    "HamamatsuHam_DCAM-TransposeMirrorX",
    "ZeissScope-Name",
    "HamamatsuHam_DCAM-ScanMode",
    "HamamatsuHam_DCAM-ReadoutTime",
    "HamamatsuHam_DCAM-MASTER PULSE BURST TIMES",
    "HamamatsuHam_DCAM-OUTPUT TRIGGER BASE SENSOR[1]",
    "HamamatsuHam_DCAM-TransposeMirrorY",
    "HamamatsuHam_DCAM-EXPOSURE FULL RANGE",
    "HamamatsuHam_DCAM-OUTPUT TRIGGER BASE SENSOR[0]",
    "HamamatsuHam_DCAM-VIEW CONTROL",
    "ZeissScope-Description",
    "Core-ImageProcessor",
    "ZeissSidePort-Description",
    "HamamatsuHam_DCAM-TRIGGER SOURCE",
    "HamamatsuHam_DCAM-OUTPUT TRIGGER SOURCE[2]",
    "HamamatsuHam_DCAM-MASTER PULSE TRIGGER SOURCE",
    "Core-SLM",
    "ZeissReflectorTurret-Name",
    "COM10-Fast USB to Serial",
    "HamamatsuHam_DCAM-TriggerPolarity",
    "HamamatsuHam_DCAM-MASTER PULSE MODE",
    "HamamatsuHam_DCAM-DEFECT CORRECT MODE",
    "HamamatsuHam_DCAM-OUTPUT TRIGGER SOURCE[1]",
    "HamamatsuHam_DCAM-SENSOR MODE",
    "ZeissScope-DefiniteFocusVersion",
    "HamamatsuHam_DCAM-ENHANCED VISUALIZATION MODE",
    "COM10-Handshaking",
    "HamamatsuHam_DCAM-INTENSITY LUT ENABLE",
    "HamamatsuHam_DCAM-Camera Bus",
    "HamamatsuHam_DCAM-Bits per Channel",
    "HamamatsuHam_DCAM-MASTER PULSE INTERVAL",
    "HamamatsuHam_DCAM-OUTPUT TRIGGER DELAY[2]",
    "HamamatsuHam_DCAM-OUTPUT TRIGGER SOURCE[0]",
    "HamamatsuHam_DCAM-OUTPUT TRIGGER DELAY[1]",
    "HamamatsuHam_DCAM-INTENSITY LUT OUTPUT MAX",
    "HamamatsuHam_DCAM-Exposure",
    "HamamatsuHam_DCAM-OUTPUT TRIGGER DELAY[0]",
    "Core-Focus",
    "Core-ChannelGroup",
    "HamamatsuHam_DCAM-INTENSITY LUT INPUT MAX",
    "HamamatsuHam_DCAM-INTERNAL LINE SPEED UNITS",
    "ZeissScope-AnswerTimeOut",
    "HamamatsuHam_DCAM-Name",
    "HamamatsuHam_DCAM-OUTPUT TRIGGER KIND[2]",
    "HamamatsuHam_DCAM-OUTPUT TRIGGER DELAY UNITS",
    "HamamatsuHam_DCAM-OUTPUT TRIGGER KIND[1]",
    "Core-XYStage",
    "COM10-Description",
    "HamamatsuHam_DCAM-OUTPUT TRIGGER KIND[0]",
    "HamamatsuHam_DCAM-INTERNAL LINE INTERVAL",
    "Core-AutoShutter",
    "HamamatsuHam_DCAM-TRIGGER ACTIVE",
    "HamamatsuHam_DCAM-OUTPUT TRIGGER PRE HSYNC COUNT",
    "HamamatsuHam_DCAM-CONVERSION FACTOR COEFF",
    "HamamatsuHam_DCAM-OUTPUT TRIGGER POLARITY[2]",
    "COM10-DelayBetweenCharsMs",
    "HamamatsuHam_DCAM-CameraName",
    "HamamatsuHam_DCAM-OUTPUT TRIGGER POLARITY[1]",
    "HamamatsuHam_DCAM-CCDTemperature",
    "Core-Camera",
    "HamamatsuHam_DCAM-OUTPUT TRIGGER POLARITY[0]",
    "HamamatsuHam_DCAM-EXPOSURE TIME UNITS",
    "HamamatsuHam_DCAM-READOUT DIRECTION",
    "COM10-StopBits",
    "HamamatsuHam_DCAM-TransposeCorrection",
    "COM10-DTR",
    "HamamatsuHam_DCAM-OUTPUT TRIGGER PERIOD UNITS",
    "COM10-Verbose",
    "ZeissReflectorTurret-State",
    "HamamatsuHam_DCAM-Trigger",
    "COM10-AnswerTimeout",
    "HamamatsuHam_DCAM-INTENSITY LUT OUTPUT MIN",
    "ZeissScope-Port",
    "COM10-Name",
    "HamamatsuHam_DCAM-TransposeXY",
    "HamamatsuHam_DCAM-INTENSITY LUT INPUT MIN",
    "HamamatsuHam_DCAM-Binning",
    "HamamatsuHam_DCAM-TRIGGER DELAY",
    "Core-TimeoutMs",
    "ZeissReflectorTurret-Label",
    "HamamatsuHam_DCAM-TRIGGER GLOBAL EXPOSURE",
    "ZeissSidePort-State",
    "HamamatsuHam_DCAM-EXTRACTION MODE",
    "HamamatsuHam_DCAM-Description",
    "COM10-Parity",
    "HamamatsuHam_DCAM-MINIMUM ACQUISITION TIMEOUT",
    "COM10-BaudRate",
    "Core-AutoFocus",
    "HamamatsuHam_DCAM-CONVERSION FACTOR OFFSET",
    "HamamatsuHam_DCAM-VIEW MODE",
    "HamamatsuHam_DCAM-TRIGGER TIMES",
    "HamamatsuHam_DCAM-INTERNAL LINE SPEED",
    "ZeissSidePort-Label",
    "Core-Galvo",
    "COM10-DataBits",
    "HamamatsuHam_DCAM-PixelType",
    "Core-Initialize",
    "HamamatsuHam_DCAM-INTERNAL LINE INTERVAL UNITS",
    "HamamatsuHam_DCAM-HOT PIXEL CORRECT LEVEL",
    "ZeissScope-Microscope Version",
    "HamamatsuHam_DCAM-Camera Version",
    "Core-Shutter"
  ],
  "UserData": {
    "Electron_Coeff": {
      "type": "STRING",
      "scalar": "0.470000"
    },
    "Electron_Offset": {
      "type": "STRING",
      "scalar": "100.000000"
    },
    "HamamatsuImageNr": {
      "type": "STRING",
      "scalar": "19"
    },
    "TimeReceivedByCore": {
      "type": "STRING",
      "scalar": "2023-07-28 15:06:18.247768"
    }
  },
  "FileName": "Default/img_channel000_position000_time000000019_z000.tif"
},
"Coords-Default/img_channel000_position000_time000000020_z000.tif": {
  "Frame": 20,
  "FrameIndex": 20,
  "PositionIndex": 0,
  "Slice": 0,
  "SliceIndex": 0,
  "ChannelIndex": 0
},
"Metadata-Default/img_channel000_position000_time000000020_z000.tif": {
  "Width": 1584,
  "Height": 1584,
  "PixelType": "GRAY16",
  "Frame": 20,
  "FrameIndex": 20,
  "PositionIndex": 0,
  "Slice": 0,
  "SliceIndex": 0,
  "ChannelIndex": 0,
  "UUID": "951256aa-6c42-4c59-8486-76782fa6d2b5",
  "Camera": "HamamatsuHam_DCAM",
  "Binning": 1,
  "ROI": "256-240-1584-1584",
  "BitDepth": 16,
  "Exposure-ms": 100.01612030075188,
  "ElapsedTime-ms": 6919.0,
  "ImageNumber": 20,
  "ReceivedTime": "2023-07-28 15:06:18.359 +0200",
  "PixelSizeUm": 0.064484127,
  "PixelSizeAffine": "0.064484127;0.0;0.0;0.0;0.064484127;0.0",
  "PositionName": "Default",
  "HamamatsuHam_DCAM-OUTPUT TRIGGER PERIOD[2]": "0.0001",
  "HamamatsuHam_DCAM-OUTPUT TRIGGER PERIOD[1]": "0.0001",
  "ZeissReflectorTurret-Description": "Reflector Turret",
  "ZeissSidePort-Name": "ZeissSidePort",
  "HamamatsuHam_DCAM-CameraID": "S/N: 304183",
  "HamamatsuHam_DCAM-OUTPUT TRIGGER BASE SENSOR[2]": "ALL VIEWS",
  "HamamatsuHam_DCAM-OUTPUT TRIGGER PERIOD[0]": "0.0001",
  "HamamatsuHam_DCAM-TransposeMirrorX": "0",
  "ZeissScope-Name": "ZeissScope",
  "HamamatsuHam_DCAM-ScanMode": "2",
  "HamamatsuHam_DCAM-ReadoutTime": "0.0078",
  "HamamatsuHam_DCAM-MASTER PULSE BURST TIMES": "1",
  "HamamatsuHam_DCAM-OUTPUT TRIGGER BASE SENSOR[1]": "ALL VIEWS",
  "HamamatsuHam_DCAM-TransposeMirrorY": "0",
  "HamamatsuHam_DCAM-EXPOSURE FULL RANGE": "DISABLE",
  "HamamatsuHam_DCAM-OUTPUT TRIGGER BASE SENSOR[0]": "ALL VIEWS",
  "HamamatsuHam_DCAM-VIEW CONTROL": "FULL CHIP",
  "ZeissScope-Description": "Zeiss microscope CAN bus adapter",
  "Core-ImageProcessor": "",
  "ZeissSidePort-Description": "Side Port",
  "HamamatsuHam_DCAM-TRIGGER SOURCE": "EXTERNAL",
  "HamamatsuHam_DCAM-OUTPUT TRIGGER SOURCE[2]": "VSYNC",
  "HamamatsuHam_DCAM-MASTER PULSE TRIGGER SOURCE": "EXTERNAL",
  "Core-SLM": "",
  "ZeissReflectorTurret-Name": "ZeissReflectorTurret",
  "COM10-Fast USB to Serial": "Disable",
  "HamamatsuHam_DCAM-TriggerPolarity": "NEGATIVE",
  "HamamatsuHam_DCAM-MASTER PULSE MODE": "CONTINUOUS",
  "HamamatsuHam_DCAM-DEFECT CORRECT MODE": "ON",
  "HamamatsuHam_DCAM-OUTPUT TRIGGER SOURCE[1]": "VSYNC",
  "HamamatsuHam_DCAM-SENSOR MODE": "AREA",
  "ZeissScope-DefiniteFocusVersion": "1",
  "HamamatsuHam_DCAM-ENHANCED VISUALIZATION MODE": "DISABLE",
  "COM10-Handshaking": "Off",
  "HamamatsuHam_DCAM-INTENSITY LUT ENABLE": "DISABLE",
  "HamamatsuHam_DCAM-Camera Bus": "AS-FBD-1XCLD-2PE4L",
  "HamamatsuHam_DCAM-Bits per Channel": "16",
  "HamamatsuHam_DCAM-MASTER PULSE INTERVAL": "0.1000",
  "HamamatsuHam_DCAM-OUTPUT TRIGGER DELAY[2]": "0.0000",
  "HamamatsuHam_DCAM-OUTPUT TRIGGER SOURCE[0]": "VSYNC",
  "HamamatsuHam_DCAM-OUTPUT TRIGGER DELAY[1]": "0.0000",
  "HamamatsuHam_DCAM-INTENSITY LUT OUTPUT MAX": "255",
  "HamamatsuHam_DCAM-Exposure": "100.02",
  "HamamatsuHam_DCAM-OUTPUT TRIGGER DELAY[0]": "0.0000",
  "Core-Focus": "",
  "Core-ChannelGroup": "",
  "HamamatsuHam_DCAM-INTENSITY LUT INPUT MAX": "65535",
  "HamamatsuHam_DCAM-INTERNAL LINE SPEED UNITS": "METERS PER SECOND",
  "ZeissScope-AnswerTimeOut": "500.0000",
  "HamamatsuHam_DCAM-Name": "HamamatsuHam_DCAM",
  "HamamatsuHam_DCAM-OUTPUT TRIGGER KIND[2]": "EXPOSURE",
  "HamamatsuHam_DCAM-OUTPUT TRIGGER DELAY UNITS": "SECONDS",
  "HamamatsuHam_DCAM-OUTPUT TRIGGER KIND[1]": "EXPOSURE",
  "Core-XYStage": "",
  "COM10-Description": "Serial port driver (boost:asio)",
  "HamamatsuHam_DCAM-OUTPUT TRIGGER KIND[0]": "EXPOSURE",
  "HamamatsuHam_DCAM-INTERNAL LINE INTERVAL": "0.0097",
  "Core-AutoShutter": "0",
  "HamamatsuHam_DCAM-TRIGGER ACTIVE": "EDGE",
  "HamamatsuHam_DCAM-OUTPUT TRIGGER PRE HSYNC COUNT": "0",
  "HamamatsuHam_DCAM-CONVERSION FACTOR COEFF": "0.4700",
  "HamamatsuHam_DCAM-OUTPUT TRIGGER POLARITY[2]": "POSITIVE",
  "COM10-DelayBetweenCharsMs": "0.0000",
  "HamamatsuHam_DCAM-CameraName": "C13440-20C",
  "HamamatsuHam_DCAM-OUTPUT TRIGGER POLARITY[1]": "POSITIVE",
  "HamamatsuHam_DCAM-CCDTemperature": "-10.0000",
  "Core-Camera": "HamamatsuHam_DCAM",
  "HamamatsuHam_DCAM-OUTPUT TRIGGER POLARITY[0]": "POSITIVE",
  "HamamatsuHam_DCAM-EXPOSURE TIME UNITS": "MILLISECONDS",
  "HamamatsuHam_DCAM-READOUT DIRECTION": "DIVERGE",
  "COM10-StopBits": "1",
  "HamamatsuHam_DCAM-TransposeCorrection": "0",
  "COM10-DTR": "Disable",
  "HamamatsuHam_DCAM-OUTPUT TRIGGER PERIOD UNITS": "SECONDS",
  "COM10-Verbose": "1",
  "ZeissReflectorTurret-State": "3",
  "HamamatsuHam_DCAM-Trigger": "NORMAL",
  "COM10-AnswerTimeout": "500.0000",
  "HamamatsuHam_DCAM-INTENSITY LUT OUTPUT MIN": "0",
  "ZeissScope-Port": "COM10",
  "COM10-Name": "COM10",
  "HamamatsuHam_DCAM-TransposeXY": "0",
  "HamamatsuHam_DCAM-INTENSITY LUT INPUT MIN": "0",
  "HamamatsuHam_DCAM-Binning": "1x1",
  "HamamatsuHam_DCAM-TRIGGER DELAY": "0.0000",
  "Core-TimeoutMs": "5000",
  "ZeissReflectorTurret-Label": "4- ",
  "HamamatsuHam_DCAM-TRIGGER GLOBAL EXPOSURE": "GLOBAL RESET",
  "ZeissSidePort-State": "1",
  "HamamatsuHam_DCAM-EXTRACTION MODE": "OFF",
  "HamamatsuHam_DCAM-Description": "Hamamatsu device adapter 2.0.6.63",
  "COM10-Parity": "None",
  "HamamatsuHam_DCAM-MINIMUM ACQUISITION TIMEOUT": "60000",
  "COM10-BaudRate": "57600",
  "Core-AutoFocus": "",
  "HamamatsuHam_DCAM-CONVERSION FACTOR OFFSET": "100.0000",
  "HamamatsuHam_DCAM-VIEW MODE": "FULL CHIP",
  "HamamatsuHam_DCAM-TRIGGER TIMES": "1",
  "HamamatsuHam_DCAM-INTERNAL LINE SPEED": "0.6671",
  "ZeissSidePort-Label": "left",
  "Core-Galvo": "",
  "COM10-DataBits": "8",
  "HamamatsuHam_DCAM-PixelType": "16bit",
  "Core-Initialize": "1",
  "HamamatsuHam_DCAM-INTERNAL LINE INTERVAL UNITS": "MILLISECONDS",
  "HamamatsuHam_DCAM-HOT PIXEL CORRECT LEVEL": "STANDARD",
  "ZeissScope-Microscope Version": "Application version: ",
  "HamamatsuHam_DCAM-Camera Version": "4.31.B",
  "Core-Shutter": "",
  "ScopeDataKeys": [
    "HamamatsuHam_DCAM-OUTPUT TRIGGER PERIOD[2]",
    "HamamatsuHam_DCAM-OUTPUT TRIGGER PERIOD[1]",
    "ZeissReflectorTurret-Description",
    "ZeissSidePort-Name",
    "HamamatsuHam_DCAM-CameraID",
    "HamamatsuHam_DCAM-OUTPUT TRIGGER BASE SENSOR[2]",
    "HamamatsuHam_DCAM-OUTPUT TRIGGER PERIOD[0]",
    "HamamatsuHam_DCAM-TransposeMirrorX",
    "ZeissScope-Name",
    "HamamatsuHam_DCAM-ScanMode",
    "HamamatsuHam_DCAM-ReadoutTime",
    "HamamatsuHam_DCAM-MASTER PULSE BURST TIMES",
    "HamamatsuHam_DCAM-OUTPUT TRIGGER BASE SENSOR[1]",
    "HamamatsuHam_DCAM-TransposeMirrorY",
    "HamamatsuHam_DCAM-EXPOSURE FULL RANGE",
    "HamamatsuHam_DCAM-OUTPUT TRIGGER BASE SENSOR[0]",
    "HamamatsuHam_DCAM-VIEW CONTROL",
    "ZeissScope-Description",
    "Core-ImageProcessor",
    "ZeissSidePort-Description",
    "HamamatsuHam_DCAM-TRIGGER SOURCE",
    "HamamatsuHam_DCAM-OUTPUT TRIGGER SOURCE[2]",
    "HamamatsuHam_DCAM-MASTER PULSE TRIGGER SOURCE",
    "Core-SLM",
    "ZeissReflectorTurret-Name",
    "COM10-Fast USB to Serial",
    "HamamatsuHam_DCAM-TriggerPolarity",
    "HamamatsuHam_DCAM-MASTER PULSE MODE",
    "HamamatsuHam_DCAM-DEFECT CORRECT MODE",
    "HamamatsuHam_DCAM-OUTPUT TRIGGER SOURCE[1]",
    "HamamatsuHam_DCAM-SENSOR MODE",
    "ZeissScope-DefiniteFocusVersion",
    "HamamatsuHam_DCAM-ENHANCED VISUALIZATION MODE",
    "COM10-Handshaking",
    "HamamatsuHam_DCAM-INTENSITY LUT ENABLE",
    "HamamatsuHam_DCAM-Camera Bus",
    "HamamatsuHam_DCAM-Bits per Channel",
    "HamamatsuHam_DCAM-MASTER PULSE INTERVAL",
    "HamamatsuHam_DCAM-OUTPUT TRIGGER DELAY[2]",
    "HamamatsuHam_DCAM-OUTPUT TRIGGER SOURCE[0]",
    "HamamatsuHam_DCAM-OUTPUT TRIGGER DELAY[1]",
    "HamamatsuHam_DCAM-INTENSITY LUT OUTPUT MAX",
    "HamamatsuHam_DCAM-Exposure",
    "HamamatsuHam_DCAM-OUTPUT TRIGGER DELAY[0]",
    "Core-Focus",
    "Core-ChannelGroup",
    "HamamatsuHam_DCAM-INTENSITY LUT INPUT MAX",
    "HamamatsuHam_DCAM-INTERNAL LINE SPEED UNITS",
    "ZeissScope-AnswerTimeOut",
    "HamamatsuHam_DCAM-Name",
    "HamamatsuHam_DCAM-OUTPUT TRIGGER KIND[2]",
    "HamamatsuHam_DCAM-OUTPUT TRIGGER DELAY UNITS",
    "HamamatsuHam_DCAM-OUTPUT TRIGGER KIND[1]",
    "Core-XYStage",
    "COM10-Description",
    "HamamatsuHam_DCAM-OUTPUT TRIGGER KIND[0]",
    "HamamatsuHam_DCAM-INTERNAL LINE INTERVAL",
    "Core-AutoShutter",
    "HamamatsuHam_DCAM-TRIGGER ACTIVE",
    "HamamatsuHam_DCAM-OUTPUT TRIGGER PRE HSYNC COUNT",
    "HamamatsuHam_DCAM-CONVERSION FACTOR COEFF",
    "HamamatsuHam_DCAM-OUTPUT TRIGGER POLARITY[2]",
    "COM10-DelayBetweenCharsMs",
    "HamamatsuHam_DCAM-CameraName",
    "HamamatsuHam_DCAM-OUTPUT TRIGGER POLARITY[1]",
    "HamamatsuHam_DCAM-CCDTemperature",
    "Core-Camera",
    "HamamatsuHam_DCAM-OUTPUT TRIGGER POLARITY[0]",
    "HamamatsuHam_DCAM-EXPOSURE TIME UNITS",
    "HamamatsuHam_DCAM-READOUT DIRECTION",
    "COM10-StopBits",
    "HamamatsuHam_DCAM-TransposeCorrection",
    "COM10-DTR",
    "HamamatsuHam_DCAM-OUTPUT TRIGGER PERIOD UNITS",
    "COM10-Verbose",
    "ZeissReflectorTurret-State",
    "HamamatsuHam_DCAM-Trigger",
    "COM10-AnswerTimeout",
    "HamamatsuHam_DCAM-INTENSITY LUT OUTPUT MIN",
    "ZeissScope-Port",
    "COM10-Name",
    "HamamatsuHam_DCAM-TransposeXY",
    "HamamatsuHam_DCAM-INTENSITY LUT INPUT MIN",
    "HamamatsuHam_DCAM-Binning",
    "HamamatsuHam_DCAM-TRIGGER DELAY",
    "Core-TimeoutMs",
    "ZeissReflectorTurret-Label",
    "HamamatsuHam_DCAM-TRIGGER GLOBAL EXPOSURE",
    "ZeissSidePort-State",
    "HamamatsuHam_DCAM-EXTRACTION MODE",
    "HamamatsuHam_DCAM-Description",
    "COM10-Parity",
    "HamamatsuHam_DCAM-MINIMUM ACQUISITION TIMEOUT",
    "COM10-BaudRate",
    "Core-AutoFocus",
    "HamamatsuHam_DCAM-CONVERSION FACTOR OFFSET",
    "HamamatsuHam_DCAM-VIEW MODE",
    "HamamatsuHam_DCAM-TRIGGER TIMES",
    "HamamatsuHam_DCAM-INTERNAL LINE SPEED",
    "ZeissSidePort-Label",
    "Core-Galvo",
    "COM10-DataBits",
    "HamamatsuHam_DCAM-PixelType",
    "Core-Initialize",
    "HamamatsuHam_DCAM-INTERNAL LINE INTERVAL UNITS",
    "HamamatsuHam_DCAM-HOT PIXEL CORRECT LEVEL",
    "ZeissScope-Microscope Version",
    "HamamatsuHam_DCAM-Camera Version",
    "Core-Shutter"
  ],
  "UserData": {
    "Electron_Coeff": {
      "type": "STRING",
      "scalar": "0.470000"
    },
    "Electron_Offset": {
      "type": "STRING",
      "scalar": "100.000000"
    },
    "HamamatsuImageNr": {
      "type": "STRING",
      "scalar": "20"
    },
    "TimeReceivedByCore": {
      "type": "STRING",
      "scalar": "2023-07-28 15:06:18.356567"
    }
  },
  "FileName": "Default/img_channel000_position000_time000000020_z000.tif"
},
"Coords-Default/img_channel000_position000_time000000021_z000.tif": {
  "Frame": 21,
  "FrameIndex": 21,
  "PositionIndex": 0,
  "Slice": 0,
  "SliceIndex": 0,
  "ChannelIndex": 0
},
"Metadata-Default/img_channel000_position000_time000000021_z000.tif": {
  "Width": 1584,
  "Height": 1584,
  "PixelType": "GRAY16",
  "Frame": 21,
  "FrameIndex": 21,
  "PositionIndex": 0,
  "Slice": 0,
  "SliceIndex": 0,
  "ChannelIndex": 0,
  "UUID": "c747f6b1-4b94-43c1-bfff-4738d138639e",
  "Camera": "HamamatsuHam_DCAM",
  "Binning": 1,
  "ROI": "256-240-1584-1584",
  "BitDepth": 16,
  "Exposure-ms": 100.01612030075188,
  "ElapsedTime-ms": 7028.0,
  "ImageNumber": 21,
  "ReceivedTime": "2023-07-28 15:06:18.473 +0200",
  "PixelSizeUm": 0.064484127,
  "PixelSizeAffine": "0.064484127;0.0;0.0;0.0;0.064484127;0.0",
  "PositionName": "Default",
  "HamamatsuHam_DCAM-OUTPUT TRIGGER PERIOD[2]": "0.0001",
  "HamamatsuHam_DCAM-OUTPUT TRIGGER PERIOD[1]": "0.0001",
  "ZeissReflectorTurret-Description": "Reflector Turret",
  "ZeissSidePort-Name": "ZeissSidePort",
  "HamamatsuHam_DCAM-CameraID": "S/N: 304183",
  "HamamatsuHam_DCAM-OUTPUT TRIGGER BASE SENSOR[2]": "ALL VIEWS",
  "HamamatsuHam_DCAM-OUTPUT TRIGGER PERIOD[0]": "0.0001",
  "HamamatsuHam_DCAM-TransposeMirrorX": "0",
  "ZeissScope-Name": "ZeissScope",
  "HamamatsuHam_DCAM-ScanMode": "2",
  "HamamatsuHam_DCAM-ReadoutTime": "0.0078",
  "HamamatsuHam_DCAM-MASTER PULSE BURST TIMES": "1",
  "HamamatsuHam_DCAM-OUTPUT TRIGGER BASE SENSOR[1]": "ALL VIEWS",
  "HamamatsuHam_DCAM-TransposeMirrorY": "0",
  "HamamatsuHam_DCAM-EXPOSURE FULL RANGE": "DISABLE",
  "HamamatsuHam_DCAM-OUTPUT TRIGGER BASE SENSOR[0]": "ALL VIEWS",
  "HamamatsuHam_DCAM-VIEW CONTROL": "FULL CHIP",
  "ZeissScope-Description": "Zeiss microscope CAN bus adapter",
  "Core-ImageProcessor": "",
  "ZeissSidePort-Description": "Side Port",
  "HamamatsuHam_DCAM-TRIGGER SOURCE": "EXTERNAL",
  "HamamatsuHam_DCAM-OUTPUT TRIGGER SOURCE[2]": "VSYNC",
  "HamamatsuHam_DCAM-MASTER PULSE TRIGGER SOURCE": "EXTERNAL",
  "Core-SLM": "",
  "ZeissReflectorTurret-Name": "ZeissReflectorTurret",
  "COM10-Fast USB to Serial": "Disable",
  "HamamatsuHam_DCAM-TriggerPolarity": "NEGATIVE",
  "HamamatsuHam_DCAM-MASTER PULSE MODE": "CONTINUOUS",
  "HamamatsuHam_DCAM-DEFECT CORRECT MODE": "ON",
  "HamamatsuHam_DCAM-OUTPUT TRIGGER SOURCE[1]": "VSYNC",
  "HamamatsuHam_DCAM-SENSOR MODE": "AREA",
  "ZeissScope-DefiniteFocusVersion": "1",
  "HamamatsuHam_DCAM-ENHANCED VISUALIZATION MODE": "DISABLE",
  "COM10-Handshaking": "Off",
  "HamamatsuHam_DCAM-INTENSITY LUT ENABLE": "DISABLE",
  "HamamatsuHam_DCAM-Camera Bus": "AS-FBD-1XCLD-2PE4L",
  "HamamatsuHam_DCAM-Bits per Channel": "16",
  "HamamatsuHam_DCAM-MASTER PULSE INTERVAL": "0.1000",
  "HamamatsuHam_DCAM-OUTPUT TRIGGER DELAY[2]": "0.0000",
  "HamamatsuHam_DCAM-OUTPUT TRIGGER SOURCE[0]": "VSYNC",
  "HamamatsuHam_DCAM-OUTPUT TRIGGER DELAY[1]": "0.0000",
  "HamamatsuHam_DCAM-INTENSITY LUT OUTPUT MAX": "255",
  "HamamatsuHam_DCAM-Exposure": "100.02",
  "HamamatsuHam_DCAM-OUTPUT TRIGGER DELAY[0]": "0.0000",
  "Core-Focus": "",
  "Core-ChannelGroup": "",
  "HamamatsuHam_DCAM-INTENSITY LUT INPUT MAX": "65535",
  "HamamatsuHam_DCAM-INTERNAL LINE SPEED UNITS": "METERS PER SECOND",
  "ZeissScope-AnswerTimeOut": "500.0000",
  "HamamatsuHam_DCAM-Name": "HamamatsuHam_DCAM",
  "HamamatsuHam_DCAM-OUTPUT TRIGGER KIND[2]": "EXPOSURE",
  "HamamatsuHam_DCAM-OUTPUT TRIGGER DELAY UNITS": "SECONDS",
  "HamamatsuHam_DCAM-OUTPUT TRIGGER KIND[1]": "EXPOSURE",
  "Core-XYStage": "",
  "COM10-Description": "Serial port driver (boost:asio)",
  "HamamatsuHam_DCAM-OUTPUT TRIGGER KIND[0]": "EXPOSURE",
  "HamamatsuHam_DCAM-INTERNAL LINE INTERVAL": "0.0097",
  "Core-AutoShutter": "0",
  "HamamatsuHam_DCAM-TRIGGER ACTIVE": "EDGE",
  "HamamatsuHam_DCAM-OUTPUT TRIGGER PRE HSYNC COUNT": "0",
  "HamamatsuHam_DCAM-CONVERSION FACTOR COEFF": "0.4700",
  "HamamatsuHam_DCAM-OUTPUT TRIGGER POLARITY[2]": "POSITIVE",
  "COM10-DelayBetweenCharsMs": "0.0000",
  "HamamatsuHam_DCAM-CameraName": "C13440-20C",
  "HamamatsuHam_DCAM-OUTPUT TRIGGER POLARITY[1]": "POSITIVE",
  "HamamatsuHam_DCAM-CCDTemperature": "-10.0000",
  "Core-Camera": "HamamatsuHam_DCAM",
  "HamamatsuHam_DCAM-OUTPUT TRIGGER POLARITY[0]": "POSITIVE",
  "HamamatsuHam_DCAM-EXPOSURE TIME UNITS": "MILLISECONDS",
  "HamamatsuHam_DCAM-READOUT DIRECTION": "DIVERGE",
  "COM10-StopBits": "1",
  "HamamatsuHam_DCAM-TransposeCorrection": "0",
  "COM10-DTR": "Disable",
  "HamamatsuHam_DCAM-OUTPUT TRIGGER PERIOD UNITS": "SECONDS",
  "COM10-Verbose": "1",
  "ZeissReflectorTurret-State": "3",
  "HamamatsuHam_DCAM-Trigger": "NORMAL",
  "COM10-AnswerTimeout": "500.0000",
  "HamamatsuHam_DCAM-INTENSITY LUT OUTPUT MIN": "0",
  "ZeissScope-Port": "COM10",
  "COM10-Name": "COM10",
  "HamamatsuHam_DCAM-TransposeXY": "0",
  "HamamatsuHam_DCAM-INTENSITY LUT INPUT MIN": "0",
  "HamamatsuHam_DCAM-Binning": "1x1",
  "HamamatsuHam_DCAM-TRIGGER DELAY": "0.0000",
  "Core-TimeoutMs": "5000",
  "ZeissReflectorTurret-Label": "4- ",
  "HamamatsuHam_DCAM-TRIGGER GLOBAL EXPOSURE": "GLOBAL RESET",
  "ZeissSidePort-State": "1",
  "HamamatsuHam_DCAM-EXTRACTION MODE": "OFF",
  "HamamatsuHam_DCAM-Description": "Hamamatsu device adapter 2.0.6.63",
  "COM10-Parity": "None",
  "HamamatsuHam_DCAM-MINIMUM ACQUISITION TIMEOUT": "60000",
  "COM10-BaudRate": "57600",
  "Core-AutoFocus": "",
  "HamamatsuHam_DCAM-CONVERSION FACTOR OFFSET": "100.0000",
  "HamamatsuHam_DCAM-VIEW MODE": "FULL CHIP",
  "HamamatsuHam_DCAM-TRIGGER TIMES": "1",
  "HamamatsuHam_DCAM-INTERNAL LINE SPEED": "0.6671",
  "ZeissSidePort-Label": "left",
  "Core-Galvo": "",
  "COM10-DataBits": "8",
  "HamamatsuHam_DCAM-PixelType": "16bit",
  "Core-Initialize": "1",
  "HamamatsuHam_DCAM-INTERNAL LINE INTERVAL UNITS": "MILLISECONDS",
  "HamamatsuHam_DCAM-HOT PIXEL CORRECT LEVEL": "STANDARD",
  "ZeissScope-Microscope Version": "Application version: ",
  "HamamatsuHam_DCAM-Camera Version": "4.31.B",
  "Core-Shutter": "",
  "ScopeDataKeys": [
    "HamamatsuHam_DCAM-OUTPUT TRIGGER PERIOD[2]",
    "HamamatsuHam_DCAM-OUTPUT TRIGGER PERIOD[1]",
    "ZeissReflectorTurret-Description",
    "ZeissSidePort-Name",
    "HamamatsuHam_DCAM-CameraID",
    "HamamatsuHam_DCAM-OUTPUT TRIGGER BASE SENSOR[2]",
    "HamamatsuHam_DCAM-OUTPUT TRIGGER PERIOD[0]",
    "HamamatsuHam_DCAM-TransposeMirrorX",
    "ZeissScope-Name",
    "HamamatsuHam_DCAM-ScanMode",
    "HamamatsuHam_DCAM-ReadoutTime",
    "HamamatsuHam_DCAM-MASTER PULSE BURST TIMES",
    "HamamatsuHam_DCAM-OUTPUT TRIGGER BASE SENSOR[1]",
    "HamamatsuHam_DCAM-TransposeMirrorY",
    "HamamatsuHam_DCAM-EXPOSURE FULL RANGE",
    "HamamatsuHam_DCAM-OUTPUT TRIGGER BASE SENSOR[0]",
    "HamamatsuHam_DCAM-VIEW CONTROL",
    "ZeissScope-Description",
    "Core-ImageProcessor",
    "ZeissSidePort-Description",
    "HamamatsuHam_DCAM-TRIGGER SOURCE",
    "HamamatsuHam_DCAM-OUTPUT TRIGGER SOURCE[2]",
    "HamamatsuHam_DCAM-MASTER PULSE TRIGGER SOURCE",
    "Core-SLM",
    "ZeissReflectorTurret-Name",
    "COM10-Fast USB to Serial",
    "HamamatsuHam_DCAM-TriggerPolarity",
    "HamamatsuHam_DCAM-MASTER PULSE MODE",
    "HamamatsuHam_DCAM-DEFECT CORRECT MODE",
    "HamamatsuHam_DCAM-OUTPUT TRIGGER SOURCE[1]",
    "HamamatsuHam_DCAM-SENSOR MODE",
    "ZeissScope-DefiniteFocusVersion",
    "HamamatsuHam_DCAM-ENHANCED VISUALIZATION MODE",
    "COM10-Handshaking",
    "HamamatsuHam_DCAM-INTENSITY LUT ENABLE",
    "HamamatsuHam_DCAM-Camera Bus",
    "HamamatsuHam_DCAM-Bits per Channel",
    "HamamatsuHam_DCAM-MASTER PULSE INTERVAL",
    "HamamatsuHam_DCAM-OUTPUT TRIGGER DELAY[2]",
    "HamamatsuHam_DCAM-OUTPUT TRIGGER SOURCE[0]",
    "HamamatsuHam_DCAM-OUTPUT TRIGGER DELAY[1]",
    "HamamatsuHam_DCAM-INTENSITY LUT OUTPUT MAX",
    "HamamatsuHam_DCAM-Exposure",
    "HamamatsuHam_DCAM-OUTPUT TRIGGER DELAY[0]",
    "Core-Focus",
    "Core-ChannelGroup",
    "HamamatsuHam_DCAM-INTENSITY LUT INPUT MAX",
    "HamamatsuHam_DCAM-INTERNAL LINE SPEED UNITS",
    "ZeissScope-AnswerTimeOut",
    "HamamatsuHam_DCAM-Name",
    "HamamatsuHam_DCAM-OUTPUT TRIGGER KIND[2]",
    "HamamatsuHam_DCAM-OUTPUT TRIGGER DELAY UNITS",
    "HamamatsuHam_DCAM-OUTPUT TRIGGER KIND[1]",
    "Core-XYStage",
    "COM10-Description",
    "HamamatsuHam_DCAM-OUTPUT TRIGGER KIND[0]",
    "HamamatsuHam_DCAM-INTERNAL LINE INTERVAL",
    "Core-AutoShutter",
    "HamamatsuHam_DCAM-TRIGGER ACTIVE",
    "HamamatsuHam_DCAM-OUTPUT TRIGGER PRE HSYNC COUNT",
    "HamamatsuHam_DCAM-CONVERSION FACTOR COEFF",
    "HamamatsuHam_DCAM-OUTPUT TRIGGER POLARITY[2]",
    "COM10-DelayBetweenCharsMs",
    "HamamatsuHam_DCAM-CameraName",
    "HamamatsuHam_DCAM-OUTPUT TRIGGER POLARITY[1]",
    "HamamatsuHam_DCAM-CCDTemperature",
    "Core-Camera",
    "HamamatsuHam_DCAM-OUTPUT TRIGGER POLARITY[0]",
    "HamamatsuHam_DCAM-EXPOSURE TIME UNITS",
    "HamamatsuHam_DCAM-READOUT DIRECTION",
    "COM10-StopBits",
    "HamamatsuHam_DCAM-TransposeCorrection",
    "COM10-DTR",
    "HamamatsuHam_DCAM-OUTPUT TRIGGER PERIOD UNITS",
    "COM10-Verbose",
    "ZeissReflectorTurret-State",
    "HamamatsuHam_DCAM-Trigger",
    "COM10-AnswerTimeout",
    "HamamatsuHam_DCAM-INTENSITY LUT OUTPUT MIN",
    "ZeissScope-Port",
    "COM10-Name",
    "HamamatsuHam_DCAM-TransposeXY",
    "HamamatsuHam_DCAM-INTENSITY LUT INPUT MIN",
    "HamamatsuHam_DCAM-Binning",
    "HamamatsuHam_DCAM-TRIGGER DELAY",
    "Core-TimeoutMs",
    "ZeissReflectorTurret-Label",
    "HamamatsuHam_DCAM-TRIGGER GLOBAL EXPOSURE",
    "ZeissSidePort-State",
    "HamamatsuHam_DCAM-EXTRACTION MODE",
    "HamamatsuHam_DCAM-Description",
    "COM10-Parity",
    "HamamatsuHam_DCAM-MINIMUM ACQUISITION TIMEOUT",
    "COM10-BaudRate",
    "Core-AutoFocus",
    "HamamatsuHam_DCAM-CONVERSION FACTOR OFFSET",
    "HamamatsuHam_DCAM-VIEW MODE",
    "HamamatsuHam_DCAM-TRIGGER TIMES",
    "HamamatsuHam_DCAM-INTERNAL LINE SPEED",
    "ZeissSidePort-Label",
    "Core-Galvo",
    "COM10-DataBits",
    "HamamatsuHam_DCAM-PixelType",
    "Core-Initialize",
    "HamamatsuHam_DCAM-INTERNAL LINE INTERVAL UNITS",
    "HamamatsuHam_DCAM-HOT PIXEL CORRECT LEVEL",
    "ZeissScope-Microscope Version",
    "HamamatsuHam_DCAM-Camera Version",
    "Core-Shutter"
  ],
  "UserData": {
    "Electron_Coeff": {
      "type": "STRING",
      "scalar": "0.470000"
    },
    "Electron_Offset": {
      "type": "STRING",
      "scalar": "100.000000"
    },
    "HamamatsuImageNr": {
      "type": "STRING",
      "scalar": "21"
    },
    "TimeReceivedByCore": {
      "type": "STRING",
      "scalar": "2023-07-28 15:06:18.464987"
    }
  },
  "FileName": "Default/img_channel000_position000_time000000021_z000.tif"
},
"Coords-Default/img_channel000_position000_time000000022_z000.tif": {
  "Frame": 22,
  "FrameIndex": 22,
  "PositionIndex": 0,
  "Slice": 0,
  "SliceIndex": 0,
  "ChannelIndex": 0
},
"Metadata-Default/img_channel000_position000_time000000022_z000.tif": {
  "Width": 1584,
  "Height": 1584,
  "PixelType": "GRAY16",
  "Frame": 22,
  "FrameIndex": 22,
  "PositionIndex": 0,
  "Slice": 0,
  "SliceIndex": 0,
  "ChannelIndex": 0,
  "UUID": "b57d7f3c-0086-4026-b07b-c10d8a28e155",
  "Camera": "HamamatsuHam_DCAM",
  "Binning": 1,
  "ROI": "256-240-1584-1584",
  "BitDepth": 16,
  "Exposure-ms": 100.01612030075188,
  "ElapsedTime-ms": 7136.0,
  "ImageNumber": 22,
  "ReceivedTime": "2023-07-28 15:06:18.575 +0200",
  "PixelSizeUm": 0.064484127,
  "PixelSizeAffine": "0.064484127;0.0;0.0;0.0;0.064484127;0.0",
  "PositionName": "Default",
  "HamamatsuHam_DCAM-OUTPUT TRIGGER PERIOD[2]": "0.0001",
  "HamamatsuHam_DCAM-OUTPUT TRIGGER PERIOD[1]": "0.0001",
  "ZeissReflectorTurret-Description": "Reflector Turret",
  "ZeissSidePort-Name": "ZeissSidePort",
  "HamamatsuHam_DCAM-CameraID": "S/N: 304183",
  "HamamatsuHam_DCAM-OUTPUT TRIGGER BASE SENSOR[2]": "ALL VIEWS",
  "HamamatsuHam_DCAM-OUTPUT TRIGGER PERIOD[0]": "0.0001",
  "HamamatsuHam_DCAM-TransposeMirrorX": "0",
  "ZeissScope-Name": "ZeissScope",
  "HamamatsuHam_DCAM-ScanMode": "2",
  "HamamatsuHam_DCAM-ReadoutTime": "0.0078",
  "HamamatsuHam_DCAM-MASTER PULSE BURST TIMES": "1",
  "HamamatsuHam_DCAM-OUTPUT TRIGGER BASE SENSOR[1]": "ALL VIEWS",
  "HamamatsuHam_DCAM-TransposeMirrorY": "0",
  "HamamatsuHam_DCAM-EXPOSURE FULL RANGE": "DISABLE",
  "HamamatsuHam_DCAM-OUTPUT TRIGGER BASE SENSOR[0]": "ALL VIEWS",
  "HamamatsuHam_DCAM-VIEW CONTROL": "FULL CHIP",
  "ZeissScope-Description": "Zeiss microscope CAN bus adapter",
  "Core-ImageProcessor": "",
  "ZeissSidePort-Description": "Side Port",
  "HamamatsuHam_DCAM-TRIGGER SOURCE": "EXTERNAL",
  "HamamatsuHam_DCAM-OUTPUT TRIGGER SOURCE[2]": "VSYNC",
  "HamamatsuHam_DCAM-MASTER PULSE TRIGGER SOURCE": "EXTERNAL",
  "Core-SLM": "",
  "ZeissReflectorTurret-Name": "ZeissReflectorTurret",
  "COM10-Fast USB to Serial": "Disable",
  "HamamatsuHam_DCAM-TriggerPolarity": "NEGATIVE",
  "HamamatsuHam_DCAM-MASTER PULSE MODE": "CONTINUOUS",
  "HamamatsuHam_DCAM-DEFECT CORRECT MODE": "ON",
  "HamamatsuHam_DCAM-OUTPUT TRIGGER SOURCE[1]": "VSYNC",
  "HamamatsuHam_DCAM-SENSOR MODE": "AREA",
  "ZeissScope-DefiniteFocusVersion": "1",
  "HamamatsuHam_DCAM-ENHANCED VISUALIZATION MODE": "DISABLE",
  "COM10-Handshaking": "Off",
  "HamamatsuHam_DCAM-INTENSITY LUT ENABLE": "DISABLE",
  "HamamatsuHam_DCAM-Camera Bus": "AS-FBD-1XCLD-2PE4L",
  "HamamatsuHam_DCAM-Bits per Channel": "16",
  "HamamatsuHam_DCAM-MASTER PULSE INTERVAL": "0.1000",
  "HamamatsuHam_DCAM-OUTPUT TRIGGER DELAY[2]": "0.0000",
  "HamamatsuHam_DCAM-OUTPUT TRIGGER SOURCE[0]": "VSYNC",
  "HamamatsuHam_DCAM-OUTPUT TRIGGER DELAY[1]": "0.0000",
  "HamamatsuHam_DCAM-INTENSITY LUT OUTPUT MAX": "255",
  "HamamatsuHam_DCAM-Exposure": "100.02",
  "HamamatsuHam_DCAM-OUTPUT TRIGGER DELAY[0]": "0.0000",
  "Core-Focus": "",
  "Core-ChannelGroup": "",
  "HamamatsuHam_DCAM-INTENSITY LUT INPUT MAX": "65535",
  "HamamatsuHam_DCAM-INTERNAL LINE SPEED UNITS": "METERS PER SECOND",
  "ZeissScope-AnswerTimeOut": "500.0000",
  "HamamatsuHam_DCAM-Name": "HamamatsuHam_DCAM",
  "HamamatsuHam_DCAM-OUTPUT TRIGGER KIND[2]": "EXPOSURE",
  "HamamatsuHam_DCAM-OUTPUT TRIGGER DELAY UNITS": "SECONDS",
  "HamamatsuHam_DCAM-OUTPUT TRIGGER KIND[1]": "EXPOSURE",
  "Core-XYStage": "",
  "COM10-Description": "Serial port driver (boost:asio)",
  "HamamatsuHam_DCAM-OUTPUT TRIGGER KIND[0]": "EXPOSURE",
  "HamamatsuHam_DCAM-INTERNAL LINE INTERVAL": "0.0097",
  "Core-AutoShutter": "0",
  "HamamatsuHam_DCAM-TRIGGER ACTIVE": "EDGE",
  "HamamatsuHam_DCAM-OUTPUT TRIGGER PRE HSYNC COUNT": "0",
  "HamamatsuHam_DCAM-CONVERSION FACTOR COEFF": "0.4700",
  "HamamatsuHam_DCAM-OUTPUT TRIGGER POLARITY[2]": "POSITIVE",
  "COM10-DelayBetweenCharsMs": "0.0000",
  "HamamatsuHam_DCAM-CameraName": "C13440-20C",
  "HamamatsuHam_DCAM-OUTPUT TRIGGER POLARITY[1]": "POSITIVE",
  "HamamatsuHam_DCAM-CCDTemperature": "-10.0000",
  "Core-Camera": "HamamatsuHam_DCAM",
  "HamamatsuHam_DCAM-OUTPUT TRIGGER POLARITY[0]": "POSITIVE",
  "HamamatsuHam_DCAM-EXPOSURE TIME UNITS": "MILLISECONDS",
  "HamamatsuHam_DCAM-READOUT DIRECTION": "DIVERGE",
  "COM10-StopBits": "1",
  "HamamatsuHam_DCAM-TransposeCorrection": "0",
  "COM10-DTR": "Disable",
  "HamamatsuHam_DCAM-OUTPUT TRIGGER PERIOD UNITS": "SECONDS",
  "COM10-Verbose": "1",
  "ZeissReflectorTurret-State": "3",
  "HamamatsuHam_DCAM-Trigger": "NORMAL",
  "COM10-AnswerTimeout": "500.0000",
  "HamamatsuHam_DCAM-INTENSITY LUT OUTPUT MIN": "0",
  "ZeissScope-Port": "COM10",
  "COM10-Name": "COM10",
  "HamamatsuHam_DCAM-TransposeXY": "0",
  "HamamatsuHam_DCAM-INTENSITY LUT INPUT MIN": "0",
  "HamamatsuHam_DCAM-Binning": "1x1",
  "HamamatsuHam_DCAM-TRIGGER DELAY": "0.0000",
  "Core-TimeoutMs": "5000",
  "ZeissReflectorTurret-Label": "4- ",
  "HamamatsuHam_DCAM-TRIGGER GLOBAL EXPOSURE": "GLOBAL RESET",
  "ZeissSidePort-State": "1",
  "HamamatsuHam_DCAM-EXTRACTION MODE": "OFF",
  "HamamatsuHam_DCAM-Description": "Hamamatsu device adapter 2.0.6.63",
  "COM10-Parity": "None",
  "HamamatsuHam_DCAM-MINIMUM ACQUISITION TIMEOUT": "60000",
  "COM10-BaudRate": "57600",
  "Core-AutoFocus": "",
  "HamamatsuHam_DCAM-CONVERSION FACTOR OFFSET": "100.0000",
  "HamamatsuHam_DCAM-VIEW MODE": "FULL CHIP",
  "HamamatsuHam_DCAM-TRIGGER TIMES": "1",
  "HamamatsuHam_DCAM-INTERNAL LINE SPEED": "0.6671",
  "ZeissSidePort-Label": "left",
  "Core-Galvo": "",
  "COM10-DataBits": "8",
  "HamamatsuHam_DCAM-PixelType": "16bit",
  "Core-Initialize": "1",
  "HamamatsuHam_DCAM-INTERNAL LINE INTERVAL UNITS": "MILLISECONDS",
  "HamamatsuHam_DCAM-HOT PIXEL CORRECT LEVEL": "STANDARD",
  "ZeissScope-Microscope Version": "Application version: ",
  "HamamatsuHam_DCAM-Camera Version": "4.31.B",
  "Core-Shutter": "",
  "ScopeDataKeys": [
    "HamamatsuHam_DCAM-OUTPUT TRIGGER PERIOD[2]",
    "HamamatsuHam_DCAM-OUTPUT TRIGGER PERIOD[1]",
    "ZeissReflectorTurret-Description",
    "ZeissSidePort-Name",
    "HamamatsuHam_DCAM-CameraID",
    "HamamatsuHam_DCAM-OUTPUT TRIGGER BASE SENSOR[2]",
    "HamamatsuHam_DCAM-OUTPUT TRIGGER PERIOD[0]",
    "HamamatsuHam_DCAM-TransposeMirrorX",
    "ZeissScope-Name",
    "HamamatsuHam_DCAM-ScanMode",
    "HamamatsuHam_DCAM-ReadoutTime",
    "HamamatsuHam_DCAM-MASTER PULSE BURST TIMES",
    "HamamatsuHam_DCAM-OUTPUT TRIGGER BASE SENSOR[1]",
    "HamamatsuHam_DCAM-TransposeMirrorY",
    "HamamatsuHam_DCAM-EXPOSURE FULL RANGE",
    "HamamatsuHam_DCAM-OUTPUT TRIGGER BASE SENSOR[0]",
    "HamamatsuHam_DCAM-VIEW CONTROL",
    "ZeissScope-Description",
    "Core-ImageProcessor",
    "ZeissSidePort-Description",
    "HamamatsuHam_DCAM-TRIGGER SOURCE",
    "HamamatsuHam_DCAM-OUTPUT TRIGGER SOURCE[2]",
    "HamamatsuHam_DCAM-MASTER PULSE TRIGGER SOURCE",
    "Core-SLM",
    "ZeissReflectorTurret-Name",
    "COM10-Fast USB to Serial",
    "HamamatsuHam_DCAM-TriggerPolarity",
    "HamamatsuHam_DCAM-MASTER PULSE MODE",
    "HamamatsuHam_DCAM-DEFECT CORRECT MODE",
    "HamamatsuHam_DCAM-OUTPUT TRIGGER SOURCE[1]",
    "HamamatsuHam_DCAM-SENSOR MODE",
    "ZeissScope-DefiniteFocusVersion",
    "HamamatsuHam_DCAM-ENHANCED VISUALIZATION MODE",
    "COM10-Handshaking",
    "HamamatsuHam_DCAM-INTENSITY LUT ENABLE",
    "HamamatsuHam_DCAM-Camera Bus",
    "HamamatsuHam_DCAM-Bits per Channel",
    "HamamatsuHam_DCAM-MASTER PULSE INTERVAL",
    "HamamatsuHam_DCAM-OUTPUT TRIGGER DELAY[2]",
    "HamamatsuHam_DCAM-OUTPUT TRIGGER SOURCE[0]",
    "HamamatsuHam_DCAM-OUTPUT TRIGGER DELAY[1]",
    "HamamatsuHam_DCAM-INTENSITY LUT OUTPUT MAX",
    "HamamatsuHam_DCAM-Exposure",
    "HamamatsuHam_DCAM-OUTPUT TRIGGER DELAY[0]",
    "Core-Focus",
    "Core-ChannelGroup",
    "HamamatsuHam_DCAM-INTENSITY LUT INPUT MAX",
    "HamamatsuHam_DCAM-INTERNAL LINE SPEED UNITS",
    "ZeissScope-AnswerTimeOut",
    "HamamatsuHam_DCAM-Name",
    "HamamatsuHam_DCAM-OUTPUT TRIGGER KIND[2]",
    "HamamatsuHam_DCAM-OUTPUT TRIGGER DELAY UNITS",
    "HamamatsuHam_DCAM-OUTPUT TRIGGER KIND[1]",
    "Core-XYStage",
    "COM10-Description",
    "HamamatsuHam_DCAM-OUTPUT TRIGGER KIND[0]",
    "HamamatsuHam_DCAM-INTERNAL LINE INTERVAL",
    "Core-AutoShutter",
    "HamamatsuHam_DCAM-TRIGGER ACTIVE",
    "HamamatsuHam_DCAM-OUTPUT TRIGGER PRE HSYNC COUNT",
    "HamamatsuHam_DCAM-CONVERSION FACTOR COEFF",
    "HamamatsuHam_DCAM-OUTPUT TRIGGER POLARITY[2]",
    "COM10-DelayBetweenCharsMs",
    "HamamatsuHam_DCAM-CameraName",
    "HamamatsuHam_DCAM-OUTPUT TRIGGER POLARITY[1]",
    "HamamatsuHam_DCAM-CCDTemperature",
    "Core-Camera",
    "HamamatsuHam_DCAM-OUTPUT TRIGGER POLARITY[0]",
    "HamamatsuHam_DCAM-EXPOSURE TIME UNITS",
    "HamamatsuHam_DCAM-READOUT DIRECTION",
    "COM10-StopBits",
    "HamamatsuHam_DCAM-TransposeCorrection",
    "COM10-DTR",
    "HamamatsuHam_DCAM-OUTPUT TRIGGER PERIOD UNITS",
    "COM10-Verbose",
    "ZeissReflectorTurret-State",
    "HamamatsuHam_DCAM-Trigger",
    "COM10-AnswerTimeout",
    "HamamatsuHam_DCAM-INTENSITY LUT OUTPUT MIN",
    "ZeissScope-Port",
    "COM10-Name",
    "HamamatsuHam_DCAM-TransposeXY",
    "HamamatsuHam_DCAM-INTENSITY LUT INPUT MIN",
    "HamamatsuHam_DCAM-Binning",
    "HamamatsuHam_DCAM-TRIGGER DELAY",
    "Core-TimeoutMs",
    "ZeissReflectorTurret-Label",
    "HamamatsuHam_DCAM-TRIGGER GLOBAL EXPOSURE",
    "ZeissSidePort-State",
    "HamamatsuHam_DCAM-EXTRACTION MODE",
    "HamamatsuHam_DCAM-Description",
    "COM10-Parity",
    "HamamatsuHam_DCAM-MINIMUM ACQUISITION TIMEOUT",
    "COM10-BaudRate",
    "Core-AutoFocus",
    "HamamatsuHam_DCAM-CONVERSION FACTOR OFFSET",
    "HamamatsuHam_DCAM-VIEW MODE",
    "HamamatsuHam_DCAM-TRIGGER TIMES",
    "HamamatsuHam_DCAM-INTERNAL LINE SPEED",
    "ZeissSidePort-Label",
    "Core-Galvo",
    "COM10-DataBits",
    "HamamatsuHam_DCAM-PixelType",
    "Core-Initialize",
    "HamamatsuHam_DCAM-INTERNAL LINE INTERVAL UNITS",
    "HamamatsuHam_DCAM-HOT PIXEL CORRECT LEVEL",
    "ZeissScope-Microscope Version",
    "HamamatsuHam_DCAM-Camera Version",
    "Core-Shutter"
  ],
  "UserData": {
    "Electron_Coeff": {
      "type": "STRING",
      "scalar": "0.470000"
    },
    "Electron_Offset": {
      "type": "STRING",
      "scalar": "100.000000"
    },
    "HamamatsuImageNr": {
      "type": "STRING",
      "scalar": "22"
    },
    "TimeReceivedByCore": {
      "type": "STRING",
      "scalar": "2023-07-28 15:06:18.573533"
    }
  },
  "FileName": "Default/img_channel000_position000_time000000022_z000.tif"
},
"Coords-Default/img_channel000_position000_time000000023_z000.tif": {
  "Frame": 23,
  "FrameIndex": 23,
  "PositionIndex": 0,
  "Slice": 0,
  "SliceIndex": 0,
  "ChannelIndex": 0
},
"Metadata-Default/img_channel000_position000_time000000023_z000.tif": {
  "Width": 1584,
  "Height": 1584,
  "PixelType": "GRAY16",
  "Frame": 23,
  "FrameIndex": 23,
  "PositionIndex": 0,
  "Slice": 0,
  "SliceIndex": 0,
  "ChannelIndex": 0,
  "UUID": "5269c8a6-3027-43bf-b8f6-75e206f9f870",
  "Camera": "HamamatsuHam_DCAM",
  "Binning": 1,
  "ROI": "256-240-1584-1584",
  "BitDepth": 16,
  "Exposure-ms": 100.01612030075188,
  "ElapsedTime-ms": 7245.0,
  "ImageNumber": 23,
  "ReceivedTime": "2023-07-28 15:06:18.686 +0200",
  "PixelSizeUm": 0.064484127,
  "PixelSizeAffine": "0.064484127;0.0;0.0;0.0;0.064484127;0.0",
  "PositionName": "Default",
  "HamamatsuHam_DCAM-OUTPUT TRIGGER PERIOD[2]": "0.0001",
  "HamamatsuHam_DCAM-OUTPUT TRIGGER PERIOD[1]": "0.0001",
  "ZeissReflectorTurret-Description": "Reflector Turret",
  "ZeissSidePort-Name": "ZeissSidePort",
  "HamamatsuHam_DCAM-CameraID": "S/N: 304183",
  "HamamatsuHam_DCAM-OUTPUT TRIGGER BASE SENSOR[2]": "ALL VIEWS",
  "HamamatsuHam_DCAM-OUTPUT TRIGGER PERIOD[0]": "0.0001",
  "HamamatsuHam_DCAM-TransposeMirrorX": "0",
  "ZeissScope-Name": "ZeissScope",
  "HamamatsuHam_DCAM-ScanMode": "2",
  "HamamatsuHam_DCAM-ReadoutTime": "0.0078",
  "HamamatsuHam_DCAM-MASTER PULSE BURST TIMES": "1",
  "HamamatsuHam_DCAM-OUTPUT TRIGGER BASE SENSOR[1]": "ALL VIEWS",
  "HamamatsuHam_DCAM-TransposeMirrorY": "0",
  "HamamatsuHam_DCAM-EXPOSURE FULL RANGE": "DISABLE",
  "HamamatsuHam_DCAM-OUTPUT TRIGGER BASE SENSOR[0]": "ALL VIEWS",
  "HamamatsuHam_DCAM-VIEW CONTROL": "FULL CHIP",
  "ZeissScope-Description": "Zeiss microscope CAN bus adapter",
  "Core-ImageProcessor": "",
  "ZeissSidePort-Description": "Side Port",
  "HamamatsuHam_DCAM-TRIGGER SOURCE": "EXTERNAL",
  "HamamatsuHam_DCAM-OUTPUT TRIGGER SOURCE[2]": "VSYNC",
  "HamamatsuHam_DCAM-MASTER PULSE TRIGGER SOURCE": "EXTERNAL",
  "Core-SLM": "",
  "ZeissReflectorTurret-Name": "ZeissReflectorTurret",
  "COM10-Fast USB to Serial": "Disable",
  "HamamatsuHam_DCAM-TriggerPolarity": "NEGATIVE",
  "HamamatsuHam_DCAM-MASTER PULSE MODE": "CONTINUOUS",
  "HamamatsuHam_DCAM-DEFECT CORRECT MODE": "ON",
  "HamamatsuHam_DCAM-OUTPUT TRIGGER SOURCE[1]": "VSYNC",
  "HamamatsuHam_DCAM-SENSOR MODE": "AREA",
  "ZeissScope-DefiniteFocusVersion": "1",
  "HamamatsuHam_DCAM-ENHANCED VISUALIZATION MODE": "DISABLE",
  "COM10-Handshaking": "Off",
  "HamamatsuHam_DCAM-INTENSITY LUT ENABLE": "DISABLE",
  "HamamatsuHam_DCAM-Camera Bus": "AS-FBD-1XCLD-2PE4L",
  "HamamatsuHam_DCAM-Bits per Channel": "16",
  "HamamatsuHam_DCAM-MASTER PULSE INTERVAL": "0.1000",
  "HamamatsuHam_DCAM-OUTPUT TRIGGER DELAY[2]": "0.0000",
  "HamamatsuHam_DCAM-OUTPUT TRIGGER SOURCE[0]": "VSYNC",
  "HamamatsuHam_DCAM-OUTPUT TRIGGER DELAY[1]": "0.0000",
  "HamamatsuHam_DCAM-INTENSITY LUT OUTPUT MAX": "255",
  "HamamatsuHam_DCAM-Exposure": "100.02",
  "HamamatsuHam_DCAM-OUTPUT TRIGGER DELAY[0]": "0.0000",
  "Core-Focus": "",
  "Core-ChannelGroup": "",
  "HamamatsuHam_DCAM-INTENSITY LUT INPUT MAX": "65535",
  "HamamatsuHam_DCAM-INTERNAL LINE SPEED UNITS": "METERS PER SECOND",
  "ZeissScope-AnswerTimeOut": "500.0000",
  "HamamatsuHam_DCAM-Name": "HamamatsuHam_DCAM",
  "HamamatsuHam_DCAM-OUTPUT TRIGGER KIND[2]": "EXPOSURE",
  "HamamatsuHam_DCAM-OUTPUT TRIGGER DELAY UNITS": "SECONDS",
  "HamamatsuHam_DCAM-OUTPUT TRIGGER KIND[1]": "EXPOSURE",
  "Core-XYStage": "",
  "COM10-Description": "Serial port driver (boost:asio)",
  "HamamatsuHam_DCAM-OUTPUT TRIGGER KIND[0]": "EXPOSURE",
  "HamamatsuHam_DCAM-INTERNAL LINE INTERVAL": "0.0097",
  "Core-AutoShutter": "0",
  "HamamatsuHam_DCAM-TRIGGER ACTIVE": "EDGE",
  "HamamatsuHam_DCAM-OUTPUT TRIGGER PRE HSYNC COUNT": "0",
  "HamamatsuHam_DCAM-CONVERSION FACTOR COEFF": "0.4700",
  "HamamatsuHam_DCAM-OUTPUT TRIGGER POLARITY[2]": "POSITIVE",
  "COM10-DelayBetweenCharsMs": "0.0000",
  "HamamatsuHam_DCAM-CameraName": "C13440-20C",
  "HamamatsuHam_DCAM-OUTPUT TRIGGER POLARITY[1]": "POSITIVE",
  "HamamatsuHam_DCAM-CCDTemperature": "-10.0000",
  "Core-Camera": "HamamatsuHam_DCAM",
  "HamamatsuHam_DCAM-OUTPUT TRIGGER POLARITY[0]": "POSITIVE",
  "HamamatsuHam_DCAM-EXPOSURE TIME UNITS": "MILLISECONDS",
  "HamamatsuHam_DCAM-READOUT DIRECTION": "DIVERGE",
  "COM10-StopBits": "1",
  "HamamatsuHam_DCAM-TransposeCorrection": "0",
  "COM10-DTR": "Disable",
  "HamamatsuHam_DCAM-OUTPUT TRIGGER PERIOD UNITS": "SECONDS",
  "COM10-Verbose": "1",
  "ZeissReflectorTurret-State": "3",
  "HamamatsuHam_DCAM-Trigger": "NORMAL",
  "COM10-AnswerTimeout": "500.0000",
  "HamamatsuHam_DCAM-INTENSITY LUT OUTPUT MIN": "0",
  "ZeissScope-Port": "COM10",
  "COM10-Name": "COM10",
  "HamamatsuHam_DCAM-TransposeXY": "0",
  "HamamatsuHam_DCAM-INTENSITY LUT INPUT MIN": "0",
  "HamamatsuHam_DCAM-Binning": "1x1",
  "HamamatsuHam_DCAM-TRIGGER DELAY": "0.0000",
  "Core-TimeoutMs": "5000",
  "ZeissReflectorTurret-Label": "4- ",
  "HamamatsuHam_DCAM-TRIGGER GLOBAL EXPOSURE": "GLOBAL RESET",
  "ZeissSidePort-State": "1",
  "HamamatsuHam_DCAM-EXTRACTION MODE": "OFF",
  "HamamatsuHam_DCAM-Description": "Hamamatsu device adapter 2.0.6.63",
  "COM10-Parity": "None",
  "HamamatsuHam_DCAM-MINIMUM ACQUISITION TIMEOUT": "60000",
  "COM10-BaudRate": "57600",
  "Core-AutoFocus": "",
  "HamamatsuHam_DCAM-CONVERSION FACTOR OFFSET": "100.0000",
  "HamamatsuHam_DCAM-VIEW MODE": "FULL CHIP",
  "HamamatsuHam_DCAM-TRIGGER TIMES": "1",
  "HamamatsuHam_DCAM-INTERNAL LINE SPEED": "0.6671",
  "ZeissSidePort-Label": "left",
  "Core-Galvo": "",
  "COM10-DataBits": "8",
  "HamamatsuHam_DCAM-PixelType": "16bit",
  "Core-Initialize": "1",
  "HamamatsuHam_DCAM-INTERNAL LINE INTERVAL UNITS": "MILLISECONDS",
  "HamamatsuHam_DCAM-HOT PIXEL CORRECT LEVEL": "STANDARD",
  "ZeissScope-Microscope Version": "Application version: ",
  "HamamatsuHam_DCAM-Camera Version": "4.31.B",
  "Core-Shutter": "",
  "ScopeDataKeys": [
    "HamamatsuHam_DCAM-OUTPUT TRIGGER PERIOD[2]",
    "HamamatsuHam_DCAM-OUTPUT TRIGGER PERIOD[1]",
    "ZeissReflectorTurret-Description",
    "ZeissSidePort-Name",
    "HamamatsuHam_DCAM-CameraID",
    "HamamatsuHam_DCAM-OUTPUT TRIGGER BASE SENSOR[2]",
    "HamamatsuHam_DCAM-OUTPUT TRIGGER PERIOD[0]",
    "HamamatsuHam_DCAM-TransposeMirrorX",
    "ZeissScope-Name",
    "HamamatsuHam_DCAM-ScanMode",
    "HamamatsuHam_DCAM-ReadoutTime",
    "HamamatsuHam_DCAM-MASTER PULSE BURST TIMES",
    "HamamatsuHam_DCAM-OUTPUT TRIGGER BASE SENSOR[1]",
    "HamamatsuHam_DCAM-TransposeMirrorY",
    "HamamatsuHam_DCAM-EXPOSURE FULL RANGE",
    "HamamatsuHam_DCAM-OUTPUT TRIGGER BASE SENSOR[0]",
    "HamamatsuHam_DCAM-VIEW CONTROL",
    "ZeissScope-Description",
    "Core-ImageProcessor",
    "ZeissSidePort-Description",
    "HamamatsuHam_DCAM-TRIGGER SOURCE",
    "HamamatsuHam_DCAM-OUTPUT TRIGGER SOURCE[2]",
    "HamamatsuHam_DCAM-MASTER PULSE TRIGGER SOURCE",
    "Core-SLM",
    "ZeissReflectorTurret-Name",
    "COM10-Fast USB to Serial",
    "HamamatsuHam_DCAM-TriggerPolarity",
    "HamamatsuHam_DCAM-MASTER PULSE MODE",
    "HamamatsuHam_DCAM-DEFECT CORRECT MODE",
    "HamamatsuHam_DCAM-OUTPUT TRIGGER SOURCE[1]",
    "HamamatsuHam_DCAM-SENSOR MODE",
    "ZeissScope-DefiniteFocusVersion",
    "HamamatsuHam_DCAM-ENHANCED VISUALIZATION MODE",
    "COM10-Handshaking",
    "HamamatsuHam_DCAM-INTENSITY LUT ENABLE",
    "HamamatsuHam_DCAM-Camera Bus",
    "HamamatsuHam_DCAM-Bits per Channel",
    "HamamatsuHam_DCAM-MASTER PULSE INTERVAL",
    "HamamatsuHam_DCAM-OUTPUT TRIGGER DELAY[2]",
    "HamamatsuHam_DCAM-OUTPUT TRIGGER SOURCE[0]",
    "HamamatsuHam_DCAM-OUTPUT TRIGGER DELAY[1]",
    "HamamatsuHam_DCAM-INTENSITY LUT OUTPUT MAX",
    "HamamatsuHam_DCAM-Exposure",
    "HamamatsuHam_DCAM-OUTPUT TRIGGER DELAY[0]",
    "Core-Focus",
    "Core-ChannelGroup",
    "HamamatsuHam_DCAM-INTENSITY LUT INPUT MAX",
    "HamamatsuHam_DCAM-INTERNAL LINE SPEED UNITS",
    "ZeissScope-AnswerTimeOut",
    "HamamatsuHam_DCAM-Name",
    "HamamatsuHam_DCAM-OUTPUT TRIGGER KIND[2]",
    "HamamatsuHam_DCAM-OUTPUT TRIGGER DELAY UNITS",
    "HamamatsuHam_DCAM-OUTPUT TRIGGER KIND[1]",
    "Core-XYStage",
    "COM10-Description",
    "HamamatsuHam_DCAM-OUTPUT TRIGGER KIND[0]",
    "HamamatsuHam_DCAM-INTERNAL LINE INTERVAL",
    "Core-AutoShutter",
    "HamamatsuHam_DCAM-TRIGGER ACTIVE",
    "HamamatsuHam_DCAM-OUTPUT TRIGGER PRE HSYNC COUNT",
    "HamamatsuHam_DCAM-CONVERSION FACTOR COEFF",
    "HamamatsuHam_DCAM-OUTPUT TRIGGER POLARITY[2]",
    "COM10-DelayBetweenCharsMs",
    "HamamatsuHam_DCAM-CameraName",
    "HamamatsuHam_DCAM-OUTPUT TRIGGER POLARITY[1]",
    "HamamatsuHam_DCAM-CCDTemperature",
    "Core-Camera",
    "HamamatsuHam_DCAM-OUTPUT TRIGGER POLARITY[0]",
    "HamamatsuHam_DCAM-EXPOSURE TIME UNITS",
    "HamamatsuHam_DCAM-READOUT DIRECTION",
    "COM10-StopBits",
    "HamamatsuHam_DCAM-TransposeCorrection",
    "COM10-DTR",
    "HamamatsuHam_DCAM-OUTPUT TRIGGER PERIOD UNITS",
    "COM10-Verbose",
    "ZeissReflectorTurret-State",
    "HamamatsuHam_DCAM-Trigger",
    "COM10-AnswerTimeout",
    "HamamatsuHam_DCAM-INTENSITY LUT OUTPUT MIN",
    "ZeissScope-Port",
    "COM10-Name",
    "HamamatsuHam_DCAM-TransposeXY",
    "HamamatsuHam_DCAM-INTENSITY LUT INPUT MIN",
    "HamamatsuHam_DCAM-Binning",
    "HamamatsuHam_DCAM-TRIGGER DELAY",
    "Core-TimeoutMs",
    "ZeissReflectorTurret-Label",
    "HamamatsuHam_DCAM-TRIGGER GLOBAL EXPOSURE",
    "ZeissSidePort-State",
    "HamamatsuHam_DCAM-EXTRACTION MODE",
    "HamamatsuHam_DCAM-Description",
    "COM10-Parity",
    "HamamatsuHam_DCAM-MINIMUM ACQUISITION TIMEOUT",
    "COM10-BaudRate",
    "Core-AutoFocus",
    "HamamatsuHam_DCAM-CONVERSION FACTOR OFFSET",
    "HamamatsuHam_DCAM-VIEW MODE",
    "HamamatsuHam_DCAM-TRIGGER TIMES",
    "HamamatsuHam_DCAM-INTERNAL LINE SPEED",
    "ZeissSidePort-Label",
    "Core-Galvo",
    "COM10-DataBits",
    "HamamatsuHam_DCAM-PixelType",
    "Core-Initialize",
    "HamamatsuHam_DCAM-INTERNAL LINE INTERVAL UNITS",
    "HamamatsuHam_DCAM-HOT PIXEL CORRECT LEVEL",
    "ZeissScope-Microscope Version",
    "HamamatsuHam_DCAM-Camera Version",
    "Core-Shutter"
  ],
  "UserData": {
    "Electron_Coeff": {
      "type": "STRING",
      "scalar": "0.470000"
    },
    "Electron_Offset": {
      "type": "STRING",
      "scalar": "100.000000"
    },
    "HamamatsuImageNr": {
      "type": "STRING",
      "scalar": "23"
    },
    "TimeReceivedByCore": {
      "type": "STRING",
      "scalar": "2023-07-28 15:06:18.682085"
    }
  },
  "FileName": "Default/img_channel000_position000_time000000023_z000.tif"
},
"Coords-Default/img_channel000_position000_time000000024_z000.tif": {
  "Frame": 24,
  "FrameIndex": 24,
  "PositionIndex": 0,
  "Slice": 0,
  "SliceIndex": 0,
  "ChannelIndex": 0
},
"Metadata-Default/img_channel000_position000_time000000024_z000.tif": {
  "Width": 1584,
  "Height": 1584,
  "PixelType": "GRAY16",
  "Frame": 24,
  "FrameIndex": 24,
  "PositionIndex": 0,
  "Slice": 0,
  "SliceIndex": 0,
  "ChannelIndex": 0,
  "UUID": "9566d145-b728-43b0-9922-cb3c3bf24c99",
  "Camera": "HamamatsuHam_DCAM",
  "Binning": 1,
  "ROI": "256-240-1584-1584",
  "BitDepth": 16,
  "Exposure-ms": 100.01612030075188,
  "ElapsedTime-ms": 7354.0,
  "ImageNumber": 24,
  "ReceivedTime": "2023-07-28 15:06:18.794 +0200",
  "PixelSizeUm": 0.064484127,
  "PixelSizeAffine": "0.064484127;0.0;0.0;0.0;0.064484127;0.0",
  "PositionName": "Default",
  "HamamatsuHam_DCAM-OUTPUT TRIGGER PERIOD[2]": "0.0001",
  "HamamatsuHam_DCAM-OUTPUT TRIGGER PERIOD[1]": "0.0001",
  "ZeissReflectorTurret-Description": "Reflector Turret",
  "ZeissSidePort-Name": "ZeissSidePort",
  "HamamatsuHam_DCAM-CameraID": "S/N: 304183",
  "HamamatsuHam_DCAM-OUTPUT TRIGGER BASE SENSOR[2]": "ALL VIEWS",
  "HamamatsuHam_DCAM-OUTPUT TRIGGER PERIOD[0]": "0.0001",
  "HamamatsuHam_DCAM-TransposeMirrorX": "0",
  "ZeissScope-Name": "ZeissScope",
  "HamamatsuHam_DCAM-ScanMode": "2",
  "HamamatsuHam_DCAM-ReadoutTime": "0.0078",
  "HamamatsuHam_DCAM-MASTER PULSE BURST TIMES": "1",
  "HamamatsuHam_DCAM-OUTPUT TRIGGER BASE SENSOR[1]": "ALL VIEWS",
  "HamamatsuHam_DCAM-TransposeMirrorY": "0",
  "HamamatsuHam_DCAM-EXPOSURE FULL RANGE": "DISABLE",
  "HamamatsuHam_DCAM-OUTPUT TRIGGER BASE SENSOR[0]": "ALL VIEWS",
  "HamamatsuHam_DCAM-VIEW CONTROL": "FULL CHIP",
  "ZeissScope-Description": "Zeiss microscope CAN bus adapter",
  "Core-ImageProcessor": "",
  "ZeissSidePort-Description": "Side Port",
  "HamamatsuHam_DCAM-TRIGGER SOURCE": "EXTERNAL",
  "HamamatsuHam_DCAM-OUTPUT TRIGGER SOURCE[2]": "VSYNC",
  "HamamatsuHam_DCAM-MASTER PULSE TRIGGER SOURCE": "EXTERNAL",
  "Core-SLM": "",
  "ZeissReflectorTurret-Name": "ZeissReflectorTurret",
  "COM10-Fast USB to Serial": "Disable",
  "HamamatsuHam_DCAM-TriggerPolarity": "NEGATIVE",
  "HamamatsuHam_DCAM-MASTER PULSE MODE": "CONTINUOUS",
  "HamamatsuHam_DCAM-DEFECT CORRECT MODE": "ON",
  "HamamatsuHam_DCAM-OUTPUT TRIGGER SOURCE[1]": "VSYNC",
  "HamamatsuHam_DCAM-SENSOR MODE": "AREA",
  "ZeissScope-DefiniteFocusVersion": "1",
  "HamamatsuHam_DCAM-ENHANCED VISUALIZATION MODE": "DISABLE",
  "COM10-Handshaking": "Off",
  "HamamatsuHam_DCAM-INTENSITY LUT ENABLE": "DISABLE",
  "HamamatsuHam_DCAM-Camera Bus": "AS-FBD-1XCLD-2PE4L",
  "HamamatsuHam_DCAM-Bits per Channel": "16",
  "HamamatsuHam_DCAM-MASTER PULSE INTERVAL": "0.1000",
  "HamamatsuHam_DCAM-OUTPUT TRIGGER DELAY[2]": "0.0000",
  "HamamatsuHam_DCAM-OUTPUT TRIGGER SOURCE[0]": "VSYNC",
  "HamamatsuHam_DCAM-OUTPUT TRIGGER DELAY[1]": "0.0000",
  "HamamatsuHam_DCAM-INTENSITY LUT OUTPUT MAX": "255",
  "HamamatsuHam_DCAM-Exposure": "100.02",
  "HamamatsuHam_DCAM-OUTPUT TRIGGER DELAY[0]": "0.0000",
  "Core-Focus": "",
  "Core-ChannelGroup": "",
  "HamamatsuHam_DCAM-INTENSITY LUT INPUT MAX": "65535",
  "HamamatsuHam_DCAM-INTERNAL LINE SPEED UNITS": "METERS PER SECOND",
  "ZeissScope-AnswerTimeOut": "500.0000",
  "HamamatsuHam_DCAM-Name": "HamamatsuHam_DCAM",
  "HamamatsuHam_DCAM-OUTPUT TRIGGER KIND[2]": "EXPOSURE",
  "HamamatsuHam_DCAM-OUTPUT TRIGGER DELAY UNITS": "SECONDS",
  "HamamatsuHam_DCAM-OUTPUT TRIGGER KIND[1]": "EXPOSURE",
  "Core-XYStage": "",
  "COM10-Description": "Serial port driver (boost:asio)",
  "HamamatsuHam_DCAM-OUTPUT TRIGGER KIND[0]": "EXPOSURE",
  "HamamatsuHam_DCAM-INTERNAL LINE INTERVAL": "0.0097",
  "Core-AutoShutter": "0",
  "HamamatsuHam_DCAM-TRIGGER ACTIVE": "EDGE",
  "HamamatsuHam_DCAM-OUTPUT TRIGGER PRE HSYNC COUNT": "0",
  "HamamatsuHam_DCAM-CONVERSION FACTOR COEFF": "0.4700",
  "HamamatsuHam_DCAM-OUTPUT TRIGGER POLARITY[2]": "POSITIVE",
  "COM10-DelayBetweenCharsMs": "0.0000",
  "HamamatsuHam_DCAM-CameraName": "C13440-20C",
  "HamamatsuHam_DCAM-OUTPUT TRIGGER POLARITY[1]": "POSITIVE",
  "HamamatsuHam_DCAM-CCDTemperature": "-10.0000",
  "Core-Camera": "HamamatsuHam_DCAM",
  "HamamatsuHam_DCAM-OUTPUT TRIGGER POLARITY[0]": "POSITIVE",
  "HamamatsuHam_DCAM-EXPOSURE TIME UNITS": "MILLISECONDS",
  "HamamatsuHam_DCAM-READOUT DIRECTION": "DIVERGE",
  "COM10-StopBits": "1",
  "HamamatsuHam_DCAM-TransposeCorrection": "0",
  "COM10-DTR": "Disable",
  "HamamatsuHam_DCAM-OUTPUT TRIGGER PERIOD UNITS": "SECONDS",
  "COM10-Verbose": "1",
  "ZeissReflectorTurret-State": "3",
  "HamamatsuHam_DCAM-Trigger": "NORMAL",
  "COM10-AnswerTimeout": "500.0000",
  "HamamatsuHam_DCAM-INTENSITY LUT OUTPUT MIN": "0",
  "ZeissScope-Port": "COM10",
  "COM10-Name": "COM10",
  "HamamatsuHam_DCAM-TransposeXY": "0",
  "HamamatsuHam_DCAM-INTENSITY LUT INPUT MIN": "0",
  "HamamatsuHam_DCAM-Binning": "1x1",
  "HamamatsuHam_DCAM-TRIGGER DELAY": "0.0000",
  "Core-TimeoutMs": "5000",
  "ZeissReflectorTurret-Label": "4- ",
  "HamamatsuHam_DCAM-TRIGGER GLOBAL EXPOSURE": "GLOBAL RESET",
  "ZeissSidePort-State": "1",
  "HamamatsuHam_DCAM-EXTRACTION MODE": "OFF",
  "HamamatsuHam_DCAM-Description": "Hamamatsu device adapter 2.0.6.63",
  "COM10-Parity": "None",
  "HamamatsuHam_DCAM-MINIMUM ACQUISITION TIMEOUT": "60000",
  "COM10-BaudRate": "57600",
  "Core-AutoFocus": "",
  "HamamatsuHam_DCAM-CONVERSION FACTOR OFFSET": "100.0000",
  "HamamatsuHam_DCAM-VIEW MODE": "FULL CHIP",
  "HamamatsuHam_DCAM-TRIGGER TIMES": "1",
  "HamamatsuHam_DCAM-INTERNAL LINE SPEED": "0.6671",
  "ZeissSidePort-Label": "left",
  "Core-Galvo": "",
  "COM10-DataBits": "8",
  "HamamatsuHam_DCAM-PixelType": "16bit",
  "Core-Initialize": "1",
  "HamamatsuHam_DCAM-INTERNAL LINE INTERVAL UNITS": "MILLISECONDS",
  "HamamatsuHam_DCAM-HOT PIXEL CORRECT LEVEL": "STANDARD",
  "ZeissScope-Microscope Version": "Application version: ",
  "HamamatsuHam_DCAM-Camera Version": "4.31.B",
  "Core-Shutter": "",
  "ScopeDataKeys": [
    "HamamatsuHam_DCAM-OUTPUT TRIGGER PERIOD[2]",
    "HamamatsuHam_DCAM-OUTPUT TRIGGER PERIOD[1]",
    "ZeissReflectorTurret-Description",
    "ZeissSidePort-Name",
    "HamamatsuHam_DCAM-CameraID",
    "HamamatsuHam_DCAM-OUTPUT TRIGGER BASE SENSOR[2]",
    "HamamatsuHam_DCAM-OUTPUT TRIGGER PERIOD[0]",
    "HamamatsuHam_DCAM-TransposeMirrorX",
    "ZeissScope-Name",
    "HamamatsuHam_DCAM-ScanMode",
    "HamamatsuHam_DCAM-ReadoutTime",
    "HamamatsuHam_DCAM-MASTER PULSE BURST TIMES",
    "HamamatsuHam_DCAM-OUTPUT TRIGGER BASE SENSOR[1]",
    "HamamatsuHam_DCAM-TransposeMirrorY",
    "HamamatsuHam_DCAM-EXPOSURE FULL RANGE",
    "HamamatsuHam_DCAM-OUTPUT TRIGGER BASE SENSOR[0]",
    "HamamatsuHam_DCAM-VIEW CONTROL",
    "ZeissScope-Description",
    "Core-ImageProcessor",
    "ZeissSidePort-Description",
    "HamamatsuHam_DCAM-TRIGGER SOURCE",
    "HamamatsuHam_DCAM-OUTPUT TRIGGER SOURCE[2]",
    "HamamatsuHam_DCAM-MASTER PULSE TRIGGER SOURCE",
    "Core-SLM",
    "ZeissReflectorTurret-Name",
    "COM10-Fast USB to Serial",
    "HamamatsuHam_DCAM-TriggerPolarity",
    "HamamatsuHam_DCAM-MASTER PULSE MODE",
    "HamamatsuHam_DCAM-DEFECT CORRECT MODE",
    "HamamatsuHam_DCAM-OUTPUT TRIGGER SOURCE[1]",
    "HamamatsuHam_DCAM-SENSOR MODE",
    "ZeissScope-DefiniteFocusVersion",
    "HamamatsuHam_DCAM-ENHANCED VISUALIZATION MODE",
    "COM10-Handshaking",
    "HamamatsuHam_DCAM-INTENSITY LUT ENABLE",
    "HamamatsuHam_DCAM-Camera Bus",
    "HamamatsuHam_DCAM-Bits per Channel",
    "HamamatsuHam_DCAM-MASTER PULSE INTERVAL",
    "HamamatsuHam_DCAM-OUTPUT TRIGGER DELAY[2]",
    "HamamatsuHam_DCAM-OUTPUT TRIGGER SOURCE[0]",
    "HamamatsuHam_DCAM-OUTPUT TRIGGER DELAY[1]",
    "HamamatsuHam_DCAM-INTENSITY LUT OUTPUT MAX",
    "HamamatsuHam_DCAM-Exposure",
    "HamamatsuHam_DCAM-OUTPUT TRIGGER DELAY[0]",
    "Core-Focus",
    "Core-ChannelGroup",
    "HamamatsuHam_DCAM-INTENSITY LUT INPUT MAX",
    "HamamatsuHam_DCAM-INTERNAL LINE SPEED UNITS",
    "ZeissScope-AnswerTimeOut",
    "HamamatsuHam_DCAM-Name",
    "HamamatsuHam_DCAM-OUTPUT TRIGGER KIND[2]",
    "HamamatsuHam_DCAM-OUTPUT TRIGGER DELAY UNITS",
    "HamamatsuHam_DCAM-OUTPUT TRIGGER KIND[1]",
    "Core-XYStage",
    "COM10-Description",
    "HamamatsuHam_DCAM-OUTPUT TRIGGER KIND[0]",
    "HamamatsuHam_DCAM-INTERNAL LINE INTERVAL",
    "Core-AutoShutter",
    "HamamatsuHam_DCAM-TRIGGER ACTIVE",
    "HamamatsuHam_DCAM-OUTPUT TRIGGER PRE HSYNC COUNT",
    "HamamatsuHam_DCAM-CONVERSION FACTOR COEFF",
    "HamamatsuHam_DCAM-OUTPUT TRIGGER POLARITY[2]",
    "COM10-DelayBetweenCharsMs",
    "HamamatsuHam_DCAM-CameraName",
    "HamamatsuHam_DCAM-OUTPUT TRIGGER POLARITY[1]",
    "HamamatsuHam_DCAM-CCDTemperature",
    "Core-Camera",
    "HamamatsuHam_DCAM-OUTPUT TRIGGER POLARITY[0]",
    "HamamatsuHam_DCAM-EXPOSURE TIME UNITS",
    "HamamatsuHam_DCAM-READOUT DIRECTION",
    "COM10-StopBits",
    "HamamatsuHam_DCAM-TransposeCorrection",
    "COM10-DTR",
    "HamamatsuHam_DCAM-OUTPUT TRIGGER PERIOD UNITS",
    "COM10-Verbose",
    "ZeissReflectorTurret-State",
    "HamamatsuHam_DCAM-Trigger",
    "COM10-AnswerTimeout",
    "HamamatsuHam_DCAM-INTENSITY LUT OUTPUT MIN",
    "ZeissScope-Port",
    "COM10-Name",
    "HamamatsuHam_DCAM-TransposeXY",
    "HamamatsuHam_DCAM-INTENSITY LUT INPUT MIN",
    "HamamatsuHam_DCAM-Binning",
    "HamamatsuHam_DCAM-TRIGGER DELAY",
    "Core-TimeoutMs",
    "ZeissReflectorTurret-Label",
    "HamamatsuHam_DCAM-TRIGGER GLOBAL EXPOSURE",
    "ZeissSidePort-State",
    "HamamatsuHam_DCAM-EXTRACTION MODE",
    "HamamatsuHam_DCAM-Description",
    "COM10-Parity",
    "HamamatsuHam_DCAM-MINIMUM ACQUISITION TIMEOUT",
    "COM10-BaudRate",
    "Core-AutoFocus",
    "HamamatsuHam_DCAM-CONVERSION FACTOR OFFSET",
    "HamamatsuHam_DCAM-VIEW MODE",
    "HamamatsuHam_DCAM-TRIGGER TIMES",
    "HamamatsuHam_DCAM-INTERNAL LINE SPEED",
    "ZeissSidePort-Label",
    "Core-Galvo",
    "COM10-DataBits",
    "HamamatsuHam_DCAM-PixelType",
    "Core-Initialize",
    "HamamatsuHam_DCAM-INTERNAL LINE INTERVAL UNITS",
    "HamamatsuHam_DCAM-HOT PIXEL CORRECT LEVEL",
    "ZeissScope-Microscope Version",
    "HamamatsuHam_DCAM-Camera Version",
    "Core-Shutter"
  ],
  "UserData": {
    "Electron_Coeff": {
      "type": "STRING",
      "scalar": "0.470000"
    },
    "Electron_Offset": {
      "type": "STRING",
      "scalar": "100.000000"
    },
    "HamamatsuImageNr": {
      "type": "STRING",
      "scalar": "24"
    },
    "TimeReceivedByCore": {
      "type": "STRING",
      "scalar": "2023-07-28 15:06:18.790743"
    }
  },
  "FileName": "Default/img_channel000_position000_time000000024_z000.tif"
},
"Coords-Default/img_channel000_position000_time000000025_z000.tif": {
  "Frame": 25,
  "FrameIndex": 25,
  "PositionIndex": 0,
  "Slice": 0,
  "SliceIndex": 0,
  "ChannelIndex": 0
},
"Metadata-Default/img_channel000_position000_time000000025_z000.tif": {
  "Width": 1584,
  "Height": 1584,
  "PixelType": "GRAY16",
  "Frame": 25,
  "FrameIndex": 25,
  "PositionIndex": 0,
  "Slice": 0,
  "SliceIndex": 0,
  "ChannelIndex": 0,
  "UUID": "44aa826d-42b5-4d82-b97b-70d94ead012c",
  "Camera": "HamamatsuHam_DCAM",
  "Binning": 1,
  "ROI": "256-240-1584-1584",
  "BitDepth": 16,
  "Exposure-ms": 100.01612030075188,
  "ElapsedTime-ms": 7462.0,
  "ImageNumber": 25,
  "ReceivedTime": "2023-07-28 15:06:18.902 +0200",
  "PixelSizeUm": 0.064484127,
  "PixelSizeAffine": "0.064484127;0.0;0.0;0.0;0.064484127;0.0",
  "PositionName": "Default",
  "HamamatsuHam_DCAM-OUTPUT TRIGGER PERIOD[2]": "0.0001",
  "HamamatsuHam_DCAM-OUTPUT TRIGGER PERIOD[1]": "0.0001",
  "ZeissReflectorTurret-Description": "Reflector Turret",
  "ZeissSidePort-Name": "ZeissSidePort",
  "HamamatsuHam_DCAM-CameraID": "S/N: 304183",
  "HamamatsuHam_DCAM-OUTPUT TRIGGER BASE SENSOR[2]": "ALL VIEWS",
  "HamamatsuHam_DCAM-OUTPUT TRIGGER PERIOD[0]": "0.0001",
  "HamamatsuHam_DCAM-TransposeMirrorX": "0",
  "ZeissScope-Name": "ZeissScope",
  "HamamatsuHam_DCAM-ScanMode": "2",
  "HamamatsuHam_DCAM-ReadoutTime": "0.0078",
  "HamamatsuHam_DCAM-MASTER PULSE BURST TIMES": "1",
  "HamamatsuHam_DCAM-OUTPUT TRIGGER BASE SENSOR[1]": "ALL VIEWS",
  "HamamatsuHam_DCAM-TransposeMirrorY": "0",
  "HamamatsuHam_DCAM-EXPOSURE FULL RANGE": "DISABLE",
  "HamamatsuHam_DCAM-OUTPUT TRIGGER BASE SENSOR[0]": "ALL VIEWS",
  "HamamatsuHam_DCAM-VIEW CONTROL": "FULL CHIP",
  "ZeissScope-Description": "Zeiss microscope CAN bus adapter",
  "Core-ImageProcessor": "",
  "ZeissSidePort-Description": "Side Port",
  "HamamatsuHam_DCAM-TRIGGER SOURCE": "EXTERNAL",
  "HamamatsuHam_DCAM-OUTPUT TRIGGER SOURCE[2]": "VSYNC",
  "HamamatsuHam_DCAM-MASTER PULSE TRIGGER SOURCE": "EXTERNAL",
  "Core-SLM": "",
  "ZeissReflectorTurret-Name": "ZeissReflectorTurret",
  "COM10-Fast USB to Serial": "Disable",
  "HamamatsuHam_DCAM-TriggerPolarity": "NEGATIVE",
  "HamamatsuHam_DCAM-MASTER PULSE MODE": "CONTINUOUS",
  "HamamatsuHam_DCAM-DEFECT CORRECT MODE": "ON",
  "HamamatsuHam_DCAM-OUTPUT TRIGGER SOURCE[1]": "VSYNC",
  "HamamatsuHam_DCAM-SENSOR MODE": "AREA",
  "ZeissScope-DefiniteFocusVersion": "1",
  "HamamatsuHam_DCAM-ENHANCED VISUALIZATION MODE": "DISABLE",
  "COM10-Handshaking": "Off",
  "HamamatsuHam_DCAM-INTENSITY LUT ENABLE": "DISABLE",
  "HamamatsuHam_DCAM-Camera Bus": "AS-FBD-1XCLD-2PE4L",
  "HamamatsuHam_DCAM-Bits per Channel": "16",
  "HamamatsuHam_DCAM-MASTER PULSE INTERVAL": "0.1000",
  "HamamatsuHam_DCAM-OUTPUT TRIGGER DELAY[2]": "0.0000",
  "HamamatsuHam_DCAM-OUTPUT TRIGGER SOURCE[0]": "VSYNC",
  "HamamatsuHam_DCAM-OUTPUT TRIGGER DELAY[1]": "0.0000",
  "HamamatsuHam_DCAM-INTENSITY LUT OUTPUT MAX": "255",
  "HamamatsuHam_DCAM-Exposure": "100.02",
  "HamamatsuHam_DCAM-OUTPUT TRIGGER DELAY[0]": "0.0000",
  "Core-Focus": "",
  "Core-ChannelGroup": "",
  "HamamatsuHam_DCAM-INTENSITY LUT INPUT MAX": "65535",
  "HamamatsuHam_DCAM-INTERNAL LINE SPEED UNITS": "METERS PER SECOND",
  "ZeissScope-AnswerTimeOut": "500.0000",
  "HamamatsuHam_DCAM-Name": "HamamatsuHam_DCAM",
  "HamamatsuHam_DCAM-OUTPUT TRIGGER KIND[2]": "EXPOSURE",
  "HamamatsuHam_DCAM-OUTPUT TRIGGER DELAY UNITS": "SECONDS",
  "HamamatsuHam_DCAM-OUTPUT TRIGGER KIND[1]": "EXPOSURE",
  "Core-XYStage": "",
  "COM10-Description": "Serial port driver (boost:asio)",
  "HamamatsuHam_DCAM-OUTPUT TRIGGER KIND[0]": "EXPOSURE",
  "HamamatsuHam_DCAM-INTERNAL LINE INTERVAL": "0.0097",
  "Core-AutoShutter": "0",
  "HamamatsuHam_DCAM-TRIGGER ACTIVE": "EDGE",
  "HamamatsuHam_DCAM-OUTPUT TRIGGER PRE HSYNC COUNT": "0",
  "HamamatsuHam_DCAM-CONVERSION FACTOR COEFF": "0.4700",
  "HamamatsuHam_DCAM-OUTPUT TRIGGER POLARITY[2]": "POSITIVE",
  "COM10-DelayBetweenCharsMs": "0.0000",
  "HamamatsuHam_DCAM-CameraName": "C13440-20C",
  "HamamatsuHam_DCAM-OUTPUT TRIGGER POLARITY[1]": "POSITIVE",
  "HamamatsuHam_DCAM-CCDTemperature": "-10.0000",
  "Core-Camera": "HamamatsuHam_DCAM",
  "HamamatsuHam_DCAM-OUTPUT TRIGGER POLARITY[0]": "POSITIVE",
  "HamamatsuHam_DCAM-EXPOSURE TIME UNITS": "MILLISECONDS",
  "HamamatsuHam_DCAM-READOUT DIRECTION": "DIVERGE",
  "COM10-StopBits": "1",
  "HamamatsuHam_DCAM-TransposeCorrection": "0",
  "COM10-DTR": "Disable",
  "HamamatsuHam_DCAM-OUTPUT TRIGGER PERIOD UNITS": "SECONDS",
  "COM10-Verbose": "1",
  "ZeissReflectorTurret-State": "3",
  "HamamatsuHam_DCAM-Trigger": "NORMAL",
  "COM10-AnswerTimeout": "500.0000",
  "HamamatsuHam_DCAM-INTENSITY LUT OUTPUT MIN": "0",
  "ZeissScope-Port": "COM10",
  "COM10-Name": "COM10",
  "HamamatsuHam_DCAM-TransposeXY": "0",
  "HamamatsuHam_DCAM-INTENSITY LUT INPUT MIN": "0",
  "HamamatsuHam_DCAM-Binning": "1x1",
  "HamamatsuHam_DCAM-TRIGGER DELAY": "0.0000",
  "Core-TimeoutMs": "5000",
  "ZeissReflectorTurret-Label": "4- ",
  "HamamatsuHam_DCAM-TRIGGER GLOBAL EXPOSURE": "GLOBAL RESET",
  "ZeissSidePort-State": "1",
  "HamamatsuHam_DCAM-EXTRACTION MODE": "OFF",
  "HamamatsuHam_DCAM-Description": "Hamamatsu device adapter 2.0.6.63",
  "COM10-Parity": "None",
  "HamamatsuHam_DCAM-MINIMUM ACQUISITION TIMEOUT": "60000",
  "COM10-BaudRate": "57600",
  "Core-AutoFocus": "",
  "HamamatsuHam_DCAM-CONVERSION FACTOR OFFSET": "100.0000",
  "HamamatsuHam_DCAM-VIEW MODE": "FULL CHIP",
  "HamamatsuHam_DCAM-TRIGGER TIMES": "1",
  "HamamatsuHam_DCAM-INTERNAL LINE SPEED": "0.6671",
  "ZeissSidePort-Label": "left",
  "Core-Galvo": "",
  "COM10-DataBits": "8",
  "HamamatsuHam_DCAM-PixelType": "16bit",
  "Core-Initialize": "1",
  "HamamatsuHam_DCAM-INTERNAL LINE INTERVAL UNITS": "MILLISECONDS",
  "HamamatsuHam_DCAM-HOT PIXEL CORRECT LEVEL": "STANDARD",
  "ZeissScope-Microscope Version": "Application version: ",
  "HamamatsuHam_DCAM-Camera Version": "4.31.B",
  "Core-Shutter": "",
  "ScopeDataKeys": [
    "HamamatsuHam_DCAM-OUTPUT TRIGGER PERIOD[2]",
    "HamamatsuHam_DCAM-OUTPUT TRIGGER PERIOD[1]",
    "ZeissReflectorTurret-Description",
    "ZeissSidePort-Name",
    "HamamatsuHam_DCAM-CameraID",
    "HamamatsuHam_DCAM-OUTPUT TRIGGER BASE SENSOR[2]",
    "HamamatsuHam_DCAM-OUTPUT TRIGGER PERIOD[0]",
    "HamamatsuHam_DCAM-TransposeMirrorX",
    "ZeissScope-Name",
    "HamamatsuHam_DCAM-ScanMode",
    "HamamatsuHam_DCAM-ReadoutTime",
    "HamamatsuHam_DCAM-MASTER PULSE BURST TIMES",
    "HamamatsuHam_DCAM-OUTPUT TRIGGER BASE SENSOR[1]",
    "HamamatsuHam_DCAM-TransposeMirrorY",
    "HamamatsuHam_DCAM-EXPOSURE FULL RANGE",
    "HamamatsuHam_DCAM-OUTPUT TRIGGER BASE SENSOR[0]",
    "HamamatsuHam_DCAM-VIEW CONTROL",
    "ZeissScope-Description",
    "Core-ImageProcessor",
    "ZeissSidePort-Description",
    "HamamatsuHam_DCAM-TRIGGER SOURCE",
    "HamamatsuHam_DCAM-OUTPUT TRIGGER SOURCE[2]",
    "HamamatsuHam_DCAM-MASTER PULSE TRIGGER SOURCE",
    "Core-SLM",
    "ZeissReflectorTurret-Name",
    "COM10-Fast USB to Serial",
    "HamamatsuHam_DCAM-TriggerPolarity",
    "HamamatsuHam_DCAM-MASTER PULSE MODE",
    "HamamatsuHam_DCAM-DEFECT CORRECT MODE",
    "HamamatsuHam_DCAM-OUTPUT TRIGGER SOURCE[1]",
    "HamamatsuHam_DCAM-SENSOR MODE",
    "ZeissScope-DefiniteFocusVersion",
    "HamamatsuHam_DCAM-ENHANCED VISUALIZATION MODE",
    "COM10-Handshaking",
    "HamamatsuHam_DCAM-INTENSITY LUT ENABLE",
    "HamamatsuHam_DCAM-Camera Bus",
    "HamamatsuHam_DCAM-Bits per Channel",
    "HamamatsuHam_DCAM-MASTER PULSE INTERVAL",
    "HamamatsuHam_DCAM-OUTPUT TRIGGER DELAY[2]",
    "HamamatsuHam_DCAM-OUTPUT TRIGGER SOURCE[0]",
    "HamamatsuHam_DCAM-OUTPUT TRIGGER DELAY[1]",
    "HamamatsuHam_DCAM-INTENSITY LUT OUTPUT MAX",
    "HamamatsuHam_DCAM-Exposure",
    "HamamatsuHam_DCAM-OUTPUT TRIGGER DELAY[0]",
    "Core-Focus",
    "Core-ChannelGroup",
    "HamamatsuHam_DCAM-INTENSITY LUT INPUT MAX",
    "HamamatsuHam_DCAM-INTERNAL LINE SPEED UNITS",
    "ZeissScope-AnswerTimeOut",
    "HamamatsuHam_DCAM-Name",
    "HamamatsuHam_DCAM-OUTPUT TRIGGER KIND[2]",
    "HamamatsuHam_DCAM-OUTPUT TRIGGER DELAY UNITS",
    "HamamatsuHam_DCAM-OUTPUT TRIGGER KIND[1]",
    "Core-XYStage",
    "COM10-Description",
    "HamamatsuHam_DCAM-OUTPUT TRIGGER KIND[0]",
    "HamamatsuHam_DCAM-INTERNAL LINE INTERVAL",
    "Core-AutoShutter",
    "HamamatsuHam_DCAM-TRIGGER ACTIVE",
    "HamamatsuHam_DCAM-OUTPUT TRIGGER PRE HSYNC COUNT",
    "HamamatsuHam_DCAM-CONVERSION FACTOR COEFF",
    "HamamatsuHam_DCAM-OUTPUT TRIGGER POLARITY[2]",
    "COM10-DelayBetweenCharsMs",
    "HamamatsuHam_DCAM-CameraName",
    "HamamatsuHam_DCAM-OUTPUT TRIGGER POLARITY[1]",
    "HamamatsuHam_DCAM-CCDTemperature",
    "Core-Camera",
    "HamamatsuHam_DCAM-OUTPUT TRIGGER POLARITY[0]",
    "HamamatsuHam_DCAM-EXPOSURE TIME UNITS",
    "HamamatsuHam_DCAM-READOUT DIRECTION",
    "COM10-StopBits",
    "HamamatsuHam_DCAM-TransposeCorrection",
    "COM10-DTR",
    "HamamatsuHam_DCAM-OUTPUT TRIGGER PERIOD UNITS",
    "COM10-Verbose",
    "ZeissReflectorTurret-State",
    "HamamatsuHam_DCAM-Trigger",
    "COM10-AnswerTimeout",
    "HamamatsuHam_DCAM-INTENSITY LUT OUTPUT MIN",
    "ZeissScope-Port",
    "COM10-Name",
    "HamamatsuHam_DCAM-TransposeXY",
    "HamamatsuHam_DCAM-INTENSITY LUT INPUT MIN",
    "HamamatsuHam_DCAM-Binning",
    "HamamatsuHam_DCAM-TRIGGER DELAY",
    "Core-TimeoutMs",
    "ZeissReflectorTurret-Label",
    "HamamatsuHam_DCAM-TRIGGER GLOBAL EXPOSURE",
    "ZeissSidePort-State",
    "HamamatsuHam_DCAM-EXTRACTION MODE",
    "HamamatsuHam_DCAM-Description",
    "COM10-Parity",
    "HamamatsuHam_DCAM-MINIMUM ACQUISITION TIMEOUT",
    "COM10-BaudRate",
    "Core-AutoFocus",
    "HamamatsuHam_DCAM-CONVERSION FACTOR OFFSET",
    "HamamatsuHam_DCAM-VIEW MODE",
    "HamamatsuHam_DCAM-TRIGGER TIMES",
    "HamamatsuHam_DCAM-INTERNAL LINE SPEED",
    "ZeissSidePort-Label",
    "Core-Galvo",
    "COM10-DataBits",
    "HamamatsuHam_DCAM-PixelType",
    "Core-Initialize",
    "HamamatsuHam_DCAM-INTERNAL LINE INTERVAL UNITS",
    "HamamatsuHam_DCAM-HOT PIXEL CORRECT LEVEL",
    "ZeissScope-Microscope Version",
    "HamamatsuHam_DCAM-Camera Version",
    "Core-Shutter"
  ],
  "UserData": {
    "Electron_Coeff": {
      "type": "STRING",
      "scalar": "0.470000"
    },
    "Electron_Offset": {
      "type": "STRING",
      "scalar": "100.000000"
    },
    "HamamatsuImageNr": {
      "type": "STRING",
      "scalar": "25"
    },
    "TimeReceivedByCore": {
      "type": "STRING",
      "scalar": "2023-07-28 15:06:18.899199"
    }
  },
  "FileName": "Default/img_channel000_position000_time000000025_z000.tif"
},
"Coords-Default/img_channel000_position000_time000000026_z000.tif": {
  "Frame": 26,
  "FrameIndex": 26,
  "PositionIndex": 0,
  "Slice": 0,
  "SliceIndex": 0,
  "ChannelIndex": 0
},
"Metadata-Default/img_channel000_position000_time000000026_z000.tif": {
  "Width": 1584,
  "Height": 1584,
  "PixelType": "GRAY16",
  "Frame": 26,
  "FrameIndex": 26,
  "PositionIndex": 0,
  "Slice": 0,
  "SliceIndex": 0,
  "ChannelIndex": 0,
  "UUID": "58196745-86d0-4205-845f-409a640da454",
  "Camera": "HamamatsuHam_DCAM",
  "Binning": 1,
  "ROI": "256-240-1584-1584",
  "BitDepth": 16,
  "Exposure-ms": 100.01612030075188,
  "ElapsedTime-ms": 7571.0,
  "ImageNumber": 26,
  "ReceivedTime": "2023-07-28 15:06:19.010 +0200",
  "PixelSizeUm": 0.064484127,
  "PixelSizeAffine": "0.064484127;0.0;0.0;0.0;0.064484127;0.0",
  "PositionName": "Default",
  "HamamatsuHam_DCAM-OUTPUT TRIGGER PERIOD[2]": "0.0001",
  "HamamatsuHam_DCAM-OUTPUT TRIGGER PERIOD[1]": "0.0001",
  "ZeissReflectorTurret-Description": "Reflector Turret",
  "ZeissSidePort-Name": "ZeissSidePort",
  "HamamatsuHam_DCAM-CameraID": "S/N: 304183",
  "HamamatsuHam_DCAM-OUTPUT TRIGGER BASE SENSOR[2]": "ALL VIEWS",
  "HamamatsuHam_DCAM-OUTPUT TRIGGER PERIOD[0]": "0.0001",
  "HamamatsuHam_DCAM-TransposeMirrorX": "0",
  "ZeissScope-Name": "ZeissScope",
  "HamamatsuHam_DCAM-ScanMode": "2",
  "HamamatsuHam_DCAM-ReadoutTime": "0.0078",
  "HamamatsuHam_DCAM-MASTER PULSE BURST TIMES": "1",
  "HamamatsuHam_DCAM-OUTPUT TRIGGER BASE SENSOR[1]": "ALL VIEWS",
  "HamamatsuHam_DCAM-TransposeMirrorY": "0",
  "HamamatsuHam_DCAM-EXPOSURE FULL RANGE": "DISABLE",
  "HamamatsuHam_DCAM-OUTPUT TRIGGER BASE SENSOR[0]": "ALL VIEWS",
  "HamamatsuHam_DCAM-VIEW CONTROL": "FULL CHIP",
  "ZeissScope-Description": "Zeiss microscope CAN bus adapter",
  "Core-ImageProcessor": "",
  "ZeissSidePort-Description": "Side Port",
  "HamamatsuHam_DCAM-TRIGGER SOURCE": "EXTERNAL",
  "HamamatsuHam_DCAM-OUTPUT TRIGGER SOURCE[2]": "VSYNC",
  "HamamatsuHam_DCAM-MASTER PULSE TRIGGER SOURCE": "EXTERNAL",
  "Core-SLM": "",
  "ZeissReflectorTurret-Name": "ZeissReflectorTurret",
  "COM10-Fast USB to Serial": "Disable",
  "HamamatsuHam_DCAM-TriggerPolarity": "NEGATIVE",
  "HamamatsuHam_DCAM-MASTER PULSE MODE": "CONTINUOUS",
  "HamamatsuHam_DCAM-DEFECT CORRECT MODE": "ON",
  "HamamatsuHam_DCAM-OUTPUT TRIGGER SOURCE[1]": "VSYNC",
  "HamamatsuHam_DCAM-SENSOR MODE": "AREA",
  "ZeissScope-DefiniteFocusVersion": "1",
  "HamamatsuHam_DCAM-ENHANCED VISUALIZATION MODE": "DISABLE",
  "COM10-Handshaking": "Off",
  "HamamatsuHam_DCAM-INTENSITY LUT ENABLE": "DISABLE",
  "HamamatsuHam_DCAM-Camera Bus": "AS-FBD-1XCLD-2PE4L",
  "HamamatsuHam_DCAM-Bits per Channel": "16",
  "HamamatsuHam_DCAM-MASTER PULSE INTERVAL": "0.1000",
  "HamamatsuHam_DCAM-OUTPUT TRIGGER DELAY[2]": "0.0000",
  "HamamatsuHam_DCAM-OUTPUT TRIGGER SOURCE[0]": "VSYNC",
  "HamamatsuHam_DCAM-OUTPUT TRIGGER DELAY[1]": "0.0000",
  "HamamatsuHam_DCAM-INTENSITY LUT OUTPUT MAX": "255",
  "HamamatsuHam_DCAM-Exposure": "100.02",
  "HamamatsuHam_DCAM-OUTPUT TRIGGER DELAY[0]": "0.0000",
  "Core-Focus": "",
  "Core-ChannelGroup": "",
  "HamamatsuHam_DCAM-INTENSITY LUT INPUT MAX": "65535",
  "HamamatsuHam_DCAM-INTERNAL LINE SPEED UNITS": "METERS PER SECOND",
  "ZeissScope-AnswerTimeOut": "500.0000",
  "HamamatsuHam_DCAM-Name": "HamamatsuHam_DCAM",
  "HamamatsuHam_DCAM-OUTPUT TRIGGER KIND[2]": "EXPOSURE",
  "HamamatsuHam_DCAM-OUTPUT TRIGGER DELAY UNITS": "SECONDS",
  "HamamatsuHam_DCAM-OUTPUT TRIGGER KIND[1]": "EXPOSURE",
  "Core-XYStage": "",
  "COM10-Description": "Serial port driver (boost:asio)",
  "HamamatsuHam_DCAM-OUTPUT TRIGGER KIND[0]": "EXPOSURE",
  "HamamatsuHam_DCAM-INTERNAL LINE INTERVAL": "0.0097",
  "Core-AutoShutter": "0",
  "HamamatsuHam_DCAM-TRIGGER ACTIVE": "EDGE",
  "HamamatsuHam_DCAM-OUTPUT TRIGGER PRE HSYNC COUNT": "0",
  "HamamatsuHam_DCAM-CONVERSION FACTOR COEFF": "0.4700",
  "HamamatsuHam_DCAM-OUTPUT TRIGGER POLARITY[2]": "POSITIVE",
  "COM10-DelayBetweenCharsMs": "0.0000",
  "HamamatsuHam_DCAM-CameraName": "C13440-20C",
  "HamamatsuHam_DCAM-OUTPUT TRIGGER POLARITY[1]": "POSITIVE",
  "HamamatsuHam_DCAM-CCDTemperature": "-10.0000",
  "Core-Camera": "HamamatsuHam_DCAM",
  "HamamatsuHam_DCAM-OUTPUT TRIGGER POLARITY[0]": "POSITIVE",
  "HamamatsuHam_DCAM-EXPOSURE TIME UNITS": "MILLISECONDS",
  "HamamatsuHam_DCAM-READOUT DIRECTION": "DIVERGE",
  "COM10-StopBits": "1",
  "HamamatsuHam_DCAM-TransposeCorrection": "0",
  "COM10-DTR": "Disable",
  "HamamatsuHam_DCAM-OUTPUT TRIGGER PERIOD UNITS": "SECONDS",
  "COM10-Verbose": "1",
  "ZeissReflectorTurret-State": "3",
  "HamamatsuHam_DCAM-Trigger": "NORMAL",
  "COM10-AnswerTimeout": "500.0000",
  "HamamatsuHam_DCAM-INTENSITY LUT OUTPUT MIN": "0",
  "ZeissScope-Port": "COM10",
  "COM10-Name": "COM10",
  "HamamatsuHam_DCAM-TransposeXY": "0",
  "HamamatsuHam_DCAM-INTENSITY LUT INPUT MIN": "0",
  "HamamatsuHam_DCAM-Binning": "1x1",
  "HamamatsuHam_DCAM-TRIGGER DELAY": "0.0000",
  "Core-TimeoutMs": "5000",
  "ZeissReflectorTurret-Label": "4- ",
  "HamamatsuHam_DCAM-TRIGGER GLOBAL EXPOSURE": "GLOBAL RESET",
  "ZeissSidePort-State": "1",
  "HamamatsuHam_DCAM-EXTRACTION MODE": "OFF",
  "HamamatsuHam_DCAM-Description": "Hamamatsu device adapter 2.0.6.63",
  "COM10-Parity": "None",
  "HamamatsuHam_DCAM-MINIMUM ACQUISITION TIMEOUT": "60000",
  "COM10-BaudRate": "57600",
  "Core-AutoFocus": "",
  "HamamatsuHam_DCAM-CONVERSION FACTOR OFFSET": "100.0000",
  "HamamatsuHam_DCAM-VIEW MODE": "FULL CHIP",
  "HamamatsuHam_DCAM-TRIGGER TIMES": "1",
  "HamamatsuHam_DCAM-INTERNAL LINE SPEED": "0.6671",
  "ZeissSidePort-Label": "left",
  "Core-Galvo": "",
  "COM10-DataBits": "8",
  "HamamatsuHam_DCAM-PixelType": "16bit",
  "Core-Initialize": "1",
  "HamamatsuHam_DCAM-INTERNAL LINE INTERVAL UNITS": "MILLISECONDS",
  "HamamatsuHam_DCAM-HOT PIXEL CORRECT LEVEL": "STANDARD",
  "ZeissScope-Microscope Version": "Application version: ",
  "HamamatsuHam_DCAM-Camera Version": "4.31.B",
  "Core-Shutter": "",
  "ScopeDataKeys": [
    "HamamatsuHam_DCAM-OUTPUT TRIGGER PERIOD[2]",
    "HamamatsuHam_DCAM-OUTPUT TRIGGER PERIOD[1]",
    "ZeissReflectorTurret-Description",
    "ZeissSidePort-Name",
    "HamamatsuHam_DCAM-CameraID",
    "HamamatsuHam_DCAM-OUTPUT TRIGGER BASE SENSOR[2]",
    "HamamatsuHam_DCAM-OUTPUT TRIGGER PERIOD[0]",
    "HamamatsuHam_DCAM-TransposeMirrorX",
    "ZeissScope-Name",
    "HamamatsuHam_DCAM-ScanMode",
    "HamamatsuHam_DCAM-ReadoutTime",
    "HamamatsuHam_DCAM-MASTER PULSE BURST TIMES",
    "HamamatsuHam_DCAM-OUTPUT TRIGGER BASE SENSOR[1]",
    "HamamatsuHam_DCAM-TransposeMirrorY",
    "HamamatsuHam_DCAM-EXPOSURE FULL RANGE",
    "HamamatsuHam_DCAM-OUTPUT TRIGGER BASE SENSOR[0]",
    "HamamatsuHam_DCAM-VIEW CONTROL",
    "ZeissScope-Description",
    "Core-ImageProcessor",
    "ZeissSidePort-Description",
    "HamamatsuHam_DCAM-TRIGGER SOURCE",
    "HamamatsuHam_DCAM-OUTPUT TRIGGER SOURCE[2]",
    "HamamatsuHam_DCAM-MASTER PULSE TRIGGER SOURCE",
    "Core-SLM",
    "ZeissReflectorTurret-Name",
    "COM10-Fast USB to Serial",
    "HamamatsuHam_DCAM-TriggerPolarity",
    "HamamatsuHam_DCAM-MASTER PULSE MODE",
    "HamamatsuHam_DCAM-DEFECT CORRECT MODE",
    "HamamatsuHam_DCAM-OUTPUT TRIGGER SOURCE[1]",
    "HamamatsuHam_DCAM-SENSOR MODE",
    "ZeissScope-DefiniteFocusVersion",
    "HamamatsuHam_DCAM-ENHANCED VISUALIZATION MODE",
    "COM10-Handshaking",
    "HamamatsuHam_DCAM-INTENSITY LUT ENABLE",
    "HamamatsuHam_DCAM-Camera Bus",
    "HamamatsuHam_DCAM-Bits per Channel",
    "HamamatsuHam_DCAM-MASTER PULSE INTERVAL",
    "HamamatsuHam_DCAM-OUTPUT TRIGGER DELAY[2]",
    "HamamatsuHam_DCAM-OUTPUT TRIGGER SOURCE[0]",
    "HamamatsuHam_DCAM-OUTPUT TRIGGER DELAY[1]",
    "HamamatsuHam_DCAM-INTENSITY LUT OUTPUT MAX",
    "HamamatsuHam_DCAM-Exposure",
    "HamamatsuHam_DCAM-OUTPUT TRIGGER DELAY[0]",
    "Core-Focus",
    "Core-ChannelGroup",
    "HamamatsuHam_DCAM-INTENSITY LUT INPUT MAX",
    "HamamatsuHam_DCAM-INTERNAL LINE SPEED UNITS",
    "ZeissScope-AnswerTimeOut",
    "HamamatsuHam_DCAM-Name",
    "HamamatsuHam_DCAM-OUTPUT TRIGGER KIND[2]",
    "HamamatsuHam_DCAM-OUTPUT TRIGGER DELAY UNITS",
    "HamamatsuHam_DCAM-OUTPUT TRIGGER KIND[1]",
    "Core-XYStage",
    "COM10-Description",
    "HamamatsuHam_DCAM-OUTPUT TRIGGER KIND[0]",
    "HamamatsuHam_DCAM-INTERNAL LINE INTERVAL",
    "Core-AutoShutter",
    "HamamatsuHam_DCAM-TRIGGER ACTIVE",
    "HamamatsuHam_DCAM-OUTPUT TRIGGER PRE HSYNC COUNT",
    "HamamatsuHam_DCAM-CONVERSION FACTOR COEFF",
    "HamamatsuHam_DCAM-OUTPUT TRIGGER POLARITY[2]",
    "COM10-DelayBetweenCharsMs",
    "HamamatsuHam_DCAM-CameraName",
    "HamamatsuHam_DCAM-OUTPUT TRIGGER POLARITY[1]",
    "HamamatsuHam_DCAM-CCDTemperature",
    "Core-Camera",
    "HamamatsuHam_DCAM-OUTPUT TRIGGER POLARITY[0]",
    "HamamatsuHam_DCAM-EXPOSURE TIME UNITS",
    "HamamatsuHam_DCAM-READOUT DIRECTION",
    "COM10-StopBits",
    "HamamatsuHam_DCAM-TransposeCorrection",
    "COM10-DTR",
    "HamamatsuHam_DCAM-OUTPUT TRIGGER PERIOD UNITS",
    "COM10-Verbose",
    "ZeissReflectorTurret-State",
    "HamamatsuHam_DCAM-Trigger",
    "COM10-AnswerTimeout",
    "HamamatsuHam_DCAM-INTENSITY LUT OUTPUT MIN",
    "ZeissScope-Port",
    "COM10-Name",
    "HamamatsuHam_DCAM-TransposeXY",
    "HamamatsuHam_DCAM-INTENSITY LUT INPUT MIN",
    "HamamatsuHam_DCAM-Binning",
    "HamamatsuHam_DCAM-TRIGGER DELAY",
    "Core-TimeoutMs",
    "ZeissReflectorTurret-Label",
    "HamamatsuHam_DCAM-TRIGGER GLOBAL EXPOSURE",
    "ZeissSidePort-State",
    "HamamatsuHam_DCAM-EXTRACTION MODE",
    "HamamatsuHam_DCAM-Description",
    "COM10-Parity",
    "HamamatsuHam_DCAM-MINIMUM ACQUISITION TIMEOUT",
    "COM10-BaudRate",
    "Core-AutoFocus",
    "HamamatsuHam_DCAM-CONVERSION FACTOR OFFSET",
    "HamamatsuHam_DCAM-VIEW MODE",
    "HamamatsuHam_DCAM-TRIGGER TIMES",
    "HamamatsuHam_DCAM-INTERNAL LINE SPEED",
    "ZeissSidePort-Label",
    "Core-Galvo",
    "COM10-DataBits",
    "HamamatsuHam_DCAM-PixelType",
    "Core-Initialize",
    "HamamatsuHam_DCAM-INTERNAL LINE INTERVAL UNITS",
    "HamamatsuHam_DCAM-HOT PIXEL CORRECT LEVEL",
    "ZeissScope-Microscope Version",
    "HamamatsuHam_DCAM-Camera Version",
    "Core-Shutter"
  ],
  "UserData": {
    "Electron_Coeff": {
      "type": "STRING",
      "scalar": "0.470000"
    },
    "Electron_Offset": {
      "type": "STRING",
      "scalar": "100.000000"
    },
    "HamamatsuImageNr": {
      "type": "STRING",
      "scalar": "26"
    },
    "TimeReceivedByCore": {
      "type": "STRING",
      "scalar": "2023-07-28 15:06:19.007933"
    }
  },
  "FileName": "Default/img_channel000_position000_time000000026_z000.tif"
},
"Coords-Default/img_channel000_position000_time000000027_z000.tif": {
  "Frame": 27,
  "FrameIndex": 27,
  "PositionIndex": 0,
  "Slice": 0,
  "SliceIndex": 0,
  "ChannelIndex": 0
},
"Metadata-Default/img_channel000_position000_time000000027_z000.tif": {
  "Width": 1584,
  "Height": 1584,
  "PixelType": "GRAY16",
  "Frame": 27,
  "FrameIndex": 27,
  "PositionIndex": 0,
  "Slice": 0,
  "SliceIndex": 0,
  "ChannelIndex": 0,
  "UUID": "f348d980-678e-47d3-83e1-20356e9a84c7",
  "Camera": "HamamatsuHam_DCAM",
  "Binning": 1,
  "ROI": "256-240-1584-1584",
  "BitDepth": 16,
  "Exposure-ms": 100.01612030075188,
  "ElapsedTime-ms": 7679.0,
  "ImageNumber": 27,
  "ReceivedTime": "2023-07-28 15:06:19.120 +0200",
  "PixelSizeUm": 0.064484127,
  "PixelSizeAffine": "0.064484127;0.0;0.0;0.0;0.064484127;0.0",
  "PositionName": "Default",
  "HamamatsuHam_DCAM-OUTPUT TRIGGER PERIOD[2]": "0.0001",
  "HamamatsuHam_DCAM-OUTPUT TRIGGER PERIOD[1]": "0.0001",
  "ZeissReflectorTurret-Description": "Reflector Turret",
  "ZeissSidePort-Name": "ZeissSidePort",
  "HamamatsuHam_DCAM-CameraID": "S/N: 304183",
  "HamamatsuHam_DCAM-OUTPUT TRIGGER BASE SENSOR[2]": "ALL VIEWS",
  "HamamatsuHam_DCAM-OUTPUT TRIGGER PERIOD[0]": "0.0001",
  "HamamatsuHam_DCAM-TransposeMirrorX": "0",
  "ZeissScope-Name": "ZeissScope",
  "HamamatsuHam_DCAM-ScanMode": "2",
  "HamamatsuHam_DCAM-ReadoutTime": "0.0078",
  "HamamatsuHam_DCAM-MASTER PULSE BURST TIMES": "1",
  "HamamatsuHam_DCAM-OUTPUT TRIGGER BASE SENSOR[1]": "ALL VIEWS",
  "HamamatsuHam_DCAM-TransposeMirrorY": "0",
  "HamamatsuHam_DCAM-EXPOSURE FULL RANGE": "DISABLE",
  "HamamatsuHam_DCAM-OUTPUT TRIGGER BASE SENSOR[0]": "ALL VIEWS",
  "HamamatsuHam_DCAM-VIEW CONTROL": "FULL CHIP",
  "ZeissScope-Description": "Zeiss microscope CAN bus adapter",
  "Core-ImageProcessor": "",
  "ZeissSidePort-Description": "Side Port",
  "HamamatsuHam_DCAM-TRIGGER SOURCE": "EXTERNAL",
  "HamamatsuHam_DCAM-OUTPUT TRIGGER SOURCE[2]": "VSYNC",
  "HamamatsuHam_DCAM-MASTER PULSE TRIGGER SOURCE": "EXTERNAL",
  "Core-SLM": "",
  "ZeissReflectorTurret-Name": "ZeissReflectorTurret",
  "COM10-Fast USB to Serial": "Disable",
  "HamamatsuHam_DCAM-TriggerPolarity": "NEGATIVE",
  "HamamatsuHam_DCAM-MASTER PULSE MODE": "CONTINUOUS",
  "HamamatsuHam_DCAM-DEFECT CORRECT MODE": "ON",
  "HamamatsuHam_DCAM-OUTPUT TRIGGER SOURCE[1]": "VSYNC",
  "HamamatsuHam_DCAM-SENSOR MODE": "AREA",
  "ZeissScope-DefiniteFocusVersion": "1",
  "HamamatsuHam_DCAM-ENHANCED VISUALIZATION MODE": "DISABLE",
  "COM10-Handshaking": "Off",
  "HamamatsuHam_DCAM-INTENSITY LUT ENABLE": "DISABLE",
  "HamamatsuHam_DCAM-Camera Bus": "AS-FBD-1XCLD-2PE4L",
  "HamamatsuHam_DCAM-Bits per Channel": "16",
  "HamamatsuHam_DCAM-MASTER PULSE INTERVAL": "0.1000",
  "HamamatsuHam_DCAM-OUTPUT TRIGGER DELAY[2]": "0.0000",
  "HamamatsuHam_DCAM-OUTPUT TRIGGER SOURCE[0]": "VSYNC",
  "HamamatsuHam_DCAM-OUTPUT TRIGGER DELAY[1]": "0.0000",
  "HamamatsuHam_DCAM-INTENSITY LUT OUTPUT MAX": "255",
  "HamamatsuHam_DCAM-Exposure": "100.02",
  "HamamatsuHam_DCAM-OUTPUT TRIGGER DELAY[0]": "0.0000",
  "Core-Focus": "",
  "Core-ChannelGroup": "",
  "HamamatsuHam_DCAM-INTENSITY LUT INPUT MAX": "65535",
  "HamamatsuHam_DCAM-INTERNAL LINE SPEED UNITS": "METERS PER SECOND",
  "ZeissScope-AnswerTimeOut": "500.0000",
  "HamamatsuHam_DCAM-Name": "HamamatsuHam_DCAM",
  "HamamatsuHam_DCAM-OUTPUT TRIGGER KIND[2]": "EXPOSURE",
  "HamamatsuHam_DCAM-OUTPUT TRIGGER DELAY UNITS": "SECONDS",
  "HamamatsuHam_DCAM-OUTPUT TRIGGER KIND[1]": "EXPOSURE",
  "Core-XYStage": "",
  "COM10-Description": "Serial port driver (boost:asio)",
  "HamamatsuHam_DCAM-OUTPUT TRIGGER KIND[0]": "EXPOSURE",
  "HamamatsuHam_DCAM-INTERNAL LINE INTERVAL": "0.0097",
  "Core-AutoShutter": "0",
  "HamamatsuHam_DCAM-TRIGGER ACTIVE": "EDGE",
  "HamamatsuHam_DCAM-OUTPUT TRIGGER PRE HSYNC COUNT": "0",
  "HamamatsuHam_DCAM-CONVERSION FACTOR COEFF": "0.4700",
  "HamamatsuHam_DCAM-OUTPUT TRIGGER POLARITY[2]": "POSITIVE",
  "COM10-DelayBetweenCharsMs": "0.0000",
  "HamamatsuHam_DCAM-CameraName": "C13440-20C",
  "HamamatsuHam_DCAM-OUTPUT TRIGGER POLARITY[1]": "POSITIVE",
  "HamamatsuHam_DCAM-CCDTemperature": "-10.0000",
  "Core-Camera": "HamamatsuHam_DCAM",
  "HamamatsuHam_DCAM-OUTPUT TRIGGER POLARITY[0]": "POSITIVE",
  "HamamatsuHam_DCAM-EXPOSURE TIME UNITS": "MILLISECONDS",
  "HamamatsuHam_DCAM-READOUT DIRECTION": "DIVERGE",
  "COM10-StopBits": "1",
  "HamamatsuHam_DCAM-TransposeCorrection": "0",
  "COM10-DTR": "Disable",
  "HamamatsuHam_DCAM-OUTPUT TRIGGER PERIOD UNITS": "SECONDS",
  "COM10-Verbose": "1",
  "ZeissReflectorTurret-State": "3",
  "HamamatsuHam_DCAM-Trigger": "NORMAL",
  "COM10-AnswerTimeout": "500.0000",
  "HamamatsuHam_DCAM-INTENSITY LUT OUTPUT MIN": "0",
  "ZeissScope-Port": "COM10",
  "COM10-Name": "COM10",
  "HamamatsuHam_DCAM-TransposeXY": "0",
  "HamamatsuHam_DCAM-INTENSITY LUT INPUT MIN": "0",
  "HamamatsuHam_DCAM-Binning": "1x1",
  "HamamatsuHam_DCAM-TRIGGER DELAY": "0.0000",
  "Core-TimeoutMs": "5000",
  "ZeissReflectorTurret-Label": "4- ",
  "HamamatsuHam_DCAM-TRIGGER GLOBAL EXPOSURE": "GLOBAL RESET",
  "ZeissSidePort-State": "1",
  "HamamatsuHam_DCAM-EXTRACTION MODE": "OFF",
  "HamamatsuHam_DCAM-Description": "Hamamatsu device adapter 2.0.6.63",
  "COM10-Parity": "None",
  "HamamatsuHam_DCAM-MINIMUM ACQUISITION TIMEOUT": "60000",
  "COM10-BaudRate": "57600",
  "Core-AutoFocus": "",
  "HamamatsuHam_DCAM-CONVERSION FACTOR OFFSET": "100.0000",
  "HamamatsuHam_DCAM-VIEW MODE": "FULL CHIP",
  "HamamatsuHam_DCAM-TRIGGER TIMES": "1",
  "HamamatsuHam_DCAM-INTERNAL LINE SPEED": "0.6671",
  "ZeissSidePort-Label": "left",
  "Core-Galvo": "",
  "COM10-DataBits": "8",
  "HamamatsuHam_DCAM-PixelType": "16bit",
  "Core-Initialize": "1",
  "HamamatsuHam_DCAM-INTERNAL LINE INTERVAL UNITS": "MILLISECONDS",
  "HamamatsuHam_DCAM-HOT PIXEL CORRECT LEVEL": "STANDARD",
  "ZeissScope-Microscope Version": "Application version: ",
  "HamamatsuHam_DCAM-Camera Version": "4.31.B",
  "Core-Shutter": "",
  "ScopeDataKeys": [
    "HamamatsuHam_DCAM-OUTPUT TRIGGER PERIOD[2]",
    "HamamatsuHam_DCAM-OUTPUT TRIGGER PERIOD[1]",
    "ZeissReflectorTurret-Description",
    "ZeissSidePort-Name",
    "HamamatsuHam_DCAM-CameraID",
    "HamamatsuHam_DCAM-OUTPUT TRIGGER BASE SENSOR[2]",
    "HamamatsuHam_DCAM-OUTPUT TRIGGER PERIOD[0]",
    "HamamatsuHam_DCAM-TransposeMirrorX",
    "ZeissScope-Name",
    "HamamatsuHam_DCAM-ScanMode",
    "HamamatsuHam_DCAM-ReadoutTime",
    "HamamatsuHam_DCAM-MASTER PULSE BURST TIMES",
    "HamamatsuHam_DCAM-OUTPUT TRIGGER BASE SENSOR[1]",
    "HamamatsuHam_DCAM-TransposeMirrorY",
    "HamamatsuHam_DCAM-EXPOSURE FULL RANGE",
    "HamamatsuHam_DCAM-OUTPUT TRIGGER BASE SENSOR[0]",
    "HamamatsuHam_DCAM-VIEW CONTROL",
    "ZeissScope-Description",
    "Core-ImageProcessor",
    "ZeissSidePort-Description",
    "HamamatsuHam_DCAM-TRIGGER SOURCE",
    "HamamatsuHam_DCAM-OUTPUT TRIGGER SOURCE[2]",
    "HamamatsuHam_DCAM-MASTER PULSE TRIGGER SOURCE",
    "Core-SLM",
    "ZeissReflectorTurret-Name",
    "COM10-Fast USB to Serial",
    "HamamatsuHam_DCAM-TriggerPolarity",
    "HamamatsuHam_DCAM-MASTER PULSE MODE",
    "HamamatsuHam_DCAM-DEFECT CORRECT MODE",
    "HamamatsuHam_DCAM-OUTPUT TRIGGER SOURCE[1]",
    "HamamatsuHam_DCAM-SENSOR MODE",
    "ZeissScope-DefiniteFocusVersion",
    "HamamatsuHam_DCAM-ENHANCED VISUALIZATION MODE",
    "COM10-Handshaking",
    "HamamatsuHam_DCAM-INTENSITY LUT ENABLE",
    "HamamatsuHam_DCAM-Camera Bus",
    "HamamatsuHam_DCAM-Bits per Channel",
    "HamamatsuHam_DCAM-MASTER PULSE INTERVAL",
    "HamamatsuHam_DCAM-OUTPUT TRIGGER DELAY[2]",
    "HamamatsuHam_DCAM-OUTPUT TRIGGER SOURCE[0]",
    "HamamatsuHam_DCAM-OUTPUT TRIGGER DELAY[1]",
    "HamamatsuHam_DCAM-INTENSITY LUT OUTPUT MAX",
    "HamamatsuHam_DCAM-Exposure",
    "HamamatsuHam_DCAM-OUTPUT TRIGGER DELAY[0]",
    "Core-Focus",
    "Core-ChannelGroup",
    "HamamatsuHam_DCAM-INTENSITY LUT INPUT MAX",
    "HamamatsuHam_DCAM-INTERNAL LINE SPEED UNITS",
    "ZeissScope-AnswerTimeOut",
    "HamamatsuHam_DCAM-Name",
    "HamamatsuHam_DCAM-OUTPUT TRIGGER KIND[2]",
    "HamamatsuHam_DCAM-OUTPUT TRIGGER DELAY UNITS",
    "HamamatsuHam_DCAM-OUTPUT TRIGGER KIND[1]",
    "Core-XYStage",
    "COM10-Description",
    "HamamatsuHam_DCAM-OUTPUT TRIGGER KIND[0]",
    "HamamatsuHam_DCAM-INTERNAL LINE INTERVAL",
    "Core-AutoShutter",
    "HamamatsuHam_DCAM-TRIGGER ACTIVE",
    "HamamatsuHam_DCAM-OUTPUT TRIGGER PRE HSYNC COUNT",
    "HamamatsuHam_DCAM-CONVERSION FACTOR COEFF",
    "HamamatsuHam_DCAM-OUTPUT TRIGGER POLARITY[2]",
    "COM10-DelayBetweenCharsMs",
    "HamamatsuHam_DCAM-CameraName",
    "HamamatsuHam_DCAM-OUTPUT TRIGGER POLARITY[1]",
    "HamamatsuHam_DCAM-CCDTemperature",
    "Core-Camera",
    "HamamatsuHam_DCAM-OUTPUT TRIGGER POLARITY[0]",
    "HamamatsuHam_DCAM-EXPOSURE TIME UNITS",
    "HamamatsuHam_DCAM-READOUT DIRECTION",
    "COM10-StopBits",
    "HamamatsuHam_DCAM-TransposeCorrection",
    "COM10-DTR",
    "HamamatsuHam_DCAM-OUTPUT TRIGGER PERIOD UNITS",
    "COM10-Verbose",
    "ZeissReflectorTurret-State",
    "HamamatsuHam_DCAM-Trigger",
    "COM10-AnswerTimeout",
    "HamamatsuHam_DCAM-INTENSITY LUT OUTPUT MIN",
    "ZeissScope-Port",
    "COM10-Name",
    "HamamatsuHam_DCAM-TransposeXY",
    "HamamatsuHam_DCAM-INTENSITY LUT INPUT MIN",
    "HamamatsuHam_DCAM-Binning",
    "HamamatsuHam_DCAM-TRIGGER DELAY",
    "Core-TimeoutMs",
    "ZeissReflectorTurret-Label",
    "HamamatsuHam_DCAM-TRIGGER GLOBAL EXPOSURE",
    "ZeissSidePort-State",
    "HamamatsuHam_DCAM-EXTRACTION MODE",
    "HamamatsuHam_DCAM-Description",
    "COM10-Parity",
    "HamamatsuHam_DCAM-MINIMUM ACQUISITION TIMEOUT",
    "COM10-BaudRate",
    "Core-AutoFocus",
    "HamamatsuHam_DCAM-CONVERSION FACTOR OFFSET",
    "HamamatsuHam_DCAM-VIEW MODE",
    "HamamatsuHam_DCAM-TRIGGER TIMES",
    "HamamatsuHam_DCAM-INTERNAL LINE SPEED",
    "ZeissSidePort-Label",
    "Core-Galvo",
    "COM10-DataBits",
    "HamamatsuHam_DCAM-PixelType",
    "Core-Initialize",
    "HamamatsuHam_DCAM-INTERNAL LINE INTERVAL UNITS",
    "HamamatsuHam_DCAM-HOT PIXEL CORRECT LEVEL",
    "ZeissScope-Microscope Version",
    "HamamatsuHam_DCAM-Camera Version",
    "Core-Shutter"
  ],
  "UserData": {
    "Electron_Coeff": {
      "type": "STRING",
      "scalar": "0.470000"
    },
    "Electron_Offset": {
      "type": "STRING",
      "scalar": "100.000000"
    },
    "HamamatsuImageNr": {
      "type": "STRING",
      "scalar": "27"
    },
    "TimeReceivedByCore": {
      "type": "STRING",
      "scalar": "2023-07-28 15:06:19.116393"
    }
  },
  "FileName": "Default/img_channel000_position000_time000000027_z000.tif"
},
"Coords-Default/img_channel000_position000_time000000028_z000.tif": {
  "Frame": 28,
  "FrameIndex": 28,
  "PositionIndex": 0,
  "Slice": 0,
  "SliceIndex": 0,
  "ChannelIndex": 0
},
"Metadata-Default/img_channel000_position000_time000000028_z000.tif": {
  "Width": 1584,
  "Height": 1584,
  "PixelType": "GRAY16",
  "Frame": 28,
  "FrameIndex": 28,
  "PositionIndex": 0,
  "Slice": 0,
  "SliceIndex": 0,
  "ChannelIndex": 0,
  "UUID": "753f4aac-153e-4598-9a0e-dc7a501b1ac5",
  "Camera": "HamamatsuHam_DCAM",
  "Binning": 1,
  "ROI": "256-240-1584-1584",
  "BitDepth": 16,
  "Exposure-ms": 100.01612030075188,
  "ElapsedTime-ms": 7788.0,
  "ImageNumber": 28,
  "ReceivedTime": "2023-07-28 15:06:19.227 +0200",
  "PixelSizeUm": 0.064484127,
  "PixelSizeAffine": "0.064484127;0.0;0.0;0.0;0.064484127;0.0",
  "PositionName": "Default",
  "HamamatsuHam_DCAM-OUTPUT TRIGGER PERIOD[2]": "0.0001",
  "HamamatsuHam_DCAM-OUTPUT TRIGGER PERIOD[1]": "0.0001",
  "ZeissReflectorTurret-Description": "Reflector Turret",
  "ZeissSidePort-Name": "ZeissSidePort",
  "HamamatsuHam_DCAM-CameraID": "S/N: 304183",
  "HamamatsuHam_DCAM-OUTPUT TRIGGER BASE SENSOR[2]": "ALL VIEWS",
  "HamamatsuHam_DCAM-OUTPUT TRIGGER PERIOD[0]": "0.0001",
  "HamamatsuHam_DCAM-TransposeMirrorX": "0",
  "ZeissScope-Name": "ZeissScope",
  "HamamatsuHam_DCAM-ScanMode": "2",
  "HamamatsuHam_DCAM-ReadoutTime": "0.0078",
  "HamamatsuHam_DCAM-MASTER PULSE BURST TIMES": "1",
  "HamamatsuHam_DCAM-OUTPUT TRIGGER BASE SENSOR[1]": "ALL VIEWS",
  "HamamatsuHam_DCAM-TransposeMirrorY": "0",
  "HamamatsuHam_DCAM-EXPOSURE FULL RANGE": "DISABLE",
  "HamamatsuHam_DCAM-OUTPUT TRIGGER BASE SENSOR[0]": "ALL VIEWS",
  "HamamatsuHam_DCAM-VIEW CONTROL": "FULL CHIP",
  "ZeissScope-Description": "Zeiss microscope CAN bus adapter",
  "Core-ImageProcessor": "",
  "ZeissSidePort-Description": "Side Port",
  "HamamatsuHam_DCAM-TRIGGER SOURCE": "EXTERNAL",
  "HamamatsuHam_DCAM-OUTPUT TRIGGER SOURCE[2]": "VSYNC",
  "HamamatsuHam_DCAM-MASTER PULSE TRIGGER SOURCE": "EXTERNAL",
  "Core-SLM": "",
  "ZeissReflectorTurret-Name": "ZeissReflectorTurret",
  "COM10-Fast USB to Serial": "Disable",
  "HamamatsuHam_DCAM-TriggerPolarity": "NEGATIVE",
  "HamamatsuHam_DCAM-MASTER PULSE MODE": "CONTINUOUS",
  "HamamatsuHam_DCAM-DEFECT CORRECT MODE": "ON",
  "HamamatsuHam_DCAM-OUTPUT TRIGGER SOURCE[1]": "VSYNC",
  "HamamatsuHam_DCAM-SENSOR MODE": "AREA",
  "ZeissScope-DefiniteFocusVersion": "1",
  "HamamatsuHam_DCAM-ENHANCED VISUALIZATION MODE": "DISABLE",
  "COM10-Handshaking": "Off",
  "HamamatsuHam_DCAM-INTENSITY LUT ENABLE": "DISABLE",
  "HamamatsuHam_DCAM-Camera Bus": "AS-FBD-1XCLD-2PE4L",
  "HamamatsuHam_DCAM-Bits per Channel": "16",
  "HamamatsuHam_DCAM-MASTER PULSE INTERVAL": "0.1000",
  "HamamatsuHam_DCAM-OUTPUT TRIGGER DELAY[2]": "0.0000",
  "HamamatsuHam_DCAM-OUTPUT TRIGGER SOURCE[0]": "VSYNC",
  "HamamatsuHam_DCAM-OUTPUT TRIGGER DELAY[1]": "0.0000",
  "HamamatsuHam_DCAM-INTENSITY LUT OUTPUT MAX": "255",
  "HamamatsuHam_DCAM-Exposure": "100.02",
  "HamamatsuHam_DCAM-OUTPUT TRIGGER DELAY[0]": "0.0000",
  "Core-Focus": "",
  "Core-ChannelGroup": "",
  "HamamatsuHam_DCAM-INTENSITY LUT INPUT MAX": "65535",
  "HamamatsuHam_DCAM-INTERNAL LINE SPEED UNITS": "METERS PER SECOND",
  "ZeissScope-AnswerTimeOut": "500.0000",
  "HamamatsuHam_DCAM-Name": "HamamatsuHam_DCAM",
  "HamamatsuHam_DCAM-OUTPUT TRIGGER KIND[2]": "EXPOSURE",
  "HamamatsuHam_DCAM-OUTPUT TRIGGER DELAY UNITS": "SECONDS",
  "HamamatsuHam_DCAM-OUTPUT TRIGGER KIND[1]": "EXPOSURE",
  "Core-XYStage": "",
  "COM10-Description": "Serial port driver (boost:asio)",
  "HamamatsuHam_DCAM-OUTPUT TRIGGER KIND[0]": "EXPOSURE",
  "HamamatsuHam_DCAM-INTERNAL LINE INTERVAL": "0.0097",
  "Core-AutoShutter": "0",
  "HamamatsuHam_DCAM-TRIGGER ACTIVE": "EDGE",
  "HamamatsuHam_DCAM-OUTPUT TRIGGER PRE HSYNC COUNT": "0",
  "HamamatsuHam_DCAM-CONVERSION FACTOR COEFF": "0.4700",
  "HamamatsuHam_DCAM-OUTPUT TRIGGER POLARITY[2]": "POSITIVE",
  "COM10-DelayBetweenCharsMs": "0.0000",
  "HamamatsuHam_DCAM-CameraName": "C13440-20C",
  "HamamatsuHam_DCAM-OUTPUT TRIGGER POLARITY[1]": "POSITIVE",
  "HamamatsuHam_DCAM-CCDTemperature": "-10.0000",
  "Core-Camera": "HamamatsuHam_DCAM",
  "HamamatsuHam_DCAM-OUTPUT TRIGGER POLARITY[0]": "POSITIVE",
  "HamamatsuHam_DCAM-EXPOSURE TIME UNITS": "MILLISECONDS",
  "HamamatsuHam_DCAM-READOUT DIRECTION": "DIVERGE",
  "COM10-StopBits": "1",
  "HamamatsuHam_DCAM-TransposeCorrection": "0",
  "COM10-DTR": "Disable",
  "HamamatsuHam_DCAM-OUTPUT TRIGGER PERIOD UNITS": "SECONDS",
  "COM10-Verbose": "1",
  "ZeissReflectorTurret-State": "3",
  "HamamatsuHam_DCAM-Trigger": "NORMAL",
  "COM10-AnswerTimeout": "500.0000",
  "HamamatsuHam_DCAM-INTENSITY LUT OUTPUT MIN": "0",
  "ZeissScope-Port": "COM10",
  "COM10-Name": "COM10",
  "HamamatsuHam_DCAM-TransposeXY": "0",
  "HamamatsuHam_DCAM-INTENSITY LUT INPUT MIN": "0",
  "HamamatsuHam_DCAM-Binning": "1x1",
  "HamamatsuHam_DCAM-TRIGGER DELAY": "0.0000",
  "Core-TimeoutMs": "5000",
  "ZeissReflectorTurret-Label": "4- ",
  "HamamatsuHam_DCAM-TRIGGER GLOBAL EXPOSURE": "GLOBAL RESET",
  "ZeissSidePort-State": "1",
  "HamamatsuHam_DCAM-EXTRACTION MODE": "OFF",
  "HamamatsuHam_DCAM-Description": "Hamamatsu device adapter 2.0.6.63",
  "COM10-Parity": "None",
  "HamamatsuHam_DCAM-MINIMUM ACQUISITION TIMEOUT": "60000",
  "COM10-BaudRate": "57600",
  "Core-AutoFocus": "",
  "HamamatsuHam_DCAM-CONVERSION FACTOR OFFSET": "100.0000",
  "HamamatsuHam_DCAM-VIEW MODE": "FULL CHIP",
  "HamamatsuHam_DCAM-TRIGGER TIMES": "1",
  "HamamatsuHam_DCAM-INTERNAL LINE SPEED": "0.6671",
  "ZeissSidePort-Label": "left",
  "Core-Galvo": "",
  "COM10-DataBits": "8",
  "HamamatsuHam_DCAM-PixelType": "16bit",
  "Core-Initialize": "1",
  "HamamatsuHam_DCAM-INTERNAL LINE INTERVAL UNITS": "MILLISECONDS",
  "HamamatsuHam_DCAM-HOT PIXEL CORRECT LEVEL": "STANDARD",
  "ZeissScope-Microscope Version": "Application version: ",
  "HamamatsuHam_DCAM-Camera Version": "4.31.B",
  "Core-Shutter": "",
  "ScopeDataKeys": [
    "HamamatsuHam_DCAM-OUTPUT TRIGGER PERIOD[2]",
    "HamamatsuHam_DCAM-OUTPUT TRIGGER PERIOD[1]",
    "ZeissReflectorTurret-Description",
    "ZeissSidePort-Name",
    "HamamatsuHam_DCAM-CameraID",
    "HamamatsuHam_DCAM-OUTPUT TRIGGER BASE SENSOR[2]",
    "HamamatsuHam_DCAM-OUTPUT TRIGGER PERIOD[0]",
    "HamamatsuHam_DCAM-TransposeMirrorX",
    "ZeissScope-Name",
    "HamamatsuHam_DCAM-ScanMode",
    "HamamatsuHam_DCAM-ReadoutTime",
    "HamamatsuHam_DCAM-MASTER PULSE BURST TIMES",
    "HamamatsuHam_DCAM-OUTPUT TRIGGER BASE SENSOR[1]",
    "HamamatsuHam_DCAM-TransposeMirrorY",
    "HamamatsuHam_DCAM-EXPOSURE FULL RANGE",
    "HamamatsuHam_DCAM-OUTPUT TRIGGER BASE SENSOR[0]",
    "HamamatsuHam_DCAM-VIEW CONTROL",
    "ZeissScope-Description",
    "Core-ImageProcessor",
    "ZeissSidePort-Description",
    "HamamatsuHam_DCAM-TRIGGER SOURCE",
    "HamamatsuHam_DCAM-OUTPUT TRIGGER SOURCE[2]",
    "HamamatsuHam_DCAM-MASTER PULSE TRIGGER SOURCE",
    "Core-SLM",
    "ZeissReflectorTurret-Name",
    "COM10-Fast USB to Serial",
    "HamamatsuHam_DCAM-TriggerPolarity",
    "HamamatsuHam_DCAM-MASTER PULSE MODE",
    "HamamatsuHam_DCAM-DEFECT CORRECT MODE",
    "HamamatsuHam_DCAM-OUTPUT TRIGGER SOURCE[1]",
    "HamamatsuHam_DCAM-SENSOR MODE",
    "ZeissScope-DefiniteFocusVersion",
    "HamamatsuHam_DCAM-ENHANCED VISUALIZATION MODE",
    "COM10-Handshaking",
    "HamamatsuHam_DCAM-INTENSITY LUT ENABLE",
    "HamamatsuHam_DCAM-Camera Bus",
    "HamamatsuHam_DCAM-Bits per Channel",
    "HamamatsuHam_DCAM-MASTER PULSE INTERVAL",
    "HamamatsuHam_DCAM-OUTPUT TRIGGER DELAY[2]",
    "HamamatsuHam_DCAM-OUTPUT TRIGGER SOURCE[0]",
    "HamamatsuHam_DCAM-OUTPUT TRIGGER DELAY[1]",
    "HamamatsuHam_DCAM-INTENSITY LUT OUTPUT MAX",
    "HamamatsuHam_DCAM-Exposure",
    "HamamatsuHam_DCAM-OUTPUT TRIGGER DELAY[0]",
    "Core-Focus",
    "Core-ChannelGroup",
    "HamamatsuHam_DCAM-INTENSITY LUT INPUT MAX",
    "HamamatsuHam_DCAM-INTERNAL LINE SPEED UNITS",
    "ZeissScope-AnswerTimeOut",
    "HamamatsuHam_DCAM-Name",
    "HamamatsuHam_DCAM-OUTPUT TRIGGER KIND[2]",
    "HamamatsuHam_DCAM-OUTPUT TRIGGER DELAY UNITS",
    "HamamatsuHam_DCAM-OUTPUT TRIGGER KIND[1]",
    "Core-XYStage",
    "COM10-Description",
    "HamamatsuHam_DCAM-OUTPUT TRIGGER KIND[0]",
    "HamamatsuHam_DCAM-INTERNAL LINE INTERVAL",
    "Core-AutoShutter",
    "HamamatsuHam_DCAM-TRIGGER ACTIVE",
    "HamamatsuHam_DCAM-OUTPUT TRIGGER PRE HSYNC COUNT",
    "HamamatsuHam_DCAM-CONVERSION FACTOR COEFF",
    "HamamatsuHam_DCAM-OUTPUT TRIGGER POLARITY[2]",
    "COM10-DelayBetweenCharsMs",
    "HamamatsuHam_DCAM-CameraName",
    "HamamatsuHam_DCAM-OUTPUT TRIGGER POLARITY[1]",
    "HamamatsuHam_DCAM-CCDTemperature",
    "Core-Camera",
    "HamamatsuHam_DCAM-OUTPUT TRIGGER POLARITY[0]",
    "HamamatsuHam_DCAM-EXPOSURE TIME UNITS",
    "HamamatsuHam_DCAM-READOUT DIRECTION",
    "COM10-StopBits",
    "HamamatsuHam_DCAM-TransposeCorrection",
    "COM10-DTR",
    "HamamatsuHam_DCAM-OUTPUT TRIGGER PERIOD UNITS",
    "COM10-Verbose",
    "ZeissReflectorTurret-State",
    "HamamatsuHam_DCAM-Trigger",
    "COM10-AnswerTimeout",
    "HamamatsuHam_DCAM-INTENSITY LUT OUTPUT MIN",
    "ZeissScope-Port",
    "COM10-Name",
    "HamamatsuHam_DCAM-TransposeXY",
    "HamamatsuHam_DCAM-INTENSITY LUT INPUT MIN",
    "HamamatsuHam_DCAM-Binning",
    "HamamatsuHam_DCAM-TRIGGER DELAY",
    "Core-TimeoutMs",
    "ZeissReflectorTurret-Label",
    "HamamatsuHam_DCAM-TRIGGER GLOBAL EXPOSURE",
    "ZeissSidePort-State",
    "HamamatsuHam_DCAM-EXTRACTION MODE",
    "HamamatsuHam_DCAM-Description",
    "COM10-Parity",
    "HamamatsuHam_DCAM-MINIMUM ACQUISITION TIMEOUT",
    "COM10-BaudRate",
    "Core-AutoFocus",
    "HamamatsuHam_DCAM-CONVERSION FACTOR OFFSET",
    "HamamatsuHam_DCAM-VIEW MODE",
    "HamamatsuHam_DCAM-TRIGGER TIMES",
    "HamamatsuHam_DCAM-INTERNAL LINE SPEED",
    "ZeissSidePort-Label",
    "Core-Galvo",
    "COM10-DataBits",
    "HamamatsuHam_DCAM-PixelType",
    "Core-Initialize",
    "HamamatsuHam_DCAM-INTERNAL LINE INTERVAL UNITS",
    "HamamatsuHam_DCAM-HOT PIXEL CORRECT LEVEL",
    "ZeissScope-Microscope Version",
    "HamamatsuHam_DCAM-Camera Version",
    "Core-Shutter"
  ],
  "UserData": {
    "Electron_Coeff": {
      "type": "STRING",
      "scalar": "0.470000"
    },
    "Electron_Offset": {
      "type": "STRING",
      "scalar": "100.000000"
    },
    "HamamatsuImageNr": {
      "type": "STRING",
      "scalar": "28"
    },
    "TimeReceivedByCore": {
      "type": "STRING",
      "scalar": "2023-07-28 15:06:19.225058"
    }
  },
  "FileName": "Default/img_channel000_position000_time000000028_z000.tif"
},
"Coords-Default/img_channel000_position000_time000000029_z000.tif": {
  "Frame": 29,
  "FrameIndex": 29,
  "PositionIndex": 0,
  "Slice": 0,
  "SliceIndex": 0,
  "ChannelIndex": 0
},
"Metadata-Default/img_channel000_position000_time000000029_z000.tif": {
  "Width": 1584,
  "Height": 1584,
  "PixelType": "GRAY16",
  "Frame": 29,
  "FrameIndex": 29,
  "PositionIndex": 0,
  "Slice": 0,
  "SliceIndex": 0,
  "ChannelIndex": 0,
  "UUID": "288b3497-6292-46ad-a906-06d323c03009",
  "Camera": "HamamatsuHam_DCAM",
  "Binning": 1,
  "ROI": "256-240-1584-1584",
  "BitDepth": 16,
  "Exposure-ms": 100.01612030075188,
  "ElapsedTime-ms": 7896.0,
  "ImageNumber": 29,
  "ReceivedTime": "2023-07-28 15:06:19.351 +0200",
  "PixelSizeUm": 0.064484127,
  "PixelSizeAffine": "0.064484127;0.0;0.0;0.0;0.064484127;0.0",
  "PositionName": "Default",
  "HamamatsuHam_DCAM-OUTPUT TRIGGER PERIOD[2]": "0.0001",
  "HamamatsuHam_DCAM-OUTPUT TRIGGER PERIOD[1]": "0.0001",
  "ZeissReflectorTurret-Description": "Reflector Turret",
  "ZeissSidePort-Name": "ZeissSidePort",
  "HamamatsuHam_DCAM-CameraID": "S/N: 304183",
  "HamamatsuHam_DCAM-OUTPUT TRIGGER BASE SENSOR[2]": "ALL VIEWS",
  "HamamatsuHam_DCAM-OUTPUT TRIGGER PERIOD[0]": "0.0001",
  "HamamatsuHam_DCAM-TransposeMirrorX": "0",
  "ZeissScope-Name": "ZeissScope",
  "HamamatsuHam_DCAM-ScanMode": "2",
  "HamamatsuHam_DCAM-ReadoutTime": "0.0078",
  "HamamatsuHam_DCAM-MASTER PULSE BURST TIMES": "1",
  "HamamatsuHam_DCAM-OUTPUT TRIGGER BASE SENSOR[1]": "ALL VIEWS",
  "HamamatsuHam_DCAM-TransposeMirrorY": "0",
  "HamamatsuHam_DCAM-EXPOSURE FULL RANGE": "DISABLE",
  "HamamatsuHam_DCAM-OUTPUT TRIGGER BASE SENSOR[0]": "ALL VIEWS",
  "HamamatsuHam_DCAM-VIEW CONTROL": "FULL CHIP",
  "ZeissScope-Description": "Zeiss microscope CAN bus adapter",
  "Core-ImageProcessor": "",
  "ZeissSidePort-Description": "Side Port",
  "HamamatsuHam_DCAM-TRIGGER SOURCE": "EXTERNAL",
  "HamamatsuHam_DCAM-OUTPUT TRIGGER SOURCE[2]": "VSYNC",
  "HamamatsuHam_DCAM-MASTER PULSE TRIGGER SOURCE": "EXTERNAL",
  "Core-SLM": "",
  "ZeissReflectorTurret-Name": "ZeissReflectorTurret",
  "COM10-Fast USB to Serial": "Disable",
  "HamamatsuHam_DCAM-TriggerPolarity": "NEGATIVE",
  "HamamatsuHam_DCAM-MASTER PULSE MODE": "CONTINUOUS",
  "HamamatsuHam_DCAM-DEFECT CORRECT MODE": "ON",
  "HamamatsuHam_DCAM-OUTPUT TRIGGER SOURCE[1]": "VSYNC",
  "HamamatsuHam_DCAM-SENSOR MODE": "AREA",
  "ZeissScope-DefiniteFocusVersion": "1",
  "HamamatsuHam_DCAM-ENHANCED VISUALIZATION MODE": "DISABLE",
  "COM10-Handshaking": "Off",
  "HamamatsuHam_DCAM-INTENSITY LUT ENABLE": "DISABLE",
  "HamamatsuHam_DCAM-Camera Bus": "AS-FBD-1XCLD-2PE4L",
  "HamamatsuHam_DCAM-Bits per Channel": "16",
  "HamamatsuHam_DCAM-MASTER PULSE INTERVAL": "0.1000",
  "HamamatsuHam_DCAM-OUTPUT TRIGGER DELAY[2]": "0.0000",
  "HamamatsuHam_DCAM-OUTPUT TRIGGER SOURCE[0]": "VSYNC",
  "HamamatsuHam_DCAM-OUTPUT TRIGGER DELAY[1]": "0.0000",
  "HamamatsuHam_DCAM-INTENSITY LUT OUTPUT MAX": "255",
  "HamamatsuHam_DCAM-Exposure": "100.02",
  "HamamatsuHam_DCAM-OUTPUT TRIGGER DELAY[0]": "0.0000",
  "Core-Focus": "",
  "Core-ChannelGroup": "",
  "HamamatsuHam_DCAM-INTENSITY LUT INPUT MAX": "65535",
  "HamamatsuHam_DCAM-INTERNAL LINE SPEED UNITS": "METERS PER SECOND",
  "ZeissScope-AnswerTimeOut": "500.0000",
  "HamamatsuHam_DCAM-Name": "HamamatsuHam_DCAM",
  "HamamatsuHam_DCAM-OUTPUT TRIGGER KIND[2]": "EXPOSURE",
  "HamamatsuHam_DCAM-OUTPUT TRIGGER DELAY UNITS": "SECONDS",
  "HamamatsuHam_DCAM-OUTPUT TRIGGER KIND[1]": "EXPOSURE",
  "Core-XYStage": "",
  "COM10-Description": "Serial port driver (boost:asio)",
  "HamamatsuHam_DCAM-OUTPUT TRIGGER KIND[0]": "EXPOSURE",
  "HamamatsuHam_DCAM-INTERNAL LINE INTERVAL": "0.0097",
  "Core-AutoShutter": "0",
  "HamamatsuHam_DCAM-TRIGGER ACTIVE": "EDGE",
  "HamamatsuHam_DCAM-OUTPUT TRIGGER PRE HSYNC COUNT": "0",
  "HamamatsuHam_DCAM-CONVERSION FACTOR COEFF": "0.4700",
  "HamamatsuHam_DCAM-OUTPUT TRIGGER POLARITY[2]": "POSITIVE",
  "COM10-DelayBetweenCharsMs": "0.0000",
  "HamamatsuHam_DCAM-CameraName": "C13440-20C",
  "HamamatsuHam_DCAM-OUTPUT TRIGGER POLARITY[1]": "POSITIVE",
  "HamamatsuHam_DCAM-CCDTemperature": "-10.0000",
  "Core-Camera": "HamamatsuHam_DCAM",
  "HamamatsuHam_DCAM-OUTPUT TRIGGER POLARITY[0]": "POSITIVE",
  "HamamatsuHam_DCAM-EXPOSURE TIME UNITS": "MILLISECONDS",
  "HamamatsuHam_DCAM-READOUT DIRECTION": "DIVERGE",
  "COM10-StopBits": "1",
  "HamamatsuHam_DCAM-TransposeCorrection": "0",
  "COM10-DTR": "Disable",
  "HamamatsuHam_DCAM-OUTPUT TRIGGER PERIOD UNITS": "SECONDS",
  "COM10-Verbose": "1",
  "ZeissReflectorTurret-State": "3",
  "HamamatsuHam_DCAM-Trigger": "NORMAL",
  "COM10-AnswerTimeout": "500.0000",
  "HamamatsuHam_DCAM-INTENSITY LUT OUTPUT MIN": "0",
  "ZeissScope-Port": "COM10",
  "COM10-Name": "COM10",
  "HamamatsuHam_DCAM-TransposeXY": "0",
  "HamamatsuHam_DCAM-INTENSITY LUT INPUT MIN": "0",
  "HamamatsuHam_DCAM-Binning": "1x1",
  "HamamatsuHam_DCAM-TRIGGER DELAY": "0.0000",
  "Core-TimeoutMs": "5000",
  "ZeissReflectorTurret-Label": "4- ",
  "HamamatsuHam_DCAM-TRIGGER GLOBAL EXPOSURE": "GLOBAL RESET",
  "ZeissSidePort-State": "1",
  "HamamatsuHam_DCAM-EXTRACTION MODE": "OFF",
  "HamamatsuHam_DCAM-Description": "Hamamatsu device adapter 2.0.6.63",
  "COM10-Parity": "None",
  "HamamatsuHam_DCAM-MINIMUM ACQUISITION TIMEOUT": "60000",
  "COM10-BaudRate": "57600",
  "Core-AutoFocus": "",
  "HamamatsuHam_DCAM-CONVERSION FACTOR OFFSET": "100.0000",
  "HamamatsuHam_DCAM-VIEW MODE": "FULL CHIP",
  "HamamatsuHam_DCAM-TRIGGER TIMES": "1",
  "HamamatsuHam_DCAM-INTERNAL LINE SPEED": "0.6671",
  "ZeissSidePort-Label": "left",
  "Core-Galvo": "",
  "COM10-DataBits": "8",
  "HamamatsuHam_DCAM-PixelType": "16bit",
  "Core-Initialize": "1",
  "HamamatsuHam_DCAM-INTERNAL LINE INTERVAL UNITS": "MILLISECONDS",
  "HamamatsuHam_DCAM-HOT PIXEL CORRECT LEVEL": "STANDARD",
  "ZeissScope-Microscope Version": "Application version: ",
  "HamamatsuHam_DCAM-Camera Version": "4.31.B",
  "Core-Shutter": "",
  "ScopeDataKeys": [
    "HamamatsuHam_DCAM-OUTPUT TRIGGER PERIOD[2]",
    "HamamatsuHam_DCAM-OUTPUT TRIGGER PERIOD[1]",
    "ZeissReflectorTurret-Description",
    "ZeissSidePort-Name",
    "HamamatsuHam_DCAM-CameraID",
    "HamamatsuHam_DCAM-OUTPUT TRIGGER BASE SENSOR[2]",
    "HamamatsuHam_DCAM-OUTPUT TRIGGER PERIOD[0]",
    "HamamatsuHam_DCAM-TransposeMirrorX",
    "ZeissScope-Name",
    "HamamatsuHam_DCAM-ScanMode",
    "HamamatsuHam_DCAM-ReadoutTime",
    "HamamatsuHam_DCAM-MASTER PULSE BURST TIMES",
    "HamamatsuHam_DCAM-OUTPUT TRIGGER BASE SENSOR[1]",
    "HamamatsuHam_DCAM-TransposeMirrorY",
    "HamamatsuHam_DCAM-EXPOSURE FULL RANGE",
    "HamamatsuHam_DCAM-OUTPUT TRIGGER BASE SENSOR[0]",
    "HamamatsuHam_DCAM-VIEW CONTROL",
    "ZeissScope-Description",
    "Core-ImageProcessor",
    "ZeissSidePort-Description",
    "HamamatsuHam_DCAM-TRIGGER SOURCE",
    "HamamatsuHam_DCAM-OUTPUT TRIGGER SOURCE[2]",
    "HamamatsuHam_DCAM-MASTER PULSE TRIGGER SOURCE",
    "Core-SLM",
    "ZeissReflectorTurret-Name",
    "COM10-Fast USB to Serial",
    "HamamatsuHam_DCAM-TriggerPolarity",
    "HamamatsuHam_DCAM-MASTER PULSE MODE",
    "HamamatsuHam_DCAM-DEFECT CORRECT MODE",
    "HamamatsuHam_DCAM-OUTPUT TRIGGER SOURCE[1]",
    "HamamatsuHam_DCAM-SENSOR MODE",
    "ZeissScope-DefiniteFocusVersion",
    "HamamatsuHam_DCAM-ENHANCED VISUALIZATION MODE",
    "COM10-Handshaking",
    "HamamatsuHam_DCAM-INTENSITY LUT ENABLE",
    "HamamatsuHam_DCAM-Camera Bus",
    "HamamatsuHam_DCAM-Bits per Channel",
    "HamamatsuHam_DCAM-MASTER PULSE INTERVAL",
    "HamamatsuHam_DCAM-OUTPUT TRIGGER DELAY[2]",
    "HamamatsuHam_DCAM-OUTPUT TRIGGER SOURCE[0]",
    "HamamatsuHam_DCAM-OUTPUT TRIGGER DELAY[1]",
    "HamamatsuHam_DCAM-INTENSITY LUT OUTPUT MAX",
    "HamamatsuHam_DCAM-Exposure",
    "HamamatsuHam_DCAM-OUTPUT TRIGGER DELAY[0]",
    "Core-Focus",
    "Core-ChannelGroup",
    "HamamatsuHam_DCAM-INTENSITY LUT INPUT MAX",
    "HamamatsuHam_DCAM-INTERNAL LINE SPEED UNITS",
    "ZeissScope-AnswerTimeOut",
    "HamamatsuHam_DCAM-Name",
    "HamamatsuHam_DCAM-OUTPUT TRIGGER KIND[2]",
    "HamamatsuHam_DCAM-OUTPUT TRIGGER DELAY UNITS",
    "HamamatsuHam_DCAM-OUTPUT TRIGGER KIND[1]",
    "Core-XYStage",
    "COM10-Description",
    "HamamatsuHam_DCAM-OUTPUT TRIGGER KIND[0]",
    "HamamatsuHam_DCAM-INTERNAL LINE INTERVAL",
    "Core-AutoShutter",
    "HamamatsuHam_DCAM-TRIGGER ACTIVE",
    "HamamatsuHam_DCAM-OUTPUT TRIGGER PRE HSYNC COUNT",
    "HamamatsuHam_DCAM-CONVERSION FACTOR COEFF",
    "HamamatsuHam_DCAM-OUTPUT TRIGGER POLARITY[2]",
    "COM10-DelayBetweenCharsMs",
    "HamamatsuHam_DCAM-CameraName",
    "HamamatsuHam_DCAM-OUTPUT TRIGGER POLARITY[1]",
    "HamamatsuHam_DCAM-CCDTemperature",
    "Core-Camera",
    "HamamatsuHam_DCAM-OUTPUT TRIGGER POLARITY[0]",
    "HamamatsuHam_DCAM-EXPOSURE TIME UNITS",
    "HamamatsuHam_DCAM-READOUT DIRECTION",
    "COM10-StopBits",
    "HamamatsuHam_DCAM-TransposeCorrection",
    "COM10-DTR",
    "HamamatsuHam_DCAM-OUTPUT TRIGGER PERIOD UNITS",
    "COM10-Verbose",
    "ZeissReflectorTurret-State",
    "HamamatsuHam_DCAM-Trigger",
    "COM10-AnswerTimeout",
    "HamamatsuHam_DCAM-INTENSITY LUT OUTPUT MIN",
    "ZeissScope-Port",
    "COM10-Name",
    "HamamatsuHam_DCAM-TransposeXY",
    "HamamatsuHam_DCAM-INTENSITY LUT INPUT MIN",
    "HamamatsuHam_DCAM-Binning",
    "HamamatsuHam_DCAM-TRIGGER DELAY",
    "Core-TimeoutMs",
    "ZeissReflectorTurret-Label",
    "HamamatsuHam_DCAM-TRIGGER GLOBAL EXPOSURE",
    "ZeissSidePort-State",
    "HamamatsuHam_DCAM-EXTRACTION MODE",
    "HamamatsuHam_DCAM-Description",
    "COM10-Parity",
    "HamamatsuHam_DCAM-MINIMUM ACQUISITION TIMEOUT",
    "COM10-BaudRate",
    "Core-AutoFocus",
    "HamamatsuHam_DCAM-CONVERSION FACTOR OFFSET",
    "HamamatsuHam_DCAM-VIEW MODE",
    "HamamatsuHam_DCAM-TRIGGER TIMES",
    "HamamatsuHam_DCAM-INTERNAL LINE SPEED",
    "ZeissSidePort-Label",
    "Core-Galvo",
    "COM10-DataBits",
    "HamamatsuHam_DCAM-PixelType",
    "Core-Initialize",
    "HamamatsuHam_DCAM-INTERNAL LINE INTERVAL UNITS",
    "HamamatsuHam_DCAM-HOT PIXEL CORRECT LEVEL",
    "ZeissScope-Microscope Version",
    "HamamatsuHam_DCAM-Camera Version",
    "Core-Shutter"
  ],
  "UserData": {
    "Electron_Coeff": {
      "type": "STRING",
      "scalar": "0.470000"
    },
    "Electron_Offset": {
      "type": "STRING",
      "scalar": "100.000000"
    },
    "HamamatsuImageNr": {
      "type": "STRING",
      "scalar": "29"
    },
    "TimeReceivedByCore": {
      "type": "STRING",
      "scalar": "2023-07-28 15:06:19.333352"
    }
  },
  "FileName": "Default/img_channel000_position000_time000000029_z000.tif"
}
}
