# Supplementary material for: Fast volumetric multifocus structured illumination microscopy of subcellular dynamics in living cells
Source: Biomed Opt Express. 2024 Mar 11;15(4):2281–92. doi: 10.1364/BOE.516261 (PMC11019691; doi:10.1364/BOE.516261)
Supplement: Supplementary file 3 [file boe-15-4-2281-d002.zip › fig2/ER/raw/metadata.txt]

{
"Summary": {
  "Prefix": "cos7_kdelstaygold_3beam_aotf13_8",
  "UserName": "max.sen",
  "ProfileName": "Default User",
  "MicroManagerVersion": "2.0.1 20230309",
  "ComputerName": "maxsasrock",
  "Directory": "C:\\Users\\max.sen\\Data\\230802",
  "ChannelGroup": "",
  "ChNames": [
    "Default"
  ],
  "z-step_um": 0.0,
  "Interval_ms": 0.0,
  "CustomIntervals_ms": [],
  "AxisOrder": [
    "channel",
    "z",
    "position",
    "time"
  ],
  "TimeFirst": true,
  "SlicesFirst": true,
  "IntendedDimensions": {
    "time": 900,
    "position": 1,
    "z": 1,
    "channel": 1
  },
  "Frames": 900,
  "Positions": 1,
  "Slices": 1,
  "Channels": 1,
  "StartTime": "2023-08-02 18:57:52.272 +0200",
  "KeepShutterOpenSlices": false,
  "KeepShutterOpenChannels": false,
  "PixelType": "GRAY16",
  "Width": 0,
  "Height": 0,
  "UserData": {
    "CameraTimeout": {
      "type": "STRING",
      "scalar": "20000"
    },
    "Depth": {
      "type": "STRING",
      "scalar": "2"
    }
  },
  "IJType": 1
},
"Coords-Default/img_channel000_position000_time000000000_z000.tif": {
  "Frame": 0,
  "FrameIndex": 0,
  "PositionIndex": 0,
  "Slice": 0,
  "SliceIndex": 0,
  "ChannelIndex": 0
},
"Metadata-Default/img_channel000_position000_time000000000_z000.tif": {
  "Width": 1580,
  "Height": 1580,
  "PixelType": "GRAY16",
  "Frame": 0,
  "FrameIndex": 0,
  "PositionIndex": 0,
  "Slice": 0,
  "SliceIndex": 0,
  "ChannelIndex": 0,
  "UUID": "61b74a3f-d081-46d4-8587-0ba15e2e84ae",
  "Camera": "HamamatsuHam_DCAM",
  "Binning": 1,
  "ROI": "228-228-1580-1580",
  "BitDepth": 16,
  "Exposure-ms": 20.00517293233083,
  "ElapsedTime-ms": 3935.0,
  "ImageNumber": 0,
  "ReceivedTime": "2023-08-02 18:57:56.217 +0200",
  "PixelSizeUm": 0.064484127,
  "PixelSizeAffine": "0.064484127;0.0;0.0;0.0;0.064484127;0.0",
  "PositionName": "Default",
  "HamamatsuHam_DCAM-OUTPUT TRIGGER PERIOD[2]": "0.0001",
  "HamamatsuHam_DCAM-OUTPUT TRIGGER PERIOD[1]": "0.0001",
  "ZeissReflectorTurret-Description": "Reflector Turret",
  "ZeissSidePort-Name": "ZeissSidePort",
  "HamamatsuHam_DCAM-CameraID": "S/N: 304183",
  "HamamatsuHam_DCAM-OUTPUT TRIGGER BASE SENSOR[2]": "ALL VIEWS",
  "HamamatsuHam_DCAM-OUTPUT TRIGGER PERIOD[0]": "0.0001",
  "HamamatsuHam_DCAM-TransposeMirrorX": "0",
  "ZeissScope-Name": "ZeissScope",
  "HamamatsuHam_DCAM-ScanMode": "2",
  "HamamatsuHam_DCAM-ReadoutTime": "0.0078",
  "HamamatsuHam_DCAM-MASTER PULSE BURST TIMES": "1",
  "HamamatsuHam_DCAM-OUTPUT TRIGGER BASE SENSOR[1]": "ALL VIEWS",
  "HamamatsuHam_DCAM-TransposeMirrorY": "0",
  "HamamatsuHam_DCAM-EXPOSURE FULL RANGE": "DISABLE",
  "HamamatsuHam_DCAM-OUTPUT TRIGGER BASE SENSOR[0]": "ALL VIEWS",
  "HamamatsuHam_DCAM-VIEW CONTROL": "FULL CHIP",
  "ZeissScope-Description": "Zeiss microscope CAN bus adapter",
  "Core-ImageProcessor": "",
  "ZeissSidePort-Description": "Side Port",
  "HamamatsuHam_DCAM-TRIGGER SOURCE": "EXTERNAL",
  "HamamatsuHam_DCAM-OUTPUT TRIGGER SOURCE[2]": "VSYNC",
  "HamamatsuHam_DCAM-MASTER PULSE TRIGGER SOURCE": "EXTERNAL",
  "Core-SLM": "",
  "ZeissReflectorTurret-Name": "ZeissReflectorTurret",
  "COM10-Fast USB to Serial": "Disable",
  "HamamatsuHam_DCAM-TriggerPolarity": "NEGATIVE",
  "HamamatsuHam_DCAM-MASTER PULSE MODE": "CONTINUOUS",
  "HamamatsuHam_DCAM-DEFECT CORRECT MODE": "ON",
  "HamamatsuHam_DCAM-OUTPUT TRIGGER SOURCE[1]": "VSYNC",
  "HamamatsuHam_DCAM-SENSOR MODE": "AREA",
  "ZeissScope-DefiniteFocusVersion": "1",
  "HamamatsuHam_DCAM-ENHANCED VISUALIZATION MODE": "DISABLE",
  "COM10-Handshaking": "Off",
  "HamamatsuHam_DCAM-INTENSITY LUT ENABLE": "DISABLE",
  "HamamatsuHam_DCAM-Camera Bus": "AS-FBD-1XCLD-2PE4L",
  "HamamatsuHam_DCAM-Bits per Channel": "16",
  "HamamatsuHam_DCAM-MASTER PULSE INTERVAL": "0.1000",
  "HamamatsuHam_DCAM-OUTPUT TRIGGER DELAY[2]": "0.0000",
  "HamamatsuHam_DCAM-OUTPUT TRIGGER SOURCE[0]": "VSYNC",
  "HamamatsuHam_DCAM-OUTPUT TRIGGER DELAY[1]": "0.0000",
  "HamamatsuHam_DCAM-INTENSITY LUT OUTPUT MAX": "255",
  "HamamatsuHam_DCAM-Exposure": "20.01",
  "HamamatsuHam_DCAM-OUTPUT TRIGGER DELAY[0]": "0.0000",
  "Core-Focus": "",
  "Core-ChannelGroup": "",
  "HamamatsuHam_DCAM-INTENSITY LUT INPUT MAX": "65535",
  "HamamatsuHam_DCAM-INTERNAL LINE SPEED UNITS": "METERS PER SECOND",
  "ZeissScope-AnswerTimeOut": "500.0000",
  "HamamatsuHam_DCAM-Name": "HamamatsuHam_DCAM",
  "HamamatsuHam_DCAM-OUTPUT TRIGGER KIND[2]": "EXPOSURE",
  "HamamatsuHam_DCAM-OUTPUT TRIGGER DELAY UNITS": "SECONDS",
  "HamamatsuHam_DCAM-OUTPUT TRIGGER KIND[1]": "EXPOSURE",
  "Core-XYStage": "",
  "COM10-Description": "Serial port driver (boost:asio)",
  "HamamatsuHam_DCAM-OUTPUT TRIGGER KIND[0]": "EXPOSURE",
  "HamamatsuHam_DCAM-INTERNAL LINE INTERVAL": "0.0097",
  "Core-AutoShutter": "0",
  "HamamatsuHam_DCAM-TRIGGER ACTIVE": "EDGE",
  "HamamatsuHam_DCAM-OUTPUT TRIGGER PRE HSYNC COUNT": "0",
  "HamamatsuHam_DCAM-CONVERSION FACTOR COEFF": "0.4700",
  "HamamatsuHam_DCAM-OUTPUT TRIGGER POLARITY[2]": "POSITIVE",
  "COM10-DelayBetweenCharsMs": "0.0000",
  "HamamatsuHam_DCAM-CameraName": "C13440-20C",
  "HamamatsuHam_DCAM-OUTPUT TRIGGER POLARITY[1]": "POSITIVE",
  "HamamatsuHam_DCAM-CCDTemperature": "-10.0000",
  "Core-Camera": "HamamatsuHam_DCAM",
  "HamamatsuHam_DCAM-OUTPUT TRIGGER POLARITY[0]": "POSITIVE",
  "HamamatsuHam_DCAM-EXPOSURE TIME UNITS": "MILLISECONDS",
  "HamamatsuHam_DCAM-READOUT DIRECTION": "DIVERGE",
  "COM10-StopBits": "1",
  "HamamatsuHam_DCAM-TransposeCorrection": "0",
  "COM10-DTR": "Disable",
  "HamamatsuHam_DCAM-OUTPUT TRIGGER PERIOD UNITS": "SECONDS",
  "COM10-Verbose": "1",
  "ZeissReflectorTurret-State": "3",
  "HamamatsuHam_DCAM-Trigger": "NORMAL",
  "COM10-AnswerTimeout": "500.0000",
  "HamamatsuHam_DCAM-INTENSITY LUT OUTPUT MIN": "0",
  "ZeissScope-Port": "COM10",
  "COM10-Name": "COM10",
  "HamamatsuHam_DCAM-TransposeXY": "0",
  "HamamatsuHam_DCAM-INTENSITY LUT INPUT MIN": "0",
  "HamamatsuHam_DCAM-Binning": "1x1",
  "HamamatsuHam_DCAM-TRIGGER DELAY": "0.0000",
  "Core-TimeoutMs": "5000",
  "ZeissReflectorTurret-Label": "4- ",
  "HamamatsuHam_DCAM-TRIGGER GLOBAL EXPOSURE": "GLOBAL RESET",
  "ZeissSidePort-State": "1",
  "HamamatsuHam_DCAM-EXTRACTION MODE": "OFF",
  "HamamatsuHam_DCAM-Description": "Hamamatsu device adapter 2.0.6.63",
  "COM10-Parity": "None",
  "HamamatsuHam_DCAM-MINIMUM ACQUISITION TIMEOUT": "60000",
  "COM10-BaudRate": "57600",
  "Core-AutoFocus": "",
  "HamamatsuHam_DCAM-CONVERSION FACTOR OFFSET": "100.0000",
  "HamamatsuHam_DCAM-VIEW MODE": "FULL CHIP",
  "HamamatsuHam_DCAM-TRIGGER TIMES": "1",
  "HamamatsuHam_DCAM-INTERNAL LINE SPEED": "0.6671",
  "ZeissSidePort-Label": "left",
  "Core-Galvo": "",
  "COM10-DataBits": "8",
  "HamamatsuHam_DCAM-PixelType": "16bit",
  "Core-Initialize": "1",
  "HamamatsuHam_DCAM-INTERNAL LINE INTERVAL UNITS": "MILLISECONDS",
  "HamamatsuHam_DCAM-HOT PIXEL CORRECT LEVEL": "STANDARD",
  "ZeissScope-Microscope Version": "Application version: ",
  "HamamatsuHam_DCAM-Camera Version": "4.31.B",
  "Core-Shutter": "",
  "ScopeDataKeys": [
    "HamamatsuHam_DCAM-OUTPUT TRIGGER PERIOD[2]",
    "HamamatsuHam_DCAM-OUTPUT TRIGGER PERIOD[1]",
    "ZeissReflectorTurret-Description",
    "ZeissSidePort-Name",
    "HamamatsuHam_DCAM-CameraID",
    "HamamatsuHam_DCAM-OUTPUT TRIGGER BASE SENSOR[2]",
    "HamamatsuHam_DCAM-OUTPUT TRIGGER PERIOD[0]",
    "HamamatsuHam_DCAM-TransposeMirrorX",
    "ZeissScope-Name",
    "HamamatsuHam_DCAM-ScanMode",
    "HamamatsuHam_DCAM-ReadoutTime",
    "HamamatsuHam_DCAM-MASTER PULSE BURST TIMES",
    "HamamatsuHam_DCAM-OUTPUT TRIGGER BASE SENSOR[1]",
    "HamamatsuHam_DCAM-TransposeMirrorY",
    "HamamatsuHam_DCAM-EXPOSURE FULL RANGE",
    "HamamatsuHam_DCAM-OUTPUT TRIGGER BASE SENSOR[0]",
    "HamamatsuHam_DCAM-VIEW CONTROL",
    "ZeissScope-Description",
    "Core-ImageProcessor",
    "ZeissSidePort-Description",
    "HamamatsuHam_DCAM-TRIGGER SOURCE",
    "HamamatsuHam_DCAM-OUTPUT TRIGGER SOURCE[2]",
    "HamamatsuHam_DCAM-MASTER PULSE TRIGGER SOURCE",
    "Core-SLM",
    "ZeissReflectorTurret-Name",
    "COM10-Fast USB to Serial",
    "HamamatsuHam_DCAM-TriggerPolarity",
    "HamamatsuHam_DCAM-MASTER PULSE MODE",
    "HamamatsuHam_DCAM-DEFECT CORRECT MODE",
    "HamamatsuHam_DCAM-OUTPUT TRIGGER SOURCE[1]",
    "HamamatsuHam_DCAM-SENSOR MODE",
    "ZeissScope-DefiniteFocusVersion",
    "HamamatsuHam_DCAM-ENHANCED VISUALIZATION MODE",
    "COM10-Handshaking",
    "HamamatsuHam_DCAM-INTENSITY LUT ENABLE",
    "HamamatsuHam_DCAM-Camera Bus",
    "HamamatsuHam_DCAM-Bits per Channel",
    "HamamatsuHam_DCAM-MASTER PULSE INTERVAL",
    "HamamatsuHam_DCAM-OUTPUT TRIGGER DELAY[2]",
    "HamamatsuHam_DCAM-OUTPUT TRIGGER SOURCE[0]",
    "HamamatsuHam_DCAM-OUTPUT TRIGGER DELAY[1]",
    "HamamatsuHam_DCAM-INTENSITY LUT OUTPUT MAX",
    "HamamatsuHam_DCAM-Exposure",
    "HamamatsuHam_DCAM-OUTPUT TRIGGER DELAY[0]",
    "Core-Focus",
    "Core-ChannelGroup",
    "HamamatsuHam_DCAM-INTENSITY LUT INPUT MAX",
    "HamamatsuHam_DCAM-INTERNAL LINE SPEED UNITS",
    "ZeissScope-AnswerTimeOut",
    "HamamatsuHam_DCAM-Name",
    "HamamatsuHam_DCAM-OUTPUT TRIGGER KIND[2]",
    "HamamatsuHam_DCAM-OUTPUT TRIGGER DELAY UNITS",
    "HamamatsuHam_DCAM-OUTPUT TRIGGER KIND[1]",
    "Core-XYStage",
    "COM10-Description",
    "HamamatsuHam_DCAM-OUTPUT TRIGGER KIND[0]",
    "HamamatsuHam_DCAM-INTERNAL LINE INTERVAL",
    "Core-AutoShutter",
    "HamamatsuHam_DCAM-TRIGGER ACTIVE",
    "HamamatsuHam_DCAM-OUTPUT TRIGGER PRE HSYNC COUNT",
    "HamamatsuHam_DCAM-CONVERSION FACTOR COEFF",
    "HamamatsuHam_DCAM-OUTPUT TRIGGER POLARITY[2]",
    "COM10-DelayBetweenCharsMs",
    "HamamatsuHam_DCAM-CameraName",
    "HamamatsuHam_DCAM-OUTPUT TRIGGER POLARITY[1]",
    "HamamatsuHam_DCAM-CCDTemperature",
    "Core-Camera",
    "HamamatsuHam_DCAM-OUTPUT TRIGGER POLARITY[0]",
    "HamamatsuHam_DCAM-EXPOSURE TIME UNITS",
    "HamamatsuHam_DCAM-READOUT DIRECTION",
    "COM10-StopBits",
    "HamamatsuHam_DCAM-TransposeCorrection",
    "COM10-DTR",
    "HamamatsuHam_DCAM-OUTPUT TRIGGER PERIOD UNITS",
    "COM10-Verbose",
    "ZeissReflectorTurret-State",
    "HamamatsuHam_DCAM-Trigger",
    "COM10-AnswerTimeout",
    "HamamatsuHam_DCAM-INTENSITY LUT OUTPUT MIN",
    "ZeissScope-Port",
    "COM10-Name",
    "HamamatsuHam_DCAM-TransposeXY",
    "HamamatsuHam_DCAM-INTENSITY LUT INPUT MIN",
    "HamamatsuHam_DCAM-Binning",
    "HamamatsuHam_DCAM-TRIGGER DELAY",
    "Core-TimeoutMs",
    "ZeissReflectorTurret-Label",
    "HamamatsuHam_DCAM-TRIGGER GLOBAL EXPOSURE",
    "ZeissSidePort-State",
    "HamamatsuHam_DCAM-EXTRACTION MODE",
    "HamamatsuHam_DCAM-Description",
    "COM10-Parity",
    "HamamatsuHam_DCAM-MINIMUM ACQUISITION TIMEOUT",
    "COM10-BaudRate",
    "Core-AutoFocus",
    "HamamatsuHam_DCAM-CONVERSION FACTOR OFFSET",
    "HamamatsuHam_DCAM-VIEW MODE",
    "HamamatsuHam_DCAM-TRIGGER TIMES",
    "HamamatsuHam_DCAM-INTERNAL LINE SPEED",
    "ZeissSidePort-Label",
    "Core-Galvo",
    "COM10-DataBits",
    "HamamatsuHam_DCAM-PixelType",
    "Core-Initialize",
    "HamamatsuHam_DCAM-INTERNAL LINE INTERVAL UNITS",
    "HamamatsuHam_DCAM-HOT PIXEL CORRECT LEVEL",
    "ZeissScope-Microscope Version",
    "HamamatsuHam_DCAM-Camera Version",
    "Core-Shutter"
  ],
  "UserData": {
    "Electron_Coeff": {
      "type": "STRING",
      "scalar": "0.470000"
    },
    "Electron_Offset": {
      "type": "STRING",
      "scalar": "100.000000"
    },
    "HamamatsuImageNr": {
      "type": "STRING",
      "scalar": "0"
    },
    "TimeReceivedByCore": {
      "type": "STRING",
      "scalar": "2023-08-02 18:57:56.215022"
    }
  },
  "FileName": "Default/img_channel000_position000_time000000000_z000.tif"
},
"Coords-Default/img_channel000_position000_time000000001_z000.tif": {
  "Frame": 1,
  "FrameIndex": 1,
  "PositionIndex": 0,
  "Slice": 0,
  "SliceIndex": 0,
  "ChannelIndex": 0
},
"Metadata-Default/img_channel000_position000_time000000001_z000.tif": {
  "Width": 1580,
  "Height": 1580,
  "PixelType": "GRAY16",
  "Frame": 1,
  "FrameIndex": 1,
  "PositionIndex": 0,
  "Slice": 0,
  "SliceIndex": 0,
  "ChannelIndex": 0,
  "UUID": "b64f2430-3bee-4716-85c3-e3fda500c217",
  "Camera": "HamamatsuHam_DCAM",
  "Binning": 1,
  "ROI": "228-228-1580-1580",
  "BitDepth": 16,
  "Exposure-ms": 20.00517293233083,
  "ElapsedTime-ms": 3964.0,
  "ImageNumber": 1,
  "ReceivedTime": "2023-08-02 18:57:56.246 +0200",
  "PixelSizeUm": 0.064484127,
  "PixelSizeAffine": "0.064484127;0.0;0.0;0.0;0.064484127;0.0",
  "PositionName": "Default",
  "HamamatsuHam_DCAM-OUTPUT TRIGGER PERIOD[2]": "0.0001",
  "HamamatsuHam_DCAM-OUTPUT TRIGGER PERIOD[1]": "0.0001",
  "ZeissReflectorTurret-Description": "Reflector Turret",
  "ZeissSidePort-Name": "ZeissSidePort",
  "HamamatsuHam_DCAM-CameraID": "S/N: 304183",
  "HamamatsuHam_DCAM-OUTPUT TRIGGER BASE SENSOR[2]": "ALL VIEWS",
  "HamamatsuHam_DCAM-OUTPUT TRIGGER PERIOD[0]": "0.0001",
  "HamamatsuHam_DCAM-TransposeMirrorX": "0",
  "ZeissScope-Name": "ZeissScope",
  "HamamatsuHam_DCAM-ScanMode": "2",
  "HamamatsuHam_DCAM-ReadoutTime": "0.0078",
  "HamamatsuHam_DCAM-MASTER PULSE BURST TIMES": "1",
  "HamamatsuHam_DCAM-OUTPUT TRIGGER BASE SENSOR[1]": "ALL VIEWS",
  "HamamatsuHam_DCAM-TransposeMirrorY": "0",
  "HamamatsuHam_DCAM-EXPOSURE FULL RANGE": "DISABLE",
  "HamamatsuHam_DCAM-OUTPUT TRIGGER BASE SENSOR[0]": "ALL VIEWS",
  "HamamatsuHam_DCAM-VIEW CONTROL": "FULL CHIP",
  "ZeissScope-Description": "Zeiss microscope CAN bus adapter",
  "Core-ImageProcessor": "",
  "ZeissSidePort-Description": "Side Port",
  "HamamatsuHam_DCAM-TRIGGER SOURCE": "EXTERNAL",
  "HamamatsuHam_DCAM-OUTPUT TRIGGER SOURCE[2]": "VSYNC",
  "HamamatsuHam_DCAM-MASTER PULSE TRIGGER SOURCE": "EXTERNAL",
  "Core-SLM": "",
  "ZeissReflectorTurret-Name": "ZeissReflectorTurret",
  "COM10-Fast USB to Serial": "Disable",
  "HamamatsuHam_DCAM-TriggerPolarity": "NEGATIVE",
  "HamamatsuHam_DCAM-MASTER PULSE MODE": "CONTINUOUS",
  "HamamatsuHam_DCAM-DEFECT CORRECT MODE": "ON",
  "HamamatsuHam_DCAM-OUTPUT TRIGGER SOURCE[1]": "VSYNC",
  "HamamatsuHam_DCAM-SENSOR MODE": "AREA",
  "ZeissScope-DefiniteFocusVersion": "1",
  "HamamatsuHam_DCAM-ENHANCED VISUALIZATION MODE": "DISABLE",
  "COM10-Handshaking": "Off",
  "HamamatsuHam_DCAM-INTENSITY LUT ENABLE": "DISABLE",
  "HamamatsuHam_DCAM-Camera Bus": "AS-FBD-1XCLD-2PE4L",
  "HamamatsuHam_DCAM-Bits per Channel": "16",
  "HamamatsuHam_DCAM-MASTER PULSE INTERVAL": "0.1000",
  "HamamatsuHam_DCAM-OUTPUT TRIGGER DELAY[2]": "0.0000",
  "HamamatsuHam_DCAM-OUTPUT TRIGGER SOURCE[0]": "VSYNC",
  "HamamatsuHam_DCAM-OUTPUT TRIGGER DELAY[1]": "0.0000",
  "HamamatsuHam_DCAM-INTENSITY LUT OUTPUT MAX": "255",
  "HamamatsuHam_DCAM-Exposure": "20.01",
  "HamamatsuHam_DCAM-OUTPUT TRIGGER DELAY[0]": "0.0000",
  "Core-Focus": "",
  "Core-ChannelGroup": "",
  "HamamatsuHam_DCAM-INTENSITY LUT INPUT MAX": "65535",
  "HamamatsuHam_DCAM-INTERNAL LINE SPEED UNITS": "METERS PER SECOND",
  "ZeissScope-AnswerTimeOut": "500.0000",
  "HamamatsuHam_DCAM-Name": "HamamatsuHam_DCAM",
  "HamamatsuHam_DCAM-OUTPUT TRIGGER KIND[2]": "EXPOSURE",
  "HamamatsuHam_DCAM-OUTPUT TRIGGER DELAY UNITS": "SECONDS",
  "HamamatsuHam_DCAM-OUTPUT TRIGGER KIND[1]": "EXPOSURE",
  "Core-XYStage": "",
  "COM10-Description": "Serial port driver (boost:asio)",
  "HamamatsuHam_DCAM-OUTPUT TRIGGER KIND[0]": "EXPOSURE",
  "HamamatsuHam_DCAM-INTERNAL LINE INTERVAL": "0.0097",
  "Core-AutoShutter": "0",
  "HamamatsuHam_DCAM-TRIGGER ACTIVE": "EDGE",
  "HamamatsuHam_DCAM-OUTPUT TRIGGER PRE HSYNC COUNT": "0",
  "HamamatsuHam_DCAM-CONVERSION FACTOR COEFF": "0.4700",
  "HamamatsuHam_DCAM-OUTPUT TRIGGER POLARITY[2]": "POSITIVE",
  "COM10-DelayBetweenCharsMs": "0.0000",
  "HamamatsuHam_DCAM-CameraName": "C13440-20C",
  "HamamatsuHam_DCAM-OUTPUT TRIGGER POLARITY[1]": "POSITIVE",
  "HamamatsuHam_DCAM-CCDTemperature": "-10.0000",
  "Core-Camera": "HamamatsuHam_DCAM",
  "HamamatsuHam_DCAM-OUTPUT TRIGGER POLARITY[0]": "POSITIVE",
  "HamamatsuHam_DCAM-EXPOSURE TIME UNITS": "MILLISECONDS",
  "HamamatsuHam_DCAM-READOUT DIRECTION": "DIVERGE",
  "COM10-StopBits": "1",
  "HamamatsuHam_DCAM-TransposeCorrection": "0",
  "COM10-DTR": "Disable",
  "HamamatsuHam_DCAM-OUTPUT TRIGGER PERIOD UNITS": "SECONDS",
  "COM10-Verbose": "1",
  "ZeissReflectorTurret-State": "3",
  "HamamatsuHam_DCAM-Trigger": "NORMAL",
  "COM10-AnswerTimeout": "500.0000",
  "HamamatsuHam_DCAM-INTENSITY LUT OUTPUT MIN": "0",
  "ZeissScope-Port": "COM10",
  "COM10-Name": "COM10",
  "HamamatsuHam_DCAM-TransposeXY": "0",
  "HamamatsuHam_DCAM-INTENSITY LUT INPUT MIN": "0",
  "HamamatsuHam_DCAM-Binning": "1x1",
  "HamamatsuHam_DCAM-TRIGGER DELAY": "0.0000",
  "Core-TimeoutMs": "5000",
  "ZeissReflectorTurret-Label": "4- ",
  "HamamatsuHam_DCAM-TRIGGER GLOBAL EXPOSURE": "GLOBAL RESET",
  "ZeissSidePort-State": "1",
  "HamamatsuHam_DCAM-EXTRACTION MODE": "OFF",
  "HamamatsuHam_DCAM-Description": "Hamamatsu device adapter 2.0.6.63",
  "COM10-Parity": "None",
  "HamamatsuHam_DCAM-MINIMUM ACQUISITION TIMEOUT": "60000",
  "COM10-BaudRate": "57600",
  "Core-AutoFocus": "",
  "HamamatsuHam_DCAM-CONVERSION FACTOR OFFSET": "100.0000",
  "HamamatsuHam_DCAM-VIEW MODE": "FULL CHIP",
  "HamamatsuHam_DCAM-TRIGGER TIMES": "1",
  "HamamatsuHam_DCAM-INTERNAL LINE SPEED": "0.6671",
  "ZeissSidePort-Label": "left",
  "Core-Galvo": "",
  "COM10-DataBits": "8",
  "HamamatsuHam_DCAM-PixelType": "16bit",
  "Core-Initialize": "1",
  "HamamatsuHam_DCAM-INTERNAL LINE INTERVAL UNITS": "MILLISECONDS",
  "HamamatsuHam_DCAM-HOT PIXEL CORRECT LEVEL": "STANDARD",
  "ZeissScope-Microscope Version": "Application version: ",
  "HamamatsuHam_DCAM-Camera Version": "4.31.B",
  "Core-Shutter": "",
  "ScopeDataKeys": [
    "HamamatsuHam_DCAM-OUTPUT TRIGGER PERIOD[2]",
    "HamamatsuHam_DCAM-OUTPUT TRIGGER PERIOD[1]",
    "ZeissReflectorTurret-Description",
    "ZeissSidePort-Name",
    "HamamatsuHam_DCAM-CameraID",
    "HamamatsuHam_DCAM-OUTPUT TRIGGER BASE SENSOR[2]",
    "HamamatsuHam_DCAM-OUTPUT TRIGGER PERIOD[0]",
    "HamamatsuHam_DCAM-TransposeMirrorX",
    "ZeissScope-Name",
    "HamamatsuHam_DCAM-ScanMode",
    "HamamatsuHam_DCAM-ReadoutTime",
    "HamamatsuHam_DCAM-MASTER PULSE BURST TIMES",
    "HamamatsuHam_DCAM-OUTPUT TRIGGER BASE SENSOR[1]",
    "HamamatsuHam_DCAM-TransposeMirrorY",
    "HamamatsuHam_DCAM-EXPOSURE FULL RANGE",
    "HamamatsuHam_DCAM-OUTPUT TRIGGER BASE SENSOR[0]",
    "HamamatsuHam_DCAM-VIEW CONTROL",
    "ZeissScope-Description",
    "Core-ImageProcessor",
    "ZeissSidePort-Description",
    "HamamatsuHam_DCAM-TRIGGER SOURCE",
    "HamamatsuHam_DCAM-OUTPUT TRIGGER SOURCE[2]",
    "HamamatsuHam_DCAM-MASTER PULSE TRIGGER SOURCE",
    "Core-SLM",
    "ZeissReflectorTurret-Name",
    "COM10-Fast USB to Serial",
    "HamamatsuHam_DCAM-TriggerPolarity",
    "HamamatsuHam_DCAM-MASTER PULSE MODE",
    "HamamatsuHam_DCAM-DEFECT CORRECT MODE",
    "HamamatsuHam_DCAM-OUTPUT TRIGGER SOURCE[1]",
    "HamamatsuHam_DCAM-SENSOR MODE",
    "ZeissScope-DefiniteFocusVersion",
    "HamamatsuHam_DCAM-ENHANCED VISUALIZATION MODE",
    "COM10-Handshaking",
    "HamamatsuHam_DCAM-INTENSITY LUT ENABLE",
    "HamamatsuHam_DCAM-Camera Bus",
    "HamamatsuHam_DCAM-Bits per Channel",
    "HamamatsuHam_DCAM-MASTER PULSE INTERVAL",
    "HamamatsuHam_DCAM-OUTPUT TRIGGER DELAY[2]",
    "HamamatsuHam_DCAM-OUTPUT TRIGGER SOURCE[0]",
    "HamamatsuHam_DCAM-OUTPUT TRIGGER DELAY[1]",
    "HamamatsuHam_DCAM-INTENSITY LUT OUTPUT MAX",
    "HamamatsuHam_DCAM-Exposure",
    "HamamatsuHam_DCAM-OUTPUT TRIGGER DELAY[0]",
    "Core-Focus",
    "Core-ChannelGroup",
    "HamamatsuHam_DCAM-INTENSITY LUT INPUT MAX",
    "HamamatsuHam_DCAM-INTERNAL LINE SPEED UNITS",
    "ZeissScope-AnswerTimeOut",
    "HamamatsuHam_DCAM-Name",
    "HamamatsuHam_DCAM-OUTPUT TRIGGER KIND[2]",
    "HamamatsuHam_DCAM-OUTPUT TRIGGER DELAY UNITS",
    "HamamatsuHam_DCAM-OUTPUT TRIGGER KIND[1]",
    "Core-XYStage",
    "COM10-Description",
    "HamamatsuHam_DCAM-OUTPUT TRIGGER KIND[0]",
    "HamamatsuHam_DCAM-INTERNAL LINE INTERVAL",
    "Core-AutoShutter",
    "HamamatsuHam_DCAM-TRIGGER ACTIVE",
    "HamamatsuHam_DCAM-OUTPUT TRIGGER PRE HSYNC COUNT",
    "HamamatsuHam_DCAM-CONVERSION FACTOR COEFF",
    "HamamatsuHam_DCAM-OUTPUT TRIGGER POLARITY[2]",
    "COM10-DelayBetweenCharsMs",
    "HamamatsuHam_DCAM-CameraName",
    "HamamatsuHam_DCAM-OUTPUT TRIGGER POLARITY[1]",
    "HamamatsuHam_DCAM-CCDTemperature",
    "Core-Camera",
    "HamamatsuHam_DCAM-OUTPUT TRIGGER POLARITY[0]",
    "HamamatsuHam_DCAM-EXPOSURE TIME UNITS",
    "HamamatsuHam_DCAM-READOUT DIRECTION",
    "COM10-StopBits",
    "HamamatsuHam_DCAM-TransposeCorrection",
    "COM10-DTR",
    "HamamatsuHam_DCAM-OUTPUT TRIGGER PERIOD UNITS",
    "COM10-Verbose",
    "ZeissReflectorTurret-State",
    "HamamatsuHam_DCAM-Trigger",
    "COM10-AnswerTimeout",
    "HamamatsuHam_DCAM-INTENSITY LUT OUTPUT MIN",
    "ZeissScope-Port",
    "COM10-Name",
    "HamamatsuHam_DCAM-TransposeXY",
    "HamamatsuHam_DCAM-INTENSITY LUT INPUT MIN",
    "HamamatsuHam_DCAM-Binning",
    "HamamatsuHam_DCAM-TRIGGER DELAY",
    "Core-TimeoutMs",
    "ZeissReflectorTurret-Label",
    "HamamatsuHam_DCAM-TRIGGER GLOBAL EXPOSURE",
    "ZeissSidePort-State",
    "HamamatsuHam_DCAM-EXTRACTION MODE",
    "HamamatsuHam_DCAM-Description",
    "COM10-Parity",
    "HamamatsuHam_DCAM-MINIMUM ACQUISITION TIMEOUT",
    "COM10-BaudRate",
    "Core-AutoFocus",
    "HamamatsuHam_DCAM-CONVERSION FACTOR OFFSET",
    "HamamatsuHam_DCAM-VIEW MODE",
    "HamamatsuHam_DCAM-TRIGGER TIMES",
    "HamamatsuHam_DCAM-INTERNAL LINE SPEED",
    "ZeissSidePort-Label",
    "Core-Galvo",
    "COM10-DataBits",
    "HamamatsuHam_DCAM-PixelType",
    "Core-Initialize",
    "HamamatsuHam_DCAM-INTERNAL LINE INTERVAL UNITS",
    "HamamatsuHam_DCAM-HOT PIXEL CORRECT LEVEL",
    "ZeissScope-Microscope Version",
    "HamamatsuHam_DCAM-Camera Version",
    "Core-Shutter"
  ],
  "UserData": {
    "Electron_Coeff": {
      "type": "STRING",
      "scalar": "0.470000"
    },
    "Electron_Offset": {
      "type": "STRING",
      "scalar": "100.000000"
    },
    "HamamatsuImageNr": {
      "type": "STRING",
      "scalar": "1"
    },
    "TimeReceivedByCore": {
      "type": "STRING",
      "scalar": "2023-08-02 18:57:56.243828"
    }
  },
  "FileName": "Default/img_channel000_position000_time000000001_z000.tif"
},
"Coords-Default/img_channel000_position000_time000000002_z000.tif": {
  "Frame": 2,
  "FrameIndex": 2,
  "PositionIndex": 0,
  "Slice": 0,
  "SliceIndex": 0,
  "ChannelIndex": 0
},
"Metadata-Default/img_channel000_position000_time000000002_z000.tif": {
  "Width": 1580,
  "Height": 1580,
  "PixelType": "GRAY16",
  "Frame": 2,
  "FrameIndex": 2,
  "PositionIndex": 0,
  "Slice": 0,
  "SliceIndex": 0,
  "ChannelIndex": 0,
  "UUID": "e2172d25-92f0-441f-84c1-6781c3695252",
  "Camera": "HamamatsuHam_DCAM",
  "Binning": 1,
  "ROI": "228-228-1580-1580",
  "BitDepth": 16,
  "Exposure-ms": 20.00517293233083,
  "ElapsedTime-ms": 3992.0,
  "ImageNumber": 2,
  "ReceivedTime": "2023-08-02 18:57:56.274 +0200",
  "PixelSizeUm": 0.064484127,
  "PixelSizeAffine": "0.064484127;0.0;0.0;0.0;0.064484127;0.0",
  "PositionName": "Default",
  "HamamatsuHam_DCAM-OUTPUT TRIGGER PERIOD[2]": "0.0001",
  "HamamatsuHam_DCAM-OUTPUT TRIGGER PERIOD[1]": "0.0001",
  "ZeissReflectorTurret-Description": "Reflector Turret",
  "ZeissSidePort-Name": "ZeissSidePort",
  "HamamatsuHam_DCAM-CameraID": "S/N: 304183",
  "HamamatsuHam_DCAM-OUTPUT TRIGGER BASE SENSOR[2]": "ALL VIEWS",
  "HamamatsuHam_DCAM-OUTPUT TRIGGER PERIOD[0]": "0.0001",
  "HamamatsuHam_DCAM-TransposeMirrorX": "0",
  "ZeissScope-Name": "ZeissScope",
  "HamamatsuHam_DCAM-ScanMode": "2",
  "HamamatsuHam_DCAM-ReadoutTime": "0.0078",
  "HamamatsuHam_DCAM-MASTER PULSE BURST TIMES": "1",
  "HamamatsuHam_DCAM-OUTPUT TRIGGER BASE SENSOR[1]": "ALL VIEWS",
  "HamamatsuHam_DCAM-TransposeMirrorY": "0",
  "HamamatsuHam_DCAM-EXPOSURE FULL RANGE": "DISABLE",
  "HamamatsuHam_DCAM-OUTPUT TRIGGER BASE SENSOR[0]": "ALL VIEWS",
  "HamamatsuHam_DCAM-VIEW CONTROL": "FULL CHIP",
  "ZeissScope-Description": "Zeiss microscope CAN bus adapter",
  "Core-ImageProcessor": "",
  "ZeissSidePort-Description": "Side Port",
  "HamamatsuHam_DCAM-TRIGGER SOURCE": "EXTERNAL",
  "HamamatsuHam_DCAM-OUTPUT TRIGGER SOURCE[2]": "VSYNC",
  "HamamatsuHam_DCAM-MASTER PULSE TRIGGER SOURCE": "EXTERNAL",
  "Core-SLM": "",
  "ZeissReflectorTurret-Name": "ZeissReflectorTurret",
  "COM10-Fast USB to Serial": "Disable",
  "HamamatsuHam_DCAM-TriggerPolarity": "NEGATIVE",
  "HamamatsuHam_DCAM-MASTER PULSE MODE": "CONTINUOUS",
  "HamamatsuHam_DCAM-DEFECT CORRECT MODE": "ON",
  "HamamatsuHam_DCAM-OUTPUT TRIGGER SOURCE[1]": "VSYNC",
  "HamamatsuHam_DCAM-SENSOR MODE": "AREA",
  "ZeissScope-DefiniteFocusVersion": "1",
  "HamamatsuHam_DCAM-ENHANCED VISUALIZATION MODE": "DISABLE",
  "COM10-Handshaking": "Off",
  "HamamatsuHam_DCAM-INTENSITY LUT ENABLE": "DISABLE",
  "HamamatsuHam_DCAM-Camera Bus": "AS-FBD-1XCLD-2PE4L",
  "HamamatsuHam_DCAM-Bits per Channel": "16",
  "HamamatsuHam_DCAM-MASTER PULSE INTERVAL": "0.1000",
  "HamamatsuHam_DCAM-OUTPUT TRIGGER DELAY[2]": "0.0000",
  "HamamatsuHam_DCAM-OUTPUT TRIGGER SOURCE[0]": "VSYNC",
  "HamamatsuHam_DCAM-OUTPUT TRIGGER DELAY[1]": "0.0000",
  "HamamatsuHam_DCAM-INTENSITY LUT OUTPUT MAX": "255",
  "HamamatsuHam_DCAM-Exposure": "20.01",
  "HamamatsuHam_DCAM-OUTPUT TRIGGER DELAY[0]": "0.0000",
  "Core-Focus": "",
  "Core-ChannelGroup": "",
  "HamamatsuHam_DCAM-INTENSITY LUT INPUT MAX": "65535",
  "HamamatsuHam_DCAM-INTERNAL LINE SPEED UNITS": "METERS PER SECOND",
  "ZeissScope-AnswerTimeOut": "500.0000",
  "HamamatsuHam_DCAM-Name": "HamamatsuHam_DCAM",
  "HamamatsuHam_DCAM-OUTPUT TRIGGER KIND[2]": "EXPOSURE",
  "HamamatsuHam_DCAM-OUTPUT TRIGGER DELAY UNITS": "SECONDS",
  "HamamatsuHam_DCAM-OUTPUT TRIGGER KIND[1]": "EXPOSURE",
  "Core-XYStage": "",
  "COM10-Description": "Serial port driver (boost:asio)",
  "HamamatsuHam_DCAM-OUTPUT TRIGGER KIND[0]": "EXPOSURE",
  "HamamatsuHam_DCAM-INTERNAL LINE INTERVAL": "0.0097",
  "Core-AutoShutter": "0",
  "HamamatsuHam_DCAM-TRIGGER ACTIVE": "EDGE",
  "HamamatsuHam_DCAM-OUTPUT TRIGGER PRE HSYNC COUNT": "0",
  "HamamatsuHam_DCAM-CONVERSION FACTOR COEFF": "0.4700",
  "HamamatsuHam_DCAM-OUTPUT TRIGGER POLARITY[2]": "POSITIVE",
  "COM10-DelayBetweenCharsMs": "0.0000",
  "HamamatsuHam_DCAM-CameraName": "C13440-20C",
  "HamamatsuHam_DCAM-OUTPUT TRIGGER POLARITY[1]": "POSITIVE",
  "HamamatsuHam_DCAM-CCDTemperature": "-10.0000",
  "Core-Camera": "HamamatsuHam_DCAM",
  "HamamatsuHam_DCAM-OUTPUT TRIGGER POLARITY[0]": "POSITIVE",
  "HamamatsuHam_DCAM-EXPOSURE TIME UNITS": "MILLISECONDS",
  "HamamatsuHam_DCAM-READOUT DIRECTION": "DIVERGE",
  "COM10-StopBits": "1",
  "HamamatsuHam_DCAM-TransposeCorrection": "0",
  "COM10-DTR": "Disable",
  "HamamatsuHam_DCAM-OUTPUT TRIGGER PERIOD UNITS": "SECONDS",
  "COM10-Verbose": "1",
  "ZeissReflectorTurret-State": "3",
  "HamamatsuHam_DCAM-Trigger": "NORMAL",
  "COM10-AnswerTimeout": "500.0000",
  "HamamatsuHam_DCAM-INTENSITY LUT OUTPUT MIN": "0",
  "ZeissScope-Port": "COM10",
  "COM10-Name": "COM10",
  "HamamatsuHam_DCAM-TransposeXY": "0",
  "HamamatsuHam_DCAM-INTENSITY LUT INPUT MIN": "0",
  "HamamatsuHam_DCAM-Binning": "1x1",
  "HamamatsuHam_DCAM-TRIGGER DELAY": "0.0000",
  "Core-TimeoutMs": "5000",
  "ZeissReflectorTurret-Label": "4- ",
  "HamamatsuHam_DCAM-TRIGGER GLOBAL EXPOSURE": "GLOBAL RESET",
  "ZeissSidePort-State": "1",
  "HamamatsuHam_DCAM-EXTRACTION MODE": "OFF",
  "HamamatsuHam_DCAM-Description": "Hamamatsu device adapter 2.0.6.63",
  "COM10-Parity": "None",
  "HamamatsuHam_DCAM-MINIMUM ACQUISITION TIMEOUT": "60000",
  "COM10-BaudRate": "57600",
  "Core-AutoFocus": "",
  "HamamatsuHam_DCAM-CONVERSION FACTOR OFFSET": "100.0000",
  "HamamatsuHam_DCAM-VIEW MODE": "FULL CHIP",
  "HamamatsuHam_DCAM-TRIGGER TIMES": "1",
  "HamamatsuHam_DCAM-INTERNAL LINE SPEED": "0.6671",
  "ZeissSidePort-Label": "left",
  "Core-Galvo": "",
  "COM10-DataBits": "8",
  "HamamatsuHam_DCAM-PixelType": "16bit",
  "Core-Initialize": "1",
  "HamamatsuHam_DCAM-INTERNAL LINE INTERVAL UNITS": "MILLISECONDS",
  "HamamatsuHam_DCAM-HOT PIXEL CORRECT LEVEL": "STANDARD",
  "ZeissScope-Microscope Version": "Application version: ",
  "HamamatsuHam_DCAM-Camera Version": "4.31.B",
  "Core-Shutter": "",
  "ScopeDataKeys": [
    "HamamatsuHam_DCAM-OUTPUT TRIGGER PERIOD[2]",
    "HamamatsuHam_DCAM-OUTPUT TRIGGER PERIOD[1]",
    "ZeissReflectorTurret-Description",
    "ZeissSidePort-Name",
    "HamamatsuHam_DCAM-CameraID",
    "HamamatsuHam_DCAM-OUTPUT TRIGGER BASE SENSOR[2]",
    "HamamatsuHam_DCAM-OUTPUT TRIGGER PERIOD[0]",
    "HamamatsuHam_DCAM-TransposeMirrorX",
    "ZeissScope-Name",
    "HamamatsuHam_DCAM-ScanMode",
    "HamamatsuHam_DCAM-ReadoutTime",
    "HamamatsuHam_DCAM-MASTER PULSE BURST TIMES",
    "HamamatsuHam_DCAM-OUTPUT TRIGGER BASE SENSOR[1]",
    "HamamatsuHam_DCAM-TransposeMirrorY",
    "HamamatsuHam_DCAM-EXPOSURE FULL RANGE",
    "HamamatsuHam_DCAM-OUTPUT TRIGGER BASE SENSOR[0]",
    "HamamatsuHam_DCAM-VIEW CONTROL",
    "ZeissScope-Description",
    "Core-ImageProcessor",
    "ZeissSidePort-Description",
    "HamamatsuHam_DCAM-TRIGGER SOURCE",
    "HamamatsuHam_DCAM-OUTPUT TRIGGER SOURCE[2]",
    "HamamatsuHam_DCAM-MASTER PULSE TRIGGER SOURCE",
    "Core-SLM",
    "ZeissReflectorTurret-Name",
    "COM10-Fast USB to Serial",
    "HamamatsuHam_DCAM-TriggerPolarity",
    "HamamatsuHam_DCAM-MASTER PULSE MODE",
    "HamamatsuHam_DCAM-DEFECT CORRECT MODE",
    "HamamatsuHam_DCAM-OUTPUT TRIGGER SOURCE[1]",
    "HamamatsuHam_DCAM-SENSOR MODE",
    "ZeissScope-DefiniteFocusVersion",
    "HamamatsuHam_DCAM-ENHANCED VISUALIZATION MODE",
    "COM10-Handshaking",
    "HamamatsuHam_DCAM-INTENSITY LUT ENABLE",
    "HamamatsuHam_DCAM-Camera Bus",
    "HamamatsuHam_DCAM-Bits per Channel",
    "HamamatsuHam_DCAM-MASTER PULSE INTERVAL",
    "HamamatsuHam_DCAM-OUTPUT TRIGGER DELAY[2]",
    "HamamatsuHam_DCAM-OUTPUT TRIGGER SOURCE[0]",
    "HamamatsuHam_DCAM-OUTPUT TRIGGER DELAY[1]",
    "HamamatsuHam_DCAM-INTENSITY LUT OUTPUT MAX",
    "HamamatsuHam_DCAM-Exposure",
    "HamamatsuHam_DCAM-OUTPUT TRIGGER DELAY[0]",
    "Core-Focus",
    "Core-ChannelGroup",
    "HamamatsuHam_DCAM-INTENSITY LUT INPUT MAX",
    "HamamatsuHam_DCAM-INTERNAL LINE SPEED UNITS",
    "ZeissScope-AnswerTimeOut",
    "HamamatsuHam_DCAM-Name",
    "HamamatsuHam_DCAM-OUTPUT TRIGGER KIND[2]",
    "HamamatsuHam_DCAM-OUTPUT TRIGGER DELAY UNITS",
    "HamamatsuHam_DCAM-OUTPUT TRIGGER KIND[1]",
    "Core-XYStage",
    "COM10-Description",
    "HamamatsuHam_DCAM-OUTPUT TRIGGER KIND[0]",
    "HamamatsuHam_DCAM-INTERNAL LINE INTERVAL",
    "Core-AutoShutter",
    "HamamatsuHam_DCAM-TRIGGER ACTIVE",
    "HamamatsuHam_DCAM-OUTPUT TRIGGER PRE HSYNC COUNT",
    "HamamatsuHam_DCAM-CONVERSION FACTOR COEFF",
    "HamamatsuHam_DCAM-OUTPUT TRIGGER POLARITY[2]",
    "COM10-DelayBetweenCharsMs",
    "HamamatsuHam_DCAM-CameraName",
    "HamamatsuHam_DCAM-OUTPUT TRIGGER POLARITY[1]",
    "HamamatsuHam_DCAM-CCDTemperature",
    "Core-Camera",
    "HamamatsuHam_DCAM-OUTPUT TRIGGER POLARITY[0]",
    "HamamatsuHam_DCAM-EXPOSURE TIME UNITS",
    "HamamatsuHam_DCAM-READOUT DIRECTION",
    "COM10-StopBits",
    "HamamatsuHam_DCAM-TransposeCorrection",
    "COM10-DTR",
    "HamamatsuHam_DCAM-OUTPUT TRIGGER PERIOD UNITS",
    "COM10-Verbose",
    "ZeissReflectorTurret-State",
    "HamamatsuHam_DCAM-Trigger",
    "COM10-AnswerTimeout",
    "HamamatsuHam_DCAM-INTENSITY LUT OUTPUT MIN",
    "ZeissScope-Port",
    "COM10-Name",
    "HamamatsuHam_DCAM-TransposeXY",
    "HamamatsuHam_DCAM-INTENSITY LUT INPUT MIN",
    "HamamatsuHam_DCAM-Binning",
    "HamamatsuHam_DCAM-TRIGGER DELAY",
    "Core-TimeoutMs",
    "ZeissReflectorTurret-Label",
    "HamamatsuHam_DCAM-TRIGGER GLOBAL EXPOSURE",
    "ZeissSidePort-State",
    "HamamatsuHam_DCAM-EXTRACTION MODE",
    "HamamatsuHam_DCAM-Description",
    "COM10-Parity",
    "HamamatsuHam_DCAM-MINIMUM ACQUISITION TIMEOUT",
    "COM10-BaudRate",
    "Core-AutoFocus",
    "HamamatsuHam_DCAM-CONVERSION FACTOR OFFSET",
    "HamamatsuHam_DCAM-VIEW MODE",
    "HamamatsuHam_DCAM-TRIGGER TIMES",
    "HamamatsuHam_DCAM-INTERNAL LINE SPEED",
    "ZeissSidePort-Label",
    "Core-Galvo",
    "COM10-DataBits",
    "HamamatsuHam_DCAM-PixelType",
    "Core-Initialize",
    "HamamatsuHam_DCAM-INTERNAL LINE INTERVAL UNITS",
    "HamamatsuHam_DCAM-HOT PIXEL CORRECT LEVEL",
    "ZeissScope-Microscope Version",
    "HamamatsuHam_DCAM-Camera Version",
    "Core-Shutter"
  ],
  "UserData": {
    "Electron_Coeff": {
      "type": "STRING",
      "scalar": "0.470000"
    },
    "Electron_Offset": {
      "type": "STRING",
      "scalar": "100.000000"
    },
    "HamamatsuImageNr": {
      "type": "STRING",
      "scalar": "2"
    },
    "TimeReceivedByCore": {
      "type": "STRING",
      "scalar": "2023-08-02 18:57:56.272314"
    }
  },
  "FileName": "Default/img_channel000_position000_time000000002_z000.tif"
},
"Coords-Default/img_channel000_position000_time000000003_z000.tif": {
  "Frame": 3,
  "FrameIndex": 3,
  "PositionIndex": 0,
  "Slice": 0,
  "SliceIndex": 0,
  "ChannelIndex": 0
},
"Metadata-Default/img_channel000_position000_time000000003_z000.tif": {
  "Width": 1580,
  "Height": 1580,
  "PixelType": "GRAY16",
  "Frame": 3,
  "FrameIndex": 3,
  "PositionIndex": 0,
  "Slice": 0,
  "SliceIndex": 0,
  "ChannelIndex": 0,
  "UUID": "81e950e8-33de-4102-81bf-18b058ba1d5a",
  "Camera": "HamamatsuHam_DCAM",
  "Binning": 1,
  "ROI": "228-228-1580-1580",
  "BitDepth": 16,
  "Exposure-ms": 20.00517293233083,
  "ElapsedTime-ms": 4021.0,
  "ImageNumber": 3,
  "ReceivedTime": "2023-08-02 18:57:56.311 +0200",
  "PixelSizeUm": 0.064484127,
  "PixelSizeAffine": "0.064484127;0.0;0.0;0.0;0.064484127;0.0",
  "PositionName": "Default",
  "HamamatsuHam_DCAM-OUTPUT TRIGGER PERIOD[2]": "0.0001",
  "HamamatsuHam_DCAM-OUTPUT TRIGGER PERIOD[1]": "0.0001",
  "ZeissReflectorTurret-Description": "Reflector Turret",
  "ZeissSidePort-Name": "ZeissSidePort",
  "HamamatsuHam_DCAM-CameraID": "S/N: 304183",
  "HamamatsuHam_DCAM-OUTPUT TRIGGER BASE SENSOR[2]": "ALL VIEWS",
  "HamamatsuHam_DCAM-OUTPUT TRIGGER PERIOD[0]": "0.0001",
  "HamamatsuHam_DCAM-TransposeMirrorX": "0",
  "ZeissScope-Name": "ZeissScope",
  "HamamatsuHam_DCAM-ScanMode": "2",
  "HamamatsuHam_DCAM-ReadoutTime": "0.0078",
  "HamamatsuHam_DCAM-MASTER PULSE BURST TIMES": "1",
  "HamamatsuHam_DCAM-OUTPUT TRIGGER BASE SENSOR[1]": "ALL VIEWS",
  "HamamatsuHam_DCAM-TransposeMirrorY": "0",
  "HamamatsuHam_DCAM-EXPOSURE FULL RANGE": "DISABLE",
  "HamamatsuHam_DCAM-OUTPUT TRIGGER BASE SENSOR[0]": "ALL VIEWS",
  "HamamatsuHam_DCAM-VIEW CONTROL": "FULL CHIP",
  "ZeissScope-Description": "Zeiss microscope CAN bus adapter",
  "Core-ImageProcessor": "",
  "ZeissSidePort-Description": "Side Port",
  "HamamatsuHam_DCAM-TRIGGER SOURCE": "EXTERNAL",
  "HamamatsuHam_DCAM-OUTPUT TRIGGER SOURCE[2]": "VSYNC",
  "HamamatsuHam_DCAM-MASTER PULSE TRIGGER SOURCE": "EXTERNAL",
  "Core-SLM": "",
  "ZeissReflectorTurret-Name": "ZeissReflectorTurret",
  "COM10-Fast USB to Serial": "Disable",
  "HamamatsuHam_DCAM-TriggerPolarity": "NEGATIVE",
  "HamamatsuHam_DCAM-MASTER PULSE MODE": "CONTINUOUS",
  "HamamatsuHam_DCAM-DEFECT CORRECT MODE": "ON",
  "HamamatsuHam_DCAM-OUTPUT TRIGGER SOURCE[1]": "VSYNC",
  "HamamatsuHam_DCAM-SENSOR MODE": "AREA",
  "ZeissScope-DefiniteFocusVersion": "1",
  "HamamatsuHam_DCAM-ENHANCED VISUALIZATION MODE": "DISABLE",
  "COM10-Handshaking": "Off",
  "HamamatsuHam_DCAM-INTENSITY LUT ENABLE": "DISABLE",
  "HamamatsuHam_DCAM-Camera Bus": "AS-FBD-1XCLD-2PE4L",
  "HamamatsuHam_DCAM-Bits per Channel": "16",
  "HamamatsuHam_DCAM-MASTER PULSE INTERVAL": "0.1000",
  "HamamatsuHam_DCAM-OUTPUT TRIGGER DELAY[2]": "0.0000",
  "HamamatsuHam_DCAM-OUTPUT TRIGGER SOURCE[0]": "VSYNC",
  "HamamatsuHam_DCAM-OUTPUT TRIGGER DELAY[1]": "0.0000",
  "HamamatsuHam_DCAM-INTENSITY LUT OUTPUT MAX": "255",
  "HamamatsuHam_DCAM-Exposure": "20.01",
  "HamamatsuHam_DCAM-OUTPUT TRIGGER DELAY[0]": "0.0000",
  "Core-Focus": "",
  "Core-ChannelGroup": "",
  "HamamatsuHam_DCAM-INTENSITY LUT INPUT MAX": "65535",
  "HamamatsuHam_DCAM-INTERNAL LINE SPEED UNITS": "METERS PER SECOND",
  "ZeissScope-AnswerTimeOut": "500.0000",
  "HamamatsuHam_DCAM-Name": "HamamatsuHam_DCAM",
  "HamamatsuHam_DCAM-OUTPUT TRIGGER KIND[2]": "EXPOSURE",
  "HamamatsuHam_DCAM-OUTPUT TRIGGER DELAY UNITS": "SECONDS",
  "HamamatsuHam_DCAM-OUTPUT TRIGGER KIND[1]": "EXPOSURE",
  "Core-XYStage": "",
  "COM10-Description": "Serial port driver (boost:asio)",
  "HamamatsuHam_DCAM-OUTPUT TRIGGER KIND[0]": "EXPOSURE",
  "HamamatsuHam_DCAM-INTERNAL LINE INTERVAL": "0.0097",
  "Core-AutoShutter": "0",
  "HamamatsuHam_DCAM-TRIGGER ACTIVE": "EDGE",
  "HamamatsuHam_DCAM-OUTPUT TRIGGER PRE HSYNC COUNT": "0",
  "HamamatsuHam_DCAM-CONVERSION FACTOR COEFF": "0.4700",
  "HamamatsuHam_DCAM-OUTPUT TRIGGER POLARITY[2]": "POSITIVE",
  "COM10-DelayBetweenCharsMs": "0.0000",
  "HamamatsuHam_DCAM-CameraName": "C13440-20C",
  "HamamatsuHam_DCAM-OUTPUT TRIGGER POLARITY[1]": "POSITIVE",
  "HamamatsuHam_DCAM-CCDTemperature": "-10.0000",
  "Core-Camera": "HamamatsuHam_DCAM",
  "HamamatsuHam_DCAM-OUTPUT TRIGGER POLARITY[0]": "POSITIVE",
  "HamamatsuHam_DCAM-EXPOSURE TIME UNITS": "MILLISECONDS",
  "HamamatsuHam_DCAM-READOUT DIRECTION": "DIVERGE",
  "COM10-StopBits": "1",
  "HamamatsuHam_DCAM-TransposeCorrection": "0",
  "COM10-DTR": "Disable",
  "HamamatsuHam_DCAM-OUTPUT TRIGGER PERIOD UNITS": "SECONDS",
  "COM10-Verbose": "1",
  "ZeissReflectorTurret-State": "3",
  "HamamatsuHam_DCAM-Trigger": "NORMAL",
  "COM10-AnswerTimeout": "500.0000",
  "HamamatsuHam_DCAM-INTENSITY LUT OUTPUT MIN": "0",
  "ZeissScope-Port": "COM10",
  "COM10-Name": "COM10",
  "HamamatsuHam_DCAM-TransposeXY": "0",
  "HamamatsuHam_DCAM-INTENSITY LUT INPUT MIN": "0",
  "HamamatsuHam_DCAM-Binning": "1x1",
  "HamamatsuHam_DCAM-TRIGGER DELAY": "0.0000",
  "Core-TimeoutMs": "5000",
  "ZeissReflectorTurret-Label": "4- ",
  "HamamatsuHam_DCAM-TRIGGER GLOBAL EXPOSURE": "GLOBAL RESET",
  "ZeissSidePort-State": "1",
  "HamamatsuHam_DCAM-EXTRACTION MODE": "OFF",
  "HamamatsuHam_DCAM-Description": "Hamamatsu device adapter 2.0.6.63",
  "COM10-Parity": "None",
  "HamamatsuHam_DCAM-MINIMUM ACQUISITION TIMEOUT": "60000",
  "COM10-BaudRate": "57600",
  "Core-AutoFocus": "",
  "HamamatsuHam_DCAM-CONVERSION FACTOR OFFSET": "100.0000",
  "HamamatsuHam_DCAM-VIEW MODE": "FULL CHIP",
  "HamamatsuHam_DCAM-TRIGGER TIMES": "1",
  "HamamatsuHam_DCAM-INTERNAL LINE SPEED": "0.6671",
  "ZeissSidePort-Label": "left",
  "Core-Galvo": "",
  "COM10-DataBits": "8",
  "HamamatsuHam_DCAM-PixelType": "16bit",
  "Core-Initialize": "1",
  "HamamatsuHam_DCAM-INTERNAL LINE INTERVAL UNITS": "MILLISECONDS",
  "HamamatsuHam_DCAM-HOT PIXEL CORRECT LEVEL": "STANDARD",
  "ZeissScope-Microscope Version": "Application version: ",
  "HamamatsuHam_DCAM-Camera Version": "4.31.B",
  "Core-Shutter": "",
  "ScopeDataKeys": [
    "HamamatsuHam_DCAM-OUTPUT TRIGGER PERIOD[2]",
    "HamamatsuHam_DCAM-OUTPUT TRIGGER PERIOD[1]",
    "ZeissReflectorTurret-Description",
    "ZeissSidePort-Name",
    "HamamatsuHam_DCAM-CameraID",
    "HamamatsuHam_DCAM-OUTPUT TRIGGER BASE SENSOR[2]",
    "HamamatsuHam_DCAM-OUTPUT TRIGGER PERIOD[0]",
    "HamamatsuHam_DCAM-TransposeMirrorX",
    "ZeissScope-Name",
    "HamamatsuHam_DCAM-ScanMode",
    "HamamatsuHam_DCAM-ReadoutTime",
    "HamamatsuHam_DCAM-MASTER PULSE BURST TIMES",
    "HamamatsuHam_DCAM-OUTPUT TRIGGER BASE SENSOR[1]",
    "HamamatsuHam_DCAM-TransposeMirrorY",
    "HamamatsuHam_DCAM-EXPOSURE FULL RANGE",
    "HamamatsuHam_DCAM-OUTPUT TRIGGER BASE SENSOR[0]",
    "HamamatsuHam_DCAM-VIEW CONTROL",
    "ZeissScope-Description",
    "Core-ImageProcessor",
    "ZeissSidePort-Description",
    "HamamatsuHam_DCAM-TRIGGER SOURCE",
    "HamamatsuHam_DCAM-OUTPUT TRIGGER SOURCE[2]",
    "HamamatsuHam_DCAM-MASTER PULSE TRIGGER SOURCE",
    "Core-SLM",
    "ZeissReflectorTurret-Name",
    "COM10-Fast USB to Serial",
    "HamamatsuHam_DCAM-TriggerPolarity",
    "HamamatsuHam_DCAM-MASTER PULSE MODE",
    "HamamatsuHam_DCAM-DEFECT CORRECT MODE",
    "HamamatsuHam_DCAM-OUTPUT TRIGGER SOURCE[1]",
    "HamamatsuHam_DCAM-SENSOR MODE",
    "ZeissScope-DefiniteFocusVersion",
    "HamamatsuHam_DCAM-ENHANCED VISUALIZATION MODE",
    "COM10-Handshaking",
    "HamamatsuHam_DCAM-INTENSITY LUT ENABLE",
    "HamamatsuHam_DCAM-Camera Bus",
    "HamamatsuHam_DCAM-Bits per Channel",
    "HamamatsuHam_DCAM-MASTER PULSE INTERVAL",
    "HamamatsuHam_DCAM-OUTPUT TRIGGER DELAY[2]",
    "HamamatsuHam_DCAM-OUTPUT TRIGGER SOURCE[0]",
    "HamamatsuHam_DCAM-OUTPUT TRIGGER DELAY[1]",
    "HamamatsuHam_DCAM-INTENSITY LUT OUTPUT MAX",
    "HamamatsuHam_DCAM-Exposure",
    "HamamatsuHam_DCAM-OUTPUT TRIGGER DELAY[0]",
    "Core-Focus",
    "Core-ChannelGroup",
    "HamamatsuHam_DCAM-INTENSITY LUT INPUT MAX",
    "HamamatsuHam_DCAM-INTERNAL LINE SPEED UNITS",
    "ZeissScope-AnswerTimeOut",
    "HamamatsuHam_DCAM-Name",
    "HamamatsuHam_DCAM-OUTPUT TRIGGER KIND[2]",
    "HamamatsuHam_DCAM-OUTPUT TRIGGER DELAY UNITS",
    "HamamatsuHam_DCAM-OUTPUT TRIGGER KIND[1]",
    "Core-XYStage",
    "COM10-Description",
    "HamamatsuHam_DCAM-OUTPUT TRIGGER KIND[0]",
    "HamamatsuHam_DCAM-INTERNAL LINE INTERVAL",
    "Core-AutoShutter",
    "HamamatsuHam_DCAM-TRIGGER ACTIVE",
    "HamamatsuHam_DCAM-OUTPUT TRIGGER PRE HSYNC COUNT",
    "HamamatsuHam_DCAM-CONVERSION FACTOR COEFF",
    "HamamatsuHam_DCAM-OUTPUT TRIGGER POLARITY[2]",
    "COM10-DelayBetweenCharsMs",
    "HamamatsuHam_DCAM-CameraName",
    "HamamatsuHam_DCAM-OUTPUT TRIGGER POLARITY[1]",
    "HamamatsuHam_DCAM-CCDTemperature",
    "Core-Camera",
    "HamamatsuHam_DCAM-OUTPUT TRIGGER POLARITY[0]",
    "HamamatsuHam_DCAM-EXPOSURE TIME UNITS",
    "HamamatsuHam_DCAM-READOUT DIRECTION",
    "COM10-StopBits",
    "HamamatsuHam_DCAM-TransposeCorrection",
    "COM10-DTR",
    "HamamatsuHam_DCAM-OUTPUT TRIGGER PERIOD UNITS",
    "COM10-Verbose",
    "ZeissReflectorTurret-State",
    "HamamatsuHam_DCAM-Trigger",
    "COM10-AnswerTimeout",
    "HamamatsuHam_DCAM-INTENSITY LUT OUTPUT MIN",
    "ZeissScope-Port",
    "COM10-Name",
    "HamamatsuHam_DCAM-TransposeXY",
    "HamamatsuHam_DCAM-INTENSITY LUT INPUT MIN",
    "HamamatsuHam_DCAM-Binning",
    "HamamatsuHam_DCAM-TRIGGER DELAY",
    "Core-TimeoutMs",
    "ZeissReflectorTurret-Label",
    "HamamatsuHam_DCAM-TRIGGER GLOBAL EXPOSURE",
    "ZeissSidePort-State",
    "HamamatsuHam_DCAM-EXTRACTION MODE",
    "HamamatsuHam_DCAM-Description",
    "COM10-Parity",
    "HamamatsuHam_DCAM-MINIMUM ACQUISITION TIMEOUT",
    "COM10-BaudRate",
    "Core-AutoFocus",
    "HamamatsuHam_DCAM-CONVERSION FACTOR OFFSET",
    "HamamatsuHam_DCAM-VIEW MODE",
    "HamamatsuHam_DCAM-TRIGGER TIMES",
    "HamamatsuHam_DCAM-INTERNAL LINE SPEED",
    "ZeissSidePort-Label",
    "Core-Galvo",
    "COM10-DataBits",
    "HamamatsuHam_DCAM-PixelType",
    "Core-Initialize",
    "HamamatsuHam_DCAM-INTERNAL LINE INTERVAL UNITS",
    "HamamatsuHam_DCAM-HOT PIXEL CORRECT LEVEL",
    "ZeissScope-Microscope Version",
    "HamamatsuHam_DCAM-Camera Version",
    "Core-Shutter"
  ],
  "UserData": {
    "Electron_Coeff": {
      "type": "STRING",
      "scalar": "0.470000"
    },
    "Electron_Offset": {
      "type": "STRING",
      "scalar": "100.000000"
    },
    "HamamatsuImageNr": {
      "type": "STRING",
      "scalar": "3"
    },
    "TimeReceivedByCore": {
      "type": "STRING",
      "scalar": "2023-08-02 18:57:56.301117"
    }
  },
  "FileName": "Default/img_channel000_position000_time000000003_z000.tif"
},
"Coords-Default/img_channel000_position000_time000000004_z000.tif": {
  "Frame": 4,
  "FrameIndex": 4,
  "PositionIndex": 0,
  "Slice": 0,
  "SliceIndex": 0,
  "ChannelIndex": 0
},
"Metadata-Default/img_channel000_position000_time000000004_z000.tif": {
  "Width": 1580,
  "Height": 1580,
  "PixelType": "GRAY16",
  "Frame": 4,
  "FrameIndex": 4,
  "PositionIndex": 0,
  "Slice": 0,
  "SliceIndex": 0,
  "ChannelIndex": 0,
  "UUID": "b52815ec-d8e7-446a-8933-425a6fa86e6d",
  "Camera": "HamamatsuHam_DCAM",
  "Binning": 1,
  "ROI": "228-228-1580-1580",
  "BitDepth": 16,
  "Exposure-ms": 20.00517293233083,
  "ElapsedTime-ms": 4049.0,
  "ImageNumber": 4,
  "ReceivedTime": "2023-08-02 18:57:56.337 +0200",
  "PixelSizeUm": 0.064484127,
  "PixelSizeAffine": "0.064484127;0.0;0.0;0.0;0.064484127;0.0",
  "PositionName": "Default",
  "HamamatsuHam_DCAM-OUTPUT TRIGGER PERIOD[2]": "0.0001",
  "HamamatsuHam_DCAM-OUTPUT TRIGGER PERIOD[1]": "0.0001",
  "ZeissReflectorTurret-Description": "Reflector Turret",
  "ZeissSidePort-Name": "ZeissSidePort",
  "HamamatsuHam_DCAM-CameraID": "S/N: 304183",
  "HamamatsuHam_DCAM-OUTPUT TRIGGER BASE SENSOR[2]": "ALL VIEWS",
  "HamamatsuHam_DCAM-OUTPUT TRIGGER PERIOD[0]": "0.0001",
  "HamamatsuHam_DCAM-TransposeMirrorX": "0",
  "ZeissScope-Name": "ZeissScope",
  "HamamatsuHam_DCAM-ScanMode": "2",
  "HamamatsuHam_DCAM-ReadoutTime": "0.0078",
  "HamamatsuHam_DCAM-MASTER PULSE BURST TIMES": "1",
  "HamamatsuHam_DCAM-OUTPUT TRIGGER BASE SENSOR[1]": "ALL VIEWS",
  "HamamatsuHam_DCAM-TransposeMirrorY": "0",
  "HamamatsuHam_DCAM-EXPOSURE FULL RANGE": "DISABLE",
  "HamamatsuHam_DCAM-OUTPUT TRIGGER BASE SENSOR[0]": "ALL VIEWS",
  "HamamatsuHam_DCAM-VIEW CONTROL": "FULL CHIP",
  "ZeissScope-Description": "Zeiss microscope CAN bus adapter",
  "Core-ImageProcessor": "",
  "ZeissSidePort-Description": "Side Port",
  "HamamatsuHam_DCAM-TRIGGER SOURCE": "EXTERNAL",
  "HamamatsuHam_DCAM-OUTPUT TRIGGER SOURCE[2]": "VSYNC",
  "HamamatsuHam_DCAM-MASTER PULSE TRIGGER SOURCE": "EXTERNAL",
  "Core-SLM": "",
  "ZeissReflectorTurret-Name": "ZeissReflectorTurret",
  "COM10-Fast USB to Serial": "Disable",
  "HamamatsuHam_DCAM-TriggerPolarity": "NEGATIVE",
  "HamamatsuHam_DCAM-MASTER PULSE MODE": "CONTINUOUS",
  "HamamatsuHam_DCAM-DEFECT CORRECT MODE": "ON",
  "HamamatsuHam_DCAM-OUTPUT TRIGGER SOURCE[1]": "VSYNC",
  "HamamatsuHam_DCAM-SENSOR MODE": "AREA",
  "ZeissScope-DefiniteFocusVersion": "1",
  "HamamatsuHam_DCAM-ENHANCED VISUALIZATION MODE": "DISABLE",
  "COM10-Handshaking": "Off",
  "HamamatsuHam_DCAM-INTENSITY LUT ENABLE": "DISABLE",
  "HamamatsuHam_DCAM-Camera Bus": "AS-FBD-1XCLD-2PE4L",
  "HamamatsuHam_DCAM-Bits per Channel": "16",
  "HamamatsuHam_DCAM-MASTER PULSE INTERVAL": "0.1000",
  "HamamatsuHam_DCAM-OUTPUT TRIGGER DELAY[2]": "0.0000",
  "HamamatsuHam_DCAM-OUTPUT TRIGGER SOURCE[0]": "VSYNC",
  "HamamatsuHam_DCAM-OUTPUT TRIGGER DELAY[1]": "0.0000",
  "HamamatsuHam_DCAM-INTENSITY LUT OUTPUT MAX": "255",
  "HamamatsuHam_DCAM-Exposure": "20.01",
  "HamamatsuHam_DCAM-OUTPUT TRIGGER DELAY[0]": "0.0000",
  "Core-Focus": "",
  "Core-ChannelGroup": "",
  "HamamatsuHam_DCAM-INTENSITY LUT INPUT MAX": "65535",
  "HamamatsuHam_DCAM-INTERNAL LINE SPEED UNITS": "METERS PER SECOND",
  "ZeissScope-AnswerTimeOut": "500.0000",
  "HamamatsuHam_DCAM-Name": "HamamatsuHam_DCAM",
  "HamamatsuHam_DCAM-OUTPUT TRIGGER KIND[2]": "EXPOSURE",
  "HamamatsuHam_DCAM-OUTPUT TRIGGER DELAY UNITS": "SECONDS",
  "HamamatsuHam_DCAM-OUTPUT TRIGGER KIND[1]": "EXPOSURE",
  "Core-XYStage": "",
  "COM10-Description": "Serial port driver (boost:asio)",
  "HamamatsuHam_DCAM-OUTPUT TRIGGER KIND[0]": "EXPOSURE",
  "HamamatsuHam_DCAM-INTERNAL LINE INTERVAL": "0.0097",
  "Core-AutoShutter": "0",
  "HamamatsuHam_DCAM-TRIGGER ACTIVE": "EDGE",
  "HamamatsuHam_DCAM-OUTPUT TRIGGER PRE HSYNC COUNT": "0",
  "HamamatsuHam_DCAM-CONVERSION FACTOR COEFF": "0.4700",
  "HamamatsuHam_DCAM-OUTPUT TRIGGER POLARITY[2]": "POSITIVE",
  "COM10-DelayBetweenCharsMs": "0.0000",
  "HamamatsuHam_DCAM-CameraName": "C13440-20C",
  "HamamatsuHam_DCAM-OUTPUT TRIGGER POLARITY[1]": "POSITIVE",
  "HamamatsuHam_DCAM-CCDTemperature": "-10.0000",
  "Core-Camera": "HamamatsuHam_DCAM",
  "HamamatsuHam_DCAM-OUTPUT TRIGGER POLARITY[0]": "POSITIVE",
  "HamamatsuHam_DCAM-EXPOSURE TIME UNITS": "MILLISECONDS",
  "HamamatsuHam_DCAM-READOUT DIRECTION": "DIVERGE",
  "COM10-StopBits": "1",
  "HamamatsuHam_DCAM-TransposeCorrection": "0",
  "COM10-DTR": "Disable",
  "HamamatsuHam_DCAM-OUTPUT TRIGGER PERIOD UNITS": "SECONDS",
  "COM10-Verbose": "1",
  "ZeissReflectorTurret-State": "3",
  "HamamatsuHam_DCAM-Trigger": "NORMAL",
  "COM10-AnswerTimeout": "500.0000",
  "HamamatsuHam_DCAM-INTENSITY LUT OUTPUT MIN": "0",
  "ZeissScope-Port": "COM10",
  "COM10-Name": "COM10",
  "HamamatsuHam_DCAM-TransposeXY": "0",
  "HamamatsuHam_DCAM-INTENSITY LUT INPUT MIN": "0",
  "HamamatsuHam_DCAM-Binning": "1x1",
  "HamamatsuHam_DCAM-TRIGGER DELAY": "0.0000",
  "Core-TimeoutMs": "5000",
  "ZeissReflectorTurret-Label": "4- ",
  "HamamatsuHam_DCAM-TRIGGER GLOBAL EXPOSURE": "GLOBAL RESET",
  "ZeissSidePort-State": "1",
  "HamamatsuHam_DCAM-EXTRACTION MODE": "OFF",
  "HamamatsuHam_DCAM-Description": "Hamamatsu device adapter 2.0.6.63",
  "COM10-Parity": "None",
  "HamamatsuHam_DCAM-MINIMUM ACQUISITION TIMEOUT": "60000",
  "COM10-BaudRate": "57600",
  "Core-AutoFocus": "",
  "HamamatsuHam_DCAM-CONVERSION FACTOR OFFSET": "100.0000",
  "HamamatsuHam_DCAM-VIEW MODE": "FULL CHIP",
  "HamamatsuHam_DCAM-TRIGGER TIMES": "1",
  "HamamatsuHam_DCAM-INTERNAL LINE SPEED": "0.6671",
  "ZeissSidePort-Label": "left",
  "Core-Galvo": "",
  "COM10-DataBits": "8",
  "HamamatsuHam_DCAM-PixelType": "16bit",
  "Core-Initialize": "1",
  "HamamatsuHam_DCAM-INTERNAL LINE INTERVAL UNITS": "MILLISECONDS",
  "HamamatsuHam_DCAM-HOT PIXEL CORRECT LEVEL": "STANDARD",
  "ZeissScope-Microscope Version": "Application version: ",
  "HamamatsuHam_DCAM-Camera Version": "4.31.B",
  "Core-Shutter": "",
  "ScopeDataKeys": [
    "HamamatsuHam_DCAM-OUTPUT TRIGGER PERIOD[2]",
    "HamamatsuHam_DCAM-OUTPUT TRIGGER PERIOD[1]",
    "ZeissReflectorTurret-Description",
    "ZeissSidePort-Name",
    "HamamatsuHam_DCAM-CameraID",
    "HamamatsuHam_DCAM-OUTPUT TRIGGER BASE SENSOR[2]",
    "HamamatsuHam_DCAM-OUTPUT TRIGGER PERIOD[0]",
    "HamamatsuHam_DCAM-TransposeMirrorX",
    "ZeissScope-Name",
    "HamamatsuHam_DCAM-ScanMode",
    "HamamatsuHam_DCAM-ReadoutTime",
    "HamamatsuHam_DCAM-MASTER PULSE BURST TIMES",
    "HamamatsuHam_DCAM-OUTPUT TRIGGER BASE SENSOR[1]",
    "HamamatsuHam_DCAM-TransposeMirrorY",
    "HamamatsuHam_DCAM-EXPOSURE FULL RANGE",
    "HamamatsuHam_DCAM-OUTPUT TRIGGER BASE SENSOR[0]",
    "HamamatsuHam_DCAM-VIEW CONTROL",
    "ZeissScope-Description",
    "Core-ImageProcessor",
    "ZeissSidePort-Description",
    "HamamatsuHam_DCAM-TRIGGER SOURCE",
    "HamamatsuHam_DCAM-OUTPUT TRIGGER SOURCE[2]",
    "HamamatsuHam_DCAM-MASTER PULSE TRIGGER SOURCE",
    "Core-SLM",
    "ZeissReflectorTurret-Name",
    "COM10-Fast USB to Serial",
    "HamamatsuHam_DCAM-TriggerPolarity",
    "HamamatsuHam_DCAM-MASTER PULSE MODE",
    "HamamatsuHam_DCAM-DEFECT CORRECT MODE",
    "HamamatsuHam_DCAM-OUTPUT TRIGGER SOURCE[1]",
    "HamamatsuHam_DCAM-SENSOR MODE",
    "ZeissScope-DefiniteFocusVersion",
    "HamamatsuHam_DCAM-ENHANCED VISUALIZATION MODE",
    "COM10-Handshaking",
    "HamamatsuHam_DCAM-INTENSITY LUT ENABLE",
    "HamamatsuHam_DCAM-Camera Bus",
    "HamamatsuHam_DCAM-Bits per Channel",
    "HamamatsuHam_DCAM-MASTER PULSE INTERVAL",
    "HamamatsuHam_DCAM-OUTPUT TRIGGER DELAY[2]",
    "HamamatsuHam_DCAM-OUTPUT TRIGGER SOURCE[0]",
    "HamamatsuHam_DCAM-OUTPUT TRIGGER DELAY[1]",
    "HamamatsuHam_DCAM-INTENSITY LUT OUTPUT MAX",
    "HamamatsuHam_DCAM-Exposure",
    "HamamatsuHam_DCAM-OUTPUT TRIGGER DELAY[0]",
    "Core-Focus",
    "Core-ChannelGroup",
    "HamamatsuHam_DCAM-INTENSITY LUT INPUT MAX",
    "HamamatsuHam_DCAM-INTERNAL LINE SPEED UNITS",
    "ZeissScope-AnswerTimeOut",
    "HamamatsuHam_DCAM-Name",
    "HamamatsuHam_DCAM-OUTPUT TRIGGER KIND[2]",
    "HamamatsuHam_DCAM-OUTPUT TRIGGER DELAY UNITS",
    "HamamatsuHam_DCAM-OUTPUT TRIGGER KIND[1]",
    "Core-XYStage",
    "COM10-Description",
    "HamamatsuHam_DCAM-OUTPUT TRIGGER KIND[0]",
    "HamamatsuHam_DCAM-INTERNAL LINE INTERVAL",
    "Core-AutoShutter",
    "HamamatsuHam_DCAM-TRIGGER ACTIVE",
    "HamamatsuHam_DCAM-OUTPUT TRIGGER PRE HSYNC COUNT",
    "HamamatsuHam_DCAM-CONVERSION FACTOR COEFF",
    "HamamatsuHam_DCAM-OUTPUT TRIGGER POLARITY[2]",
    "COM10-DelayBetweenCharsMs",
    "HamamatsuHam_DCAM-CameraName",
    "HamamatsuHam_DCAM-OUTPUT TRIGGER POLARITY[1]",
    "HamamatsuHam_DCAM-CCDTemperature",
    "Core-Camera",
    "HamamatsuHam_DCAM-OUTPUT TRIGGER POLARITY[0]",
    "HamamatsuHam_DCAM-EXPOSURE TIME UNITS",
    "HamamatsuHam_DCAM-READOUT DIRECTION",
    "COM10-StopBits",
    "HamamatsuHam_DCAM-TransposeCorrection",
    "COM10-DTR",
    "HamamatsuHam_DCAM-OUTPUT TRIGGER PERIOD UNITS",
    "COM10-Verbose",
    "ZeissReflectorTurret-State",
    "HamamatsuHam_DCAM-Trigger",
    "COM10-AnswerTimeout",
    "HamamatsuHam_DCAM-INTENSITY LUT OUTPUT MIN",
    "ZeissScope-Port",
    "COM10-Name",
    "HamamatsuHam_DCAM-TransposeXY",
    "HamamatsuHam_DCAM-INTENSITY LUT INPUT MIN",
    "HamamatsuHam_DCAM-Binning",
    "HamamatsuHam_DCAM-TRIGGER DELAY",
    "Core-TimeoutMs",
    "ZeissReflectorTurret-Label",
    "HamamatsuHam_DCAM-TRIGGER GLOBAL EXPOSURE",
    "ZeissSidePort-State",
    "HamamatsuHam_DCAM-EXTRACTION MODE",
    "HamamatsuHam_DCAM-Description",
    "COM10-Parity",
    "HamamatsuHam_DCAM-MINIMUM ACQUISITION TIMEOUT",
    "COM10-BaudRate",
    "Core-AutoFocus",
    "HamamatsuHam_DCAM-CONVERSION FACTOR OFFSET",
    "HamamatsuHam_DCAM-VIEW MODE",
    "HamamatsuHam_DCAM-TRIGGER TIMES",
    "HamamatsuHam_DCAM-INTERNAL LINE SPEED",
    "ZeissSidePort-Label",
    "Core-Galvo",
    "COM10-DataBits",
    "HamamatsuHam_DCAM-PixelType",
    "Core-Initialize",
    "HamamatsuHam_DCAM-INTERNAL LINE INTERVAL UNITS",
    "HamamatsuHam_DCAM-HOT PIXEL CORRECT LEVEL",
    "ZeissScope-Microscope Version",
    "HamamatsuHam_DCAM-Camera Version",
    "Core-Shutter"
  ],
  "UserData": {
    "Electron_Coeff": {
      "type": "STRING",
      "scalar": "0.470000"
    },
    "Electron_Offset": {
      "type": "STRING",
      "scalar": "100.000000"
    },
    "HamamatsuImageNr": {
      "type": "STRING",
      "scalar": "4"
    },
    "TimeReceivedByCore": {
      "type": "STRING",
      "scalar": "2023-08-02 18:57:56.329242"
    }
  },
  "FileName": "Default/img_channel000_position000_time000000004_z000.tif"
},
"Coords-Default/img_channel000_position000_time000000005_z000.tif": {
  "Frame": 5,
  "FrameIndex": 5,
  "PositionIndex": 0,
  "Slice": 0,
  "SliceIndex": 0,
  "ChannelIndex": 0
},
"Metadata-Default/img_channel000_position000_time000000005_z000.tif": {
  "Width": 1580,
  "Height": 1580,
  "PixelType": "GRAY16",
  "Frame": 5,
  "FrameIndex": 5,
  "PositionIndex": 0,
  "Slice": 0,
  "SliceIndex": 0,
  "ChannelIndex": 0,
  "UUID": "3d2480b8-35ab-4c3e-81e1-5ead3e71ce16",
  "Camera": "HamamatsuHam_DCAM",
  "Binning": 1,
  "ROI": "228-228-1580-1580",
  "BitDepth": 16,
  "Exposure-ms": 20.00517293233083,
  "ElapsedTime-ms": 4078.0,
  "ImageNumber": 5,
  "ReceivedTime": "2023-08-02 18:57:56.361 +0200",
  "PixelSizeUm": 0.064484127,
  "PixelSizeAffine": "0.064484127;0.0;0.0;0.0;0.064484127;0.0",
  "PositionName": "Default",
  "HamamatsuHam_DCAM-OUTPUT TRIGGER PERIOD[2]": "0.0001",
  "HamamatsuHam_DCAM-OUTPUT TRIGGER PERIOD[1]": "0.0001",
  "ZeissReflectorTurret-Description": "Reflector Turret",
  "ZeissSidePort-Name": "ZeissSidePort",
  "HamamatsuHam_DCAM-CameraID": "S/N: 304183",
  "HamamatsuHam_DCAM-OUTPUT TRIGGER BASE SENSOR[2]": "ALL VIEWS",
  "HamamatsuHam_DCAM-OUTPUT TRIGGER PERIOD[0]": "0.0001",
  "HamamatsuHam_DCAM-TransposeMirrorX": "0",
  "ZeissScope-Name": "ZeissScope",
  "HamamatsuHam_DCAM-ScanMode": "2",
  "HamamatsuHam_DCAM-ReadoutTime": "0.0078",
  "HamamatsuHam_DCAM-MASTER PULSE BURST TIMES": "1",
  "HamamatsuHam_DCAM-OUTPUT TRIGGER BASE SENSOR[1]": "ALL VIEWS",
  "HamamatsuHam_DCAM-TransposeMirrorY": "0",
  "HamamatsuHam_DCAM-EXPOSURE FULL RANGE": "DISABLE",
  "HamamatsuHam_DCAM-OUTPUT TRIGGER BASE SENSOR[0]": "ALL VIEWS",
  "HamamatsuHam_DCAM-VIEW CONTROL": "FULL CHIP",
  "ZeissScope-Description": "Zeiss microscope CAN bus adapter",
  "Core-ImageProcessor": "",
  "ZeissSidePort-Description": "Side Port",
  "HamamatsuHam_DCAM-TRIGGER SOURCE": "EXTERNAL",
  "HamamatsuHam_DCAM-OUTPUT TRIGGER SOURCE[2]": "VSYNC",
  "HamamatsuHam_DCAM-MASTER PULSE TRIGGER SOURCE": "EXTERNAL",
  "Core-SLM": "",
  "ZeissReflectorTurret-Name": "ZeissReflectorTurret",
  "COM10-Fast USB to Serial": "Disable",
  "HamamatsuHam_DCAM-TriggerPolarity": "NEGATIVE",
  "HamamatsuHam_DCAM-MASTER PULSE MODE": "CONTINUOUS",
  "HamamatsuHam_DCAM-DEFECT CORRECT MODE": "ON",
  "HamamatsuHam_DCAM-OUTPUT TRIGGER SOURCE[1]": "VSYNC",
  "HamamatsuHam_DCAM-SENSOR MODE": "AREA",
  "ZeissScope-DefiniteFocusVersion": "1",
  "HamamatsuHam_DCAM-ENHANCED VISUALIZATION MODE": "DISABLE",
  "COM10-Handshaking": "Off",
  "HamamatsuHam_DCAM-INTENSITY LUT ENABLE": "DISABLE",
  "HamamatsuHam_DCAM-Camera Bus": "AS-FBD-1XCLD-2PE4L",
  "HamamatsuHam_DCAM-Bits per Channel": "16",
  "HamamatsuHam_DCAM-MASTER PULSE INTERVAL": "0.1000",
  "HamamatsuHam_DCAM-OUTPUT TRIGGER DELAY[2]": "0.0000",
  "HamamatsuHam_DCAM-OUTPUT TRIGGER SOURCE[0]": "VSYNC",
  "HamamatsuHam_DCAM-OUTPUT TRIGGER DELAY[1]": "0.0000",
  "HamamatsuHam_DCAM-INTENSITY LUT OUTPUT MAX": "255",
  "HamamatsuHam_DCAM-Exposure": "20.01",
  "HamamatsuHam_DCAM-OUTPUT TRIGGER DELAY[0]": "0.0000",
  "Core-Focus": "",
  "Core-ChannelGroup": "",
  "HamamatsuHam_DCAM-INTENSITY LUT INPUT MAX": "65535",
  "HamamatsuHam_DCAM-INTERNAL LINE SPEED UNITS": "METERS PER SECOND",
  "ZeissScope-AnswerTimeOut": "500.0000",
  "HamamatsuHam_DCAM-Name": "HamamatsuHam_DCAM",
  "HamamatsuHam_DCAM-OUTPUT TRIGGER KIND[2]": "EXPOSURE",
  "HamamatsuHam_DCAM-OUTPUT TRIGGER DELAY UNITS": "SECONDS",
  "HamamatsuHam_DCAM-OUTPUT TRIGGER KIND[1]": "EXPOSURE",
  "Core-XYStage": "",
  "COM10-Description": "Serial port driver (boost:asio)",
  "HamamatsuHam_DCAM-OUTPUT TRIGGER KIND[0]": "EXPOSURE",
  "HamamatsuHam_DCAM-INTERNAL LINE INTERVAL": "0.0097",
  "Core-AutoShutter": "0",
  "HamamatsuHam_DCAM-TRIGGER ACTIVE": "EDGE",
  "HamamatsuHam_DCAM-OUTPUT TRIGGER PRE HSYNC COUNT": "0",
  "HamamatsuHam_DCAM-CONVERSION FACTOR COEFF": "0.4700",
  "HamamatsuHam_DCAM-OUTPUT TRIGGER POLARITY[2]": "POSITIVE",
  "COM10-DelayBetweenCharsMs": "0.0000",
  "HamamatsuHam_DCAM-CameraName": "C13440-20C",
  "HamamatsuHam_DCAM-OUTPUT TRIGGER POLARITY[1]": "POSITIVE",
  "HamamatsuHam_DCAM-CCDTemperature": "-10.0000",
  "Core-Camera": "HamamatsuHam_DCAM",
  "HamamatsuHam_DCAM-OUTPUT TRIGGER POLARITY[0]": "POSITIVE",
  "HamamatsuHam_DCAM-EXPOSURE TIME UNITS": "MILLISECONDS",
  "HamamatsuHam_DCAM-READOUT DIRECTION": "DIVERGE",
  "COM10-StopBits": "1",
  "HamamatsuHam_DCAM-TransposeCorrection": "0",
  "COM10-DTR": "Disable",
  "HamamatsuHam_DCAM-OUTPUT TRIGGER PERIOD UNITS": "SECONDS",
  "COM10-Verbose": "1",
  "ZeissReflectorTurret-State": "3",
  "HamamatsuHam_DCAM-Trigger": "NORMAL",
  "COM10-AnswerTimeout": "500.0000",
  "HamamatsuHam_DCAM-INTENSITY LUT OUTPUT MIN": "0",
  "ZeissScope-Port": "COM10",
  "COM10-Name": "COM10",
  "HamamatsuHam_DCAM-TransposeXY": "0",
  "HamamatsuHam_DCAM-INTENSITY LUT INPUT MIN": "0",
  "HamamatsuHam_DCAM-Binning": "1x1",
  "HamamatsuHam_DCAM-TRIGGER DELAY": "0.0000",
  "Core-TimeoutMs": "5000",
  "ZeissReflectorTurret-Label": "4- ",
  "HamamatsuHam_DCAM-TRIGGER GLOBAL EXPOSURE": "GLOBAL RESET",
  "ZeissSidePort-State": "1",
  "HamamatsuHam_DCAM-EXTRACTION MODE": "OFF",
  "HamamatsuHam_DCAM-Description": "Hamamatsu device adapter 2.0.6.63",
  "COM10-Parity": "None",
  "HamamatsuHam_DCAM-MINIMUM ACQUISITION TIMEOUT": "60000",
  "COM10-BaudRate": "57600",
  "Core-AutoFocus": "",
  "HamamatsuHam_DCAM-CONVERSION FACTOR OFFSET": "100.0000",
  "HamamatsuHam_DCAM-VIEW MODE": "FULL CHIP",
  "HamamatsuHam_DCAM-TRIGGER TIMES": "1",
  "HamamatsuHam_DCAM-INTERNAL LINE SPEED": "0.6671",
  "ZeissSidePort-Label": "left",
  "Core-Galvo": "",
  "COM10-DataBits": "8",
  "HamamatsuHam_DCAM-PixelType": "16bit",
  "Core-Initialize": "1",
  "HamamatsuHam_DCAM-INTERNAL LINE INTERVAL UNITS": "MILLISECONDS",
  "HamamatsuHam_DCAM-HOT PIXEL CORRECT LEVEL": "STANDARD",
  "ZeissScope-Microscope Version": "Application version: ",
  "HamamatsuHam_DCAM-Camera Version": "4.31.B",
  "Core-Shutter": "",
  "ScopeDataKeys": [
    "HamamatsuHam_DCAM-OUTPUT TRIGGER PERIOD[2]",
    "HamamatsuHam_DCAM-OUTPUT TRIGGER PERIOD[1]",
    "ZeissReflectorTurret-Description",
    "ZeissSidePort-Name",
    "HamamatsuHam_DCAM-CameraID",
    "HamamatsuHam_DCAM-OUTPUT TRIGGER BASE SENSOR[2]",
    "HamamatsuHam_DCAM-OUTPUT TRIGGER PERIOD[0]",
    "HamamatsuHam_DCAM-TransposeMirrorX",
    "ZeissScope-Name",
    "HamamatsuHam_DCAM-ScanMode",
    "HamamatsuHam_DCAM-ReadoutTime",
    "HamamatsuHam_DCAM-MASTER PULSE BURST TIMES",
    "HamamatsuHam_DCAM-OUTPUT TRIGGER BASE SENSOR[1]",
    "HamamatsuHam_DCAM-TransposeMirrorY",
    "HamamatsuHam_DCAM-EXPOSURE FULL RANGE",
    "HamamatsuHam_DCAM-OUTPUT TRIGGER BASE SENSOR[0]",
    "HamamatsuHam_DCAM-VIEW CONTROL",
    "ZeissScope-Description",
    "Core-ImageProcessor",
    "ZeissSidePort-Description",
    "HamamatsuHam_DCAM-TRIGGER SOURCE",
    "HamamatsuHam_DCAM-OUTPUT TRIGGER SOURCE[2]",
    "HamamatsuHam_DCAM-MASTER PULSE TRIGGER SOURCE",
    "Core-SLM",
    "ZeissReflectorTurret-Name",
    "COM10-Fast USB to Serial",
    "HamamatsuHam_DCAM-TriggerPolarity",
    "HamamatsuHam_DCAM-MASTER PULSE MODE",
    "HamamatsuHam_DCAM-DEFECT CORRECT MODE",
    "HamamatsuHam_DCAM-OUTPUT TRIGGER SOURCE[1]",
    "HamamatsuHam_DCAM-SENSOR MODE",
    "ZeissScope-DefiniteFocusVersion",
    "HamamatsuHam_DCAM-ENHANCED VISUALIZATION MODE",
    "COM10-Handshaking",
    "HamamatsuHam_DCAM-INTENSITY LUT ENABLE",
    "HamamatsuHam_DCAM-Camera Bus",
    "HamamatsuHam_DCAM-Bits per Channel",
    "HamamatsuHam_DCAM-MASTER PULSE INTERVAL",
    "HamamatsuHam_DCAM-OUTPUT TRIGGER DELAY[2]",
    "HamamatsuHam_DCAM-OUTPUT TRIGGER SOURCE[0]",
    "HamamatsuHam_DCAM-OUTPUT TRIGGER DELAY[1]",
    "HamamatsuHam_DCAM-INTENSITY LUT OUTPUT MAX",
    "HamamatsuHam_DCAM-Exposure",
    "HamamatsuHam_DCAM-OUTPUT TRIGGER DELAY[0]",
    "Core-Focus",
    "Core-ChannelGroup",
    "HamamatsuHam_DCAM-INTENSITY LUT INPUT MAX",
    "HamamatsuHam_DCAM-INTERNAL LINE SPEED UNITS",
    "ZeissScope-AnswerTimeOut",
    "HamamatsuHam_DCAM-Name",
    "HamamatsuHam_DCAM-OUTPUT TRIGGER KIND[2]",
    "HamamatsuHam_DCAM-OUTPUT TRIGGER DELAY UNITS",
    "HamamatsuHam_DCAM-OUTPUT TRIGGER KIND[1]",
    "Core-XYStage",
    "COM10-Description",
    "HamamatsuHam_DCAM-OUTPUT TRIGGER KIND[0]",
    "HamamatsuHam_DCAM-INTERNAL LINE INTERVAL",
    "Core-AutoShutter",
    "HamamatsuHam_DCAM-TRIGGER ACTIVE",
    "HamamatsuHam_DCAM-OUTPUT TRIGGER PRE HSYNC COUNT",
    "HamamatsuHam_DCAM-CONVERSION FACTOR COEFF",
    "HamamatsuHam_DCAM-OUTPUT TRIGGER POLARITY[2]",
    "COM10-DelayBetweenCharsMs",
    "HamamatsuHam_DCAM-CameraName",
    "HamamatsuHam_DCAM-OUTPUT TRIGGER POLARITY[1]",
    "HamamatsuHam_DCAM-CCDTemperature",
    "Core-Camera",
    "HamamatsuHam_DCAM-OUTPUT TRIGGER POLARITY[0]",
    "HamamatsuHam_DCAM-EXPOSURE TIME UNITS",
    "HamamatsuHam_DCAM-READOUT DIRECTION",
    "COM10-StopBits",
    "HamamatsuHam_DCAM-TransposeCorrection",
    "COM10-DTR",
    "HamamatsuHam_DCAM-OUTPUT TRIGGER PERIOD UNITS",
    "COM10-Verbose",
    "ZeissReflectorTurret-State",
    "HamamatsuHam_DCAM-Trigger",
    "COM10-AnswerTimeout",
    "HamamatsuHam_DCAM-INTENSITY LUT OUTPUT MIN",
    "ZeissScope-Port",
    "COM10-Name",
    "HamamatsuHam_DCAM-TransposeXY",
    "HamamatsuHam_DCAM-INTENSITY LUT INPUT MIN",
    "HamamatsuHam_DCAM-Binning",
    "HamamatsuHam_DCAM-TRIGGER DELAY",
    "Core-TimeoutMs",
    "ZeissReflectorTurret-Label",
    "HamamatsuHam_DCAM-TRIGGER GLOBAL EXPOSURE",
    "ZeissSidePort-State",
    "HamamatsuHam_DCAM-EXTRACTION MODE",
    "HamamatsuHam_DCAM-Description",
    "COM10-Parity",
    "HamamatsuHam_DCAM-MINIMUM ACQUISITION TIMEOUT",
    "COM10-BaudRate",
    "Core-AutoFocus",
    "HamamatsuHam_DCAM-CONVERSION FACTOR OFFSET",
    "HamamatsuHam_DCAM-VIEW MODE",
    "HamamatsuHam_DCAM-TRIGGER TIMES",
    "HamamatsuHam_DCAM-INTERNAL LINE SPEED",
    "ZeissSidePort-Label",
    "Core-Galvo",
    "COM10-DataBits",
    "HamamatsuHam_DCAM-PixelType",
    "Core-Initialize",
    "HamamatsuHam_DCAM-INTERNAL LINE INTERVAL UNITS",
    "HamamatsuHam_DCAM-HOT PIXEL CORRECT LEVEL",
    "ZeissScope-Microscope Version",
    "HamamatsuHam_DCAM-Camera Version",
    "Core-Shutter"
  ],
  "UserData": {
    "Electron_Coeff": {
      "type": "STRING",
      "scalar": "0.470000"
    },
    "Electron_Offset": {
      "type": "STRING",
      "scalar": "100.000000"
    },
    "HamamatsuImageNr": {
      "type": "STRING",
      "scalar": "5"
    },
    "TimeReceivedByCore": {
      "type": "STRING",
      "scalar": "2023-08-02 18:57:56.358020"
    }
  },
  "FileName": "Default/img_channel000_position000_time000000005_z000.tif"
},
"Coords-Default/img_channel000_position000_time000000006_z000.tif": {
  "Frame": 6,
  "FrameIndex": 6,
  "PositionIndex": 0,
  "Slice": 0,
  "SliceIndex": 0,
  "ChannelIndex": 0
},
"Metadata-Default/img_channel000_position000_time000000006_z000.tif": {
  "Width": 1580,
  "Height": 1580,
  "PixelType": "GRAY16",
  "Frame": 6,
  "FrameIndex": 6,
  "PositionIndex": 0,
  "Slice": 0,
  "SliceIndex": 0,
  "ChannelIndex": 0,
  "UUID": "bac0a634-7f91-47ac-9442-199f1f68490f",
  "Camera": "HamamatsuHam_DCAM",
  "Binning": 1,
  "ROI": "228-228-1580-1580",
  "BitDepth": 16,
  "Exposure-ms": 20.00517293233083,
  "ElapsedTime-ms": 4106.0,
  "ImageNumber": 6,
  "ReceivedTime": "2023-08-02 18:57:56.388 +0200",
  "PixelSizeUm": 0.064484127,
  "PixelSizeAffine": "0.064484127;0.0;0.0;0.0;0.064484127;0.0",
  "PositionName": "Default",
  "HamamatsuHam_DCAM-OUTPUT TRIGGER PERIOD[2]": "0.0001",
  "HamamatsuHam_DCAM-OUTPUT TRIGGER PERIOD[1]": "0.0001",
  "ZeissReflectorTurret-Description": "Reflector Turret",
  "ZeissSidePort-Name": "ZeissSidePort",
  "HamamatsuHam_DCAM-CameraID": "S/N: 304183",
  "HamamatsuHam_DCAM-OUTPUT TRIGGER BASE SENSOR[2]": "ALL VIEWS",
  "HamamatsuHam_DCAM-OUTPUT TRIGGER PERIOD[0]": "0.0001",
  "HamamatsuHam_DCAM-TransposeMirrorX": "0",
  "ZeissScope-Name": "ZeissScope",
  "HamamatsuHam_DCAM-ScanMode": "2",
  "HamamatsuHam_DCAM-ReadoutTime": "0.0078",
  "HamamatsuHam_DCAM-MASTER PULSE BURST TIMES": "1",
  "HamamatsuHam_DCAM-OUTPUT TRIGGER BASE SENSOR[1]": "ALL VIEWS",
  "HamamatsuHam_DCAM-TransposeMirrorY": "0",
  "HamamatsuHam_DCAM-EXPOSURE FULL RANGE": "DISABLE",
  "HamamatsuHam_DCAM-OUTPUT TRIGGER BASE SENSOR[0]": "ALL VIEWS",
  "HamamatsuHam_DCAM-VIEW CONTROL": "FULL CHIP",
  "ZeissScope-Description": "Zeiss microscope CAN bus adapter",
  "Core-ImageProcessor": "",
  "ZeissSidePort-Description": "Side Port",
  "HamamatsuHam_DCAM-TRIGGER SOURCE": "EXTERNAL",
  "HamamatsuHam_DCAM-OUTPUT TRIGGER SOURCE[2]": "VSYNC",
  "HamamatsuHam_DCAM-MASTER PULSE TRIGGER SOURCE": "EXTERNAL",
  "Core-SLM": "",
  "ZeissReflectorTurret-Name": "ZeissReflectorTurret",
  "COM10-Fast USB to Serial": "Disable",
  "HamamatsuHam_DCAM-TriggerPolarity": "NEGATIVE",
  "HamamatsuHam_DCAM-MASTER PULSE MODE": "CONTINUOUS",
  "HamamatsuHam_DCAM-DEFECT CORRECT MODE": "ON",
  "HamamatsuHam_DCAM-OUTPUT TRIGGER SOURCE[1]": "VSYNC",
  "HamamatsuHam_DCAM-SENSOR MODE": "AREA",
  "ZeissScope-DefiniteFocusVersion": "1",
  "HamamatsuHam_DCAM-ENHANCED VISUALIZATION MODE": "DISABLE",
  "COM10-Handshaking": "Off",
  "HamamatsuHam_DCAM-INTENSITY LUT ENABLE": "DISABLE",
  "HamamatsuHam_DCAM-Camera Bus": "AS-FBD-1XCLD-2PE4L",
  "HamamatsuHam_DCAM-Bits per Channel": "16",
  "HamamatsuHam_DCAM-MASTER PULSE INTERVAL": "0.1000",
  "HamamatsuHam_DCAM-OUTPUT TRIGGER DELAY[2]": "0.0000",
  "HamamatsuHam_DCAM-OUTPUT TRIGGER SOURCE[0]": "VSYNC",
  "HamamatsuHam_DCAM-OUTPUT TRIGGER DELAY[1]": "0.0000",
  "HamamatsuHam_DCAM-INTENSITY LUT OUTPUT MAX": "255",
  "HamamatsuHam_DCAM-Exposure": "20.01",
  "HamamatsuHam_DCAM-OUTPUT TRIGGER DELAY[0]": "0.0000",
  "Core-Focus": "",
  "Core-ChannelGroup": "",
  "HamamatsuHam_DCAM-INTENSITY LUT INPUT MAX": "65535",
  "HamamatsuHam_DCAM-INTERNAL LINE SPEED UNITS": "METERS PER SECOND",
  "ZeissScope-AnswerTimeOut": "500.0000",
  "HamamatsuHam_DCAM-Name": "HamamatsuHam_DCAM",
  "HamamatsuHam_DCAM-OUTPUT TRIGGER KIND[2]": "EXPOSURE",
  "HamamatsuHam_DCAM-OUTPUT TRIGGER DELAY UNITS": "SECONDS",
  "HamamatsuHam_DCAM-OUTPUT TRIGGER KIND[1]": "EXPOSURE",
  "Core-XYStage": "",
  "COM10-Description": "Serial port driver (boost:asio)",
  "HamamatsuHam_DCAM-OUTPUT TRIGGER KIND[0]": "EXPOSURE",
  "HamamatsuHam_DCAM-INTERNAL LINE INTERVAL": "0.0097",
  "Core-AutoShutter": "0",
  "HamamatsuHam_DCAM-TRIGGER ACTIVE": "EDGE",
  "HamamatsuHam_DCAM-OUTPUT TRIGGER PRE HSYNC COUNT": "0",
  "HamamatsuHam_DCAM-CONVERSION FACTOR COEFF": "0.4700",
  "HamamatsuHam_DCAM-OUTPUT TRIGGER POLARITY[2]": "POSITIVE",
  "COM10-DelayBetweenCharsMs": "0.0000",
  "HamamatsuHam_DCAM-CameraName": "C13440-20C",
  "HamamatsuHam_DCAM-OUTPUT TRIGGER POLARITY[1]": "POSITIVE",
  "HamamatsuHam_DCAM-CCDTemperature": "-10.0000",
  "Core-Camera": "HamamatsuHam_DCAM",
  "HamamatsuHam_DCAM-OUTPUT TRIGGER POLARITY[0]": "POSITIVE",
  "HamamatsuHam_DCAM-EXPOSURE TIME UNITS": "MILLISECONDS",
  "HamamatsuHam_DCAM-READOUT DIRECTION": "DIVERGE",
  "COM10-StopBits": "1",
  "HamamatsuHam_DCAM-TransposeCorrection": "0",
  "COM10-DTR": "Disable",
  "HamamatsuHam_DCAM-OUTPUT TRIGGER PERIOD UNITS": "SECONDS",
  "COM10-Verbose": "1",
  "ZeissReflectorTurret-State": "3",
  "HamamatsuHam_DCAM-Trigger": "NORMAL",
  "COM10-AnswerTimeout": "500.0000",
  "HamamatsuHam_DCAM-INTENSITY LUT OUTPUT MIN": "0",
  "ZeissScope-Port": "COM10",
  "COM10-Name": "COM10",
  "HamamatsuHam_DCAM-TransposeXY": "0",
  "HamamatsuHam_DCAM-INTENSITY LUT INPUT MIN": "0",
  "HamamatsuHam_DCAM-Binning": "1x1",
  "HamamatsuHam_DCAM-TRIGGER DELAY": "0.0000",
  "Core-TimeoutMs": "5000",
  "ZeissReflectorTurret-Label": "4- ",
  "HamamatsuHam_DCAM-TRIGGER GLOBAL EXPOSURE": "GLOBAL RESET",
  "ZeissSidePort-State": "1",
  "HamamatsuHam_DCAM-EXTRACTION MODE": "OFF",
  "HamamatsuHam_DCAM-Description": "Hamamatsu device adapter 2.0.6.63",
  "COM10-Parity": "None",
  "HamamatsuHam_DCAM-MINIMUM ACQUISITION TIMEOUT": "60000",
  "COM10-BaudRate": "57600",
  "Core-AutoFocus": "",
  "HamamatsuHam_DCAM-CONVERSION FACTOR OFFSET": "100.0000",
  "HamamatsuHam_DCAM-VIEW MODE": "FULL CHIP",
  "HamamatsuHam_DCAM-TRIGGER TIMES": "1",
  "HamamatsuHam_DCAM-INTERNAL LINE SPEED": "0.6671",
  "ZeissSidePort-Label": "left",
  "Core-Galvo": "",
  "COM10-DataBits": "8",
  "HamamatsuHam_DCAM-PixelType": "16bit",
  "Core-Initialize": "1",
  "HamamatsuHam_DCAM-INTERNAL LINE INTERVAL UNITS": "MILLISECONDS",
  "HamamatsuHam_DCAM-HOT PIXEL CORRECT LEVEL": "STANDARD",
  "ZeissScope-Microscope Version": "Application version: ",
  "HamamatsuHam_DCAM-Camera Version": "4.31.B",
  "Core-Shutter": "",
  "ScopeDataKeys": [
    "HamamatsuHam_DCAM-OUTPUT TRIGGER PERIOD[2]",
    "HamamatsuHam_DCAM-OUTPUT TRIGGER PERIOD[1]",
    "ZeissReflectorTurret-Description",
    "ZeissSidePort-Name",
    "HamamatsuHam_DCAM-CameraID",
    "HamamatsuHam_DCAM-OUTPUT TRIGGER BASE SENSOR[2]",
    "HamamatsuHam_DCAM-OUTPUT TRIGGER PERIOD[0]",
    "HamamatsuHam_DCAM-TransposeMirrorX",
    "ZeissScope-Name",
    "HamamatsuHam_DCAM-ScanMode",
    "HamamatsuHam_DCAM-ReadoutTime",
    "HamamatsuHam_DCAM-MASTER PULSE BURST TIMES",
    "HamamatsuHam_DCAM-OUTPUT TRIGGER BASE SENSOR[1]",
    "HamamatsuHam_DCAM-TransposeMirrorY",
    "HamamatsuHam_DCAM-EXPOSURE FULL RANGE",
    "HamamatsuHam_DCAM-OUTPUT TRIGGER BASE SENSOR[0]",
    "HamamatsuHam_DCAM-VIEW CONTROL",
    "ZeissScope-Description",
    "Core-ImageProcessor",
    "ZeissSidePort-Description",
    "HamamatsuHam_DCAM-TRIGGER SOURCE",
    "HamamatsuHam_DCAM-OUTPUT TRIGGER SOURCE[2]",
    "HamamatsuHam_DCAM-MASTER PULSE TRIGGER SOURCE",
    "Core-SLM",
    "ZeissReflectorTurret-Name",
    "COM10-Fast USB to Serial",
    "HamamatsuHam_DCAM-TriggerPolarity",
    "HamamatsuHam_DCAM-MASTER PULSE MODE",
    "HamamatsuHam_DCAM-DEFECT CORRECT MODE",
    "HamamatsuHam_DCAM-OUTPUT TRIGGER SOURCE[1]",
    "HamamatsuHam_DCAM-SENSOR MODE",
    "ZeissScope-DefiniteFocusVersion",
    "HamamatsuHam_DCAM-ENHANCED VISUALIZATION MODE",
    "COM10-Handshaking",
    "HamamatsuHam_DCAM-INTENSITY LUT ENABLE",
    "HamamatsuHam_DCAM-Camera Bus",
    "HamamatsuHam_DCAM-Bits per Channel",
    "HamamatsuHam_DCAM-MASTER PULSE INTERVAL",
    "HamamatsuHam_DCAM-OUTPUT TRIGGER DELAY[2]",
    "HamamatsuHam_DCAM-OUTPUT TRIGGER SOURCE[0]",
    "HamamatsuHam_DCAM-OUTPUT TRIGGER DELAY[1]",
    "HamamatsuHam_DCAM-INTENSITY LUT OUTPUT MAX",
    "HamamatsuHam_DCAM-Exposure",
    "HamamatsuHam_DCAM-OUTPUT TRIGGER DELAY[0]",
    "Core-Focus",
    "Core-ChannelGroup",
    "HamamatsuHam_DCAM-INTENSITY LUT INPUT MAX",
    "HamamatsuHam_DCAM-INTERNAL LINE SPEED UNITS",
    "ZeissScope-AnswerTimeOut",
    "HamamatsuHam_DCAM-Name",
    "HamamatsuHam_DCAM-OUTPUT TRIGGER KIND[2]",
    "HamamatsuHam_DCAM-OUTPUT TRIGGER DELAY UNITS",
    "HamamatsuHam_DCAM-OUTPUT TRIGGER KIND[1]",
    "Core-XYStage",
    "COM10-Description",
    "HamamatsuHam_DCAM-OUTPUT TRIGGER KIND[0]",
    "HamamatsuHam_DCAM-INTERNAL LINE INTERVAL",
    "Core-AutoShutter",
    "HamamatsuHam_DCAM-TRIGGER ACTIVE",
    "HamamatsuHam_DCAM-OUTPUT TRIGGER PRE HSYNC COUNT",
    "HamamatsuHam_DCAM-CONVERSION FACTOR COEFF",
    "HamamatsuHam_DCAM-OUTPUT TRIGGER POLARITY[2]",
    "COM10-DelayBetweenCharsMs",
    "HamamatsuHam_DCAM-CameraName",
    "HamamatsuHam_DCAM-OUTPUT TRIGGER POLARITY[1]",
    "HamamatsuHam_DCAM-CCDTemperature",
    "Core-Camera",
    "HamamatsuHam_DCAM-OUTPUT TRIGGER POLARITY[0]",
    "HamamatsuHam_DCAM-EXPOSURE TIME UNITS",
    "HamamatsuHam_DCAM-READOUT DIRECTION",
    "COM10-StopBits",
    "HamamatsuHam_DCAM-TransposeCorrection",
    "COM10-DTR",
    "HamamatsuHam_DCAM-OUTPUT TRIGGER PERIOD UNITS",
    "COM10-Verbose",
    "ZeissReflectorTurret-State",
    "HamamatsuHam_DCAM-Trigger",
    "COM10-AnswerTimeout",
    "HamamatsuHam_DCAM-INTENSITY LUT OUTPUT MIN",
    "ZeissScope-Port",
    "COM10-Name",
    "HamamatsuHam_DCAM-TransposeXY",
    "HamamatsuHam_DCAM-INTENSITY LUT INPUT MIN",
    "HamamatsuHam_DCAM-Binning",
    "HamamatsuHam_DCAM-TRIGGER DELAY",
    "Core-TimeoutMs",
    "ZeissReflectorTurret-Label",
    "HamamatsuHam_DCAM-TRIGGER GLOBAL EXPOSURE",
    "ZeissSidePort-State",
    "HamamatsuHam_DCAM-EXTRACTION MODE",
    "HamamatsuHam_DCAM-Description",
    "COM10-Parity",
    "HamamatsuHam_DCAM-MINIMUM ACQUISITION TIMEOUT",
    "COM10-BaudRate",
    "Core-AutoFocus",
    "HamamatsuHam_DCAM-CONVERSION FACTOR OFFSET",
    "HamamatsuHam_DCAM-VIEW MODE",
    "HamamatsuHam_DCAM-TRIGGER TIMES",
    "HamamatsuHam_DCAM-INTERNAL LINE SPEED",
    "ZeissSidePort-Label",
    "Core-Galvo",
    "COM10-DataBits",
    "HamamatsuHam_DCAM-PixelType",
    "Core-Initialize",
    "HamamatsuHam_DCAM-INTERNAL LINE INTERVAL UNITS",
    "HamamatsuHam_DCAM-HOT PIXEL CORRECT LEVEL",
    "ZeissScope-Microscope Version",
    "HamamatsuHam_DCAM-Camera Version",
    "Core-Shutter"
  ],
  "UserData": {
    "Electron_Coeff": {
      "type": "STRING",
      "scalar": "0.470000"
    },
    "Electron_Offset": {
      "type": "STRING",
      "scalar": "100.000000"
    },
    "HamamatsuImageNr": {
      "type": "STRING",
      "scalar": "6"
    },
    "TimeReceivedByCore": {
      "type": "STRING",
      "scalar": "2023-08-02 18:57:56.386401"
    }
  },
  "FileName": "Default/img_channel000_position000_time000000006_z000.tif"
},
"Coords-Default/img_channel000_position000_time000000007_z000.tif": {
  "Frame": 7,
  "FrameIndex": 7,
  "PositionIndex": 0,
  "Slice": 0,
  "SliceIndex": 0,
  "ChannelIndex": 0
},
"Metadata-Default/img_channel000_position000_time000000007_z000.tif": {
  "Width": 1580,
  "Height": 1580,
  "PixelType": "GRAY16",
  "Frame": 7,
  "FrameIndex": 7,
  "PositionIndex": 0,
  "Slice": 0,
  "SliceIndex": 0,
  "ChannelIndex": 0,
  "UUID": "b16cb9bc-a575-4013-9377-757e67423854",
  "Camera": "HamamatsuHam_DCAM",
  "Binning": 1,
  "ROI": "228-228-1580-1580",
  "BitDepth": 16,
  "Exposure-ms": 20.00517293233083,
  "ElapsedTime-ms": 4135.0,
  "ImageNumber": 7,
  "ReceivedTime": "2023-08-02 18:57:56.418 +0200",
  "PixelSizeUm": 0.064484127,
  "PixelSizeAffine": "0.064484127;0.0;0.0;0.0;0.064484127;0.0",
  "PositionName": "Default",
  "HamamatsuHam_DCAM-OUTPUT TRIGGER PERIOD[2]": "0.0001",
  "HamamatsuHam_DCAM-OUTPUT TRIGGER PERIOD[1]": "0.0001",
  "ZeissReflectorTurret-Description": "Reflector Turret",
  "ZeissSidePort-Name": "ZeissSidePort",
  "HamamatsuHam_DCAM-CameraID": "S/N: 304183",
  "HamamatsuHam_DCAM-OUTPUT TRIGGER BASE SENSOR[2]": "ALL VIEWS",
  "HamamatsuHam_DCAM-OUTPUT TRIGGER PERIOD[0]": "0.0001",
  "HamamatsuHam_DCAM-TransposeMirrorX": "0",
  "ZeissScope-Name": "ZeissScope",
  "HamamatsuHam_DCAM-ScanMode": "2",
  "HamamatsuHam_DCAM-ReadoutTime": "0.0078",
  "HamamatsuHam_DCAM-MASTER PULSE BURST TIMES": "1",
  "HamamatsuHam_DCAM-OUTPUT TRIGGER BASE SENSOR[1]": "ALL VIEWS",
  "HamamatsuHam_DCAM-TransposeMirrorY": "0",
  "HamamatsuHam_DCAM-EXPOSURE FULL RANGE": "DISABLE",
  "HamamatsuHam_DCAM-OUTPUT TRIGGER BASE SENSOR[0]": "ALL VIEWS",
  "HamamatsuHam_DCAM-VIEW CONTROL": "FULL CHIP",
  "ZeissScope-Description": "Zeiss microscope CAN bus adapter",
  "Core-ImageProcessor": "",
  "ZeissSidePort-Description": "Side Port",
  "HamamatsuHam_DCAM-TRIGGER SOURCE": "EXTERNAL",
  "HamamatsuHam_DCAM-OUTPUT TRIGGER SOURCE[2]": "VSYNC",
  "HamamatsuHam_DCAM-MASTER PULSE TRIGGER SOURCE": "EXTERNAL",
  "Core-SLM": "",
  "ZeissReflectorTurret-Name": "ZeissReflectorTurret",
  "COM10-Fast USB to Serial": "Disable",
  "HamamatsuHam_DCAM-TriggerPolarity": "NEGATIVE",
  "HamamatsuHam_DCAM-MASTER PULSE MODE": "CONTINUOUS",
  "HamamatsuHam_DCAM-DEFECT CORRECT MODE": "ON",
  "HamamatsuHam_DCAM-OUTPUT TRIGGER SOURCE[1]": "VSYNC",
  "HamamatsuHam_DCAM-SENSOR MODE": "AREA",
  "ZeissScope-DefiniteFocusVersion": "1",
  "HamamatsuHam_DCAM-ENHANCED VISUALIZATION MODE": "DISABLE",
  "COM10-Handshaking": "Off",
  "HamamatsuHam_DCAM-INTENSITY LUT ENABLE": "DISABLE",
  "HamamatsuHam_DCAM-Camera Bus": "AS-FBD-1XCLD-2PE4L",
  "HamamatsuHam_DCAM-Bits per Channel": "16",
  "HamamatsuHam_DCAM-MASTER PULSE INTERVAL": "0.1000",
  "HamamatsuHam_DCAM-OUTPUT TRIGGER DELAY[2]": "0.0000",
  "HamamatsuHam_DCAM-OUTPUT TRIGGER SOURCE[0]": "VSYNC",
  "HamamatsuHam_DCAM-OUTPUT TRIGGER DELAY[1]": "0.0000",
  "HamamatsuHam_DCAM-INTENSITY LUT OUTPUT MAX": "255",
  "HamamatsuHam_DCAM-Exposure": "20.01",
  "HamamatsuHam_DCAM-OUTPUT TRIGGER DELAY[0]": "0.0000",
  "Core-Focus": "",
  "Core-ChannelGroup": "",
  "HamamatsuHam_DCAM-INTENSITY LUT INPUT MAX": "65535",
  "HamamatsuHam_DCAM-INTERNAL LINE SPEED UNITS": "METERS PER SECOND",
  "ZeissScope-AnswerTimeOut": "500.0000",
  "HamamatsuHam_DCAM-Name": "HamamatsuHam_DCAM",
  "HamamatsuHam_DCAM-OUTPUT TRIGGER KIND[2]": "EXPOSURE",
  "HamamatsuHam_DCAM-OUTPUT TRIGGER DELAY UNITS": "SECONDS",
  "HamamatsuHam_DCAM-OUTPUT TRIGGER KIND[1]": "EXPOSURE",
  "Core-XYStage": "",
  "COM10-Description": "Serial port driver (boost:asio)",
  "HamamatsuHam_DCAM-OUTPUT TRIGGER KIND[0]": "EXPOSURE",
  "HamamatsuHam_DCAM-INTERNAL LINE INTERVAL": "0.0097",
  "Core-AutoShutter": "0",
  "HamamatsuHam_DCAM-TRIGGER ACTIVE": "EDGE",
  "HamamatsuHam_DCAM-OUTPUT TRIGGER PRE HSYNC COUNT": "0",
  "HamamatsuHam_DCAM-CONVERSION FACTOR COEFF": "0.4700",
  "HamamatsuHam_DCAM-OUTPUT TRIGGER POLARITY[2]": "POSITIVE",
  "COM10-DelayBetweenCharsMs": "0.0000",
  "HamamatsuHam_DCAM-CameraName": "C13440-20C",
  "HamamatsuHam_DCAM-OUTPUT TRIGGER POLARITY[1]": "POSITIVE",
  "HamamatsuHam_DCAM-CCDTemperature": "-10.0000",
  "Core-Camera": "HamamatsuHam_DCAM",
  "HamamatsuHam_DCAM-OUTPUT TRIGGER POLARITY[0]": "POSITIVE",
  "HamamatsuHam_DCAM-EXPOSURE TIME UNITS": "MILLISECONDS",
  "HamamatsuHam_DCAM-READOUT DIRECTION": "DIVERGE",
  "COM10-StopBits": "1",
  "HamamatsuHam_DCAM-TransposeCorrection": "0",
  "COM10-DTR": "Disable",
  "HamamatsuHam_DCAM-OUTPUT TRIGGER PERIOD UNITS": "SECONDS",
  "COM10-Verbose": "1",
  "ZeissReflectorTurret-State": "3",
  "HamamatsuHam_DCAM-Trigger": "NORMAL",
  "COM10-AnswerTimeout": "500.0000",
  "HamamatsuHam_DCAM-INTENSITY LUT OUTPUT MIN": "0",
  "ZeissScope-Port": "COM10",
  "COM10-Name": "COM10",
  "HamamatsuHam_DCAM-TransposeXY": "0",
  "HamamatsuHam_DCAM-INTENSITY LUT INPUT MIN": "0",
  "HamamatsuHam_DCAM-Binning": "1x1",
  "HamamatsuHam_DCAM-TRIGGER DELAY": "0.0000",
  "Core-TimeoutMs": "5000",
  "ZeissReflectorTurret-Label": "4- ",
  "HamamatsuHam_DCAM-TRIGGER GLOBAL EXPOSURE": "GLOBAL RESET",
  "ZeissSidePort-State": "1",
  "HamamatsuHam_DCAM-EXTRACTION MODE": "OFF",
  "HamamatsuHam_DCAM-Description": "Hamamatsu device adapter 2.0.6.63",
  "COM10-Parity": "None",
  "HamamatsuHam_DCAM-MINIMUM ACQUISITION TIMEOUT": "60000",
  "COM10-BaudRate": "57600",
  "Core-AutoFocus": "",
  "HamamatsuHam_DCAM-CONVERSION FACTOR OFFSET": "100.0000",
  "HamamatsuHam_DCAM-VIEW MODE": "FULL CHIP",
  "HamamatsuHam_DCAM-TRIGGER TIMES": "1",
  "HamamatsuHam_DCAM-INTERNAL LINE SPEED": "0.6671",
  "ZeissSidePort-Label": "left",
  "Core-Galvo": "",
  "COM10-DataBits": "8",
  "HamamatsuHam_DCAM-PixelType": "16bit",
  "Core-Initialize": "1",
  "HamamatsuHam_DCAM-INTERNAL LINE INTERVAL UNITS": "MILLISECONDS",
  "HamamatsuHam_DCAM-HOT PIXEL CORRECT LEVEL": "STANDARD",
  "ZeissScope-Microscope Version": "Application version: ",
  "HamamatsuHam_DCAM-Camera Version": "4.31.B",
  "Core-Shutter": "",
  "ScopeDataKeys": [
    "HamamatsuHam_DCAM-OUTPUT TRIGGER PERIOD[2]",
    "HamamatsuHam_DCAM-OUTPUT TRIGGER PERIOD[1]",
    "ZeissReflectorTurret-Description",
    "ZeissSidePort-Name",
    "HamamatsuHam_DCAM-CameraID",
    "HamamatsuHam_DCAM-OUTPUT TRIGGER BASE SENSOR[2]",
    "HamamatsuHam_DCAM-OUTPUT TRIGGER PERIOD[0]",
    "HamamatsuHam_DCAM-TransposeMirrorX",
    "ZeissScope-Name",
    "HamamatsuHam_DCAM-ScanMode",
    "HamamatsuHam_DCAM-ReadoutTime",
    "HamamatsuHam_DCAM-MASTER PULSE BURST TIMES",
    "HamamatsuHam_DCAM-OUTPUT TRIGGER BASE SENSOR[1]",
    "HamamatsuHam_DCAM-TransposeMirrorY",
    "HamamatsuHam_DCAM-EXPOSURE FULL RANGE",
    "HamamatsuHam_DCAM-OUTPUT TRIGGER BASE SENSOR[0]",
    "HamamatsuHam_DCAM-VIEW CONTROL",
    "ZeissScope-Description",
    "Core-ImageProcessor",
    "ZeissSidePort-Description",
    "HamamatsuHam_DCAM-TRIGGER SOURCE",
    "HamamatsuHam_DCAM-OUTPUT TRIGGER SOURCE[2]",
    "HamamatsuHam_DCAM-MASTER PULSE TRIGGER SOURCE",
    "Core-SLM",
    "ZeissReflectorTurret-Name",
    "COM10-Fast USB to Serial",
    "HamamatsuHam_DCAM-TriggerPolarity",
    "HamamatsuHam_DCAM-MASTER PULSE MODE",
    "HamamatsuHam_DCAM-DEFECT CORRECT MODE",
    "HamamatsuHam_DCAM-OUTPUT TRIGGER SOURCE[1]",
    "HamamatsuHam_DCAM-SENSOR MODE",
    "ZeissScope-DefiniteFocusVersion",
    "HamamatsuHam_DCAM-ENHANCED VISUALIZATION MODE",
    "COM10-Handshaking",
    "HamamatsuHam_DCAM-INTENSITY LUT ENABLE",
    "HamamatsuHam_DCAM-Camera Bus",
    "HamamatsuHam_DCAM-Bits per Channel",
    "HamamatsuHam_DCAM-MASTER PULSE INTERVAL",
    "HamamatsuHam_DCAM-OUTPUT TRIGGER DELAY[2]",
    "HamamatsuHam_DCAM-OUTPUT TRIGGER SOURCE[0]",
    "HamamatsuHam_DCAM-OUTPUT TRIGGER DELAY[1]",
    "HamamatsuHam_DCAM-INTENSITY LUT OUTPUT MAX",
    "HamamatsuHam_DCAM-Exposure",
    "HamamatsuHam_DCAM-OUTPUT TRIGGER DELAY[0]",
    "Core-Focus",
    "Core-ChannelGroup",
    "HamamatsuHam_DCAM-INTENSITY LUT INPUT MAX",
    "HamamatsuHam_DCAM-INTERNAL LINE SPEED UNITS",
    "ZeissScope-AnswerTimeOut",
    "HamamatsuHam_DCAM-Name",
    "HamamatsuHam_DCAM-OUTPUT TRIGGER KIND[2]",
    "HamamatsuHam_DCAM-OUTPUT TRIGGER DELAY UNITS",
    "HamamatsuHam_DCAM-OUTPUT TRIGGER KIND[1]",
    "Core-XYStage",
    "COM10-Description",
    "HamamatsuHam_DCAM-OUTPUT TRIGGER KIND[0]",
    "HamamatsuHam_DCAM-INTERNAL LINE INTERVAL",
    "Core-AutoShutter",
    "HamamatsuHam_DCAM-TRIGGER ACTIVE",
    "HamamatsuHam_DCAM-OUTPUT TRIGGER PRE HSYNC COUNT",
    "HamamatsuHam_DCAM-CONVERSION FACTOR COEFF",
    "HamamatsuHam_DCAM-OUTPUT TRIGGER POLARITY[2]",
    "COM10-DelayBetweenCharsMs",
    "HamamatsuHam_DCAM-CameraName",
    "HamamatsuHam_DCAM-OUTPUT TRIGGER POLARITY[1]",
    "HamamatsuHam_DCAM-CCDTemperature",
    "Core-Camera",
    "HamamatsuHam_DCAM-OUTPUT TRIGGER POLARITY[0]",
    "HamamatsuHam_DCAM-EXPOSURE TIME UNITS",
    "HamamatsuHam_DCAM-READOUT DIRECTION",
    "COM10-StopBits",
    "HamamatsuHam_DCAM-TransposeCorrection",
    "COM10-DTR",
    "HamamatsuHam_DCAM-OUTPUT TRIGGER PERIOD UNITS",
    "COM10-Verbose",
    "ZeissReflectorTurret-State",
    "HamamatsuHam_DCAM-Trigger",
    "COM10-AnswerTimeout",
    "HamamatsuHam_DCAM-INTENSITY LUT OUTPUT MIN",
    "ZeissScope-Port",
    "COM10-Name",
    "HamamatsuHam_DCAM-TransposeXY",
    "HamamatsuHam_DCAM-INTENSITY LUT INPUT MIN",
    "HamamatsuHam_DCAM-Binning",
    "HamamatsuHam_DCAM-TRIGGER DELAY",
    "Core-TimeoutMs",
    "ZeissReflectorTurret-Label",
    "HamamatsuHam_DCAM-TRIGGER GLOBAL EXPOSURE",
    "ZeissSidePort-State",
    "HamamatsuHam_DCAM-EXTRACTION MODE",
    "HamamatsuHam_DCAM-Description",
    "COM10-Parity",
    "HamamatsuHam_DCAM-MINIMUM ACQUISITION TIMEOUT",
    "COM10-BaudRate",
    "Core-AutoFocus",
    "HamamatsuHam_DCAM-CONVERSION FACTOR OFFSET",
    "HamamatsuHam_DCAM-VIEW MODE",
    "HamamatsuHam_DCAM-TRIGGER TIMES",
    "HamamatsuHam_DCAM-INTERNAL LINE SPEED",
    "ZeissSidePort-Label",
    "Core-Galvo",
    "COM10-DataBits",
    "HamamatsuHam_DCAM-PixelType",
    "Core-Initialize",
    "HamamatsuHam_DCAM-INTERNAL LINE INTERVAL UNITS",
    "HamamatsuHam_DCAM-HOT PIXEL CORRECT LEVEL",
    "ZeissScope-Microscope Version",
    "HamamatsuHam_DCAM-Camera Version",
    "Core-Shutter"
  ],
  "UserData": {
    "Electron_Coeff": {
      "type": "STRING",
      "scalar": "0.470000"
    },
    "Electron_Offset": {
      "type": "STRING",
      "scalar": "100.000000"
    },
    "HamamatsuImageNr": {
      "type": "STRING",
      "scalar": "7"
    },
    "TimeReceivedByCore": {
      "type": "STRING",
      "scalar": "2023-08-02 18:57:56.415310"
    }
  },
  "FileName": "Default/img_channel000_position000_time000000007_z000.tif"
},
"Coords-Default/img_channel000_position000_time000000008_z000.tif": {
  "Frame": 8,
  "FrameIndex": 8,
  "PositionIndex": 0,
  "Slice": 0,
  "SliceIndex": 0,
  "ChannelIndex": 0
},
"Metadata-Default/img_channel000_position000_time000000008_z000.tif": {
  "Width": 1580,
  "Height": 1580,
  "PixelType": "GRAY16",
  "Frame": 8,
  "FrameIndex": 8,
  "PositionIndex": 0,
  "Slice": 0,
  "SliceIndex": 0,
  "ChannelIndex": 0,
  "UUID": "a5177d97-6418-4a8c-aa9f-ffa5e6806058",
  "Camera": "HamamatsuHam_DCAM",
  "Binning": 1,
  "ROI": "228-228-1580-1580",
  "BitDepth": 16,
  "Exposure-ms": 20.00517293233083,
  "ElapsedTime-ms": 4163.0,
  "ImageNumber": 8,
  "ReceivedTime": "2023-08-02 18:57:56.446 +0200",
  "PixelSizeUm": 0.064484127,
  "PixelSizeAffine": "0.064484127;0.0;0.0;0.0;0.064484127;0.0",
  "PositionName": "Default",
  "HamamatsuHam_DCAM-OUTPUT TRIGGER PERIOD[2]": "0.0001",
  "HamamatsuHam_DCAM-OUTPUT TRIGGER PERIOD[1]": "0.0001",
  "ZeissReflectorTurret-Description": "Reflector Turret",
  "ZeissSidePort-Name": "ZeissSidePort",
  "HamamatsuHam_DCAM-CameraID": "S/N: 304183",
  "HamamatsuHam_DCAM-OUTPUT TRIGGER BASE SENSOR[2]": "ALL VIEWS",
  "HamamatsuHam_DCAM-OUTPUT TRIGGER PERIOD[0]": "0.0001",
  "HamamatsuHam_DCAM-TransposeMirrorX": "0",
  "ZeissScope-Name": "ZeissScope",
  "HamamatsuHam_DCAM-ScanMode": "2",
  "HamamatsuHam_DCAM-ReadoutTime": "0.0078",
  "HamamatsuHam_DCAM-MASTER PULSE BURST TIMES": "1",
  "HamamatsuHam_DCAM-OUTPUT TRIGGER BASE SENSOR[1]": "ALL VIEWS",
  "HamamatsuHam_DCAM-TransposeMirrorY": "0",
  "HamamatsuHam_DCAM-EXPOSURE FULL RANGE": "DISABLE",
  "HamamatsuHam_DCAM-OUTPUT TRIGGER BASE SENSOR[0]": "ALL VIEWS",
  "HamamatsuHam_DCAM-VIEW CONTROL": "FULL CHIP",
  "ZeissScope-Description": "Zeiss microscope CAN bus adapter",
  "Core-ImageProcessor": "",
  "ZeissSidePort-Description": "Side Port",
  "HamamatsuHam_DCAM-TRIGGER SOURCE": "EXTERNAL",
  "HamamatsuHam_DCAM-OUTPUT TRIGGER SOURCE[2]": "VSYNC",
  "HamamatsuHam_DCAM-MASTER PULSE TRIGGER SOURCE": "EXTERNAL",
  "Core-SLM": "",
  "ZeissReflectorTurret-Name": "ZeissReflectorTurret",
  "COM10-Fast USB to Serial": "Disable",
  "HamamatsuHam_DCAM-TriggerPolarity": "NEGATIVE",
  "HamamatsuHam_DCAM-MASTER PULSE MODE": "CONTINUOUS",
  "HamamatsuHam_DCAM-DEFECT CORRECT MODE": "ON",
  "HamamatsuHam_DCAM-OUTPUT TRIGGER SOURCE[1]": "VSYNC",
  "HamamatsuHam_DCAM-SENSOR MODE": "AREA",
  "ZeissScope-DefiniteFocusVersion": "1",
  "HamamatsuHam_DCAM-ENHANCED VISUALIZATION MODE": "DISABLE",
  "COM10-Handshaking": "Off",
  "HamamatsuHam_DCAM-INTENSITY LUT ENABLE": "DISABLE",
  "HamamatsuHam_DCAM-Camera Bus": "AS-FBD-1XCLD-2PE4L",
  "HamamatsuHam_DCAM-Bits per Channel": "16",
  "HamamatsuHam_DCAM-MASTER PULSE INTERVAL": "0.1000",
  "HamamatsuHam_DCAM-OUTPUT TRIGGER DELAY[2]": "0.0000",
  "HamamatsuHam_DCAM-OUTPUT TRIGGER SOURCE[0]": "VSYNC",
  "HamamatsuHam_DCAM-OUTPUT TRIGGER DELAY[1]": "0.0000",
  "HamamatsuHam_DCAM-INTENSITY LUT OUTPUT MAX": "255",
  "HamamatsuHam_DCAM-Exposure": "20.01",
  "HamamatsuHam_DCAM-OUTPUT TRIGGER DELAY[0]": "0.0000",
  "Core-Focus": "",
  "Core-ChannelGroup": "",
  "HamamatsuHam_DCAM-INTENSITY LUT INPUT MAX": "65535",
  "HamamatsuHam_DCAM-INTERNAL LINE SPEED UNITS": "METERS PER SECOND",
  "ZeissScope-AnswerTimeOut": "500.0000",
  "HamamatsuHam_DCAM-Name": "HamamatsuHam_DCAM",
  "HamamatsuHam_DCAM-OUTPUT TRIGGER KIND[2]": "EXPOSURE",
  "HamamatsuHam_DCAM-OUTPUT TRIGGER DELAY UNITS": "SECONDS",
  "HamamatsuHam_DCAM-OUTPUT TRIGGER KIND[1]": "EXPOSURE",
  "Core-XYStage": "",
  "COM10-Description": "Serial port driver (boost:asio)",
  "HamamatsuHam_DCAM-OUTPUT TRIGGER KIND[0]": "EXPOSURE",
  "HamamatsuHam_DCAM-INTERNAL LINE INTERVAL": "0.0097",
  "Core-AutoShutter": "0",
  "HamamatsuHam_DCAM-TRIGGER ACTIVE": "EDGE",
  "HamamatsuHam_DCAM-OUTPUT TRIGGER PRE HSYNC COUNT": "0",
  "HamamatsuHam_DCAM-CONVERSION FACTOR COEFF": "0.4700",
  "HamamatsuHam_DCAM-OUTPUT TRIGGER POLARITY[2]": "POSITIVE",
  "COM10-DelayBetweenCharsMs": "0.0000",
  "HamamatsuHam_DCAM-CameraName": "C13440-20C",
  "HamamatsuHam_DCAM-OUTPUT TRIGGER POLARITY[1]": "POSITIVE",
  "HamamatsuHam_DCAM-CCDTemperature": "-10.0000",
  "Core-Camera": "HamamatsuHam_DCAM",
  "HamamatsuHam_DCAM-OUTPUT TRIGGER POLARITY[0]": "POSITIVE",
  "HamamatsuHam_DCAM-EXPOSURE TIME UNITS": "MILLISECONDS",
  "HamamatsuHam_DCAM-READOUT DIRECTION": "DIVERGE",
  "COM10-StopBits": "1",
  "HamamatsuHam_DCAM-TransposeCorrection": "0",
  "COM10-DTR": "Disable",
  "HamamatsuHam_DCAM-OUTPUT TRIGGER PERIOD UNITS": "SECONDS",
  "COM10-Verbose": "1",
  "ZeissReflectorTurret-State": "3",
  "HamamatsuHam_DCAM-Trigger": "NORMAL",
  "COM10-AnswerTimeout": "500.0000",
  "HamamatsuHam_DCAM-INTENSITY LUT OUTPUT MIN": "0",
  "ZeissScope-Port": "COM10",
  "COM10-Name": "COM10",
  "HamamatsuHam_DCAM-TransposeXY": "0",
  "HamamatsuHam_DCAM-INTENSITY LUT INPUT MIN": "0",
  "HamamatsuHam_DCAM-Binning": "1x1",
  "HamamatsuHam_DCAM-TRIGGER DELAY": "0.0000",
  "Core-TimeoutMs": "5000",
  "ZeissReflectorTurret-Label": "4- ",
  "HamamatsuHam_DCAM-TRIGGER GLOBAL EXPOSURE": "GLOBAL RESET",
  "ZeissSidePort-State": "1",
  "HamamatsuHam_DCAM-EXTRACTION MODE": "OFF",
  "HamamatsuHam_DCAM-Description": "Hamamatsu device adapter 2.0.6.63",
  "COM10-Parity": "None",
  "HamamatsuHam_DCAM-MINIMUM ACQUISITION TIMEOUT": "60000",
  "COM10-BaudRate": "57600",
  "Core-AutoFocus": "",
  "HamamatsuHam_DCAM-CONVERSION FACTOR OFFSET": "100.0000",
  "HamamatsuHam_DCAM-VIEW MODE": "FULL CHIP",
  "HamamatsuHam_DCAM-TRIGGER TIMES": "1",
  "HamamatsuHam_DCAM-INTERNAL LINE SPEED": "0.6671",
  "ZeissSidePort-Label": "left",
  "Core-Galvo": "",
  "COM10-DataBits": "8",
  "HamamatsuHam_DCAM-PixelType": "16bit",
  "Core-Initialize": "1",
  "HamamatsuHam_DCAM-INTERNAL LINE INTERVAL UNITS": "MILLISECONDS",
  "HamamatsuHam_DCAM-HOT PIXEL CORRECT LEVEL": "STANDARD",
  "ZeissScope-Microscope Version": "Application version: ",
  "HamamatsuHam_DCAM-Camera Version": "4.31.B",
  "Core-Shutter": "",
  "ScopeDataKeys": [
    "HamamatsuHam_DCAM-OUTPUT TRIGGER PERIOD[2]",
    "HamamatsuHam_DCAM-OUTPUT TRIGGER PERIOD[1]",
    "ZeissReflectorTurret-Description",
    "ZeissSidePort-Name",
    "HamamatsuHam_DCAM-CameraID",
    "HamamatsuHam_DCAM-OUTPUT TRIGGER BASE SENSOR[2]",
    "HamamatsuHam_DCAM-OUTPUT TRIGGER PERIOD[0]",
    "HamamatsuHam_DCAM-TransposeMirrorX",
    "ZeissScope-Name",
    "HamamatsuHam_DCAM-ScanMode",
    "HamamatsuHam_DCAM-ReadoutTime",
    "HamamatsuHam_DCAM-MASTER PULSE BURST TIMES",
    "HamamatsuHam_DCAM-OUTPUT TRIGGER BASE SENSOR[1]",
    "HamamatsuHam_DCAM-TransposeMirrorY",
    "HamamatsuHam_DCAM-EXPOSURE FULL RANGE",
    "HamamatsuHam_DCAM-OUTPUT TRIGGER BASE SENSOR[0]",
    "HamamatsuHam_DCAM-VIEW CONTROL",
    "ZeissScope-Description",
    "Core-ImageProcessor",
    "ZeissSidePort-Description",
    "HamamatsuHam_DCAM-TRIGGER SOURCE",
    "HamamatsuHam_DCAM-OUTPUT TRIGGER SOURCE[2]",
    "HamamatsuHam_DCAM-MASTER PULSE TRIGGER SOURCE",
    "Core-SLM",
    "ZeissReflectorTurret-Name",
    "COM10-Fast USB to Serial",
    "HamamatsuHam_DCAM-TriggerPolarity",
    "HamamatsuHam_DCAM-MASTER PULSE MODE",
    "HamamatsuHam_DCAM-DEFECT CORRECT MODE",
    "HamamatsuHam_DCAM-OUTPUT TRIGGER SOURCE[1]",
    "HamamatsuHam_DCAM-SENSOR MODE",
    "ZeissScope-DefiniteFocusVersion",
    "HamamatsuHam_DCAM-ENHANCED VISUALIZATION MODE",
    "COM10-Handshaking",
    "HamamatsuHam_DCAM-INTENSITY LUT ENABLE",
    "HamamatsuHam_DCAM-Camera Bus",
    "HamamatsuHam_DCAM-Bits per Channel",
    "HamamatsuHam_DCAM-MASTER PULSE INTERVAL",
    "HamamatsuHam_DCAM-OUTPUT TRIGGER DELAY[2]",
    "HamamatsuHam_DCAM-OUTPUT TRIGGER SOURCE[0]",
    "HamamatsuHam_DCAM-OUTPUT TRIGGER DELAY[1]",
    "HamamatsuHam_DCAM-INTENSITY LUT OUTPUT MAX",
    "HamamatsuHam_DCAM-Exposure",
    "HamamatsuHam_DCAM-OUTPUT TRIGGER DELAY[0]",
    "Core-Focus",
    "Core-ChannelGroup",
    "HamamatsuHam_DCAM-INTENSITY LUT INPUT MAX",
    "HamamatsuHam_DCAM-INTERNAL LINE SPEED UNITS",
    "ZeissScope-AnswerTimeOut",
    "HamamatsuHam_DCAM-Name",
    "HamamatsuHam_DCAM-OUTPUT TRIGGER KIND[2]",
    "HamamatsuHam_DCAM-OUTPUT TRIGGER DELAY UNITS",
    "HamamatsuHam_DCAM-OUTPUT TRIGGER KIND[1]",
    "Core-XYStage",
    "COM10-Description",
    "HamamatsuHam_DCAM-OUTPUT TRIGGER KIND[0]",
    "HamamatsuHam_DCAM-INTERNAL LINE INTERVAL",
    "Core-AutoShutter",
    "HamamatsuHam_DCAM-TRIGGER ACTIVE",
    "HamamatsuHam_DCAM-OUTPUT TRIGGER PRE HSYNC COUNT",
    "HamamatsuHam_DCAM-CONVERSION FACTOR COEFF",
    "HamamatsuHam_DCAM-OUTPUT TRIGGER POLARITY[2]",
    "COM10-DelayBetweenCharsMs",
    "HamamatsuHam_DCAM-CameraName",
    "HamamatsuHam_DCAM-OUTPUT TRIGGER POLARITY[1]",
    "HamamatsuHam_DCAM-CCDTemperature",
    "Core-Camera",
    "HamamatsuHam_DCAM-OUTPUT TRIGGER POLARITY[0]",
    "HamamatsuHam_DCAM-EXPOSURE TIME UNITS",
    "HamamatsuHam_DCAM-READOUT DIRECTION",
    "COM10-StopBits",
    "HamamatsuHam_DCAM-TransposeCorrection",
    "COM10-DTR",
    "HamamatsuHam_DCAM-OUTPUT TRIGGER PERIOD UNITS",
    "COM10-Verbose",
    "ZeissReflectorTurret-State",
    "HamamatsuHam_DCAM-Trigger",
    "COM10-AnswerTimeout",
    "HamamatsuHam_DCAM-INTENSITY LUT OUTPUT MIN",
    "ZeissScope-Port",
    "COM10-Name",
    "HamamatsuHam_DCAM-TransposeXY",
    "HamamatsuHam_DCAM-INTENSITY LUT INPUT MIN",
    "HamamatsuHam_DCAM-Binning",
    "HamamatsuHam_DCAM-TRIGGER DELAY",
    "Core-TimeoutMs",
    "ZeissReflectorTurret-Label",
    "HamamatsuHam_DCAM-TRIGGER GLOBAL EXPOSURE",
    "ZeissSidePort-State",
    "HamamatsuHam_DCAM-EXTRACTION MODE",
    "HamamatsuHam_DCAM-Description",
    "COM10-Parity",
    "HamamatsuHam_DCAM-MINIMUM ACQUISITION TIMEOUT",
    "COM10-BaudRate",
    "Core-AutoFocus",
    "HamamatsuHam_DCAM-CONVERSION FACTOR OFFSET",
    "HamamatsuHam_DCAM-VIEW MODE",
    "HamamatsuHam_DCAM-TRIGGER TIMES",
    "HamamatsuHam_DCAM-INTERNAL LINE SPEED",
    "ZeissSidePort-Label",
    "Core-Galvo",
    "COM10-DataBits",
    "HamamatsuHam_DCAM-PixelType",
    "Core-Initialize",
    "HamamatsuHam_DCAM-INTERNAL LINE INTERVAL UNITS",
    "HamamatsuHam_DCAM-HOT PIXEL CORRECT LEVEL",
    "ZeissScope-Microscope Version",
    "HamamatsuHam_DCAM-Camera Version",
    "Core-Shutter"
  ],
  "UserData": {
    "Electron_Coeff": {
      "type": "STRING",
      "scalar": "0.470000"
    },
    "Electron_Offset": {
      "type": "STRING",
      "scalar": "100.000000"
    },
    "HamamatsuImageNr": {
      "type": "STRING",
      "scalar": "8"
    },
    "TimeReceivedByCore": {
      "type": "STRING",
      "scalar": "2023-08-02 18:57:56.443530"
    }
  },
  "FileName": "Default/img_channel000_position000_time000000008_z000.tif"
},
"Coords-Default/img_channel000_position000_time000000009_z000.tif": {
  "Frame": 9,
  "FrameIndex": 9,
  "PositionIndex": 0,
  "Slice": 0,
  "SliceIndex": 0,
  "ChannelIndex": 0
},
"Metadata-Default/img_channel000_position000_time000000009_z000.tif": {
  "Width": 1580,
  "Height": 1580,
  "PixelType": "GRAY16",
  "Frame": 9,
  "FrameIndex": 9,
  "PositionIndex": 0,
  "Slice": 0,
  "SliceIndex": 0,
  "ChannelIndex": 0,
  "UUID": "223eadee-0850-40ad-82e6-4eebaaddc504",
  "Camera": "HamamatsuHam_DCAM",
  "Binning": 1,
  "ROI": "228-228-1580-1580",
  "BitDepth": 16,
  "Exposure-ms": 20.00517293233083,
  "ElapsedTime-ms": 4192.0,
  "ImageNumber": 9,
  "ReceivedTime": "2023-08-02 18:57:56.475 +0200",
  "PixelSizeUm": 0.064484127,
  "PixelSizeAffine": "0.064484127;0.0;0.0;0.0;0.064484127;0.0",
  "PositionName": "Default",
  "HamamatsuHam_DCAM-OUTPUT TRIGGER PERIOD[2]": "0.0001",
  "HamamatsuHam_DCAM-OUTPUT TRIGGER PERIOD[1]": "0.0001",
  "ZeissReflectorTurret-Description": "Reflector Turret",
  "ZeissSidePort-Name": "ZeissSidePort",
  "HamamatsuHam_DCAM-CameraID": "S/N: 304183",
  "HamamatsuHam_DCAM-OUTPUT TRIGGER BASE SENSOR[2]": "ALL VIEWS",
  "HamamatsuHam_DCAM-OUTPUT TRIGGER PERIOD[0]": "0.0001",
  "HamamatsuHam_DCAM-TransposeMirrorX": "0",
  "ZeissScope-Name": "ZeissScope",
  "HamamatsuHam_DCAM-ScanMode": "2",
  "HamamatsuHam_DCAM-ReadoutTime": "0.0078",
  "HamamatsuHam_DCAM-MASTER PULSE BURST TIMES": "1",
  "HamamatsuHam_DCAM-OUTPUT TRIGGER BASE SENSOR[1]": "ALL VIEWS",
  "HamamatsuHam_DCAM-TransposeMirrorY": "0",
  "HamamatsuHam_DCAM-EXPOSURE FULL RANGE": "DISABLE",
  "HamamatsuHam_DCAM-OUTPUT TRIGGER BASE SENSOR[0]": "ALL VIEWS",
  "HamamatsuHam_DCAM-VIEW CONTROL": "FULL CHIP",
  "ZeissScope-Description": "Zeiss microscope CAN bus adapter",
  "Core-ImageProcessor": "",
  "ZeissSidePort-Description": "Side Port",
  "HamamatsuHam_DCAM-TRIGGER SOURCE": "EXTERNAL",
  "HamamatsuHam_DCAM-OUTPUT TRIGGER SOURCE[2]": "VSYNC",
  "HamamatsuHam_DCAM-MASTER PULSE TRIGGER SOURCE": "EXTERNAL",
  "Core-SLM": "",
  "ZeissReflectorTurret-Name": "ZeissReflectorTurret",
  "COM10-Fast USB to Serial": "Disable",
  "HamamatsuHam_DCAM-TriggerPolarity": "NEGATIVE",
  "HamamatsuHam_DCAM-MASTER PULSE MODE": "CONTINUOUS",
  "HamamatsuHam_DCAM-DEFECT CORRECT MODE": "ON",
  "HamamatsuHam_DCAM-OUTPUT TRIGGER SOURCE[1]": "VSYNC",
  "HamamatsuHam_DCAM-SENSOR MODE": "AREA",
  "ZeissScope-DefiniteFocusVersion": "1",
  "HamamatsuHam_DCAM-ENHANCED VISUALIZATION MODE": "DISABLE",
  "COM10-Handshaking": "Off",
  "HamamatsuHam_DCAM-INTENSITY LUT ENABLE": "DISABLE",
  "HamamatsuHam_DCAM-Camera Bus": "AS-FBD-1XCLD-2PE4L",
  "HamamatsuHam_DCAM-Bits per Channel": "16",
  "HamamatsuHam_DCAM-MASTER PULSE INTERVAL": "0.1000",
  "HamamatsuHam_DCAM-OUTPUT TRIGGER DELAY[2]": "0.0000",
  "HamamatsuHam_DCAM-OUTPUT TRIGGER SOURCE[0]": "VSYNC",
  "HamamatsuHam_DCAM-OUTPUT TRIGGER DELAY[1]": "0.0000",
  "HamamatsuHam_DCAM-INTENSITY LUT OUTPUT MAX": "255",
  "HamamatsuHam_DCAM-Exposure": "20.01",
  "HamamatsuHam_DCAM-OUTPUT TRIGGER DELAY[0]": "0.0000",
  "Core-Focus": "",
  "Core-ChannelGroup": "",
  "HamamatsuHam_DCAM-INTENSITY LUT INPUT MAX": "65535",
  "HamamatsuHam_DCAM-INTERNAL LINE SPEED UNITS": "METERS PER SECOND",
  "ZeissScope-AnswerTimeOut": "500.0000",
  "HamamatsuHam_DCAM-Name": "HamamatsuHam_DCAM",
  "HamamatsuHam_DCAM-OUTPUT TRIGGER KIND[2]": "EXPOSURE",
  "HamamatsuHam_DCAM-OUTPUT TRIGGER DELAY UNITS": "SECONDS",
  "HamamatsuHam_DCAM-OUTPUT TRIGGER KIND[1]": "EXPOSURE",
  "Core-XYStage": "",
  "COM10-Description": "Serial port driver (boost:asio)",
  "HamamatsuHam_DCAM-OUTPUT TRIGGER KIND[0]": "EXPOSURE",
  "HamamatsuHam_DCAM-INTERNAL LINE INTERVAL": "0.0097",
  "Core-AutoShutter": "0",
  "HamamatsuHam_DCAM-TRIGGER ACTIVE": "EDGE",
  "HamamatsuHam_DCAM-OUTPUT TRIGGER PRE HSYNC COUNT": "0",
  "HamamatsuHam_DCAM-CONVERSION FACTOR COEFF": "0.4700",
  "HamamatsuHam_DCAM-OUTPUT TRIGGER POLARITY[2]": "POSITIVE",
  "COM10-DelayBetweenCharsMs": "0.0000",
  "HamamatsuHam_DCAM-CameraName": "C13440-20C",
  "HamamatsuHam_DCAM-OUTPUT TRIGGER POLARITY[1]": "POSITIVE",
  "HamamatsuHam_DCAM-CCDTemperature": "-10.0000",
  "Core-Camera": "HamamatsuHam_DCAM",
  "HamamatsuHam_DCAM-OUTPUT TRIGGER POLARITY[0]": "POSITIVE",
  "HamamatsuHam_DCAM-EXPOSURE TIME UNITS": "MILLISECONDS",
  "HamamatsuHam_DCAM-READOUT DIRECTION": "DIVERGE",
  "COM10-StopBits": "1",
  "HamamatsuHam_DCAM-TransposeCorrection": "0",
  "COM10-DTR": "Disable",
  "HamamatsuHam_DCAM-OUTPUT TRIGGER PERIOD UNITS": "SECONDS",
  "COM10-Verbose": "1",
  "ZeissReflectorTurret-State": "3",
  "HamamatsuHam_DCAM-Trigger": "NORMAL",
  "COM10-AnswerTimeout": "500.0000",
  "HamamatsuHam_DCAM-INTENSITY LUT OUTPUT MIN": "0",
  "ZeissScope-Port": "COM10",
  "COM10-Name": "COM10",
  "HamamatsuHam_DCAM-TransposeXY": "0",
  "HamamatsuHam_DCAM-INTENSITY LUT INPUT MIN": "0",
  "HamamatsuHam_DCAM-Binning": "1x1",
  "HamamatsuHam_DCAM-TRIGGER DELAY": "0.0000",
  "Core-TimeoutMs": "5000",
  "ZeissReflectorTurret-Label": "4- ",
  "HamamatsuHam_DCAM-TRIGGER GLOBAL EXPOSURE": "GLOBAL RESET",
  "ZeissSidePort-State": "1",
  "HamamatsuHam_DCAM-EXTRACTION MODE": "OFF",
  "HamamatsuHam_DCAM-Description": "Hamamatsu device adapter 2.0.6.63",
  "COM10-Parity": "None",
  "HamamatsuHam_DCAM-MINIMUM ACQUISITION TIMEOUT": "60000",
  "COM10-BaudRate": "57600",
  "Core-AutoFocus": "",
  "HamamatsuHam_DCAM-CONVERSION FACTOR OFFSET": "100.0000",
  "HamamatsuHam_DCAM-VIEW MODE": "FULL CHIP",
  "HamamatsuHam_DCAM-TRIGGER TIMES": "1",
  "HamamatsuHam_DCAM-INTERNAL LINE SPEED": "0.6671",
  "ZeissSidePort-Label": "left",
  "Core-Galvo": "",
  "COM10-DataBits": "8",
  "HamamatsuHam_DCAM-PixelType": "16bit",
  "Core-Initialize": "1",
  "HamamatsuHam_DCAM-INTERNAL LINE INTERVAL UNITS": "MILLISECONDS",
  "HamamatsuHam_DCAM-HOT PIXEL CORRECT LEVEL": "STANDARD",
  "ZeissScope-Microscope Version": "Application version: ",
  "HamamatsuHam_DCAM-Camera Version": "4.31.B",
  "Core-Shutter": "",
  "ScopeDataKeys": [
    "HamamatsuHam_DCAM-OUTPUT TRIGGER PERIOD[2]",
    "HamamatsuHam_DCAM-OUTPUT TRIGGER PERIOD[1]",
    "ZeissReflectorTurret-Description",
    "ZeissSidePort-Name",
    "HamamatsuHam_DCAM-CameraID",
    "HamamatsuHam_DCAM-OUTPUT TRIGGER BASE SENSOR[2]",
    "HamamatsuHam_DCAM-OUTPUT TRIGGER PERIOD[0]",
    "HamamatsuHam_DCAM-TransposeMirrorX",
    "ZeissScope-Name",
    "HamamatsuHam_DCAM-ScanMode",
    "HamamatsuHam_DCAM-ReadoutTime",
    "HamamatsuHam_DCAM-MASTER PULSE BURST TIMES",
    "HamamatsuHam_DCAM-OUTPUT TRIGGER BASE SENSOR[1]",
    "HamamatsuHam_DCAM-TransposeMirrorY",
    "HamamatsuHam_DCAM-EXPOSURE FULL RANGE",
    "HamamatsuHam_DCAM-OUTPUT TRIGGER BASE SENSOR[0]",
    "HamamatsuHam_DCAM-VIEW CONTROL",
    "ZeissScope-Description",
    "Core-ImageProcessor",
    "ZeissSidePort-Description",
    "HamamatsuHam_DCAM-TRIGGER SOURCE",
    "HamamatsuHam_DCAM-OUTPUT TRIGGER SOURCE[2]",
    "HamamatsuHam_DCAM-MASTER PULSE TRIGGER SOURCE",
    "Core-SLM",
    "ZeissReflectorTurret-Name",
    "COM10-Fast USB to Serial",
    "HamamatsuHam_DCAM-TriggerPolarity",
    "HamamatsuHam_DCAM-MASTER PULSE MODE",
    "HamamatsuHam_DCAM-DEFECT CORRECT MODE",
    "HamamatsuHam_DCAM-OUTPUT TRIGGER SOURCE[1]",
    "HamamatsuHam_DCAM-SENSOR MODE",
    "ZeissScope-DefiniteFocusVersion",
    "HamamatsuHam_DCAM-ENHANCED VISUALIZATION MODE",
    "COM10-Handshaking",
    "HamamatsuHam_DCAM-INTENSITY LUT ENABLE",
    "HamamatsuHam_DCAM-Camera Bus",
    "HamamatsuHam_DCAM-Bits per Channel",
    "HamamatsuHam_DCAM-MASTER PULSE INTERVAL",
    "HamamatsuHam_DCAM-OUTPUT TRIGGER DELAY[2]",
    "HamamatsuHam_DCAM-OUTPUT TRIGGER SOURCE[0]",
    "HamamatsuHam_DCAM-OUTPUT TRIGGER DELAY[1]",
    "HamamatsuHam_DCAM-INTENSITY LUT OUTPUT MAX",
    "HamamatsuHam_DCAM-Exposure",
    "HamamatsuHam_DCAM-OUTPUT TRIGGER DELAY[0]",
    "Core-Focus",
    "Core-ChannelGroup",
    "HamamatsuHam_DCAM-INTENSITY LUT INPUT MAX",
    "HamamatsuHam_DCAM-INTERNAL LINE SPEED UNITS",
    "ZeissScope-AnswerTimeOut",
    "HamamatsuHam_DCAM-Name",
    "HamamatsuHam_DCAM-OUTPUT TRIGGER KIND[2]",
    "HamamatsuHam_DCAM-OUTPUT TRIGGER DELAY UNITS",
    "HamamatsuHam_DCAM-OUTPUT TRIGGER KIND[1]",
    "Core-XYStage",
    "COM10-Description",
    "HamamatsuHam_DCAM-OUTPUT TRIGGER KIND[0]",
    "HamamatsuHam_DCAM-INTERNAL LINE INTERVAL",
    "Core-AutoShutter",
    "HamamatsuHam_DCAM-TRIGGER ACTIVE",
    "HamamatsuHam_DCAM-OUTPUT TRIGGER PRE HSYNC COUNT",
    "HamamatsuHam_DCAM-CONVERSION FACTOR COEFF",
    "HamamatsuHam_DCAM-OUTPUT TRIGGER POLARITY[2]",
    "COM10-DelayBetweenCharsMs",
    "HamamatsuHam_DCAM-CameraName",
    "HamamatsuHam_DCAM-OUTPUT TRIGGER POLARITY[1]",
    "HamamatsuHam_DCAM-CCDTemperature",
    "Core-Camera",
    "HamamatsuHam_DCAM-OUTPUT TRIGGER POLARITY[0]",
    "HamamatsuHam_DCAM-EXPOSURE TIME UNITS",
    "HamamatsuHam_DCAM-READOUT DIRECTION",
    "COM10-StopBits",
    "HamamatsuHam_DCAM-TransposeCorrection",
    "COM10-DTR",
    "HamamatsuHam_DCAM-OUTPUT TRIGGER PERIOD UNITS",
    "COM10-Verbose",
    "ZeissReflectorTurret-State",
    "HamamatsuHam_DCAM-Trigger",
    "COM10-AnswerTimeout",
    "HamamatsuHam_DCAM-INTENSITY LUT OUTPUT MIN",
    "ZeissScope-Port",
    "COM10-Name",
    "HamamatsuHam_DCAM-TransposeXY",
    "HamamatsuHam_DCAM-INTENSITY LUT INPUT MIN",
    "HamamatsuHam_DCAM-Binning",
    "HamamatsuHam_DCAM-TRIGGER DELAY",
    "Core-TimeoutMs",
    "ZeissReflectorTurret-Label",
    "HamamatsuHam_DCAM-TRIGGER GLOBAL EXPOSURE",
    "ZeissSidePort-State",
    "HamamatsuHam_DCAM-EXTRACTION MODE",
    "HamamatsuHam_DCAM-Description",
    "COM10-Parity",
    "HamamatsuHam_DCAM-MINIMUM ACQUISITION TIMEOUT",
    "COM10-BaudRate",
    "Core-AutoFocus",
    "HamamatsuHam_DCAM-CONVERSION FACTOR OFFSET",
    "HamamatsuHam_DCAM-VIEW MODE",
    "HamamatsuHam_DCAM-TRIGGER TIMES",
    "HamamatsuHam_DCAM-INTERNAL LINE SPEED",
    "ZeissSidePort-Label",
    "Core-Galvo",
    "COM10-DataBits",
    "HamamatsuHam_DCAM-PixelType",
    "Core-Initialize",
    "HamamatsuHam_DCAM-INTERNAL LINE INTERVAL UNITS",
    "HamamatsuHam_DCAM-HOT PIXEL CORRECT LEVEL",
    "ZeissScope-Microscope Version",
    "HamamatsuHam_DCAM-Camera Version",
    "Core-Shutter"
  ],
  "UserData": {
    "Electron_Coeff": {
      "type": "STRING",
      "scalar": "0.470000"
    },
    "Electron_Offset": {
      "type": "STRING",
      "scalar": "100.000000"
    },
    "HamamatsuImageNr": {
      "type": "STRING",
      "scalar": "9"
    },
    "TimeReceivedByCore": {
      "type": "STRING",
      "scalar": "2023-08-02 18:57:56.472233"
    }
  },
  "FileName": "Default/img_channel000_position000_time000000009_z000.tif"
},
"Coords-Default/img_channel000_position000_time000000010_z000.tif": {
  "Frame": 10,
  "FrameIndex": 10,
  "PositionIndex": 0,
  "Slice": 0,
  "SliceIndex": 0,
  "ChannelIndex": 0
},
"Metadata-Default/img_channel000_position000_time000000010_z000.tif": {
  "Width": 1580,
  "Height": 1580,
  "PixelType": "GRAY16",
  "Frame": 10,
  "FrameIndex": 10,
  "PositionIndex": 0,
  "Slice": 0,
  "SliceIndex": 0,
  "ChannelIndex": 0,
  "UUID": "6afc4dc9-2886-4016-abf4-eae322088f19",
  "Camera": "HamamatsuHam_DCAM",
  "Binning": 1,
  "ROI": "228-228-1580-1580",
  "BitDepth": 16,
  "Exposure-ms": 20.00517293233083,
  "ElapsedTime-ms": 4220.0,
  "ImageNumber": 10,
  "ReceivedTime": "2023-08-02 18:57:56.521 +0200",
  "PixelSizeUm": 0.064484127,
  "PixelSizeAffine": "0.064484127;0.0;0.0;0.0;0.064484127;0.0",
  "PositionName": "Default",
  "HamamatsuHam_DCAM-OUTPUT TRIGGER PERIOD[2]": "0.0001",
  "HamamatsuHam_DCAM-OUTPUT TRIGGER PERIOD[1]": "0.0001",
  "ZeissReflectorTurret-Description": "Reflector Turret",
  "ZeissSidePort-Name": "ZeissSidePort",
  "HamamatsuHam_DCAM-CameraID": "S/N: 304183",
  "HamamatsuHam_DCAM-OUTPUT TRIGGER BASE SENSOR[2]": "ALL VIEWS",
  "HamamatsuHam_DCAM-OUTPUT TRIGGER PERIOD[0]": "0.0001",
  "HamamatsuHam_DCAM-TransposeMirrorX": "0",
  "ZeissScope-Name": "ZeissScope",
  "HamamatsuHam_DCAM-ScanMode": "2",
  "HamamatsuHam_DCAM-ReadoutTime": "0.0078",
  "HamamatsuHam_DCAM-MASTER PULSE BURST TIMES": "1",
  "HamamatsuHam_DCAM-OUTPUT TRIGGER BASE SENSOR[1]": "ALL VIEWS",
  "HamamatsuHam_DCAM-TransposeMirrorY": "0",
  "HamamatsuHam_DCAM-EXPOSURE FULL RANGE": "DISABLE",
  "HamamatsuHam_DCAM-OUTPUT TRIGGER BASE SENSOR[0]": "ALL VIEWS",
  "HamamatsuHam_DCAM-VIEW CONTROL": "FULL CHIP",
  "ZeissScope-Description": "Zeiss microscope CAN bus adapter",
  "Core-ImageProcessor": "",
  "ZeissSidePort-Description": "Side Port",
  "HamamatsuHam_DCAM-TRIGGER SOURCE": "EXTERNAL",
  "HamamatsuHam_DCAM-OUTPUT TRIGGER SOURCE[2]": "VSYNC",
  "HamamatsuHam_DCAM-MASTER PULSE TRIGGER SOURCE": "EXTERNAL",
  "Core-SLM": "",
  "ZeissReflectorTurret-Name": "ZeissReflectorTurret",
  "COM10-Fast USB to Serial": "Disable",
  "HamamatsuHam_DCAM-TriggerPolarity": "NEGATIVE",
  "HamamatsuHam_DCAM-MASTER PULSE MODE": "CONTINUOUS",
  "HamamatsuHam_DCAM-DEFECT CORRECT MODE": "ON",
  "HamamatsuHam_DCAM-OUTPUT TRIGGER SOURCE[1]": "VSYNC",
  "HamamatsuHam_DCAM-SENSOR MODE": "AREA",
  "ZeissScope-DefiniteFocusVersion": "1",
  "HamamatsuHam_DCAM-ENHANCED VISUALIZATION MODE": "DISABLE",
  "COM10-Handshaking": "Off",
  "HamamatsuHam_DCAM-INTENSITY LUT ENABLE": "DISABLE",
  "HamamatsuHam_DCAM-Camera Bus": "AS-FBD-1XCLD-2PE4L",
  "HamamatsuHam_DCAM-Bits per Channel": "16",
  "HamamatsuHam_DCAM-MASTER PULSE INTERVAL": "0.1000",
  "HamamatsuHam_DCAM-OUTPUT TRIGGER DELAY[2]": "0.0000",
  "HamamatsuHam_DCAM-OUTPUT TRIGGER SOURCE[0]": "VSYNC",
  "HamamatsuHam_DCAM-OUTPUT TRIGGER DELAY[1]": "0.0000",
  "HamamatsuHam_DCAM-INTENSITY LUT OUTPUT MAX": "255",
  "HamamatsuHam_DCAM-Exposure": "20.01",
  "HamamatsuHam_DCAM-OUTPUT TRIGGER DELAY[0]": "0.0000",
  "Core-Focus": "",
  "Core-ChannelGroup": "",
  "HamamatsuHam_DCAM-INTENSITY LUT INPUT MAX": "65535",
  "HamamatsuHam_DCAM-INTERNAL LINE SPEED UNITS": "METERS PER SECOND",
  "ZeissScope-AnswerTimeOut": "500.0000",
  "HamamatsuHam_DCAM-Name": "HamamatsuHam_DCAM",
  "HamamatsuHam_DCAM-OUTPUT TRIGGER KIND[2]": "EXPOSURE",
  "HamamatsuHam_DCAM-OUTPUT TRIGGER DELAY UNITS": "SECONDS",
  "HamamatsuHam_DCAM-OUTPUT TRIGGER KIND[1]": "EXPOSURE",
  "Core-XYStage": "",
  "COM10-Description": "Serial port driver (boost:asio)",
  "HamamatsuHam_DCAM-OUTPUT TRIGGER KIND[0]": "EXPOSURE",
  "HamamatsuHam_DCAM-INTERNAL LINE INTERVAL": "0.0097",
  "Core-AutoShutter": "0",
  "HamamatsuHam_DCAM-TRIGGER ACTIVE": "EDGE",
  "HamamatsuHam_DCAM-OUTPUT TRIGGER PRE HSYNC COUNT": "0",
  "HamamatsuHam_DCAM-CONVERSION FACTOR COEFF": "0.4700",
  "HamamatsuHam_DCAM-OUTPUT TRIGGER POLARITY[2]": "POSITIVE",
  "COM10-DelayBetweenCharsMs": "0.0000",
  "HamamatsuHam_DCAM-CameraName": "C13440-20C",
  "HamamatsuHam_DCAM-OUTPUT TRIGGER POLARITY[1]": "POSITIVE",
  "HamamatsuHam_DCAM-CCDTemperature": "-10.0000",
  "Core-Camera": "HamamatsuHam_DCAM",
  "HamamatsuHam_DCAM-OUTPUT TRIGGER POLARITY[0]": "POSITIVE",
  "HamamatsuHam_DCAM-EXPOSURE TIME UNITS": "MILLISECONDS",
  "HamamatsuHam_DCAM-READOUT DIRECTION": "DIVERGE",
  "COM10-StopBits": "1",
  "HamamatsuHam_DCAM-TransposeCorrection": "0",
  "COM10-DTR": "Disable",
  "HamamatsuHam_DCAM-OUTPUT TRIGGER PERIOD UNITS": "SECONDS",
  "COM10-Verbose": "1",
  "ZeissReflectorTurret-State": "3",
  "HamamatsuHam_DCAM-Trigger": "NORMAL",
  "COM10-AnswerTimeout": "500.0000",
  "HamamatsuHam_DCAM-INTENSITY LUT OUTPUT MIN": "0",
  "ZeissScope-Port": "COM10",
  "COM10-Name": "COM10",
  "HamamatsuHam_DCAM-TransposeXY": "0",
  "HamamatsuHam_DCAM-INTENSITY LUT INPUT MIN": "0",
  "HamamatsuHam_DCAM-Binning": "1x1",
  "HamamatsuHam_DCAM-TRIGGER DELAY": "0.0000",
  "Core-TimeoutMs": "5000",
  "ZeissReflectorTurret-Label": "4- ",
  "HamamatsuHam_DCAM-TRIGGER GLOBAL EXPOSURE": "GLOBAL RESET",
  "ZeissSidePort-State": "1",
  "HamamatsuHam_DCAM-EXTRACTION MODE": "OFF",
  "HamamatsuHam_DCAM-Description": "Hamamatsu device adapter 2.0.6.63",
  "COM10-Parity": "None",
  "HamamatsuHam_DCAM-MINIMUM ACQUISITION TIMEOUT": "60000",
  "COM10-BaudRate": "57600",
  "Core-AutoFocus": "",
  "HamamatsuHam_DCAM-CONVERSION FACTOR OFFSET": "100.0000",
  "HamamatsuHam_DCAM-VIEW MODE": "FULL CHIP",
  "HamamatsuHam_DCAM-TRIGGER TIMES": "1",
  "HamamatsuHam_DCAM-INTERNAL LINE SPEED": "0.6671",
  "ZeissSidePort-Label": "left",
  "Core-Galvo": "",
  "COM10-DataBits": "8",
  "HamamatsuHam_DCAM-PixelType": "16bit",
  "Core-Initialize": "1",
  "HamamatsuHam_DCAM-INTERNAL LINE INTERVAL UNITS": "MILLISECONDS",
  "HamamatsuHam_DCAM-HOT PIXEL CORRECT LEVEL": "STANDARD",
  "ZeissScope-Microscope Version": "Application version: ",
  "HamamatsuHam_DCAM-Camera Version": "4.31.B",
  "Core-Shutter": "",
  "ScopeDataKeys": [
    "HamamatsuHam_DCAM-OUTPUT TRIGGER PERIOD[2]",
    "HamamatsuHam_DCAM-OUTPUT TRIGGER PERIOD[1]",
    "ZeissReflectorTurret-Description",
    "ZeissSidePort-Name",
    "HamamatsuHam_DCAM-CameraID",
    "HamamatsuHam_DCAM-OUTPUT TRIGGER BASE SENSOR[2]",
    "HamamatsuHam_DCAM-OUTPUT TRIGGER PERIOD[0]",
    "HamamatsuHam_DCAM-TransposeMirrorX",
    "ZeissScope-Name",
    "HamamatsuHam_DCAM-ScanMode",
    "HamamatsuHam_DCAM-ReadoutTime",
    "HamamatsuHam_DCAM-MASTER PULSE BURST TIMES",
    "HamamatsuHam_DCAM-OUTPUT TRIGGER BASE SENSOR[1]",
    "HamamatsuHam_DCAM-TransposeMirrorY",
    "HamamatsuHam_DCAM-EXPOSURE FULL RANGE",
    "HamamatsuHam_DCAM-OUTPUT TRIGGER BASE SENSOR[0]",
    "HamamatsuHam_DCAM-VIEW CONTROL",
    "ZeissScope-Description",
    "Core-ImageProcessor",
    "ZeissSidePort-Description",
    "HamamatsuHam_DCAM-TRIGGER SOURCE",
    "HamamatsuHam_DCAM-OUTPUT TRIGGER SOURCE[2]",
    "HamamatsuHam_DCAM-MASTER PULSE TRIGGER SOURCE",
    "Core-SLM",
    "ZeissReflectorTurret-Name",
    "COM10-Fast USB to Serial",
    "HamamatsuHam_DCAM-TriggerPolarity",
    "HamamatsuHam_DCAM-MASTER PULSE MODE",
    "HamamatsuHam_DCAM-DEFECT CORRECT MODE",
    "HamamatsuHam_DCAM-OUTPUT TRIGGER SOURCE[1]",
    "HamamatsuHam_DCAM-SENSOR MODE",
    "ZeissScope-DefiniteFocusVersion",
    "HamamatsuHam_DCAM-ENHANCED VISUALIZATION MODE",
    "COM10-Handshaking",
    "HamamatsuHam_DCAM-INTENSITY LUT ENABLE",
    "HamamatsuHam_DCAM-Camera Bus",
    "HamamatsuHam_DCAM-Bits per Channel",
    "HamamatsuHam_DCAM-MASTER PULSE INTERVAL",
    "HamamatsuHam_DCAM-OUTPUT TRIGGER DELAY[2]",
    "HamamatsuHam_DCAM-OUTPUT TRIGGER SOURCE[0]",
    "HamamatsuHam_DCAM-OUTPUT TRIGGER DELAY[1]",
    "HamamatsuHam_DCAM-INTENSITY LUT OUTPUT MAX",
    "HamamatsuHam_DCAM-Exposure",
    "HamamatsuHam_DCAM-OUTPUT TRIGGER DELAY[0]",
    "Core-Focus",
    "Core-ChannelGroup",
    "HamamatsuHam_DCAM-INTENSITY LUT INPUT MAX",
    "HamamatsuHam_DCAM-INTERNAL LINE SPEED UNITS",
    "ZeissScope-AnswerTimeOut",
    "HamamatsuHam_DCAM-Name",
    "HamamatsuHam_DCAM-OUTPUT TRIGGER KIND[2]",
    "HamamatsuHam_DCAM-OUTPUT TRIGGER DELAY UNITS",
    "HamamatsuHam_DCAM-OUTPUT TRIGGER KIND[1]",
    "Core-XYStage",
    "COM10-Description",
    "HamamatsuHam_DCAM-OUTPUT TRIGGER KIND[0]",
    "HamamatsuHam_DCAM-INTERNAL LINE INTERVAL",
    "Core-AutoShutter",
    "HamamatsuHam_DCAM-TRIGGER ACTIVE",
    "HamamatsuHam_DCAM-OUTPUT TRIGGER PRE HSYNC COUNT",
    "HamamatsuHam_DCAM-CONVERSION FACTOR COEFF",
    "HamamatsuHam_DCAM-OUTPUT TRIGGER POLARITY[2]",
    "COM10-DelayBetweenCharsMs",
    "HamamatsuHam_DCAM-CameraName",
    "HamamatsuHam_DCAM-OUTPUT TRIGGER POLARITY[1]",
    "HamamatsuHam_DCAM-CCDTemperature",
    "Core-Camera",
    "HamamatsuHam_DCAM-OUTPUT TRIGGER POLARITY[0]",
    "HamamatsuHam_DCAM-EXPOSURE TIME UNITS",
    "HamamatsuHam_DCAM-READOUT DIRECTION",
    "COM10-StopBits",
    "HamamatsuHam_DCAM-TransposeCorrection",
    "COM10-DTR",
    "HamamatsuHam_DCAM-OUTPUT TRIGGER PERIOD UNITS",
    "COM10-Verbose",
    "ZeissReflectorTurret-State",
    "HamamatsuHam_DCAM-Trigger",
    "COM10-AnswerTimeout",
    "HamamatsuHam_DCAM-INTENSITY LUT OUTPUT MIN",
    "ZeissScope-Port",
    "COM10-Name",
    "HamamatsuHam_DCAM-TransposeXY",
    "HamamatsuHam_DCAM-INTENSITY LUT INPUT MIN",
    "HamamatsuHam_DCAM-Binning",
    "HamamatsuHam_DCAM-TRIGGER DELAY",
    "Core-TimeoutMs",
    "ZeissReflectorTurret-Label",
    "HamamatsuHam_DCAM-TRIGGER GLOBAL EXPOSURE",
    "ZeissSidePort-State",
    "HamamatsuHam_DCAM-EXTRACTION MODE",
    "HamamatsuHam_DCAM-Description",
    "COM10-Parity",
    "HamamatsuHam_DCAM-MINIMUM ACQUISITION TIMEOUT",
    "COM10-BaudRate",
    "Core-AutoFocus",
    "HamamatsuHam_DCAM-CONVERSION FACTOR OFFSET",
    "HamamatsuHam_DCAM-VIEW MODE",
    "HamamatsuHam_DCAM-TRIGGER TIMES",
    "HamamatsuHam_DCAM-INTERNAL LINE SPEED",
    "ZeissSidePort-Label",
    "Core-Galvo",
    "COM10-DataBits",
    "HamamatsuHam_DCAM-PixelType",
    "Core-Initialize",
    "HamamatsuHam_DCAM-INTERNAL LINE INTERVAL UNITS",
    "HamamatsuHam_DCAM-HOT PIXEL CORRECT LEVEL",
    "ZeissScope-Microscope Version",
    "HamamatsuHam_DCAM-Camera Version",
    "Core-Shutter"
  ],
  "UserData": {
    "Electron_Coeff": {
      "type": "STRING",
      "scalar": "0.470000"
    },
    "Electron_Offset": {
      "type": "STRING",
      "scalar": "100.000000"
    },
    "HamamatsuImageNr": {
      "type": "STRING",
      "scalar": "10"
    },
    "TimeReceivedByCore": {
      "type": "STRING",
      "scalar": "2023-08-02 18:57:56.500736"
    }
  },
  "FileName": "Default/img_channel000_position000_time000000010_z000.tif"
},
"Coords-Default/img_channel000_position000_time000000011_z000.tif": {
  "Frame": 11,
  "FrameIndex": 11,
  "PositionIndex": 0,
  "Slice": 0,
  "SliceIndex": 0,
  "ChannelIndex": 0
},
"Metadata-Default/img_channel000_position000_time000000011_z000.tif": {
  "Width": 1580,
  "Height": 1580,
  "PixelType": "GRAY16",
  "Frame": 11,
  "FrameIndex": 11,
  "PositionIndex": 0,
  "Slice": 0,
  "SliceIndex": 0,
  "ChannelIndex": 0,
  "UUID": "bce39508-2e0a-452a-b485-422043f9bde4",
  "Camera": "HamamatsuHam_DCAM",
  "Binning": 1,
  "ROI": "228-228-1580-1580",
  "BitDepth": 16,
  "Exposure-ms": 20.00517293233083,
  "ElapsedTime-ms": 4249.0,
  "ImageNumber": 11,
  "ReceivedTime": "2023-08-02 18:57:56.531 +0200",
  "PixelSizeUm": 0.064484127,
  "PixelSizeAffine": "0.064484127;0.0;0.0;0.0;0.064484127;0.0",
  "PositionName": "Default",
  "HamamatsuHam_DCAM-OUTPUT TRIGGER PERIOD[2]": "0.0001",
  "HamamatsuHam_DCAM-OUTPUT TRIGGER PERIOD[1]": "0.0001",
  "ZeissReflectorTurret-Description": "Reflector Turret",
  "ZeissSidePort-Name": "ZeissSidePort",
  "HamamatsuHam_DCAM-CameraID": "S/N: 304183",
  "HamamatsuHam_DCAM-OUTPUT TRIGGER BASE SENSOR[2]": "ALL VIEWS",
  "HamamatsuHam_DCAM-OUTPUT TRIGGER PERIOD[0]": "0.0001",
  "HamamatsuHam_DCAM-TransposeMirrorX": "0",
  "ZeissScope-Name": "ZeissScope",
  "HamamatsuHam_DCAM-ScanMode": "2",
  "HamamatsuHam_DCAM-ReadoutTime": "0.0078",
  "HamamatsuHam_DCAM-MASTER PULSE BURST TIMES": "1",
  "HamamatsuHam_DCAM-OUTPUT TRIGGER BASE SENSOR[1]": "ALL VIEWS",
  "HamamatsuHam_DCAM-TransposeMirrorY": "0",
  "HamamatsuHam_DCAM-EXPOSURE FULL RANGE": "DISABLE",
  "HamamatsuHam_DCAM-OUTPUT TRIGGER BASE SENSOR[0]": "ALL VIEWS",
  "HamamatsuHam_DCAM-VIEW CONTROL": "FULL CHIP",
  "ZeissScope-Description": "Zeiss microscope CAN bus adapter",
  "Core-ImageProcessor": "",
  "ZeissSidePort-Description": "Side Port",
  "HamamatsuHam_DCAM-TRIGGER SOURCE": "EXTERNAL",
  "HamamatsuHam_DCAM-OUTPUT TRIGGER SOURCE[2]": "VSYNC",
  "HamamatsuHam_DCAM-MASTER PULSE TRIGGER SOURCE": "EXTERNAL",
  "Core-SLM": "",
  "ZeissReflectorTurret-Name": "ZeissReflectorTurret",
  "COM10-Fast USB to Serial": "Disable",
  "HamamatsuHam_DCAM-TriggerPolarity": "NEGATIVE",
  "HamamatsuHam_DCAM-MASTER PULSE MODE": "CONTINUOUS",
  "HamamatsuHam_DCAM-DEFECT CORRECT MODE": "ON",
  "HamamatsuHam_DCAM-OUTPUT TRIGGER SOURCE[1]": "VSYNC",
  "HamamatsuHam_DCAM-SENSOR MODE": "AREA",
  "ZeissScope-DefiniteFocusVersion": "1",
  "HamamatsuHam_DCAM-ENHANCED VISUALIZATION MODE": "DISABLE",
  "COM10-Handshaking": "Off",
  "HamamatsuHam_DCAM-INTENSITY LUT ENABLE": "DISABLE",
  "HamamatsuHam_DCAM-Camera Bus": "AS-FBD-1XCLD-2PE4L",
  "HamamatsuHam_DCAM-Bits per Channel": "16",
  "HamamatsuHam_DCAM-MASTER PULSE INTERVAL": "0.1000",
  "HamamatsuHam_DCAM-OUTPUT TRIGGER DELAY[2]": "0.0000",
  "HamamatsuHam_DCAM-OUTPUT TRIGGER SOURCE[0]": "VSYNC",
  "HamamatsuHam_DCAM-OUTPUT TRIGGER DELAY[1]": "0.0000",
  "HamamatsuHam_DCAM-INTENSITY LUT OUTPUT MAX": "255",
  "HamamatsuHam_DCAM-Exposure": "20.01",
  "HamamatsuHam_DCAM-OUTPUT TRIGGER DELAY[0]": "0.0000",
  "Core-Focus": "",
  "Core-ChannelGroup": "",
  "HamamatsuHam_DCAM-INTENSITY LUT INPUT MAX": "65535",
  "HamamatsuHam_DCAM-INTERNAL LINE SPEED UNITS": "METERS PER SECOND",
  "ZeissScope-AnswerTimeOut": "500.0000",
  "HamamatsuHam_DCAM-Name": "HamamatsuHam_DCAM",
  "HamamatsuHam_DCAM-OUTPUT TRIGGER KIND[2]": "EXPOSURE",
  "HamamatsuHam_DCAM-OUTPUT TRIGGER DELAY UNITS": "SECONDS",
  "HamamatsuHam_DCAM-OUTPUT TRIGGER KIND[1]": "EXPOSURE",
  "Core-XYStage": "",
  "COM10-Description": "Serial port driver (boost:asio)",
  "HamamatsuHam_DCAM-OUTPUT TRIGGER KIND[0]": "EXPOSURE",
  "HamamatsuHam_DCAM-INTERNAL LINE INTERVAL": "0.0097",
  "Core-AutoShutter": "0",
  "HamamatsuHam_DCAM-TRIGGER ACTIVE": "EDGE",
  "HamamatsuHam_DCAM-OUTPUT TRIGGER PRE HSYNC COUNT": "0",
  "HamamatsuHam_DCAM-CONVERSION FACTOR COEFF": "0.4700",
  "HamamatsuHam_DCAM-OUTPUT TRIGGER POLARITY[2]": "POSITIVE",
  "COM10-DelayBetweenCharsMs": "0.0000",
  "HamamatsuHam_DCAM-CameraName": "C13440-20C",
  "HamamatsuHam_DCAM-OUTPUT TRIGGER POLARITY[1]": "POSITIVE",
  "HamamatsuHam_DCAM-CCDTemperature": "-10.0000",
  "Core-Camera": "HamamatsuHam_DCAM",
  "HamamatsuHam_DCAM-OUTPUT TRIGGER POLARITY[0]": "POSITIVE",
  "HamamatsuHam_DCAM-EXPOSURE TIME UNITS": "MILLISECONDS",
  "HamamatsuHam_DCAM-READOUT DIRECTION": "DIVERGE",
  "COM10-StopBits": "1",
  "HamamatsuHam_DCAM-TransposeCorrection": "0",
  "COM10-DTR": "Disable",
  "HamamatsuHam_DCAM-OUTPUT TRIGGER PERIOD UNITS": "SECONDS",
  "COM10-Verbose": "1",
  "ZeissReflectorTurret-State": "3",
  "HamamatsuHam_DCAM-Trigger": "NORMAL",
  "COM10-AnswerTimeout": "500.0000",
  "HamamatsuHam_DCAM-INTENSITY LUT OUTPUT MIN": "0",
  "ZeissScope-Port": "COM10",
  "COM10-Name": "COM10",
  "HamamatsuHam_DCAM-TransposeXY": "0",
  "HamamatsuHam_DCAM-INTENSITY LUT INPUT MIN": "0",
  "HamamatsuHam_DCAM-Binning": "1x1",
  "HamamatsuHam_DCAM-TRIGGER DELAY": "0.0000",
  "Core-TimeoutMs": "5000",
  "ZeissReflectorTurret-Label": "4- ",
  "HamamatsuHam_DCAM-TRIGGER GLOBAL EXPOSURE": "GLOBAL RESET",
  "ZeissSidePort-State": "1",
  "HamamatsuHam_DCAM-EXTRACTION MODE": "OFF",
  "HamamatsuHam_DCAM-Description": "Hamamatsu device adapter 2.0.6.63",
  "COM10-Parity": "None",
  "HamamatsuHam_DCAM-MINIMUM ACQUISITION TIMEOUT": "60000",
  "COM10-BaudRate": "57600",
  "Core-AutoFocus": "",
  "HamamatsuHam_DCAM-CONVERSION FACTOR OFFSET": "100.0000",
  "HamamatsuHam_DCAM-VIEW MODE": "FULL CHIP",
  "HamamatsuHam_DCAM-TRIGGER TIMES": "1",
  "HamamatsuHam_DCAM-INTERNAL LINE SPEED": "0.6671",
  "ZeissSidePort-Label": "left",
  "Core-Galvo": "",
  "COM10-DataBits": "8",
  "HamamatsuHam_DCAM-PixelType": "16bit",
  "Core-Initialize": "1",
  "HamamatsuHam_DCAM-INTERNAL LINE INTERVAL UNITS": "MILLISECONDS",
  "HamamatsuHam_DCAM-HOT PIXEL CORRECT LEVEL": "STANDARD",
  "ZeissScope-Microscope Version": "Application version: ",
  "HamamatsuHam_DCAM-Camera Version": "4.31.B",
  "Core-Shutter": "",
  "ScopeDataKeys": [
    "HamamatsuHam_DCAM-OUTPUT TRIGGER PERIOD[2]",
    "HamamatsuHam_DCAM-OUTPUT TRIGGER PERIOD[1]",
    "ZeissReflectorTurret-Description",
    "ZeissSidePort-Name",
    "HamamatsuHam_DCAM-CameraID",
    "HamamatsuHam_DCAM-OUTPUT TRIGGER BASE SENSOR[2]",
    "HamamatsuHam_DCAM-OUTPUT TRIGGER PERIOD[0]",
    "HamamatsuHam_DCAM-TransposeMirrorX",
    "ZeissScope-Name",
    "HamamatsuHam_DCAM-ScanMode",
    "HamamatsuHam_DCAM-ReadoutTime",
    "HamamatsuHam_DCAM-MASTER PULSE BURST TIMES",
    "HamamatsuHam_DCAM-OUTPUT TRIGGER BASE SENSOR[1]",
    "HamamatsuHam_DCAM-TransposeMirrorY",
    "HamamatsuHam_DCAM-EXPOSURE FULL RANGE",
    "HamamatsuHam_DCAM-OUTPUT TRIGGER BASE SENSOR[0]",
    "HamamatsuHam_DCAM-VIEW CONTROL",
    "ZeissScope-Description",
    "Core-ImageProcessor",
    "ZeissSidePort-Description",
    "HamamatsuHam_DCAM-TRIGGER SOURCE",
    "HamamatsuHam_DCAM-OUTPUT TRIGGER SOURCE[2]",
    "HamamatsuHam_DCAM-MASTER PULSE TRIGGER SOURCE",
    "Core-SLM",
    "ZeissReflectorTurret-Name",
    "COM10-Fast USB to Serial",
    "HamamatsuHam_DCAM-TriggerPolarity",
    "HamamatsuHam_DCAM-MASTER PULSE MODE",
    "HamamatsuHam_DCAM-DEFECT CORRECT MODE",
    "HamamatsuHam_DCAM-OUTPUT TRIGGER SOURCE[1]",
    "HamamatsuHam_DCAM-SENSOR MODE",
    "ZeissScope-DefiniteFocusVersion",
    "HamamatsuHam_DCAM-ENHANCED VISUALIZATION MODE",
    "COM10-Handshaking",
    "HamamatsuHam_DCAM-INTENSITY LUT ENABLE",
    "HamamatsuHam_DCAM-Camera Bus",
    "HamamatsuHam_DCAM-Bits per Channel",
    "HamamatsuHam_DCAM-MASTER PULSE INTERVAL",
    "HamamatsuHam_DCAM-OUTPUT TRIGGER DELAY[2]",
    "HamamatsuHam_DCAM-OUTPUT TRIGGER SOURCE[0]",
    "HamamatsuHam_DCAM-OUTPUT TRIGGER DELAY[1]",
    "HamamatsuHam_DCAM-INTENSITY LUT OUTPUT MAX",
    "HamamatsuHam_DCAM-Exposure",
    "HamamatsuHam_DCAM-OUTPUT TRIGGER DELAY[0]",
    "Core-Focus",
    "Core-ChannelGroup",
    "HamamatsuHam_DCAM-INTENSITY LUT INPUT MAX",
    "HamamatsuHam_DCAM-INTERNAL LINE SPEED UNITS",
    "ZeissScope-AnswerTimeOut",
    "HamamatsuHam_DCAM-Name",
    "HamamatsuHam_DCAM-OUTPUT TRIGGER KIND[2]",
    "HamamatsuHam_DCAM-OUTPUT TRIGGER DELAY UNITS",
    "HamamatsuHam_DCAM-OUTPUT TRIGGER KIND[1]",
    "Core-XYStage",
    "COM10-Description",
    "HamamatsuHam_DCAM-OUTPUT TRIGGER KIND[0]",
    "HamamatsuHam_DCAM-INTERNAL LINE INTERVAL",
    "Core-AutoShutter",
    "HamamatsuHam_DCAM-TRIGGER ACTIVE",
    "HamamatsuHam_DCAM-OUTPUT TRIGGER PRE HSYNC COUNT",
    "HamamatsuHam_DCAM-CONVERSION FACTOR COEFF",
    "HamamatsuHam_DCAM-OUTPUT TRIGGER POLARITY[2]",
    "COM10-DelayBetweenCharsMs",
    "HamamatsuHam_DCAM-CameraName",
    "HamamatsuHam_DCAM-OUTPUT TRIGGER POLARITY[1]",
    "HamamatsuHam_DCAM-CCDTemperature",
    "Core-Camera",
    "HamamatsuHam_DCAM-OUTPUT TRIGGER POLARITY[0]",
    "HamamatsuHam_DCAM-EXPOSURE TIME UNITS",
    "HamamatsuHam_DCAM-READOUT DIRECTION",
    "COM10-StopBits",
    "HamamatsuHam_DCAM-TransposeCorrection",
    "COM10-DTR",
    "HamamatsuHam_DCAM-OUTPUT TRIGGER PERIOD UNITS",
    "COM10-Verbose",
    "ZeissReflectorTurret-State",
    "HamamatsuHam_DCAM-Trigger",
    "COM10-AnswerTimeout",
    "HamamatsuHam_DCAM-INTENSITY LUT OUTPUT MIN",
    "ZeissScope-Port",
    "COM10-Name",
    "HamamatsuHam_DCAM-TransposeXY",
    "HamamatsuHam_DCAM-INTENSITY LUT INPUT MIN",
    "HamamatsuHam_DCAM-Binning",
    "HamamatsuHam_DCAM-TRIGGER DELAY",
    "Core-TimeoutMs",
    "ZeissReflectorTurret-Label",
    "HamamatsuHam_DCAM-TRIGGER GLOBAL EXPOSURE",
    "ZeissSidePort-State",
    "HamamatsuHam_DCAM-EXTRACTION MODE",
    "HamamatsuHam_DCAM-Description",
    "COM10-Parity",
    "HamamatsuHam_DCAM-MINIMUM ACQUISITION TIMEOUT",
    "COM10-BaudRate",
    "Core-AutoFocus",
    "HamamatsuHam_DCAM-CONVERSION FACTOR OFFSET",
    "HamamatsuHam_DCAM-VIEW MODE",
    "HamamatsuHam_DCAM-TRIGGER TIMES",
    "HamamatsuHam_DCAM-INTERNAL LINE SPEED",
    "ZeissSidePort-Label",
    "Core-Galvo",
    "COM10-DataBits",
    "HamamatsuHam_DCAM-PixelType",
    "Core-Initialize",
    "HamamatsuHam_DCAM-INTERNAL LINE INTERVAL UNITS",
    "HamamatsuHam_DCAM-HOT PIXEL CORRECT LEVEL",
    "ZeissScope-Microscope Version",
    "HamamatsuHam_DCAM-Camera Version",
    "Core-Shutter"
  ],
  "UserData": {
    "Electron_Coeff": {
      "type": "STRING",
      "scalar": "0.470000"
    },
    "Electron_Offset": {
      "type": "STRING",
      "scalar": "100.000000"
    },
    "HamamatsuImageNr": {
      "type": "STRING",
      "scalar": "11"
    },
    "TimeReceivedByCore": {
      "type": "STRING",
      "scalar": "2023-08-02 18:57:56.529120"
    }
  },
  "FileName": "Default/img_channel000_position000_time000000011_z000.tif"
},
"Coords-Default/img_channel000_position000_time000000012_z000.tif": {
  "Frame": 12,
  "FrameIndex": 12,
  "PositionIndex": 0,
  "Slice": 0,
  "SliceIndex": 0,
  "ChannelIndex": 0
},
"Metadata-Default/img_channel000_position000_time000000012_z000.tif": {
  "Width": 1580,
  "Height": 1580,
  "PixelType": "GRAY16",
  "Frame": 12,
  "FrameIndex": 12,
  "PositionIndex": 0,
  "Slice": 0,
  "SliceIndex": 0,
  "ChannelIndex": 0,
  "UUID": "c54f182e-e5cd-4c16-b7c7-6547679d1a84",
  "Camera": "HamamatsuHam_DCAM",
  "Binning": 1,
  "ROI": "228-228-1580-1580",
  "BitDepth": 16,
  "Exposure-ms": 20.00517293233083,
  "ElapsedTime-ms": 4278.0,
  "ImageNumber": 12,
  "ReceivedTime": "2023-08-02 18:57:56.565 +0200",
  "PixelSizeUm": 0.064484127,
  "PixelSizeAffine": "0.064484127;0.0;0.0;0.0;0.064484127;0.0",
  "PositionName": "Default",
  "HamamatsuHam_DCAM-OUTPUT TRIGGER PERIOD[2]": "0.0001",
  "HamamatsuHam_DCAM-OUTPUT TRIGGER PERIOD[1]": "0.0001",
  "ZeissReflectorTurret-Description": "Reflector Turret",
  "ZeissSidePort-Name": "ZeissSidePort",
  "HamamatsuHam_DCAM-CameraID": "S/N: 304183",
  "HamamatsuHam_DCAM-OUTPUT TRIGGER BASE SENSOR[2]": "ALL VIEWS",
  "HamamatsuHam_DCAM-OUTPUT TRIGGER PERIOD[0]": "0.0001",
  "HamamatsuHam_DCAM-TransposeMirrorX": "0",
  "ZeissScope-Name": "ZeissScope",
  "HamamatsuHam_DCAM-ScanMode": "2",
  "HamamatsuHam_DCAM-ReadoutTime": "0.0078",
  "HamamatsuHam_DCAM-MASTER PULSE BURST TIMES": "1",
  "HamamatsuHam_DCAM-OUTPUT TRIGGER BASE SENSOR[1]": "ALL VIEWS",
  "HamamatsuHam_DCAM-TransposeMirrorY": "0",
  "HamamatsuHam_DCAM-EXPOSURE FULL RANGE": "DISABLE",
  "HamamatsuHam_DCAM-OUTPUT TRIGGER BASE SENSOR[0]": "ALL VIEWS",
  "HamamatsuHam_DCAM-VIEW CONTROL": "FULL CHIP",
  "ZeissScope-Description": "Zeiss microscope CAN bus adapter",
  "Core-ImageProcessor": "",
  "ZeissSidePort-Description": "Side Port",
  "HamamatsuHam_DCAM-TRIGGER SOURCE": "EXTERNAL",
  "HamamatsuHam_DCAM-OUTPUT TRIGGER SOURCE[2]": "VSYNC",
  "HamamatsuHam_DCAM-MASTER PULSE TRIGGER SOURCE": "EXTERNAL",
  "Core-SLM": "",
  "ZeissReflectorTurret-Name": "ZeissReflectorTurret",
  "COM10-Fast USB to Serial": "Disable",
  "HamamatsuHam_DCAM-TriggerPolarity": "NEGATIVE",
  "HamamatsuHam_DCAM-MASTER PULSE MODE": "CONTINUOUS",
  "HamamatsuHam_DCAM-DEFECT CORRECT MODE": "ON",
  "HamamatsuHam_DCAM-OUTPUT TRIGGER SOURCE[1]": "VSYNC",
  "HamamatsuHam_DCAM-SENSOR MODE": "AREA",
  "ZeissScope-DefiniteFocusVersion": "1",
  "HamamatsuHam_DCAM-ENHANCED VISUALIZATION MODE": "DISABLE",
  "COM10-Handshaking": "Off",
  "HamamatsuHam_DCAM-INTENSITY LUT ENABLE": "DISABLE",
  "HamamatsuHam_DCAM-Camera Bus": "AS-FBD-1XCLD-2PE4L",
  "HamamatsuHam_DCAM-Bits per Channel": "16",
  "HamamatsuHam_DCAM-MASTER PULSE INTERVAL": "0.1000",
  "HamamatsuHam_DCAM-OUTPUT TRIGGER DELAY[2]": "0.0000",
  "HamamatsuHam_DCAM-OUTPUT TRIGGER SOURCE[0]": "VSYNC",
  "HamamatsuHam_DCAM-OUTPUT TRIGGER DELAY[1]": "0.0000",
  "HamamatsuHam_DCAM-INTENSITY LUT OUTPUT MAX": "255",
  "HamamatsuHam_DCAM-Exposure": "20.01",
  "HamamatsuHam_DCAM-OUTPUT TRIGGER DELAY[0]": "0.0000",
  "Core-Focus": "",
  "Core-ChannelGroup": "",
  "HamamatsuHam_DCAM-INTENSITY LUT INPUT MAX": "65535",
  "HamamatsuHam_DCAM-INTERNAL LINE SPEED UNITS": "METERS PER SECOND",
  "ZeissScope-AnswerTimeOut": "500.0000",
  "HamamatsuHam_DCAM-Name": "HamamatsuHam_DCAM",
  "HamamatsuHam_DCAM-OUTPUT TRIGGER KIND[2]": "EXPOSURE",
  "HamamatsuHam_DCAM-OUTPUT TRIGGER DELAY UNITS": "SECONDS",
  "HamamatsuHam_DCAM-OUTPUT TRIGGER KIND[1]": "EXPOSURE",
  "Core-XYStage": "",
  "COM10-Description": "Serial port driver (boost:asio)",
  "HamamatsuHam_DCAM-OUTPUT TRIGGER KIND[0]": "EXPOSURE",
  "HamamatsuHam_DCAM-INTERNAL LINE INTERVAL": "0.0097",
  "Core-AutoShutter": "0",
  "HamamatsuHam_DCAM-TRIGGER ACTIVE": "EDGE",
  "HamamatsuHam_DCAM-OUTPUT TRIGGER PRE HSYNC COUNT": "0",
  "HamamatsuHam_DCAM-CONVERSION FACTOR COEFF": "0.4700",
  "HamamatsuHam_DCAM-OUTPUT TRIGGER POLARITY[2]": "POSITIVE",
  "COM10-DelayBetweenCharsMs": "0.0000",
  "HamamatsuHam_DCAM-CameraName": "C13440-20C",
  "HamamatsuHam_DCAM-OUTPUT TRIGGER POLARITY[1]": "POSITIVE",
  "HamamatsuHam_DCAM-CCDTemperature": "-10.0000",
  "Core-Camera": "HamamatsuHam_DCAM",
  "HamamatsuHam_DCAM-OUTPUT TRIGGER POLARITY[0]": "POSITIVE",
  "HamamatsuHam_DCAM-EXPOSURE TIME UNITS": "MILLISECONDS",
  "HamamatsuHam_DCAM-READOUT DIRECTION": "DIVERGE",
  "COM10-StopBits": "1",
  "HamamatsuHam_DCAM-TransposeCorrection": "0",
  "COM10-DTR": "Disable",
  "HamamatsuHam_DCAM-OUTPUT TRIGGER PERIOD UNITS": "SECONDS",
  "COM10-Verbose": "1",
  "ZeissReflectorTurret-State": "3",
  "HamamatsuHam_DCAM-Trigger": "NORMAL",
  "COM10-AnswerTimeout": "500.0000",
  "HamamatsuHam_DCAM-INTENSITY LUT OUTPUT MIN": "0",
  "ZeissScope-Port": "COM10",
  "COM10-Name": "COM10",
  "HamamatsuHam_DCAM-TransposeXY": "0",
  "HamamatsuHam_DCAM-INTENSITY LUT INPUT MIN": "0",
  "HamamatsuHam_DCAM-Binning": "1x1",
  "HamamatsuHam_DCAM-TRIGGER DELAY": "0.0000",
  "Core-TimeoutMs": "5000",
  "ZeissReflectorTurret-Label": "4- ",
  "HamamatsuHam_DCAM-TRIGGER GLOBAL EXPOSURE": "GLOBAL RESET",
  "ZeissSidePort-State": "1",
  "HamamatsuHam_DCAM-EXTRACTION MODE": "OFF",
  "HamamatsuHam_DCAM-Description": "Hamamatsu device adapter 2.0.6.63",
  "COM10-Parity": "None",
  "HamamatsuHam_DCAM-MINIMUM ACQUISITION TIMEOUT": "60000",
  "COM10-BaudRate": "57600",
  "Core-AutoFocus": "",
  "HamamatsuHam_DCAM-CONVERSION FACTOR OFFSET": "100.0000",
  "HamamatsuHam_DCAM-VIEW MODE": "FULL CHIP",
  "HamamatsuHam_DCAM-TRIGGER TIMES": "1",
  "HamamatsuHam_DCAM-INTERNAL LINE SPEED": "0.6671",
  "ZeissSidePort-Label": "left",
  "Core-Galvo": "",
  "COM10-DataBits": "8",
  "HamamatsuHam_DCAM-PixelType": "16bit",
  "Core-Initialize": "1",
  "HamamatsuHam_DCAM-INTERNAL LINE INTERVAL UNITS": "MILLISECONDS",
  "HamamatsuHam_DCAM-HOT PIXEL CORRECT LEVEL": "STANDARD",
  "ZeissScope-Microscope Version": "Application version: ",
  "HamamatsuHam_DCAM-Camera Version": "4.31.B",
  "Core-Shutter": "",
  "ScopeDataKeys": [
    "HamamatsuHam_DCAM-OUTPUT TRIGGER PERIOD[2]",
    "HamamatsuHam_DCAM-OUTPUT TRIGGER PERIOD[1]",
    "ZeissReflectorTurret-Description",
    "ZeissSidePort-Name",
    "HamamatsuHam_DCAM-CameraID",
    "HamamatsuHam_DCAM-OUTPUT TRIGGER BASE SENSOR[2]",
    "HamamatsuHam_DCAM-OUTPUT TRIGGER PERIOD[0]",
    "HamamatsuHam_DCAM-TransposeMirrorX",
    "ZeissScope-Name",
    "HamamatsuHam_DCAM-ScanMode",
    "HamamatsuHam_DCAM-ReadoutTime",
    "HamamatsuHam_DCAM-MASTER PULSE BURST TIMES",
    "HamamatsuHam_DCAM-OUTPUT TRIGGER BASE SENSOR[1]",
    "HamamatsuHam_DCAM-TransposeMirrorY",
    "HamamatsuHam_DCAM-EXPOSURE FULL RANGE",
    "HamamatsuHam_DCAM-OUTPUT TRIGGER BASE SENSOR[0]",
    "HamamatsuHam_DCAM-VIEW CONTROL",
    "ZeissScope-Description",
    "Core-ImageProcessor",
    "ZeissSidePort-Description",
    "HamamatsuHam_DCAM-TRIGGER SOURCE",
    "HamamatsuHam_DCAM-OUTPUT TRIGGER SOURCE[2]",
    "HamamatsuHam_DCAM-MASTER PULSE TRIGGER SOURCE",
    "Core-SLM",
    "ZeissReflectorTurret-Name",
    "COM10-Fast USB to Serial",
    "HamamatsuHam_DCAM-TriggerPolarity",
    "HamamatsuHam_DCAM-MASTER PULSE MODE",
    "HamamatsuHam_DCAM-DEFECT CORRECT MODE",
    "HamamatsuHam_DCAM-OUTPUT TRIGGER SOURCE[1]",
    "HamamatsuHam_DCAM-SENSOR MODE",
    "ZeissScope-DefiniteFocusVersion",
    "HamamatsuHam_DCAM-ENHANCED VISUALIZATION MODE",
    "COM10-Handshaking",
    "HamamatsuHam_DCAM-INTENSITY LUT ENABLE",
    "HamamatsuHam_DCAM-Camera Bus",
    "HamamatsuHam_DCAM-Bits per Channel",
    "HamamatsuHam_DCAM-MASTER PULSE INTERVAL",
    "HamamatsuHam_DCAM-OUTPUT TRIGGER DELAY[2]",
    "HamamatsuHam_DCAM-OUTPUT TRIGGER SOURCE[0]",
    "HamamatsuHam_DCAM-OUTPUT TRIGGER DELAY[1]",
    "HamamatsuHam_DCAM-INTENSITY LUT OUTPUT MAX",
    "HamamatsuHam_DCAM-Exposure",
    "HamamatsuHam_DCAM-OUTPUT TRIGGER DELAY[0]",
    "Core-Focus",
    "Core-ChannelGroup",
    "HamamatsuHam_DCAM-INTENSITY LUT INPUT MAX",
    "HamamatsuHam_DCAM-INTERNAL LINE SPEED UNITS",
    "ZeissScope-AnswerTimeOut",
    "HamamatsuHam_DCAM-Name",
    "HamamatsuHam_DCAM-OUTPUT TRIGGER KIND[2]",
    "HamamatsuHam_DCAM-OUTPUT TRIGGER DELAY UNITS",
    "HamamatsuHam_DCAM-OUTPUT TRIGGER KIND[1]",
    "Core-XYStage",
    "COM10-Description",
    "HamamatsuHam_DCAM-OUTPUT TRIGGER KIND[0]",
    "HamamatsuHam_DCAM-INTERNAL LINE INTERVAL",
    "Core-AutoShutter",
    "HamamatsuHam_DCAM-TRIGGER ACTIVE",
    "HamamatsuHam_DCAM-OUTPUT TRIGGER PRE HSYNC COUNT",
    "HamamatsuHam_DCAM-CONVERSION FACTOR COEFF",
    "HamamatsuHam_DCAM-OUTPUT TRIGGER POLARITY[2]",
    "COM10-DelayBetweenCharsMs",
    "HamamatsuHam_DCAM-CameraName",
    "HamamatsuHam_DCAM-OUTPUT TRIGGER POLARITY[1]",
    "HamamatsuHam_DCAM-CCDTemperature",
    "Core-Camera",
    "HamamatsuHam_DCAM-OUTPUT TRIGGER POLARITY[0]",
    "HamamatsuHam_DCAM-EXPOSURE TIME UNITS",
    "HamamatsuHam_DCAM-READOUT DIRECTION",
    "COM10-StopBits",
    "HamamatsuHam_DCAM-TransposeCorrection",
    "COM10-DTR",
    "HamamatsuHam_DCAM-OUTPUT TRIGGER PERIOD UNITS",
    "COM10-Verbose",
    "ZeissReflectorTurret-State",
    "HamamatsuHam_DCAM-Trigger",
    "COM10-AnswerTimeout",
    "HamamatsuHam_DCAM-INTENSITY LUT OUTPUT MIN",
    "ZeissScope-Port",
    "COM10-Name",
    "HamamatsuHam_DCAM-TransposeXY",
    "HamamatsuHam_DCAM-INTENSITY LUT INPUT MIN",
    "HamamatsuHam_DCAM-Binning",
    "HamamatsuHam_DCAM-TRIGGER DELAY",
    "Core-TimeoutMs",
    "ZeissReflectorTurret-Label",
    "HamamatsuHam_DCAM-TRIGGER GLOBAL EXPOSURE",
    "ZeissSidePort-State",
    "HamamatsuHam_DCAM-EXTRACTION MODE",
    "HamamatsuHam_DCAM-Description",
    "COM10-Parity",
    "HamamatsuHam_DCAM-MINIMUM ACQUISITION TIMEOUT",
    "COM10-BaudRate",
    "Core-AutoFocus",
    "HamamatsuHam_DCAM-CONVERSION FACTOR OFFSET",
    "HamamatsuHam_DCAM-VIEW MODE",
    "HamamatsuHam_DCAM-TRIGGER TIMES",
    "HamamatsuHam_DCAM-INTERNAL LINE SPEED",
    "ZeissSidePort-Label",
    "Core-Galvo",
    "COM10-DataBits",
    "HamamatsuHam_DCAM-PixelType",
    "Core-Initialize",
    "HamamatsuHam_DCAM-INTERNAL LINE INTERVAL UNITS",
    "HamamatsuHam_DCAM-HOT PIXEL CORRECT LEVEL",
    "ZeissScope-Microscope Version",
    "HamamatsuHam_DCAM-Camera Version",
    "Core-Shutter"
  ],
  "UserData": {
    "Electron_Coeff": {
      "type": "STRING",
      "scalar": "0.470000"
    },
    "Electron_Offset": {
      "type": "STRING",
      "scalar": "100.000000"
    },
    "HamamatsuImageNr": {
      "type": "STRING",
      "scalar": "12"
    },
    "TimeReceivedByCore": {
      "type": "STRING",
      "scalar": "2023-08-02 18:57:56.557808"
    }
  },
  "FileName": "Default/img_channel000_position000_time000000012_z000.tif"
},
"Coords-Default/img_channel000_position000_time000000013_z000.tif": {
  "Frame": 13,
  "FrameIndex": 13,
  "PositionIndex": 0,
  "Slice": 0,
  "SliceIndex": 0,
  "ChannelIndex": 0
},
"Metadata-Default/img_channel000_position000_time000000013_z000.tif": {
  "Width": 1580,
  "Height": 1580,
  "PixelType": "GRAY16",
  "Frame": 13,
  "FrameIndex": 13,
  "PositionIndex": 0,
  "Slice": 0,
  "SliceIndex": 0,
  "ChannelIndex": 0,
  "UUID": "6e7a0547-d553-4b98-bfe5-9049d4d85193",
  "Camera": "HamamatsuHam_DCAM",
  "Binning": 1,
  "ROI": "228-228-1580-1580",
  "BitDepth": 16,
  "Exposure-ms": 20.00517293233083,
  "ElapsedTime-ms": 4306.0,
  "ImageNumber": 13,
  "ReceivedTime": "2023-08-02 18:57:56.593 +0200",
  "PixelSizeUm": 0.064484127,
  "PixelSizeAffine": "0.064484127;0.0;0.0;0.0;0.064484127;0.0",
  "PositionName": "Default",
  "HamamatsuHam_DCAM-OUTPUT TRIGGER PERIOD[2]": "0.0001",
  "HamamatsuHam_DCAM-OUTPUT TRIGGER PERIOD[1]": "0.0001",
  "ZeissReflectorTurret-Description": "Reflector Turret",
  "ZeissSidePort-Name": "ZeissSidePort",
  "HamamatsuHam_DCAM-CameraID": "S/N: 304183",
  "HamamatsuHam_DCAM-OUTPUT TRIGGER BASE SENSOR[2]": "ALL VIEWS",
  "HamamatsuHam_DCAM-OUTPUT TRIGGER PERIOD[0]": "0.0001",
  "HamamatsuHam_DCAM-TransposeMirrorX": "0",
  "ZeissScope-Name": "ZeissScope",
  "HamamatsuHam_DCAM-ScanMode": "2",
  "HamamatsuHam_DCAM-ReadoutTime": "0.0078",
  "HamamatsuHam_DCAM-MASTER PULSE BURST TIMES": "1",
  "HamamatsuHam_DCAM-OUTPUT TRIGGER BASE SENSOR[1]": "ALL VIEWS",
  "HamamatsuHam_DCAM-TransposeMirrorY": "0",
  "HamamatsuHam_DCAM-EXPOSURE FULL RANGE": "DISABLE",
  "HamamatsuHam_DCAM-OUTPUT TRIGGER BASE SENSOR[0]": "ALL VIEWS",
  "HamamatsuHam_DCAM-VIEW CONTROL": "FULL CHIP",
  "ZeissScope-Description": "Zeiss microscope CAN bus adapter",
  "Core-ImageProcessor": "",
  "ZeissSidePort-Description": "Side Port",
  "HamamatsuHam_DCAM-TRIGGER SOURCE": "EXTERNAL",
  "HamamatsuHam_DCAM-OUTPUT TRIGGER SOURCE[2]": "VSYNC",
  "HamamatsuHam_DCAM-MASTER PULSE TRIGGER SOURCE": "EXTERNAL",
  "Core-SLM": "",
  "ZeissReflectorTurret-Name": "ZeissReflectorTurret",
  "COM10-Fast USB to Serial": "Disable",
  "HamamatsuHam_DCAM-TriggerPolarity": "NEGATIVE",
  "HamamatsuHam_DCAM-MASTER PULSE MODE": "CONTINUOUS",
  "HamamatsuHam_DCAM-DEFECT CORRECT MODE": "ON",
  "HamamatsuHam_DCAM-OUTPUT TRIGGER SOURCE[1]": "VSYNC",
  "HamamatsuHam_DCAM-SENSOR MODE": "AREA",
  "ZeissScope-DefiniteFocusVersion": "1",
  "HamamatsuHam_DCAM-ENHANCED VISUALIZATION MODE": "DISABLE",
  "COM10-Handshaking": "Off",
  "HamamatsuHam_DCAM-INTENSITY LUT ENABLE": "DISABLE",
  "HamamatsuHam_DCAM-Camera Bus": "AS-FBD-1XCLD-2PE4L",
  "HamamatsuHam_DCAM-Bits per Channel": "16",
  "HamamatsuHam_DCAM-MASTER PULSE INTERVAL": "0.1000",
  "HamamatsuHam_DCAM-OUTPUT TRIGGER DELAY[2]": "0.0000",
  "HamamatsuHam_DCAM-OUTPUT TRIGGER SOURCE[0]": "VSYNC",
  "HamamatsuHam_DCAM-OUTPUT TRIGGER DELAY[1]": "0.0000",
  "HamamatsuHam_DCAM-INTENSITY LUT OUTPUT MAX": "255",
  "HamamatsuHam_DCAM-Exposure": "20.01",
  "HamamatsuHam_DCAM-OUTPUT TRIGGER DELAY[0]": "0.0000",
  "Core-Focus": "",
  "Core-ChannelGroup": "",
  "HamamatsuHam_DCAM-INTENSITY LUT INPUT MAX": "65535",
  "HamamatsuHam_DCAM-INTERNAL LINE SPEED UNITS": "METERS PER SECOND",
  "ZeissScope-AnswerTimeOut": "500.0000",
  "HamamatsuHam_DCAM-Name": "HamamatsuHam_DCAM",
  "HamamatsuHam_DCAM-OUTPUT TRIGGER KIND[2]": "EXPOSURE",
  "HamamatsuHam_DCAM-OUTPUT TRIGGER DELAY UNITS": "SECONDS",
  "HamamatsuHam_DCAM-OUTPUT TRIGGER KIND[1]": "EXPOSURE",
  "Core-XYStage": "",
  "COM10-Description": "Serial port driver (boost:asio)",
  "HamamatsuHam_DCAM-OUTPUT TRIGGER KIND[0]": "EXPOSURE",
  "HamamatsuHam_DCAM-INTERNAL LINE INTERVAL": "0.0097",
  "Core-AutoShutter": "0",
  "HamamatsuHam_DCAM-TRIGGER ACTIVE": "EDGE",
  "HamamatsuHam_DCAM-OUTPUT TRIGGER PRE HSYNC COUNT": "0",
  "HamamatsuHam_DCAM-CONVERSION FACTOR COEFF": "0.4700",
  "HamamatsuHam_DCAM-OUTPUT TRIGGER POLARITY[2]": "POSITIVE",
  "COM10-DelayBetweenCharsMs": "0.0000",
  "HamamatsuHam_DCAM-CameraName": "C13440-20C",
  "HamamatsuHam_DCAM-OUTPUT TRIGGER POLARITY[1]": "POSITIVE",
  "HamamatsuHam_DCAM-CCDTemperature": "-10.0000",
  "Core-Camera": "HamamatsuHam_DCAM",
  "HamamatsuHam_DCAM-OUTPUT TRIGGER POLARITY[0]": "POSITIVE",
  "HamamatsuHam_DCAM-EXPOSURE TIME UNITS": "MILLISECONDS",
  "HamamatsuHam_DCAM-READOUT DIRECTION": "DIVERGE",
  "COM10-StopBits": "1",
  "HamamatsuHam_DCAM-TransposeCorrection": "0",
  "COM10-DTR": "Disable",
  "HamamatsuHam_DCAM-OUTPUT TRIGGER PERIOD UNITS": "SECONDS",
  "COM10-Verbose": "1",
  "ZeissReflectorTurret-State": "3",
  "HamamatsuHam_DCAM-Trigger": "NORMAL",
  "COM10-AnswerTimeout": "500.0000",
  "HamamatsuHam_DCAM-INTENSITY LUT OUTPUT MIN": "0",
  "ZeissScope-Port": "COM10",
  "COM10-Name": "COM10",
  "HamamatsuHam_DCAM-TransposeXY": "0",
  "HamamatsuHam_DCAM-INTENSITY LUT INPUT MIN": "0",
  "HamamatsuHam_DCAM-Binning": "1x1",
  "HamamatsuHam_DCAM-TRIGGER DELAY": "0.0000",
  "Core-TimeoutMs": "5000",
  "ZeissReflectorTurret-Label": "4- ",
  "HamamatsuHam_DCAM-TRIGGER GLOBAL EXPOSURE": "GLOBAL RESET",
  "ZeissSidePort-State": "1",
  "HamamatsuHam_DCAM-EXTRACTION MODE": "OFF",
  "HamamatsuHam_DCAM-Description": "Hamamatsu device adapter 2.0.6.63",
  "COM10-Parity": "None",
  "HamamatsuHam_DCAM-MINIMUM ACQUISITION TIMEOUT": "60000",
  "COM10-BaudRate": "57600",
  "Core-AutoFocus": "",
  "HamamatsuHam_DCAM-CONVERSION FACTOR OFFSET": "100.0000",
  "HamamatsuHam_DCAM-VIEW MODE": "FULL CHIP",
  "HamamatsuHam_DCAM-TRIGGER TIMES": "1",
  "HamamatsuHam_DCAM-INTERNAL LINE SPEED": "0.6671",
  "ZeissSidePort-Label": "left",
  "Core-Galvo": "",
  "COM10-DataBits": "8",
  "HamamatsuHam_DCAM-PixelType": "16bit",
  "Core-Initialize": "1",
  "HamamatsuHam_DCAM-INTERNAL LINE INTERVAL UNITS": "MILLISECONDS",
  "HamamatsuHam_DCAM-HOT PIXEL CORRECT LEVEL": "STANDARD",
  "ZeissScope-Microscope Version": "Application version: ",
  "HamamatsuHam_DCAM-Camera Version": "4.31.B",
  "Core-Shutter": "",
  "ScopeDataKeys": [
    "HamamatsuHam_DCAM-OUTPUT TRIGGER PERIOD[2]",
    "HamamatsuHam_DCAM-OUTPUT TRIGGER PERIOD[1]",
    "ZeissReflectorTurret-Description",
    "ZeissSidePort-Name",
    "HamamatsuHam_DCAM-CameraID",
    "HamamatsuHam_DCAM-OUTPUT TRIGGER BASE SENSOR[2]",
    "HamamatsuHam_DCAM-OUTPUT TRIGGER PERIOD[0]",
    "HamamatsuHam_DCAM-TransposeMirrorX",
    "ZeissScope-Name",
    "HamamatsuHam_DCAM-ScanMode",
    "HamamatsuHam_DCAM-ReadoutTime",
    "HamamatsuHam_DCAM-MASTER PULSE BURST TIMES",
    "HamamatsuHam_DCAM-OUTPUT TRIGGER BASE SENSOR[1]",
    "HamamatsuHam_DCAM-TransposeMirrorY",
    "HamamatsuHam_DCAM-EXPOSURE FULL RANGE",
    "HamamatsuHam_DCAM-OUTPUT TRIGGER BASE SENSOR[0]",
    "HamamatsuHam_DCAM-VIEW CONTROL",
    "ZeissScope-Description",
    "Core-ImageProcessor",
    "ZeissSidePort-Description",
    "HamamatsuHam_DCAM-TRIGGER SOURCE",
    "HamamatsuHam_DCAM-OUTPUT TRIGGER SOURCE[2]",
    "HamamatsuHam_DCAM-MASTER PULSE TRIGGER SOURCE",
    "Core-SLM",
    "ZeissReflectorTurret-Name",
    "COM10-Fast USB to Serial",
    "HamamatsuHam_DCAM-TriggerPolarity",
    "HamamatsuHam_DCAM-MASTER PULSE MODE",
    "HamamatsuHam_DCAM-DEFECT CORRECT MODE",
    "HamamatsuHam_DCAM-OUTPUT TRIGGER SOURCE[1]",
    "HamamatsuHam_DCAM-SENSOR MODE",
    "ZeissScope-DefiniteFocusVersion",
    "HamamatsuHam_DCAM-ENHANCED VISUALIZATION MODE",
    "COM10-Handshaking",
    "HamamatsuHam_DCAM-INTENSITY LUT ENABLE",
    "HamamatsuHam_DCAM-Camera Bus",
    "HamamatsuHam_DCAM-Bits per Channel",
    "HamamatsuHam_DCAM-MASTER PULSE INTERVAL",
    "HamamatsuHam_DCAM-OUTPUT TRIGGER DELAY[2]",
    "HamamatsuHam_DCAM-OUTPUT TRIGGER SOURCE[0]",
    "HamamatsuHam_DCAM-OUTPUT TRIGGER DELAY[1]",
    "HamamatsuHam_DCAM-INTENSITY LUT OUTPUT MAX",
    "HamamatsuHam_DCAM-Exposure",
    "HamamatsuHam_DCAM-OUTPUT TRIGGER DELAY[0]",
    "Core-Focus",
    "Core-ChannelGroup",
    "HamamatsuHam_DCAM-INTENSITY LUT INPUT MAX",
    "HamamatsuHam_DCAM-INTERNAL LINE SPEED UNITS",
    "ZeissScope-AnswerTimeOut",
    "HamamatsuHam_DCAM-Name",
    "HamamatsuHam_DCAM-OUTPUT TRIGGER KIND[2]",
    "HamamatsuHam_DCAM-OUTPUT TRIGGER DELAY UNITS",
    "HamamatsuHam_DCAM-OUTPUT TRIGGER KIND[1]",
    "Core-XYStage",
    "COM10-Description",
    "HamamatsuHam_DCAM-OUTPUT TRIGGER KIND[0]",
    "HamamatsuHam_DCAM-INTERNAL LINE INTERVAL",
    "Core-AutoShutter",
    "HamamatsuHam_DCAM-TRIGGER ACTIVE",
    "HamamatsuHam_DCAM-OUTPUT TRIGGER PRE HSYNC COUNT",
    "HamamatsuHam_DCAM-CONVERSION FACTOR COEFF",
    "HamamatsuHam_DCAM-OUTPUT TRIGGER POLARITY[2]",
    "COM10-DelayBetweenCharsMs",
    "HamamatsuHam_DCAM-CameraName",
    "HamamatsuHam_DCAM-OUTPUT TRIGGER POLARITY[1]",
    "HamamatsuHam_DCAM-CCDTemperature",
    "Core-Camera",
    "HamamatsuHam_DCAM-OUTPUT TRIGGER POLARITY[0]",
    "HamamatsuHam_DCAM-EXPOSURE TIME UNITS",
    "HamamatsuHam_DCAM-READOUT DIRECTION",
    "COM10-StopBits",
    "HamamatsuHam_DCAM-TransposeCorrection",
    "COM10-DTR",
    "HamamatsuHam_DCAM-OUTPUT TRIGGER PERIOD UNITS",
    "COM10-Verbose",
    "ZeissReflectorTurret-State",
    "HamamatsuHam_DCAM-Trigger",
    "COM10-AnswerTimeout",
    "HamamatsuHam_DCAM-INTENSITY LUT OUTPUT MIN",
    "ZeissScope-Port",
    "COM10-Name",
    "HamamatsuHam_DCAM-TransposeXY",
    "HamamatsuHam_DCAM-INTENSITY LUT INPUT MIN",
    "HamamatsuHam_DCAM-Binning",
    "HamamatsuHam_DCAM-TRIGGER DELAY",
    "Core-TimeoutMs",
    "ZeissReflectorTurret-Label",
    "HamamatsuHam_DCAM-TRIGGER GLOBAL EXPOSURE",
    "ZeissSidePort-State",
    "HamamatsuHam_DCAM-EXTRACTION MODE",
    "HamamatsuHam_DCAM-Description",
    "COM10-Parity",
    "HamamatsuHam_DCAM-MINIMUM ACQUISITION TIMEOUT",
    "COM10-BaudRate",
    "Core-AutoFocus",
    "HamamatsuHam_DCAM-CONVERSION FACTOR OFFSET",
    "HamamatsuHam_DCAM-VIEW MODE",
    "HamamatsuHam_DCAM-TRIGGER TIMES",
    "HamamatsuHam_DCAM-INTERNAL LINE SPEED",
    "ZeissSidePort-Label",
    "Core-Galvo",
    "COM10-DataBits",
    "HamamatsuHam_DCAM-PixelType",
    "Core-Initialize",
    "HamamatsuHam_DCAM-INTERNAL LINE INTERVAL UNITS",
    "HamamatsuHam_DCAM-HOT PIXEL CORRECT LEVEL",
    "ZeissScope-Microscope Version",
    "HamamatsuHam_DCAM-Camera Version",
    "Core-Shutter"
  ],
  "UserData": {
    "Electron_Coeff": {
      "type": "STRING",
      "scalar": "0.470000"
    },
    "Electron_Offset": {
      "type": "STRING",
      "scalar": "100.000000"
    },
    "HamamatsuImageNr": {
      "type": "STRING",
      "scalar": "13"
    },
    "TimeReceivedByCore": {
      "type": "STRING",
      "scalar": "2023-08-02 18:57:56.586657"
    }
  },
  "FileName": "Default/img_channel000_position000_time000000013_z000.tif"
},
"Coords-Default/img_channel000_position000_time000000014_z000.tif": {
  "Frame": 14,
  "FrameIndex": 14,
  "PositionIndex": 0,
  "Slice": 0,
  "SliceIndex": 0,
  "ChannelIndex": 0
},
"Metadata-Default/img_channel000_position000_time000000014_z000.tif": {
  "Width": 1580,
  "Height": 1580,
  "PixelType": "GRAY16",
  "Frame": 14,
  "FrameIndex": 14,
  "PositionIndex": 0,
  "Slice": 0,
  "SliceIndex": 0,
  "ChannelIndex": 0,
  "UUID": "92c385f9-1bde-49b5-98c1-78382fbc0ddd",
  "Camera": "HamamatsuHam_DCAM",
  "Binning": 1,
  "ROI": "228-228-1580-1580",
  "BitDepth": 16,
  "Exposure-ms": 20.00517293233083,
  "ElapsedTime-ms": 4334.0,
  "ImageNumber": 14,
  "ReceivedTime": "2023-08-02 18:57:56.618 +0200",
  "PixelSizeUm": 0.064484127,
  "PixelSizeAffine": "0.064484127;0.0;0.0;0.0;0.064484127;0.0",
  "PositionName": "Default",
  "HamamatsuHam_DCAM-OUTPUT TRIGGER PERIOD[2]": "0.0001",
  "HamamatsuHam_DCAM-OUTPUT TRIGGER PERIOD[1]": "0.0001",
  "ZeissReflectorTurret-Description": "Reflector Turret",
  "ZeissSidePort-Name": "ZeissSidePort",
  "HamamatsuHam_DCAM-CameraID": "S/N: 304183",
  "HamamatsuHam_DCAM-OUTPUT TRIGGER BASE SENSOR[2]": "ALL VIEWS",
  "HamamatsuHam_DCAM-OUTPUT TRIGGER PERIOD[0]": "0.0001",
  "HamamatsuHam_DCAM-TransposeMirrorX": "0",
  "ZeissScope-Name": "ZeissScope",
  "HamamatsuHam_DCAM-ScanMode": "2",
  "HamamatsuHam_DCAM-ReadoutTime": "0.0078",
  "HamamatsuHam_DCAM-MASTER PULSE BURST TIMES": "1",
  "HamamatsuHam_DCAM-OUTPUT TRIGGER BASE SENSOR[1]": "ALL VIEWS",
  "HamamatsuHam_DCAM-TransposeMirrorY": "0",
  "HamamatsuHam_DCAM-EXPOSURE FULL RANGE": "DISABLE",
  "HamamatsuHam_DCAM-OUTPUT TRIGGER BASE SENSOR[0]": "ALL VIEWS",
  "HamamatsuHam_DCAM-VIEW CONTROL": "FULL CHIP",
  "ZeissScope-Description": "Zeiss microscope CAN bus adapter",
  "Core-ImageProcessor": "",
  "ZeissSidePort-Description": "Side Port",
  "HamamatsuHam_DCAM-TRIGGER SOURCE": "EXTERNAL",
  "HamamatsuHam_DCAM-OUTPUT TRIGGER SOURCE[2]": "VSYNC",
  "HamamatsuHam_DCAM-MASTER PULSE TRIGGER SOURCE": "EXTERNAL",
  "Core-SLM": "",
  "ZeissReflectorTurret-Name": "ZeissReflectorTurret",
  "COM10-Fast USB to Serial": "Disable",
  "HamamatsuHam_DCAM-TriggerPolarity": "NEGATIVE",
  "HamamatsuHam_DCAM-MASTER PULSE MODE": "CONTINUOUS",
  "HamamatsuHam_DCAM-DEFECT CORRECT MODE": "ON",
  "HamamatsuHam_DCAM-OUTPUT TRIGGER SOURCE[1]": "VSYNC",
  "HamamatsuHam_DCAM-SENSOR MODE": "AREA",
  "ZeissScope-DefiniteFocusVersion": "1",
  "HamamatsuHam_DCAM-ENHANCED VISUALIZATION MODE": "DISABLE",
  "COM10-Handshaking": "Off",
  "HamamatsuHam_DCAM-INTENSITY LUT ENABLE": "DISABLE",
  "HamamatsuHam_DCAM-Camera Bus": "AS-FBD-1XCLD-2PE4L",
  "HamamatsuHam_DCAM-Bits per Channel": "16",
  "HamamatsuHam_DCAM-MASTER PULSE INTERVAL": "0.1000",
  "HamamatsuHam_DCAM-OUTPUT TRIGGER DELAY[2]": "0.0000",
  "HamamatsuHam_DCAM-OUTPUT TRIGGER SOURCE[0]": "VSYNC",
  "HamamatsuHam_DCAM-OUTPUT TRIGGER DELAY[1]": "0.0000",
  "HamamatsuHam_DCAM-INTENSITY LUT OUTPUT MAX": "255",
  "HamamatsuHam_DCAM-Exposure": "20.01",
  "HamamatsuHam_DCAM-OUTPUT TRIGGER DELAY[0]": "0.0000",
  "Core-Focus": "",
  "Core-ChannelGroup": "",
  "HamamatsuHam_DCAM-INTENSITY LUT INPUT MAX": "65535",
  "HamamatsuHam_DCAM-INTERNAL LINE SPEED UNITS": "METERS PER SECOND",
  "ZeissScope-AnswerTimeOut": "500.0000",
  "HamamatsuHam_DCAM-Name": "HamamatsuHam_DCAM",
  "HamamatsuHam_DCAM-OUTPUT TRIGGER KIND[2]": "EXPOSURE",
  "HamamatsuHam_DCAM-OUTPUT TRIGGER DELAY UNITS": "SECONDS",
  "HamamatsuHam_DCAM-OUTPUT TRIGGER KIND[1]": "EXPOSURE",
  "Core-XYStage": "",
  "COM10-Description": "Serial port driver (boost:asio)",
  "HamamatsuHam_DCAM-OUTPUT TRIGGER KIND[0]": "EXPOSURE",
  "HamamatsuHam_DCAM-INTERNAL LINE INTERVAL": "0.0097",
  "Core-AutoShutter": "0",
  "HamamatsuHam_DCAM-TRIGGER ACTIVE": "EDGE",
  "HamamatsuHam_DCAM-OUTPUT TRIGGER PRE HSYNC COUNT": "0",
  "HamamatsuHam_DCAM-CONVERSION FACTOR COEFF": "0.4700",
  "HamamatsuHam_DCAM-OUTPUT TRIGGER POLARITY[2]": "POSITIVE",
  "COM10-DelayBetweenCharsMs": "0.0000",
  "HamamatsuHam_DCAM-CameraName": "C13440-20C",
  "HamamatsuHam_DCAM-OUTPUT TRIGGER POLARITY[1]": "POSITIVE",
  "HamamatsuHam_DCAM-CCDTemperature": "-10.0000",
  "Core-Camera": "HamamatsuHam_DCAM",
  "HamamatsuHam_DCAM-OUTPUT TRIGGER POLARITY[0]": "POSITIVE",
  "HamamatsuHam_DCAM-EXPOSURE TIME UNITS": "MILLISECONDS",
  "HamamatsuHam_DCAM-READOUT DIRECTION": "DIVERGE",
  "COM10-StopBits": "1",
  "HamamatsuHam_DCAM-TransposeCorrection": "0",
  "COM10-DTR": "Disable",
  "HamamatsuHam_DCAM-OUTPUT TRIGGER PERIOD UNITS": "SECONDS",
  "COM10-Verbose": "1",
  "ZeissReflectorTurret-State": "3",
  "HamamatsuHam_DCAM-Trigger": "NORMAL",
  "COM10-AnswerTimeout": "500.0000",
  "HamamatsuHam_DCAM-INTENSITY LUT OUTPUT MIN": "0",
  "ZeissScope-Port": "COM10",
  "COM10-Name": "COM10",
  "HamamatsuHam_DCAM-TransposeXY": "0",
  "HamamatsuHam_DCAM-INTENSITY LUT INPUT MIN": "0",
  "HamamatsuHam_DCAM-Binning": "1x1",
  "HamamatsuHam_DCAM-TRIGGER DELAY": "0.0000",
  "Core-TimeoutMs": "5000",
  "ZeissReflectorTurret-Label": "4- ",
  "HamamatsuHam_DCAM-TRIGGER GLOBAL EXPOSURE": "GLOBAL RESET",
  "ZeissSidePort-State": "1",
  "HamamatsuHam_DCAM-EXTRACTION MODE": "OFF",
  "HamamatsuHam_DCAM-Description": "Hamamatsu device adapter 2.0.6.63",
  "COM10-Parity": "None",
  "HamamatsuHam_DCAM-MINIMUM ACQUISITION TIMEOUT": "60000",
  "COM10-BaudRate": "57600",
  "Core-AutoFocus": "",
  "HamamatsuHam_DCAM-CONVERSION FACTOR OFFSET": "100.0000",
  "HamamatsuHam_DCAM-VIEW MODE": "FULL CHIP",
  "HamamatsuHam_DCAM-TRIGGER TIMES": "1",
  "HamamatsuHam_DCAM-INTERNAL LINE SPEED": "0.6671",
  "ZeissSidePort-Label": "left",
  "Core-Galvo": "",
  "COM10-DataBits": "8",
  "HamamatsuHam_DCAM-PixelType": "16bit",
  "Core-Initialize": "1",
  "HamamatsuHam_DCAM-INTERNAL LINE INTERVAL UNITS": "MILLISECONDS",
  "HamamatsuHam_DCAM-HOT PIXEL CORRECT LEVEL": "STANDARD",
  "ZeissScope-Microscope Version": "Application version: ",
  "HamamatsuHam_DCAM-Camera Version": "4.31.B",
  "Core-Shutter": "",
  "ScopeDataKeys": [
    "HamamatsuHam_DCAM-OUTPUT TRIGGER PERIOD[2]",
    "HamamatsuHam_DCAM-OUTPUT TRIGGER PERIOD[1]",
    "ZeissReflectorTurret-Description",
    "ZeissSidePort-Name",
    "HamamatsuHam_DCAM-CameraID",
    "HamamatsuHam_DCAM-OUTPUT TRIGGER BASE SENSOR[2]",
    "HamamatsuHam_DCAM-OUTPUT TRIGGER PERIOD[0]",
    "HamamatsuHam_DCAM-TransposeMirrorX",
    "ZeissScope-Name",
    "HamamatsuHam_DCAM-ScanMode",
    "HamamatsuHam_DCAM-ReadoutTime",
    "HamamatsuHam_DCAM-MASTER PULSE BURST TIMES",
    "HamamatsuHam_DCAM-OUTPUT TRIGGER BASE SENSOR[1]",
    "HamamatsuHam_DCAM-TransposeMirrorY",
    "HamamatsuHam_DCAM-EXPOSURE FULL RANGE",
    "HamamatsuHam_DCAM-OUTPUT TRIGGER BASE SENSOR[0]",
    "HamamatsuHam_DCAM-VIEW CONTROL",
    "ZeissScope-Description",
    "Core-ImageProcessor",
    "ZeissSidePort-Description",
    "HamamatsuHam_DCAM-TRIGGER SOURCE",
    "HamamatsuHam_DCAM-OUTPUT TRIGGER SOURCE[2]",
    "HamamatsuHam_DCAM-MASTER PULSE TRIGGER SOURCE",
    "Core-SLM",
    "ZeissReflectorTurret-Name",
    "COM10-Fast USB to Serial",
    "HamamatsuHam_DCAM-TriggerPolarity",
    "HamamatsuHam_DCAM-MASTER PULSE MODE",
    "HamamatsuHam_DCAM-DEFECT CORRECT MODE",
    "HamamatsuHam_DCAM-OUTPUT TRIGGER SOURCE[1]",
    "HamamatsuHam_DCAM-SENSOR MODE",
    "ZeissScope-DefiniteFocusVersion",
    "HamamatsuHam_DCAM-ENHANCED VISUALIZATION MODE",
    "COM10-Handshaking",
    "HamamatsuHam_DCAM-INTENSITY LUT ENABLE",
    "HamamatsuHam_DCAM-Camera Bus",
    "HamamatsuHam_DCAM-Bits per Channel",
    "HamamatsuHam_DCAM-MASTER PULSE INTERVAL",
    "HamamatsuHam_DCAM-OUTPUT TRIGGER DELAY[2]",
    "HamamatsuHam_DCAM-OUTPUT TRIGGER SOURCE[0]",
    "HamamatsuHam_DCAM-OUTPUT TRIGGER DELAY[1]",
    "HamamatsuHam_DCAM-INTENSITY LUT OUTPUT MAX",
    "HamamatsuHam_DCAM-Exposure",
    "HamamatsuHam_DCAM-OUTPUT TRIGGER DELAY[0]",
    "Core-Focus",
    "Core-ChannelGroup",
    "HamamatsuHam_DCAM-INTENSITY LUT INPUT MAX",
    "HamamatsuHam_DCAM-INTERNAL LINE SPEED UNITS",
    "ZeissScope-AnswerTimeOut",
    "HamamatsuHam_DCAM-Name",
    "HamamatsuHam_DCAM-OUTPUT TRIGGER KIND[2]",
    "HamamatsuHam_DCAM-OUTPUT TRIGGER DELAY UNITS",
    "HamamatsuHam_DCAM-OUTPUT TRIGGER KIND[1]",
    "Core-XYStage",
    "COM10-Description",
    "HamamatsuHam_DCAM-OUTPUT TRIGGER KIND[0]",
    "HamamatsuHam_DCAM-INTERNAL LINE INTERVAL",
    "Core-AutoShutter",
    "HamamatsuHam_DCAM-TRIGGER ACTIVE",
    "HamamatsuHam_DCAM-OUTPUT TRIGGER PRE HSYNC COUNT",
    "HamamatsuHam_DCAM-CONVERSION FACTOR COEFF",
    "HamamatsuHam_DCAM-OUTPUT TRIGGER POLARITY[2]",
    "COM10-DelayBetweenCharsMs",
    "HamamatsuHam_DCAM-CameraName",
    "HamamatsuHam_DCAM-OUTPUT TRIGGER POLARITY[1]",
    "HamamatsuHam_DCAM-CCDTemperature",
    "Core-Camera",
    "HamamatsuHam_DCAM-OUTPUT TRIGGER POLARITY[0]",
    "HamamatsuHam_DCAM-EXPOSURE TIME UNITS",
    "HamamatsuHam_DCAM-READOUT DIRECTION",
    "COM10-StopBits",
    "HamamatsuHam_DCAM-TransposeCorrection",
    "COM10-DTR",
    "HamamatsuHam_DCAM-OUTPUT TRIGGER PERIOD UNITS",
    "COM10-Verbose",
    "ZeissReflectorTurret-State",
    "HamamatsuHam_DCAM-Trigger",
    "COM10-AnswerTimeout",
    "HamamatsuHam_DCAM-INTENSITY LUT OUTPUT MIN",
    "ZeissScope-Port",
    "COM10-Name",
    "HamamatsuHam_DCAM-TransposeXY",
    "HamamatsuHam_DCAM-INTENSITY LUT INPUT MIN",
    "HamamatsuHam_DCAM-Binning",
    "HamamatsuHam_DCAM-TRIGGER DELAY",
    "Core-TimeoutMs",
    "ZeissReflectorTurret-Label",
    "HamamatsuHam_DCAM-TRIGGER GLOBAL EXPOSURE",
    "ZeissSidePort-State",
    "HamamatsuHam_DCAM-EXTRACTION MODE",
    "HamamatsuHam_DCAM-Description",
    "COM10-Parity",
    "HamamatsuHam_DCAM-MINIMUM ACQUISITION TIMEOUT",
    "COM10-BaudRate",
    "Core-AutoFocus",
    "HamamatsuHam_DCAM-CONVERSION FACTOR OFFSET",
    "HamamatsuHam_DCAM-VIEW MODE",
    "HamamatsuHam_DCAM-TRIGGER TIMES",
    "HamamatsuHam_DCAM-INTERNAL LINE SPEED",
    "ZeissSidePort-Label",
    "Core-Galvo",
    "COM10-DataBits",
    "HamamatsuHam_DCAM-PixelType",
    "Core-Initialize",
    "HamamatsuHam_DCAM-INTERNAL LINE INTERVAL UNITS",
    "HamamatsuHam_DCAM-HOT PIXEL CORRECT LEVEL",
    "ZeissScope-Microscope Version",
    "HamamatsuHam_DCAM-Camera Version",
    "Core-Shutter"
  ],
  "UserData": {
    "Electron_Coeff": {
      "type": "STRING",
      "scalar": "0.470000"
    },
    "Electron_Offset": {
      "type": "STRING",
      "scalar": "100.000000"
    },
    "HamamatsuImageNr": {
      "type": "STRING",
      "scalar": "14"
    },
    "TimeReceivedByCore": {
      "type": "STRING",
      "scalar": "2023-08-02 18:57:56.614670"
    }
  },
  "FileName": "Default/img_channel000_position000_time000000014_z000.tif"
},
"Coords-Default/img_channel000_position000_time000000015_z000.tif": {
  "Frame": 15,
  "FrameIndex": 15,
  "PositionIndex": 0,
  "Slice": 0,
  "SliceIndex": 0,
  "ChannelIndex": 0
},
"Metadata-Default/img_channel000_position000_time000000015_z000.tif": {
  "Width": 1580,
  "Height": 1580,
  "PixelType": "GRAY16",
  "Frame": 15,
  "FrameIndex": 15,
  "PositionIndex": 0,
  "Slice": 0,
  "SliceIndex": 0,
  "ChannelIndex": 0,
  "UUID": "fe8a3a57-9230-4b2a-84a5-d300d82d95ea",
  "Camera": "HamamatsuHam_DCAM",
  "Binning": 1,
  "ROI": "228-228-1580-1580",
  "BitDepth": 16,
  "Exposure-ms": 20.00517293233083,
  "ElapsedTime-ms": 4363.0,
  "ImageNumber": 15,
  "ReceivedTime": "2023-08-02 18:57:56.646 +0200",
  "PixelSizeUm": 0.064484127,
  "PixelSizeAffine": "0.064484127;0.0;0.0;0.0;0.064484127;0.0",
  "PositionName": "Default",
  "HamamatsuHam_DCAM-OUTPUT TRIGGER PERIOD[2]": "0.0001",
  "HamamatsuHam_DCAM-OUTPUT TRIGGER PERIOD[1]": "0.0001",
  "ZeissReflectorTurret-Description": "Reflector Turret",
  "ZeissSidePort-Name": "ZeissSidePort",
  "HamamatsuHam_DCAM-CameraID": "S/N: 304183",
  "HamamatsuHam_DCAM-OUTPUT TRIGGER BASE SENSOR[2]": "ALL VIEWS",
  "HamamatsuHam_DCAM-OUTPUT TRIGGER PERIOD[0]": "0.0001",
  "HamamatsuHam_DCAM-TransposeMirrorX": "0",
  "ZeissScope-Name": "ZeissScope",
  "HamamatsuHam_DCAM-ScanMode": "2",
  "HamamatsuHam_DCAM-ReadoutTime": "0.0078",
  "HamamatsuHam_DCAM-MASTER PULSE BURST TIMES": "1",
  "HamamatsuHam_DCAM-OUTPUT TRIGGER BASE SENSOR[1]": "ALL VIEWS",
  "HamamatsuHam_DCAM-TransposeMirrorY": "0",
  "HamamatsuHam_DCAM-EXPOSURE FULL RANGE": "DISABLE",
  "HamamatsuHam_DCAM-OUTPUT TRIGGER BASE SENSOR[0]": "ALL VIEWS",
  "HamamatsuHam_DCAM-VIEW CONTROL": "FULL CHIP",
  "ZeissScope-Description": "Zeiss microscope CAN bus adapter",
  "Core-ImageProcessor": "",
  "ZeissSidePort-Description": "Side Port",
  "HamamatsuHam_DCAM-TRIGGER SOURCE": "EXTERNAL",
  "HamamatsuHam_DCAM-OUTPUT TRIGGER SOURCE[2]": "VSYNC",
  "HamamatsuHam_DCAM-MASTER PULSE TRIGGER SOURCE": "EXTERNAL",
  "Core-SLM": "",
  "ZeissReflectorTurret-Name": "ZeissReflectorTurret",
  "COM10-Fast USB to Serial": "Disable",
  "HamamatsuHam_DCAM-TriggerPolarity": "NEGATIVE",
  "HamamatsuHam_DCAM-MASTER PULSE MODE": "CONTINUOUS",
  "HamamatsuHam_DCAM-DEFECT CORRECT MODE": "ON",
  "HamamatsuHam_DCAM-OUTPUT TRIGGER SOURCE[1]": "VSYNC",
  "HamamatsuHam_DCAM-SENSOR MODE": "AREA",
  "ZeissScope-DefiniteFocusVersion": "1",
  "HamamatsuHam_DCAM-ENHANCED VISUALIZATION MODE": "DISABLE",
  "COM10-Handshaking": "Off",
  "HamamatsuHam_DCAM-INTENSITY LUT ENABLE": "DISABLE",
  "HamamatsuHam_DCAM-Camera Bus": "AS-FBD-1XCLD-2PE4L",
  "HamamatsuHam_DCAM-Bits per Channel": "16",
  "HamamatsuHam_DCAM-MASTER PULSE INTERVAL": "0.1000",
  "HamamatsuHam_DCAM-OUTPUT TRIGGER DELAY[2]": "0.0000",
  "HamamatsuHam_DCAM-OUTPUT TRIGGER SOURCE[0]": "VSYNC",
  "HamamatsuHam_DCAM-OUTPUT TRIGGER DELAY[1]": "0.0000",
  "HamamatsuHam_DCAM-INTENSITY LUT OUTPUT MAX": "255",
  "HamamatsuHam_DCAM-Exposure": "20.01",
  "HamamatsuHam_DCAM-OUTPUT TRIGGER DELAY[0]": "0.0000",
  "Core-Focus": "",
  "Core-ChannelGroup": "",
  "HamamatsuHam_DCAM-INTENSITY LUT INPUT MAX": "65535",
  "HamamatsuHam_DCAM-INTERNAL LINE SPEED UNITS": "METERS PER SECOND",
  "ZeissScope-AnswerTimeOut": "500.0000",
  "HamamatsuHam_DCAM-Name": "HamamatsuHam_DCAM",
  "HamamatsuHam_DCAM-OUTPUT TRIGGER KIND[2]": "EXPOSURE",
  "HamamatsuHam_DCAM-OUTPUT TRIGGER DELAY UNITS": "SECONDS",
  "HamamatsuHam_DCAM-OUTPUT TRIGGER KIND[1]": "EXPOSURE",
  "Core-XYStage": "",
  "COM10-Description": "Serial port driver (boost:asio)",
  "HamamatsuHam_DCAM-OUTPUT TRIGGER KIND[0]": "EXPOSURE",
  "HamamatsuHam_DCAM-INTERNAL LINE INTERVAL": "0.0097",
  "Core-AutoShutter": "0",
  "HamamatsuHam_DCAM-TRIGGER ACTIVE": "EDGE",
  "HamamatsuHam_DCAM-OUTPUT TRIGGER PRE HSYNC COUNT": "0",
  "HamamatsuHam_DCAM-CONVERSION FACTOR COEFF": "0.4700",
  "HamamatsuHam_DCAM-OUTPUT TRIGGER POLARITY[2]": "POSITIVE",
  "COM10-DelayBetweenCharsMs": "0.0000",
  "HamamatsuHam_DCAM-CameraName": "C13440-20C",
  "HamamatsuHam_DCAM-OUTPUT TRIGGER POLARITY[1]": "POSITIVE",
  "HamamatsuHam_DCAM-CCDTemperature": "-10.0000",
  "Core-Camera": "HamamatsuHam_DCAM",
  "HamamatsuHam_DCAM-OUTPUT TRIGGER POLARITY[0]": "POSITIVE",
  "HamamatsuHam_DCAM-EXPOSURE TIME UNITS": "MILLISECONDS",
  "HamamatsuHam_DCAM-READOUT DIRECTION": "DIVERGE",
  "COM10-StopBits": "1",
  "HamamatsuHam_DCAM-TransposeCorrection": "0",
  "COM10-DTR": "Disable",
  "HamamatsuHam_DCAM-OUTPUT TRIGGER PERIOD UNITS": "SECONDS",
  "COM10-Verbose": "1",
  "ZeissReflectorTurret-State": "3",
  "HamamatsuHam_DCAM-Trigger": "NORMAL",
  "COM10-AnswerTimeout": "500.0000",
  "HamamatsuHam_DCAM-INTENSITY LUT OUTPUT MIN": "0",
  "ZeissScope-Port": "COM10",
  "COM10-Name": "COM10",
  "HamamatsuHam_DCAM-TransposeXY": "0",
  "HamamatsuHam_DCAM-INTENSITY LUT INPUT MIN": "0",
  "HamamatsuHam_DCAM-Binning": "1x1",
  "HamamatsuHam_DCAM-TRIGGER DELAY": "0.0000",
  "Core-TimeoutMs": "5000",
  "ZeissReflectorTurret-Label": "4- ",
  "HamamatsuHam_DCAM-TRIGGER GLOBAL EXPOSURE": "GLOBAL RESET",
  "ZeissSidePort-State": "1",
  "HamamatsuHam_DCAM-EXTRACTION MODE": "OFF",
  "HamamatsuHam_DCAM-Description": "Hamamatsu device adapter 2.0.6.63",
  "COM10-Parity": "None",
  "HamamatsuHam_DCAM-MINIMUM ACQUISITION TIMEOUT": "60000",
  "COM10-BaudRate": "57600",
  "Core-AutoFocus": "",
  "HamamatsuHam_DCAM-CONVERSION FACTOR OFFSET": "100.0000",
  "HamamatsuHam_DCAM-VIEW MODE": "FULL CHIP",
  "HamamatsuHam_DCAM-TRIGGER TIMES": "1",
  "HamamatsuHam_DCAM-INTERNAL LINE SPEED": "0.6671",
  "ZeissSidePort-Label": "left",
  "Core-Galvo": "",
  "COM10-DataBits": "8",
  "HamamatsuHam_DCAM-PixelType": "16bit",
  "Core-Initialize": "1",
  "HamamatsuHam_DCAM-INTERNAL LINE INTERVAL UNITS": "MILLISECONDS",
  "HamamatsuHam_DCAM-HOT PIXEL CORRECT LEVEL": "STANDARD",
  "ZeissScope-Microscope Version": "Application version: ",
  "HamamatsuHam_DCAM-Camera Version": "4.31.B",
  "Core-Shutter": "",
  "ScopeDataKeys": [
    "HamamatsuHam_DCAM-OUTPUT TRIGGER PERIOD[2]",
    "HamamatsuHam_DCAM-OUTPUT TRIGGER PERIOD[1]",
    "ZeissReflectorTurret-Description",
    "ZeissSidePort-Name",
    "HamamatsuHam_DCAM-CameraID",
    "HamamatsuHam_DCAM-OUTPUT TRIGGER BASE SENSOR[2]",
    "HamamatsuHam_DCAM-OUTPUT TRIGGER PERIOD[0]",
    "HamamatsuHam_DCAM-TransposeMirrorX",
    "ZeissScope-Name",
    "HamamatsuHam_DCAM-ScanMode",
    "HamamatsuHam_DCAM-ReadoutTime",
    "HamamatsuHam_DCAM-MASTER PULSE BURST TIMES",
    "HamamatsuHam_DCAM-OUTPUT TRIGGER BASE SENSOR[1]",
    "HamamatsuHam_DCAM-TransposeMirrorY",
    "HamamatsuHam_DCAM-EXPOSURE FULL RANGE",
    "HamamatsuHam_DCAM-OUTPUT TRIGGER BASE SENSOR[0]",
    "HamamatsuHam_DCAM-VIEW CONTROL",
    "ZeissScope-Description",
    "Core-ImageProcessor",
    "ZeissSidePort-Description",
    "HamamatsuHam_DCAM-TRIGGER SOURCE",
    "HamamatsuHam_DCAM-OUTPUT TRIGGER SOURCE[2]",
    "HamamatsuHam_DCAM-MASTER PULSE TRIGGER SOURCE",
    "Core-SLM",
    "ZeissReflectorTurret-Name",
    "COM10-Fast USB to Serial",
    "HamamatsuHam_DCAM-TriggerPolarity",
    "HamamatsuHam_DCAM-MASTER PULSE MODE",
    "HamamatsuHam_DCAM-DEFECT CORRECT MODE",
    "HamamatsuHam_DCAM-OUTPUT TRIGGER SOURCE[1]",
    "HamamatsuHam_DCAM-SENSOR MODE",
    "ZeissScope-DefiniteFocusVersion",
    "HamamatsuHam_DCAM-ENHANCED VISUALIZATION MODE",
    "COM10-Handshaking",
    "HamamatsuHam_DCAM-INTENSITY LUT ENABLE",
    "HamamatsuHam_DCAM-Camera Bus",
    "HamamatsuHam_DCAM-Bits per Channel",
    "HamamatsuHam_DCAM-MASTER PULSE INTERVAL",
    "HamamatsuHam_DCAM-OUTPUT TRIGGER DELAY[2]",
    "HamamatsuHam_DCAM-OUTPUT TRIGGER SOURCE[0]",
    "HamamatsuHam_DCAM-OUTPUT TRIGGER DELAY[1]",
    "HamamatsuHam_DCAM-INTENSITY LUT OUTPUT MAX",
    "HamamatsuHam_DCAM-Exposure",
    "HamamatsuHam_DCAM-OUTPUT TRIGGER DELAY[0]",
    "Core-Focus",
    "Core-ChannelGroup",
    "HamamatsuHam_DCAM-INTENSITY LUT INPUT MAX",
    "HamamatsuHam_DCAM-INTERNAL LINE SPEED UNITS",
    "ZeissScope-AnswerTimeOut",
    "HamamatsuHam_DCAM-Name",
    "HamamatsuHam_DCAM-OUTPUT TRIGGER KIND[2]",
    "HamamatsuHam_DCAM-OUTPUT TRIGGER DELAY UNITS",
    "HamamatsuHam_DCAM-OUTPUT TRIGGER KIND[1]",
    "Core-XYStage",
    "COM10-Description",
    "HamamatsuHam_DCAM-OUTPUT TRIGGER KIND[0]",
    "HamamatsuHam_DCAM-INTERNAL LINE INTERVAL",
    "Core-AutoShutter",
    "HamamatsuHam_DCAM-TRIGGER ACTIVE",
    "HamamatsuHam_DCAM-OUTPUT TRIGGER PRE HSYNC COUNT",
    "HamamatsuHam_DCAM-CONVERSION FACTOR COEFF",
    "HamamatsuHam_DCAM-OUTPUT TRIGGER POLARITY[2]",
    "COM10-DelayBetweenCharsMs",
    "HamamatsuHam_DCAM-CameraName",
    "HamamatsuHam_DCAM-OUTPUT TRIGGER POLARITY[1]",
    "HamamatsuHam_DCAM-CCDTemperature",
    "Core-Camera",
    "HamamatsuHam_DCAM-OUTPUT TRIGGER POLARITY[0]",
    "HamamatsuHam_DCAM-EXPOSURE TIME UNITS",
    "HamamatsuHam_DCAM-READOUT DIRECTION",
    "COM10-StopBits",
    "HamamatsuHam_DCAM-TransposeCorrection",
    "COM10-DTR",
    "HamamatsuHam_DCAM-OUTPUT TRIGGER PERIOD UNITS",
    "COM10-Verbose",
    "ZeissReflectorTurret-State",
    "HamamatsuHam_DCAM-Trigger",
    "COM10-AnswerTimeout",
    "HamamatsuHam_DCAM-INTENSITY LUT OUTPUT MIN",
    "ZeissScope-Port",
    "COM10-Name",
    "HamamatsuHam_DCAM-TransposeXY",
    "HamamatsuHam_DCAM-INTENSITY LUT INPUT MIN",
    "HamamatsuHam_DCAM-Binning",
    "HamamatsuHam_DCAM-TRIGGER DELAY",
    "Core-TimeoutMs",
    "ZeissReflectorTurret-Label",
    "HamamatsuHam_DCAM-TRIGGER GLOBAL EXPOSURE",
    "ZeissSidePort-State",
    "HamamatsuHam_DCAM-EXTRACTION MODE",
    "HamamatsuHam_DCAM-Description",
    "COM10-Parity",
    "HamamatsuHam_DCAM-MINIMUM ACQUISITION TIMEOUT",
    "COM10-BaudRate",
    "Core-AutoFocus",
    "HamamatsuHam_DCAM-CONVERSION FACTOR OFFSET",
    "HamamatsuHam_DCAM-VIEW MODE",
    "HamamatsuHam_DCAM-TRIGGER TIMES",
    "HamamatsuHam_DCAM-INTERNAL LINE SPEED",
    "ZeissSidePort-Label",
    "Core-Galvo",
    "COM10-DataBits",
    "HamamatsuHam_DCAM-PixelType",
    "Core-Initialize",
    "HamamatsuHam_DCAM-INTERNAL LINE INTERVAL UNITS",
    "HamamatsuHam_DCAM-HOT PIXEL CORRECT LEVEL",
    "ZeissScope-Microscope Version",
    "HamamatsuHam_DCAM-Camera Version",
    "Core-Shutter"
  ],
  "UserData": {
    "Electron_Coeff": {
      "type": "STRING",
      "scalar": "0.470000"
    },
    "Electron_Offset": {
      "type": "STRING",
      "scalar": "100.000000"
    },
    "HamamatsuImageNr": {
      "type": "STRING",
      "scalar": "15"
    },
    "TimeReceivedByCore": {
      "type": "STRING",
      "scalar": "2023-08-02 18:57:56.643443"
    }
  },
  "FileName": "Default/img_channel000_position000_time000000015_z000.tif"
},
"Coords-Default/img_channel000_position000_time000000016_z000.tif": {
  "Frame": 16,
  "FrameIndex": 16,
  "PositionIndex": 0,
  "Slice": 0,
  "SliceIndex": 0,
  "ChannelIndex": 0
},
"Metadata-Default/img_channel000_position000_time000000016_z000.tif": {
  "Width": 1580,
  "Height": 1580,
  "PixelType": "GRAY16",
  "Frame": 16,
  "FrameIndex": 16,
  "PositionIndex": 0,
  "Slice": 0,
  "SliceIndex": 0,
  "ChannelIndex": 0,
  "UUID": "f40ee56d-2b36-4abc-bb39-8974e6535941",
  "Camera": "HamamatsuHam_DCAM",
  "Binning": 1,
  "ROI": "228-228-1580-1580",
  "BitDepth": 16,
  "Exposure-ms": 20.00517293233083,
  "ElapsedTime-ms": 4392.0,
  "ImageNumber": 16,
  "ReceivedTime": "2023-08-02 18:57:56.674 +0200",
  "PixelSizeUm": 0.064484127,
  "PixelSizeAffine": "0.064484127;0.0;0.0;0.0;0.064484127;0.0",
  "PositionName": "Default",
  "HamamatsuHam_DCAM-OUTPUT TRIGGER PERIOD[2]": "0.0001",
  "HamamatsuHam_DCAM-OUTPUT TRIGGER PERIOD[1]": "0.0001",
  "ZeissReflectorTurret-Description": "Reflector Turret",
  "ZeissSidePort-Name": "ZeissSidePort",
  "HamamatsuHam_DCAM-CameraID": "S/N: 304183",
  "HamamatsuHam_DCAM-OUTPUT TRIGGER BASE SENSOR[2]": "ALL VIEWS",
  "HamamatsuHam_DCAM-OUTPUT TRIGGER PERIOD[0]": "0.0001",
  "HamamatsuHam_DCAM-TransposeMirrorX": "0",
  "ZeissScope-Name": "ZeissScope",
  "HamamatsuHam_DCAM-ScanMode": "2",
  "HamamatsuHam_DCAM-ReadoutTime": "0.0078",
  "HamamatsuHam_DCAM-MASTER PULSE BURST TIMES": "1",
  "HamamatsuHam_DCAM-OUTPUT TRIGGER BASE SENSOR[1]": "ALL VIEWS",
  "HamamatsuHam_DCAM-TransposeMirrorY": "0",
  "HamamatsuHam_DCAM-EXPOSURE FULL RANGE": "DISABLE",
  "HamamatsuHam_DCAM-OUTPUT TRIGGER BASE SENSOR[0]": "ALL VIEWS",
  "HamamatsuHam_DCAM-VIEW CONTROL": "FULL CHIP",
  "ZeissScope-Description": "Zeiss microscope CAN bus adapter",
  "Core-ImageProcessor": "",
  "ZeissSidePort-Description": "Side Port",
  "HamamatsuHam_DCAM-TRIGGER SOURCE": "EXTERNAL",
  "HamamatsuHam_DCAM-OUTPUT TRIGGER SOURCE[2]": "VSYNC",
  "HamamatsuHam_DCAM-MASTER PULSE TRIGGER SOURCE": "EXTERNAL",
  "Core-SLM": "",
  "ZeissReflectorTurret-Name": "ZeissReflectorTurret",
  "COM10-Fast USB to Serial": "Disable",
  "HamamatsuHam_DCAM-TriggerPolarity": "NEGATIVE",
  "HamamatsuHam_DCAM-MASTER PULSE MODE": "CONTINUOUS",
  "HamamatsuHam_DCAM-DEFECT CORRECT MODE": "ON",
  "HamamatsuHam_DCAM-OUTPUT TRIGGER SOURCE[1]": "VSYNC",
  "HamamatsuHam_DCAM-SENSOR MODE": "AREA",
  "ZeissScope-DefiniteFocusVersion": "1",
  "HamamatsuHam_DCAM-ENHANCED VISUALIZATION MODE": "DISABLE",
  "COM10-Handshaking": "Off",
  "HamamatsuHam_DCAM-INTENSITY LUT ENABLE": "DISABLE",
  "HamamatsuHam_DCAM-Camera Bus": "AS-FBD-1XCLD-2PE4L",
  "HamamatsuHam_DCAM-Bits per Channel": "16",
  "HamamatsuHam_DCAM-MASTER PULSE INTERVAL": "0.1000",
  "HamamatsuHam_DCAM-OUTPUT TRIGGER DELAY[2]": "0.0000",
  "HamamatsuHam_DCAM-OUTPUT TRIGGER SOURCE[0]": "VSYNC",
  "HamamatsuHam_DCAM-OUTPUT TRIGGER DELAY[1]": "0.0000",
  "HamamatsuHam_DCAM-INTENSITY LUT OUTPUT MAX": "255",
  "HamamatsuHam_DCAM-Exposure": "20.01",
  "HamamatsuHam_DCAM-OUTPUT TRIGGER DELAY[0]": "0.0000",
  "Core-Focus": "",
  "Core-ChannelGroup": "",
  "HamamatsuHam_DCAM-INTENSITY LUT INPUT MAX": "65535",
  "HamamatsuHam_DCAM-INTERNAL LINE SPEED UNITS": "METERS PER SECOND",
  "ZeissScope-AnswerTimeOut": "500.0000",
  "HamamatsuHam_DCAM-Name": "HamamatsuHam_DCAM",
  "HamamatsuHam_DCAM-OUTPUT TRIGGER KIND[2]": "EXPOSURE",
  "HamamatsuHam_DCAM-OUTPUT TRIGGER DELAY UNITS": "SECONDS",
  "HamamatsuHam_DCAM-OUTPUT TRIGGER KIND[1]": "EXPOSURE",
  "Core-XYStage": "",
  "COM10-Description": "Serial port driver (boost:asio)",
  "HamamatsuHam_DCAM-OUTPUT TRIGGER KIND[0]": "EXPOSURE",
  "HamamatsuHam_DCAM-INTERNAL LINE INTERVAL": "0.0097",
  "Core-AutoShutter": "0",
  "HamamatsuHam_DCAM-TRIGGER ACTIVE": "EDGE",
  "HamamatsuHam_DCAM-OUTPUT TRIGGER PRE HSYNC COUNT": "0",
  "HamamatsuHam_DCAM-CONVERSION FACTOR COEFF": "0.4700",
  "HamamatsuHam_DCAM-OUTPUT TRIGGER POLARITY[2]": "POSITIVE",
  "COM10-DelayBetweenCharsMs": "0.0000",
  "HamamatsuHam_DCAM-CameraName": "C13440-20C",
  "HamamatsuHam_DCAM-OUTPUT TRIGGER POLARITY[1]": "POSITIVE",
  "HamamatsuHam_DCAM-CCDTemperature": "-10.0000",
  "Core-Camera": "HamamatsuHam_DCAM",
  "HamamatsuHam_DCAM-OUTPUT TRIGGER POLARITY[0]": "POSITIVE",
  "HamamatsuHam_DCAM-EXPOSURE TIME UNITS": "MILLISECONDS",
  "HamamatsuHam_DCAM-READOUT DIRECTION": "DIVERGE",
  "COM10-StopBits": "1",
  "HamamatsuHam_DCAM-TransposeCorrection": "0",
  "COM10-DTR": "Disable",
  "HamamatsuHam_DCAM-OUTPUT TRIGGER PERIOD UNITS": "SECONDS",
  "COM10-Verbose": "1",
  "ZeissReflectorTurret-State": "3",
  "HamamatsuHam_DCAM-Trigger": "NORMAL",
  "COM10-AnswerTimeout": "500.0000",
  "HamamatsuHam_DCAM-INTENSITY LUT OUTPUT MIN": "0",
  "ZeissScope-Port": "COM10",
  "COM10-Name": "COM10",
  "HamamatsuHam_DCAM-TransposeXY": "0",
  "HamamatsuHam_DCAM-INTENSITY LUT INPUT MIN": "0",
  "HamamatsuHam_DCAM-Binning": "1x1",
  "HamamatsuHam_DCAM-TRIGGER DELAY": "0.0000",
  "Core-TimeoutMs": "5000",
  "ZeissReflectorTurret-Label": "4- ",
  "HamamatsuHam_DCAM-TRIGGER GLOBAL EXPOSURE": "GLOBAL RESET",
  "ZeissSidePort-State": "1",
  "HamamatsuHam_DCAM-EXTRACTION MODE": "OFF",
  "HamamatsuHam_DCAM-Description": "Hamamatsu device adapter 2.0.6.63",
  "COM10-Parity": "None",
  "HamamatsuHam_DCAM-MINIMUM ACQUISITION TIMEOUT": "60000",
  "COM10-BaudRate": "57600",
  "Core-AutoFocus": "",
  "HamamatsuHam_DCAM-CONVERSION FACTOR OFFSET": "100.0000",
  "HamamatsuHam_DCAM-VIEW MODE": "FULL CHIP",
  "HamamatsuHam_DCAM-TRIGGER TIMES": "1",
  "HamamatsuHam_DCAM-INTERNAL LINE SPEED": "0.6671",
  "ZeissSidePort-Label": "left",
  "Core-Galvo": "",
  "COM10-DataBits": "8",
  "HamamatsuHam_DCAM-PixelType": "16bit",
  "Core-Initialize": "1",
  "HamamatsuHam_DCAM-INTERNAL LINE INTERVAL UNITS": "MILLISECONDS",
  "HamamatsuHam_DCAM-HOT PIXEL CORRECT LEVEL": "STANDARD",
  "ZeissScope-Microscope Version": "Application version: ",
  "HamamatsuHam_DCAM-Camera Version": "4.31.B",
  "Core-Shutter": "",
  "ScopeDataKeys": [
    "HamamatsuHam_DCAM-OUTPUT TRIGGER PERIOD[2]",
    "HamamatsuHam_DCAM-OUTPUT TRIGGER PERIOD[1]",
    "ZeissReflectorTurret-Description",
    "ZeissSidePort-Name",
    "HamamatsuHam_DCAM-CameraID",
    "HamamatsuHam_DCAM-OUTPUT TRIGGER BASE SENSOR[2]",
    "HamamatsuHam_DCAM-OUTPUT TRIGGER PERIOD[0]",
    "HamamatsuHam_DCAM-TransposeMirrorX",
    "ZeissScope-Name",
    "HamamatsuHam_DCAM-ScanMode",
    "HamamatsuHam_DCAM-ReadoutTime",
    "HamamatsuHam_DCAM-MASTER PULSE BURST TIMES",
    "HamamatsuHam_DCAM-OUTPUT TRIGGER BASE SENSOR[1]",
    "HamamatsuHam_DCAM-TransposeMirrorY",
    "HamamatsuHam_DCAM-EXPOSURE FULL RANGE",
    "HamamatsuHam_DCAM-OUTPUT TRIGGER BASE SENSOR[0]",
    "HamamatsuHam_DCAM-VIEW CONTROL",
    "ZeissScope-Description",
    "Core-ImageProcessor",
    "ZeissSidePort-Description",
    "HamamatsuHam_DCAM-TRIGGER SOURCE",
    "HamamatsuHam_DCAM-OUTPUT TRIGGER SOURCE[2]",
    "HamamatsuHam_DCAM-MASTER PULSE TRIGGER SOURCE",
    "Core-SLM",
    "ZeissReflectorTurret-Name",
    "COM10-Fast USB to Serial",
    "HamamatsuHam_DCAM-TriggerPolarity",
    "HamamatsuHam_DCAM-MASTER PULSE MODE",
    "HamamatsuHam_DCAM-DEFECT CORRECT MODE",
    "HamamatsuHam_DCAM-OUTPUT TRIGGER SOURCE[1]",
    "HamamatsuHam_DCAM-SENSOR MODE",
    "ZeissScope-DefiniteFocusVersion",
    "HamamatsuHam_DCAM-ENHANCED VISUALIZATION MODE",
    "COM10-Handshaking",
    "HamamatsuHam_DCAM-INTENSITY LUT ENABLE",
    "HamamatsuHam_DCAM-Camera Bus",
    "HamamatsuHam_DCAM-Bits per Channel",
    "HamamatsuHam_DCAM-MASTER PULSE INTERVAL",
    "HamamatsuHam_DCAM-OUTPUT TRIGGER DELAY[2]",
    "HamamatsuHam_DCAM-OUTPUT TRIGGER SOURCE[0]",
    "HamamatsuHam_DCAM-OUTPUT TRIGGER DELAY[1]",
    "HamamatsuHam_DCAM-INTENSITY LUT OUTPUT MAX",
    "HamamatsuHam_DCAM-Exposure",
    "HamamatsuHam_DCAM-OUTPUT TRIGGER DELAY[0]",
    "Core-Focus",
    "Core-ChannelGroup",
    "HamamatsuHam_DCAM-INTENSITY LUT INPUT MAX",
    "HamamatsuHam_DCAM-INTERNAL LINE SPEED UNITS",
    "ZeissScope-AnswerTimeOut",
    "HamamatsuHam_DCAM-Name",
    "HamamatsuHam_DCAM-OUTPUT TRIGGER KIND[2]",
    "HamamatsuHam_DCAM-OUTPUT TRIGGER DELAY UNITS",
    "HamamatsuHam_DCAM-OUTPUT TRIGGER KIND[1]",
    "Core-XYStage",
    "COM10-Description",
    "HamamatsuHam_DCAM-OUTPUT TRIGGER KIND[0]",
    "HamamatsuHam_DCAM-INTERNAL LINE INTERVAL",
    "Core-AutoShutter",
    "HamamatsuHam_DCAM-TRIGGER ACTIVE",
    "HamamatsuHam_DCAM-OUTPUT TRIGGER PRE HSYNC COUNT",
    "HamamatsuHam_DCAM-CONVERSION FACTOR COEFF",
    "HamamatsuHam_DCAM-OUTPUT TRIGGER POLARITY[2]",
    "COM10-DelayBetweenCharsMs",
    "HamamatsuHam_DCAM-CameraName",
    "HamamatsuHam_DCAM-OUTPUT TRIGGER POLARITY[1]",
    "HamamatsuHam_DCAM-CCDTemperature",
    "Core-Camera",
    "HamamatsuHam_DCAM-OUTPUT TRIGGER POLARITY[0]",
    "HamamatsuHam_DCAM-EXPOSURE TIME UNITS",
    "HamamatsuHam_DCAM-READOUT DIRECTION",
    "COM10-StopBits",
    "HamamatsuHam_DCAM-TransposeCorrection",
    "COM10-DTR",
    "HamamatsuHam_DCAM-OUTPUT TRIGGER PERIOD UNITS",
    "COM10-Verbose",
    "ZeissReflectorTurret-State",
    "HamamatsuHam_DCAM-Trigger",
    "COM10-AnswerTimeout",
    "HamamatsuHam_DCAM-INTENSITY LUT OUTPUT MIN",
    "ZeissScope-Port",
    "COM10-Name",
    "HamamatsuHam_DCAM-TransposeXY",
    "HamamatsuHam_DCAM-INTENSITY LUT INPUT MIN",
    "HamamatsuHam_DCAM-Binning",
    "HamamatsuHam_DCAM-TRIGGER DELAY",
    "Core-TimeoutMs",
    "ZeissReflectorTurret-Label",
    "HamamatsuHam_DCAM-TRIGGER GLOBAL EXPOSURE",
    "ZeissSidePort-State",
    "HamamatsuHam_DCAM-EXTRACTION MODE",
    "HamamatsuHam_DCAM-Description",
    "COM10-Parity",
    "HamamatsuHam_DCAM-MINIMUM ACQUISITION TIMEOUT",
    "COM10-BaudRate",
    "Core-AutoFocus",
    "HamamatsuHam_DCAM-CONVERSION FACTOR OFFSET",
    "HamamatsuHam_DCAM-VIEW MODE",
    "HamamatsuHam_DCAM-TRIGGER TIMES",
    "HamamatsuHam_DCAM-INTERNAL LINE SPEED",
    "ZeissSidePort-Label",
    "Core-Galvo",
    "COM10-DataBits",
    "HamamatsuHam_DCAM-PixelType",
    "Core-Initialize",
    "HamamatsuHam_DCAM-INTERNAL LINE INTERVAL UNITS",
    "HamamatsuHam_DCAM-HOT PIXEL CORRECT LEVEL",
    "ZeissScope-Microscope Version",
    "HamamatsuHam_DCAM-Camera Version",
    "Core-Shutter"
  ],
  "UserData": {
    "Electron_Coeff": {
      "type": "STRING",
      "scalar": "0.470000"
    },
    "Electron_Offset": {
      "type": "STRING",
      "scalar": "100.000000"
    },
    "HamamatsuImageNr": {
      "type": "STRING",
      "scalar": "16"
    },
    "TimeReceivedByCore": {
      "type": "STRING",
      "scalar": "2023-08-02 18:57:56.672327"
    }
  },
  "FileName": "Default/img_channel000_position000_time000000016_z000.tif"
},
"Coords-Default/img_channel000_position000_time000000017_z000.tif": {
  "Frame": 17,
  "FrameIndex": 17,
  "PositionIndex": 0,
  "Slice": 0,
  "SliceIndex": 0,
  "ChannelIndex": 0
},
"Metadata-Default/img_channel000_position000_time000000017_z000.tif": {
  "Width": 1580,
  "Height": 1580,
  "PixelType": "GRAY16",
  "Frame": 17,
  "FrameIndex": 17,
  "PositionIndex": 0,
  "Slice": 0,
  "SliceIndex": 0,
  "ChannelIndex": 0,
  "UUID": "fa30c20e-6f01-4a5f-9cef-48bab326353e",
  "Camera": "HamamatsuHam_DCAM",
  "Binning": 1,
  "ROI": "228-228-1580-1580",
  "BitDepth": 16,
  "Exposure-ms": 20.00517293233083,
  "ElapsedTime-ms": 4420.0,
  "ImageNumber": 17,
  "ReceivedTime": "2023-08-02 18:57:56.704 +0200",
  "PixelSizeUm": 0.064484127,
  "PixelSizeAffine": "0.064484127;0.0;0.0;0.0;0.064484127;0.0",
  "PositionName": "Default",
  "HamamatsuHam_DCAM-OUTPUT TRIGGER PERIOD[2]": "0.0001",
  "HamamatsuHam_DCAM-OUTPUT TRIGGER PERIOD[1]": "0.0001",
  "ZeissReflectorTurret-Description": "Reflector Turret",
  "ZeissSidePort-Name": "ZeissSidePort",
  "HamamatsuHam_DCAM-CameraID": "S/N: 304183",
  "HamamatsuHam_DCAM-OUTPUT TRIGGER BASE SENSOR[2]": "ALL VIEWS",
  "HamamatsuHam_DCAM-OUTPUT TRIGGER PERIOD[0]": "0.0001",
  "HamamatsuHam_DCAM-TransposeMirrorX": "0",
  "ZeissScope-Name": "ZeissScope",
  "HamamatsuHam_DCAM-ScanMode": "2",
  "HamamatsuHam_DCAM-ReadoutTime": "0.0078",
  "HamamatsuHam_DCAM-MASTER PULSE BURST TIMES": "1",
  "HamamatsuHam_DCAM-OUTPUT TRIGGER BASE SENSOR[1]": "ALL VIEWS",
  "HamamatsuHam_DCAM-TransposeMirrorY": "0",
  "HamamatsuHam_DCAM-EXPOSURE FULL RANGE": "DISABLE",
  "HamamatsuHam_DCAM-OUTPUT TRIGGER BASE SENSOR[0]": "ALL VIEWS",
  "HamamatsuHam_DCAM-VIEW CONTROL": "FULL CHIP",
  "ZeissScope-Description": "Zeiss microscope CAN bus adapter",
  "Core-ImageProcessor": "",
  "ZeissSidePort-Description": "Side Port",
  "HamamatsuHam_DCAM-TRIGGER SOURCE": "EXTERNAL",
  "HamamatsuHam_DCAM-OUTPUT TRIGGER SOURCE[2]": "VSYNC",
  "HamamatsuHam_DCAM-MASTER PULSE TRIGGER SOURCE": "EXTERNAL",
  "Core-SLM": "",
  "ZeissReflectorTurret-Name": "ZeissReflectorTurret",
  "COM10-Fast USB to Serial": "Disable",
  "HamamatsuHam_DCAM-TriggerPolarity": "NEGATIVE",
  "HamamatsuHam_DCAM-MASTER PULSE MODE": "CONTINUOUS",
  "HamamatsuHam_DCAM-DEFECT CORRECT MODE": "ON",
  "HamamatsuHam_DCAM-OUTPUT TRIGGER SOURCE[1]": "VSYNC",
  "HamamatsuHam_DCAM-SENSOR MODE": "AREA",
  "ZeissScope-DefiniteFocusVersion": "1",
  "HamamatsuHam_DCAM-ENHANCED VISUALIZATION MODE": "DISABLE",
  "COM10-Handshaking": "Off",
  "HamamatsuHam_DCAM-INTENSITY LUT ENABLE": "DISABLE",
  "HamamatsuHam_DCAM-Camera Bus": "AS-FBD-1XCLD-2PE4L",
  "HamamatsuHam_DCAM-Bits per Channel": "16",
  "HamamatsuHam_DCAM-MASTER PULSE INTERVAL": "0.1000",
  "HamamatsuHam_DCAM-OUTPUT TRIGGER DELAY[2]": "0.0000",
  "HamamatsuHam_DCAM-OUTPUT TRIGGER SOURCE[0]": "VSYNC",
  "HamamatsuHam_DCAM-OUTPUT TRIGGER DELAY[1]": "0.0000",
  "HamamatsuHam_DCAM-INTENSITY LUT OUTPUT MAX": "255",
  "HamamatsuHam_DCAM-Exposure": "20.01",
  "HamamatsuHam_DCAM-OUTPUT TRIGGER DELAY[0]": "0.0000",
  "Core-Focus": "",
  "Core-ChannelGroup": "",
  "HamamatsuHam_DCAM-INTENSITY LUT INPUT MAX": "65535",
  "HamamatsuHam_DCAM-INTERNAL LINE SPEED UNITS": "METERS PER SECOND",
  "ZeissScope-AnswerTimeOut": "500.0000",
  "HamamatsuHam_DCAM-Name": "HamamatsuHam_DCAM",
  "HamamatsuHam_DCAM-OUTPUT TRIGGER KIND[2]": "EXPOSURE",
  "HamamatsuHam_DCAM-OUTPUT TRIGGER DELAY UNITS": "SECONDS",
  "HamamatsuHam_DCAM-OUTPUT TRIGGER KIND[1]": "EXPOSURE",
  "Core-XYStage": "",
  "COM10-Description": "Serial port driver (boost:asio)",
  "HamamatsuHam_DCAM-OUTPUT TRIGGER KIND[0]": "EXPOSURE",
  "HamamatsuHam_DCAM-INTERNAL LINE INTERVAL": "0.0097",
  "Core-AutoShutter": "0",
  "HamamatsuHam_DCAM-TRIGGER ACTIVE": "EDGE",
  "HamamatsuHam_DCAM-OUTPUT TRIGGER PRE HSYNC COUNT": "0",
  "HamamatsuHam_DCAM-CONVERSION FACTOR COEFF": "0.4700",
  "HamamatsuHam_DCAM-OUTPUT TRIGGER POLARITY[2]": "POSITIVE",
  "COM10-DelayBetweenCharsMs": "0.0000",
  "HamamatsuHam_DCAM-CameraName": "C13440-20C",
  "HamamatsuHam_DCAM-OUTPUT TRIGGER POLARITY[1]": "POSITIVE",
  "HamamatsuHam_DCAM-CCDTemperature": "-10.0000",
  "Core-Camera": "HamamatsuHam_DCAM",
  "HamamatsuHam_DCAM-OUTPUT TRIGGER POLARITY[0]": "POSITIVE",
  "HamamatsuHam_DCAM-EXPOSURE TIME UNITS": "MILLISECONDS",
  "HamamatsuHam_DCAM-READOUT DIRECTION": "DIVERGE",
  "COM10-StopBits": "1",
  "HamamatsuHam_DCAM-TransposeCorrection": "0",
  "COM10-DTR": "Disable",
  "HamamatsuHam_DCAM-OUTPUT TRIGGER PERIOD UNITS": "SECONDS",
  "COM10-Verbose": "1",
  "ZeissReflectorTurret-State": "3",
  "HamamatsuHam_DCAM-Trigger": "NORMAL",
  "COM10-AnswerTimeout": "500.0000",
  "HamamatsuHam_DCAM-INTENSITY LUT OUTPUT MIN": "0",
  "ZeissScope-Port": "COM10",
  "COM10-Name": "COM10",
  "HamamatsuHam_DCAM-TransposeXY": "0",
  "HamamatsuHam_DCAM-INTENSITY LUT INPUT MIN": "0",
  "HamamatsuHam_DCAM-Binning": "1x1",
  "HamamatsuHam_DCAM-TRIGGER DELAY": "0.0000",
  "Core-TimeoutMs": "5000",
  "ZeissReflectorTurret-Label": "4- ",
  "HamamatsuHam_DCAM-TRIGGER GLOBAL EXPOSURE": "GLOBAL RESET",
  "ZeissSidePort-State": "1",
  "HamamatsuHam_DCAM-EXTRACTION MODE": "OFF",
  "HamamatsuHam_DCAM-Description": "Hamamatsu device adapter 2.0.6.63",
  "COM10-Parity": "None",
  "HamamatsuHam_DCAM-MINIMUM ACQUISITION TIMEOUT": "60000",
  "COM10-BaudRate": "57600",
  "Core-AutoFocus": "",
  "HamamatsuHam_DCAM-CONVERSION FACTOR OFFSET": "100.0000",
  "HamamatsuHam_DCAM-VIEW MODE": "FULL CHIP",
  "HamamatsuHam_DCAM-TRIGGER TIMES": "1",
  "HamamatsuHam_DCAM-INTERNAL LINE SPEED": "0.6671",
  "ZeissSidePort-Label": "left",
  "Core-Galvo": "",
  "COM10-DataBits": "8",
  "HamamatsuHam_DCAM-PixelType": "16bit",
  "Core-Initialize": "1",
  "HamamatsuHam_DCAM-INTERNAL LINE INTERVAL UNITS": "MILLISECONDS",
  "HamamatsuHam_DCAM-HOT PIXEL CORRECT LEVEL": "STANDARD",
  "ZeissScope-Microscope Version": "Application version: ",
  "HamamatsuHam_DCAM-Camera Version": "4.31.B",
  "Core-Shutter": "",
  "ScopeDataKeys": [
    "HamamatsuHam_DCAM-OUTPUT TRIGGER PERIOD[2]",
    "HamamatsuHam_DCAM-OUTPUT TRIGGER PERIOD[1]",
    "ZeissReflectorTurret-Description",
    "ZeissSidePort-Name",
    "HamamatsuHam_DCAM-CameraID",
    "HamamatsuHam_DCAM-OUTPUT TRIGGER BASE SENSOR[2]",
    "HamamatsuHam_DCAM-OUTPUT TRIGGER PERIOD[0]",
    "HamamatsuHam_DCAM-TransposeMirrorX",
    "ZeissScope-Name",
    "HamamatsuHam_DCAM-ScanMode",
    "HamamatsuHam_DCAM-ReadoutTime",
    "HamamatsuHam_DCAM-MASTER PULSE BURST TIMES",
    "HamamatsuHam_DCAM-OUTPUT TRIGGER BASE SENSOR[1]",
    "HamamatsuHam_DCAM-TransposeMirrorY",
    "HamamatsuHam_DCAM-EXPOSURE FULL RANGE",
    "HamamatsuHam_DCAM-OUTPUT TRIGGER BASE SENSOR[0]",
    "HamamatsuHam_DCAM-VIEW CONTROL",
    "ZeissScope-Description",
    "Core-ImageProcessor",
    "ZeissSidePort-Description",
    "HamamatsuHam_DCAM-TRIGGER SOURCE",
    "HamamatsuHam_DCAM-OUTPUT TRIGGER SOURCE[2]",
    "HamamatsuHam_DCAM-MASTER PULSE TRIGGER SOURCE",
    "Core-SLM",
    "ZeissReflectorTurret-Name",
    "COM10-Fast USB to Serial",
    "HamamatsuHam_DCAM-TriggerPolarity",
    "HamamatsuHam_DCAM-MASTER PULSE MODE",
    "HamamatsuHam_DCAM-DEFECT CORRECT MODE",
    "HamamatsuHam_DCAM-OUTPUT TRIGGER SOURCE[1]",
    "HamamatsuHam_DCAM-SENSOR MODE",
    "ZeissScope-DefiniteFocusVersion",
    "HamamatsuHam_DCAM-ENHANCED VISUALIZATION MODE",
    "COM10-Handshaking",
    "HamamatsuHam_DCAM-INTENSITY LUT ENABLE",
    "HamamatsuHam_DCAM-Camera Bus",
    "HamamatsuHam_DCAM-Bits per Channel",
    "HamamatsuHam_DCAM-MASTER PULSE INTERVAL",
    "HamamatsuHam_DCAM-OUTPUT TRIGGER DELAY[2]",
    "HamamatsuHam_DCAM-OUTPUT TRIGGER SOURCE[0]",
    "HamamatsuHam_DCAM-OUTPUT TRIGGER DELAY[1]",
    "HamamatsuHam_DCAM-INTENSITY LUT OUTPUT MAX",
    "HamamatsuHam_DCAM-Exposure",
    "HamamatsuHam_DCAM-OUTPUT TRIGGER DELAY[0]",
    "Core-Focus",
    "Core-ChannelGroup",
    "HamamatsuHam_DCAM-INTENSITY LUT INPUT MAX",
    "HamamatsuHam_DCAM-INTERNAL LINE SPEED UNITS",
    "ZeissScope-AnswerTimeOut",
    "HamamatsuHam_DCAM-Name",
    "HamamatsuHam_DCAM-OUTPUT TRIGGER KIND[2]",
    "HamamatsuHam_DCAM-OUTPUT TRIGGER DELAY UNITS",
    "HamamatsuHam_DCAM-OUTPUT TRIGGER KIND[1]",
    "Core-XYStage",
    "COM10-Description",
    "HamamatsuHam_DCAM-OUTPUT TRIGGER KIND[0]",
    "HamamatsuHam_DCAM-INTERNAL LINE INTERVAL",
    "Core-AutoShutter",
    "HamamatsuHam_DCAM-TRIGGER ACTIVE",
    "HamamatsuHam_DCAM-OUTPUT TRIGGER PRE HSYNC COUNT",
    "HamamatsuHam_DCAM-CONVERSION FACTOR COEFF",
    "HamamatsuHam_DCAM-OUTPUT TRIGGER POLARITY[2]",
    "COM10-DelayBetweenCharsMs",
    "HamamatsuHam_DCAM-CameraName",
    "HamamatsuHam_DCAM-OUTPUT TRIGGER POLARITY[1]",
    "HamamatsuHam_DCAM-CCDTemperature",
    "Core-Camera",
    "HamamatsuHam_DCAM-OUTPUT TRIGGER POLARITY[0]",
    "HamamatsuHam_DCAM-EXPOSURE TIME UNITS",
    "HamamatsuHam_DCAM-READOUT DIRECTION",
    "COM10-StopBits",
    "HamamatsuHam_DCAM-TransposeCorrection",
    "COM10-DTR",
    "HamamatsuHam_DCAM-OUTPUT TRIGGER PERIOD UNITS",
    "COM10-Verbose",
    "ZeissReflectorTurret-State",
    "HamamatsuHam_DCAM-Trigger",
    "COM10-AnswerTimeout",
    "HamamatsuHam_DCAM-INTENSITY LUT OUTPUT MIN",
    "ZeissScope-Port",
    "COM10-Name",
    "HamamatsuHam_DCAM-TransposeXY",
    "HamamatsuHam_DCAM-INTENSITY LUT INPUT MIN",
    "HamamatsuHam_DCAM-Binning",
    "HamamatsuHam_DCAM-TRIGGER DELAY",
    "Core-TimeoutMs",
    "ZeissReflectorTurret-Label",
    "HamamatsuHam_DCAM-TRIGGER GLOBAL EXPOSURE",
    "ZeissSidePort-State",
    "HamamatsuHam_DCAM-EXTRACTION MODE",
    "HamamatsuHam_DCAM-Description",
    "COM10-Parity",
    "HamamatsuHam_DCAM-MINIMUM ACQUISITION TIMEOUT",
    "COM10-BaudRate",
    "Core-AutoFocus",
    "HamamatsuHam_DCAM-CONVERSION FACTOR OFFSET",
    "HamamatsuHam_DCAM-VIEW MODE",
    "HamamatsuHam_DCAM-TRIGGER TIMES",
    "HamamatsuHam_DCAM-INTERNAL LINE SPEED",
    "ZeissSidePort-Label",
    "Core-Galvo",
    "COM10-DataBits",
    "HamamatsuHam_DCAM-PixelType",
    "Core-Initialize",
    "HamamatsuHam_DCAM-INTERNAL LINE INTERVAL UNITS",
    "HamamatsuHam_DCAM-HOT PIXEL CORRECT LEVEL",
    "ZeissScope-Microscope Version",
    "HamamatsuHam_DCAM-Camera Version",
    "Core-Shutter"
  ],
  "UserData": {
    "Electron_Coeff": {
      "type": "STRING",
      "scalar": "0.470000"
    },
    "Electron_Offset": {
      "type": "STRING",
      "scalar": "100.000000"
    },
    "HamamatsuImageNr": {
      "type": "STRING",
      "scalar": "17"
    },
    "TimeReceivedByCore": {
      "type": "STRING",
      "scalar": "2023-08-02 18:57:56.700533"
    }
  },
  "FileName": "Default/img_channel000_position000_time000000017_z000.tif"
},
"Coords-Default/img_channel000_position000_time000000018_z000.tif": {
  "Frame": 18,
  "FrameIndex": 18,
  "PositionIndex": 0,
  "Slice": 0,
  "SliceIndex": 0,
  "ChannelIndex": 0
},
"Metadata-Default/img_channel000_position000_time000000018_z000.tif": {
  "Width": 1580,
  "Height": 1580,
  "PixelType": "GRAY16",
  "Frame": 18,
  "FrameIndex": 18,
  "PositionIndex": 0,
  "Slice": 0,
  "SliceIndex": 0,
  "ChannelIndex": 0,
  "UUID": "caa89dc8-e76e-4df4-aad3-84b4be0d3219",
  "Camera": "HamamatsuHam_DCAM",
  "Binning": 1,
  "ROI": "228-228-1580-1580",
  "BitDepth": 16,
  "Exposure-ms": 20.00517293233083,
  "ElapsedTime-ms": 4449.0,
  "ImageNumber": 18,
  "ReceivedTime": "2023-08-02 18:57:56.732 +0200",
  "PixelSizeUm": 0.064484127,
  "PixelSizeAffine": "0.064484127;0.0;0.0;0.0;0.064484127;0.0",
  "PositionName": "Default",
  "HamamatsuHam_DCAM-OUTPUT TRIGGER PERIOD[2]": "0.0001",
  "HamamatsuHam_DCAM-OUTPUT TRIGGER PERIOD[1]": "0.0001",
  "ZeissReflectorTurret-Description": "Reflector Turret",
  "ZeissSidePort-Name": "ZeissSidePort",
  "HamamatsuHam_DCAM-CameraID": "S/N: 304183",
  "HamamatsuHam_DCAM-OUTPUT TRIGGER BASE SENSOR[2]": "ALL VIEWS",
  "HamamatsuHam_DCAM-OUTPUT TRIGGER PERIOD[0]": "0.0001",
  "HamamatsuHam_DCAM-TransposeMirrorX": "0",
  "ZeissScope-Name": "ZeissScope",
  "HamamatsuHam_DCAM-ScanMode": "2",
  "HamamatsuHam_DCAM-ReadoutTime": "0.0078",
  "HamamatsuHam_DCAM-MASTER PULSE BURST TIMES": "1",
  "HamamatsuHam_DCAM-OUTPUT TRIGGER BASE SENSOR[1]": "ALL VIEWS",
  "HamamatsuHam_DCAM-TransposeMirrorY": "0",
  "HamamatsuHam_DCAM-EXPOSURE FULL RANGE": "DISABLE",
  "HamamatsuHam_DCAM-OUTPUT TRIGGER BASE SENSOR[0]": "ALL VIEWS",
  "HamamatsuHam_DCAM-VIEW CONTROL": "FULL CHIP",
  "ZeissScope-Description": "Zeiss microscope CAN bus adapter",
  "Core-ImageProcessor": "",
  "ZeissSidePort-Description": "Side Port",
  "HamamatsuHam_DCAM-TRIGGER SOURCE": "EXTERNAL",
  "HamamatsuHam_DCAM-OUTPUT TRIGGER SOURCE[2]": "VSYNC",
  "HamamatsuHam_DCAM-MASTER PULSE TRIGGER SOURCE": "EXTERNAL",
  "Core-SLM": "",
  "ZeissReflectorTurret-Name": "ZeissReflectorTurret",
  "COM10-Fast USB to Serial": "Disable",
  "HamamatsuHam_DCAM-TriggerPolarity": "NEGATIVE",
  "HamamatsuHam_DCAM-MASTER PULSE MODE": "CONTINUOUS",
  "HamamatsuHam_DCAM-DEFECT CORRECT MODE": "ON",
  "HamamatsuHam_DCAM-OUTPUT TRIGGER SOURCE[1]": "VSYNC",
  "HamamatsuHam_DCAM-SENSOR MODE": "AREA",
  "ZeissScope-DefiniteFocusVersion": "1",
  "HamamatsuHam_DCAM-ENHANCED VISUALIZATION MODE": "DISABLE",
  "COM10-Handshaking": "Off",
  "HamamatsuHam_DCAM-INTENSITY LUT ENABLE": "DISABLE",
  "HamamatsuHam_DCAM-Camera Bus": "AS-FBD-1XCLD-2PE4L",
  "HamamatsuHam_DCAM-Bits per Channel": "16",
  "HamamatsuHam_DCAM-MASTER PULSE INTERVAL": "0.1000",
  "HamamatsuHam_DCAM-OUTPUT TRIGGER DELAY[2]": "0.0000",
  "HamamatsuHam_DCAM-OUTPUT TRIGGER SOURCE[0]": "VSYNC",
  "HamamatsuHam_DCAM-OUTPUT TRIGGER DELAY[1]": "0.0000",
  "HamamatsuHam_DCAM-INTENSITY LUT OUTPUT MAX": "255",
  "HamamatsuHam_DCAM-Exposure": "20.01",
  "HamamatsuHam_DCAM-OUTPUT TRIGGER DELAY[0]": "0.0000",
  "Core-Focus": "",
  "Core-ChannelGroup": "",
  "HamamatsuHam_DCAM-INTENSITY LUT INPUT MAX": "65535",
  "HamamatsuHam_DCAM-INTERNAL LINE SPEED UNITS": "METERS PER SECOND",
  "ZeissScope-AnswerTimeOut": "500.0000",
  "HamamatsuHam_DCAM-Name": "HamamatsuHam_DCAM",
  "HamamatsuHam_DCAM-OUTPUT TRIGGER KIND[2]": "EXPOSURE",
  "HamamatsuHam_DCAM-OUTPUT TRIGGER DELAY UNITS": "SECONDS",
  "HamamatsuHam_DCAM-OUTPUT TRIGGER KIND[1]": "EXPOSURE",
  "Core-XYStage": "",
  "COM10-Description": "Serial port driver (boost:asio)",
  "HamamatsuHam_DCAM-OUTPUT TRIGGER KIND[0]": "EXPOSURE",
  "HamamatsuHam_DCAM-INTERNAL LINE INTERVAL": "0.0097",
  "Core-AutoShutter": "0",
  "HamamatsuHam_DCAM-TRIGGER ACTIVE": "EDGE",
  "HamamatsuHam_DCAM-OUTPUT TRIGGER PRE HSYNC COUNT": "0",
  "HamamatsuHam_DCAM-CONVERSION FACTOR COEFF": "0.4700",
  "HamamatsuHam_DCAM-OUTPUT TRIGGER POLARITY[2]": "POSITIVE",
  "COM10-DelayBetweenCharsMs": "0.0000",
  "HamamatsuHam_DCAM-CameraName": "C13440-20C",
  "HamamatsuHam_DCAM-OUTPUT TRIGGER POLARITY[1]": "POSITIVE",
  "HamamatsuHam_DCAM-CCDTemperature": "-10.0000",
  "Core-Camera": "HamamatsuHam_DCAM",
  "HamamatsuHam_DCAM-OUTPUT TRIGGER POLARITY[0]": "POSITIVE",
  "HamamatsuHam_DCAM-EXPOSURE TIME UNITS": "MILLISECONDS",
  "HamamatsuHam_DCAM-READOUT DIRECTION": "DIVERGE",
  "COM10-StopBits": "1",
  "HamamatsuHam_DCAM-TransposeCorrection": "0",
  "COM10-DTR": "Disable",
  "HamamatsuHam_DCAM-OUTPUT TRIGGER PERIOD UNITS": "SECONDS",
  "COM10-Verbose": "1",
  "ZeissReflectorTurret-State": "3",
  "HamamatsuHam_DCAM-Trigger": "NORMAL",
  "COM10-AnswerTimeout": "500.0000",
  "HamamatsuHam_DCAM-INTENSITY LUT OUTPUT MIN": "0",
  "ZeissScope-Port": "COM10",
  "COM10-Name": "COM10",
  "HamamatsuHam_DCAM-TransposeXY": "0",
  "HamamatsuHam_DCAM-INTENSITY LUT INPUT MIN": "0",
  "HamamatsuHam_DCAM-Binning": "1x1",
  "HamamatsuHam_DCAM-TRIGGER DELAY": "0.0000",
  "Core-TimeoutMs": "5000",
  "ZeissReflectorTurret-Label": "4- ",
  "HamamatsuHam_DCAM-TRIGGER GLOBAL EXPOSURE": "GLOBAL RESET",
  "ZeissSidePort-State": "1",
  "HamamatsuHam_DCAM-EXTRACTION MODE": "OFF",
  "HamamatsuHam_DCAM-Description": "Hamamatsu device adapter 2.0.6.63",
  "COM10-Parity": "None",
  "HamamatsuHam_DCAM-MINIMUM ACQUISITION TIMEOUT": "60000",
  "COM10-BaudRate": "57600",
  "Core-AutoFocus": "",
  "HamamatsuHam_DCAM-CONVERSION FACTOR OFFSET": "100.0000",
  "HamamatsuHam_DCAM-VIEW MODE": "FULL CHIP",
  "HamamatsuHam_DCAM-TRIGGER TIMES": "1",
  "HamamatsuHam_DCAM-INTERNAL LINE SPEED": "0.6671",
  "ZeissSidePort-Label": "left",
  "Core-Galvo": "",
  "COM10-DataBits": "8",
  "HamamatsuHam_DCAM-PixelType": "16bit",
  "Core-Initialize": "1",
  "HamamatsuHam_DCAM-INTERNAL LINE INTERVAL UNITS": "MILLISECONDS",
  "HamamatsuHam_DCAM-HOT PIXEL CORRECT LEVEL": "STANDARD",
  "ZeissScope-Microscope Version": "Application version: ",
  "HamamatsuHam_DCAM-Camera Version": "4.31.B",
  "Core-Shutter": "",
  "ScopeDataKeys": [
    "HamamatsuHam_DCAM-OUTPUT TRIGGER PERIOD[2]",
    "HamamatsuHam_DCAM-OUTPUT TRIGGER PERIOD[1]",
    "ZeissReflectorTurret-Description",
    "ZeissSidePort-Name",
    "HamamatsuHam_DCAM-CameraID",
    "HamamatsuHam_DCAM-OUTPUT TRIGGER BASE SENSOR[2]",
    "HamamatsuHam_DCAM-OUTPUT TRIGGER PERIOD[0]",
    "HamamatsuHam_DCAM-TransposeMirrorX",
    "ZeissScope-Name",
    "HamamatsuHam_DCAM-ScanMode",
    "HamamatsuHam_DCAM-ReadoutTime",
    "HamamatsuHam_DCAM-MASTER PULSE BURST TIMES",
    "HamamatsuHam_DCAM-OUTPUT TRIGGER BASE SENSOR[1]",
    "HamamatsuHam_DCAM-TransposeMirrorY",
    "HamamatsuHam_DCAM-EXPOSURE FULL RANGE",
    "HamamatsuHam_DCAM-OUTPUT TRIGGER BASE SENSOR[0]",
    "HamamatsuHam_DCAM-VIEW CONTROL",
    "ZeissScope-Description",
    "Core-ImageProcessor",
    "ZeissSidePort-Description",
    "HamamatsuHam_DCAM-TRIGGER SOURCE",
    "HamamatsuHam_DCAM-OUTPUT TRIGGER SOURCE[2]",
    "HamamatsuHam_DCAM-MASTER PULSE TRIGGER SOURCE",
    "Core-SLM",
    "ZeissReflectorTurret-Name",
    "COM10-Fast USB to Serial",
    "HamamatsuHam_DCAM-TriggerPolarity",
    "HamamatsuHam_DCAM-MASTER PULSE MODE",
    "HamamatsuHam_DCAM-DEFECT CORRECT MODE",
    "HamamatsuHam_DCAM-OUTPUT TRIGGER SOURCE[1]",
    "HamamatsuHam_DCAM-SENSOR MODE",
    "ZeissScope-DefiniteFocusVersion",
    "HamamatsuHam_DCAM-ENHANCED VISUALIZATION MODE",
    "COM10-Handshaking",
    "HamamatsuHam_DCAM-INTENSITY LUT ENABLE",
    "HamamatsuHam_DCAM-Camera Bus",
    "HamamatsuHam_DCAM-Bits per Channel",
    "HamamatsuHam_DCAM-MASTER PULSE INTERVAL",
    "HamamatsuHam_DCAM-OUTPUT TRIGGER DELAY[2]",
    "HamamatsuHam_DCAM-OUTPUT TRIGGER SOURCE[0]",
    "HamamatsuHam_DCAM-OUTPUT TRIGGER DELAY[1]",
    "HamamatsuHam_DCAM-INTENSITY LUT OUTPUT MAX",
    "HamamatsuHam_DCAM-Exposure",
    "HamamatsuHam_DCAM-OUTPUT TRIGGER DELAY[0]",
    "Core-Focus",
    "Core-ChannelGroup",
    "HamamatsuHam_DCAM-INTENSITY LUT INPUT MAX",
    "HamamatsuHam_DCAM-INTERNAL LINE SPEED UNITS",
    "ZeissScope-AnswerTimeOut",
    "HamamatsuHam_DCAM-Name",
    "HamamatsuHam_DCAM-OUTPUT TRIGGER KIND[2]",
    "HamamatsuHam_DCAM-OUTPUT TRIGGER DELAY UNITS",
    "HamamatsuHam_DCAM-OUTPUT TRIGGER KIND[1]",
    "Core-XYStage",
    "COM10-Description",
    "HamamatsuHam_DCAM-OUTPUT TRIGGER KIND[0]",
    "HamamatsuHam_DCAM-INTERNAL LINE INTERVAL",
    "Core-AutoShutter",
    "HamamatsuHam_DCAM-TRIGGER ACTIVE",
    "HamamatsuHam_DCAM-OUTPUT TRIGGER PRE HSYNC COUNT",
    "HamamatsuHam_DCAM-CONVERSION FACTOR COEFF",
    "HamamatsuHam_DCAM-OUTPUT TRIGGER POLARITY[2]",
    "COM10-DelayBetweenCharsMs",
    "HamamatsuHam_DCAM-CameraName",
    "HamamatsuHam_DCAM-OUTPUT TRIGGER POLARITY[1]",
    "HamamatsuHam_DCAM-CCDTemperature",
    "Core-Camera",
    "HamamatsuHam_DCAM-OUTPUT TRIGGER POLARITY[0]",
    "HamamatsuHam_DCAM-EXPOSURE TIME UNITS",
    "HamamatsuHam_DCAM-READOUT DIRECTION",
    "COM10-StopBits",
    "HamamatsuHam_DCAM-TransposeCorrection",
    "COM10-DTR",
    "HamamatsuHam_DCAM-OUTPUT TRIGGER PERIOD UNITS",
    "COM10-Verbose",
    "ZeissReflectorTurret-State",
    "HamamatsuHam_DCAM-Trigger",
    "COM10-AnswerTimeout",
    "HamamatsuHam_DCAM-INTENSITY LUT OUTPUT MIN",
    "ZeissScope-Port",
    "COM10-Name",
    "HamamatsuHam_DCAM-TransposeXY",
    "HamamatsuHam_DCAM-INTENSITY LUT INPUT MIN",
    "HamamatsuHam_DCAM-Binning",
    "HamamatsuHam_DCAM-TRIGGER DELAY",
    "Core-TimeoutMs",
    "ZeissReflectorTurret-Label",
    "HamamatsuHam_DCAM-TRIGGER GLOBAL EXPOSURE",
    "ZeissSidePort-State",
    "HamamatsuHam_DCAM-EXTRACTION MODE",
    "HamamatsuHam_DCAM-Description",
    "COM10-Parity",
    "HamamatsuHam_DCAM-MINIMUM ACQUISITION TIMEOUT",
    "COM10-BaudRate",
    "Core-AutoFocus",
    "HamamatsuHam_DCAM-CONVERSION FACTOR OFFSET",
    "HamamatsuHam_DCAM-VIEW MODE",
    "HamamatsuHam_DCAM-TRIGGER TIMES",
    "HamamatsuHam_DCAM-INTERNAL LINE SPEED",
    "ZeissSidePort-Label",
    "Core-Galvo",
    "COM10-DataBits",
    "HamamatsuHam_DCAM-PixelType",
    "Core-Initialize",
    "HamamatsuHam_DCAM-INTERNAL LINE INTERVAL UNITS",
    "HamamatsuHam_DCAM-HOT PIXEL CORRECT LEVEL",
    "ZeissScope-Microscope Version",
    "HamamatsuHam_DCAM-Camera Version",
    "Core-Shutter"
  ],
  "UserData": {
    "Electron_Coeff": {
      "type": "STRING",
      "scalar": "0.470000"
    },
    "Electron_Offset": {
      "type": "STRING",
      "scalar": "100.000000"
    },
    "HamamatsuImageNr": {
      "type": "STRING",
      "scalar": "18"
    },
    "TimeReceivedByCore": {
      "type": "STRING",
      "scalar": "2023-08-02 18:57:56.729072"
    }
  },
  "FileName": "Default/img_channel000_position000_time000000018_z000.tif"
},
"Coords-Default/img_channel000_position000_time000000019_z000.tif": {
  "Frame": 19,
  "FrameIndex": 19,
  "PositionIndex": 0,
  "Slice": 0,
  "SliceIndex": 0,
  "ChannelIndex": 0
},
"Metadata-Default/img_channel000_position000_time000000019_z000.tif": {
  "Width": 1580,
  "Height": 1580,
  "PixelType": "GRAY16",
  "Frame": 19,
  "FrameIndex": 19,
  "PositionIndex": 0,
  "Slice": 0,
  "SliceIndex": 0,
  "ChannelIndex": 0,
  "UUID": "a912e9db-d6e8-415c-9d21-0a302d59d395",
  "Camera": "HamamatsuHam_DCAM",
  "Binning": 1,
  "ROI": "228-228-1580-1580",
  "BitDepth": 16,
  "Exposure-ms": 20.00517293233083,
  "ElapsedTime-ms": 4477.0,
  "ImageNumber": 19,
  "ReceivedTime": "2023-08-02 18:57:56.761 +0200",
  "PixelSizeUm": 0.064484127,
  "PixelSizeAffine": "0.064484127;0.0;0.0;0.0;0.064484127;0.0",
  "PositionName": "Default",
  "HamamatsuHam_DCAM-OUTPUT TRIGGER PERIOD[2]": "0.0001",
  "HamamatsuHam_DCAM-OUTPUT TRIGGER PERIOD[1]": "0.0001",
  "ZeissReflectorTurret-Description": "Reflector Turret",
  "ZeissSidePort-Name": "ZeissSidePort",
  "HamamatsuHam_DCAM-CameraID": "S/N: 304183",
  "HamamatsuHam_DCAM-OUTPUT TRIGGER BASE SENSOR[2]": "ALL VIEWS",
  "HamamatsuHam_DCAM-OUTPUT TRIGGER PERIOD[0]": "0.0001",
  "HamamatsuHam_DCAM-TransposeMirrorX": "0",
  "ZeissScope-Name": "ZeissScope",
  "HamamatsuHam_DCAM-ScanMode": "2",
  "HamamatsuHam_DCAM-ReadoutTime": "0.0078",
  "HamamatsuHam_DCAM-MASTER PULSE BURST TIMES": "1",
  "HamamatsuHam_DCAM-OUTPUT TRIGGER BASE SENSOR[1]": "ALL VIEWS",
  "HamamatsuHam_DCAM-TransposeMirrorY": "0",
  "HamamatsuHam_DCAM-EXPOSURE FULL RANGE": "DISABLE",
  "HamamatsuHam_DCAM-OUTPUT TRIGGER BASE SENSOR[0]": "ALL VIEWS",
  "HamamatsuHam_DCAM-VIEW CONTROL": "FULL CHIP",
  "ZeissScope-Description": "Zeiss microscope CAN bus adapter",
  "Core-ImageProcessor": "",
  "ZeissSidePort-Description": "Side Port",
  "HamamatsuHam_DCAM-TRIGGER SOURCE": "EXTERNAL",
  "HamamatsuHam_DCAM-OUTPUT TRIGGER SOURCE[2]": "VSYNC",
  "HamamatsuHam_DCAM-MASTER PULSE TRIGGER SOURCE": "EXTERNAL",
  "Core-SLM": "",
  "ZeissReflectorTurret-Name": "ZeissReflectorTurret",
  "COM10-Fast USB to Serial": "Disable",
  "HamamatsuHam_DCAM-TriggerPolarity": "NEGATIVE",
  "HamamatsuHam_DCAM-MASTER PULSE MODE": "CONTINUOUS",
  "HamamatsuHam_DCAM-DEFECT CORRECT MODE": "ON",
  "HamamatsuHam_DCAM-OUTPUT TRIGGER SOURCE[1]": "VSYNC",
  "HamamatsuHam_DCAM-SENSOR MODE": "AREA",
  "ZeissScope-DefiniteFocusVersion": "1",
  "HamamatsuHam_DCAM-ENHANCED VISUALIZATION MODE": "DISABLE",
  "COM10-Handshaking": "Off",
  "HamamatsuHam_DCAM-INTENSITY LUT ENABLE": "DISABLE",
  "HamamatsuHam_DCAM-Camera Bus": "AS-FBD-1XCLD-2PE4L",
  "HamamatsuHam_DCAM-Bits per Channel": "16",
  "HamamatsuHam_DCAM-MASTER PULSE INTERVAL": "0.1000",
  "HamamatsuHam_DCAM-OUTPUT TRIGGER DELAY[2]": "0.0000",
  "HamamatsuHam_DCAM-OUTPUT TRIGGER SOURCE[0]": "VSYNC",
  "HamamatsuHam_DCAM-OUTPUT TRIGGER DELAY[1]": "0.0000",
  "HamamatsuHam_DCAM-INTENSITY LUT OUTPUT MAX": "255",
  "HamamatsuHam_DCAM-Exposure": "20.01",
  "HamamatsuHam_DCAM-OUTPUT TRIGGER DELAY[0]": "0.0000",
  "Core-Focus": "",
  "Core-ChannelGroup": "",
  "HamamatsuHam_DCAM-INTENSITY LUT INPUT MAX": "65535",
  "HamamatsuHam_DCAM-INTERNAL LINE SPEED UNITS": "METERS PER SECOND",
  "ZeissScope-AnswerTimeOut": "500.0000",
  "HamamatsuHam_DCAM-Name": "HamamatsuHam_DCAM",
  "HamamatsuHam_DCAM-OUTPUT TRIGGER KIND[2]": "EXPOSURE",
  "HamamatsuHam_DCAM-OUTPUT TRIGGER DELAY UNITS": "SECONDS",
  "HamamatsuHam_DCAM-OUTPUT TRIGGER KIND[1]": "EXPOSURE",
  "Core-XYStage": "",
  "COM10-Description": "Serial port driver (boost:asio)",
  "HamamatsuHam_DCAM-OUTPUT TRIGGER KIND[0]": "EXPOSURE",
  "HamamatsuHam_DCAM-INTERNAL LINE INTERVAL": "0.0097",
  "Core-AutoShutter": "0",
  "HamamatsuHam_DCAM-TRIGGER ACTIVE": "EDGE",
  "HamamatsuHam_DCAM-OUTPUT TRIGGER PRE HSYNC COUNT": "0",
  "HamamatsuHam_DCAM-CONVERSION FACTOR COEFF": "0.4700",
  "HamamatsuHam_DCAM-OUTPUT TRIGGER POLARITY[2]": "POSITIVE",
  "COM10-DelayBetweenCharsMs": "0.0000",
  "HamamatsuHam_DCAM-CameraName": "C13440-20C",
  "HamamatsuHam_DCAM-OUTPUT TRIGGER POLARITY[1]": "POSITIVE",
  "HamamatsuHam_DCAM-CCDTemperature": "-10.0000",
  "Core-Camera": "HamamatsuHam_DCAM",
  "HamamatsuHam_DCAM-OUTPUT TRIGGER POLARITY[0]": "POSITIVE",
  "HamamatsuHam_DCAM-EXPOSURE TIME UNITS": "MILLISECONDS",
  "HamamatsuHam_DCAM-READOUT DIRECTION": "DIVERGE",
  "COM10-StopBits": "1",
  "HamamatsuHam_DCAM-TransposeCorrection": "0",
  "COM10-DTR": "Disable",
  "HamamatsuHam_DCAM-OUTPUT TRIGGER PERIOD UNITS": "SECONDS",
  "COM10-Verbose": "1",
  "ZeissReflectorTurret-State": "3",
  "HamamatsuHam_DCAM-Trigger": "NORMAL",
  "COM10-AnswerTimeout": "500.0000",
  "HamamatsuHam_DCAM-INTENSITY LUT OUTPUT MIN": "0",
  "ZeissScope-Port": "COM10",
  "COM10-Name": "COM10",
  "HamamatsuHam_DCAM-TransposeXY": "0",
  "HamamatsuHam_DCAM-INTENSITY LUT INPUT MIN": "0",
  "HamamatsuHam_DCAM-Binning": "1x1",
  "HamamatsuHam_DCAM-TRIGGER DELAY": "0.0000",
  "Core-TimeoutMs": "5000",
  "ZeissReflectorTurret-Label": "4- ",
  "HamamatsuHam_DCAM-TRIGGER GLOBAL EXPOSURE": "GLOBAL RESET",
  "ZeissSidePort-State": "1",
  "HamamatsuHam_DCAM-EXTRACTION MODE": "OFF",
  "HamamatsuHam_DCAM-Description": "Hamamatsu device adapter 2.0.6.63",
  "COM10-Parity": "None",
  "HamamatsuHam_DCAM-MINIMUM ACQUISITION TIMEOUT": "60000",
  "COM10-BaudRate": "57600",
  "Core-AutoFocus": "",
  "HamamatsuHam_DCAM-CONVERSION FACTOR OFFSET": "100.0000",
  "HamamatsuHam_DCAM-VIEW MODE": "FULL CHIP",
  "HamamatsuHam_DCAM-TRIGGER TIMES": "1",
  "HamamatsuHam_DCAM-INTERNAL LINE SPEED": "0.6671",
  "ZeissSidePort-Label": "left",
  "Core-Galvo": "",
  "COM10-DataBits": "8",
  "HamamatsuHam_DCAM-PixelType": "16bit",
  "Core-Initialize": "1",
  "HamamatsuHam_DCAM-INTERNAL LINE INTERVAL UNITS": "MILLISECONDS",
  "HamamatsuHam_DCAM-HOT PIXEL CORRECT LEVEL": "STANDARD",
  "ZeissScope-Microscope Version": "Application version: ",
  "HamamatsuHam_DCAM-Camera Version": "4.31.B",
  "Core-Shutter": "",
  "ScopeDataKeys": [
    "HamamatsuHam_DCAM-OUTPUT TRIGGER PERIOD[2]",
    "HamamatsuHam_DCAM-OUTPUT TRIGGER PERIOD[1]",
    "ZeissReflectorTurret-Description",
    "ZeissSidePort-Name",
    "HamamatsuHam_DCAM-CameraID",
    "HamamatsuHam_DCAM-OUTPUT TRIGGER BASE SENSOR[2]",
    "HamamatsuHam_DCAM-OUTPUT TRIGGER PERIOD[0]",
    "HamamatsuHam_DCAM-TransposeMirrorX",
    "ZeissScope-Name",
    "HamamatsuHam_DCAM-ScanMode",
    "HamamatsuHam_DCAM-ReadoutTime",
    "HamamatsuHam_DCAM-MASTER PULSE BURST TIMES",
    "HamamatsuHam_DCAM-OUTPUT TRIGGER BASE SENSOR[1]",
    "HamamatsuHam_DCAM-TransposeMirrorY",
    "HamamatsuHam_DCAM-EXPOSURE FULL RANGE",
    "HamamatsuHam_DCAM-OUTPUT TRIGGER BASE SENSOR[0]",
    "HamamatsuHam_DCAM-VIEW CONTROL",
    "ZeissScope-Description",
    "Core-ImageProcessor",
    "ZeissSidePort-Description",
    "HamamatsuHam_DCAM-TRIGGER SOURCE",
    "HamamatsuHam_DCAM-OUTPUT TRIGGER SOURCE[2]",
    "HamamatsuHam_DCAM-MASTER PULSE TRIGGER SOURCE",
    "Core-SLM",
    "ZeissReflectorTurret-Name",
    "COM10-Fast USB to Serial",
    "HamamatsuHam_DCAM-TriggerPolarity",
    "HamamatsuHam_DCAM-MASTER PULSE MODE",
    "HamamatsuHam_DCAM-DEFECT CORRECT MODE",
    "HamamatsuHam_DCAM-OUTPUT TRIGGER SOURCE[1]",
    "HamamatsuHam_DCAM-SENSOR MODE",
    "ZeissScope-DefiniteFocusVersion",
    "HamamatsuHam_DCAM-ENHANCED VISUALIZATION MODE",
    "COM10-Handshaking",
    "HamamatsuHam_DCAM-INTENSITY LUT ENABLE",
    "HamamatsuHam_DCAM-Camera Bus",
    "HamamatsuHam_DCAM-Bits per Channel",
    "HamamatsuHam_DCAM-MASTER PULSE INTERVAL",
    "HamamatsuHam_DCAM-OUTPUT TRIGGER DELAY[2]",
    "HamamatsuHam_DCAM-OUTPUT TRIGGER SOURCE[0]",
    "HamamatsuHam_DCAM-OUTPUT TRIGGER DELAY[1]",
    "HamamatsuHam_DCAM-INTENSITY LUT OUTPUT MAX",
    "HamamatsuHam_DCAM-Exposure",
    "HamamatsuHam_DCAM-OUTPUT TRIGGER DELAY[0]",
    "Core-Focus",
    "Core-ChannelGroup",
    "HamamatsuHam_DCAM-INTENSITY LUT INPUT MAX",
    "HamamatsuHam_DCAM-INTERNAL LINE SPEED UNITS",
    "ZeissScope-AnswerTimeOut",
    "HamamatsuHam_DCAM-Name",
    "HamamatsuHam_DCAM-OUTPUT TRIGGER KIND[2]",
    "HamamatsuHam_DCAM-OUTPUT TRIGGER DELAY UNITS",
    "HamamatsuHam_DCAM-OUTPUT TRIGGER KIND[1]",
    "Core-XYStage",
    "COM10-Description",
    "HamamatsuHam_DCAM-OUTPUT TRIGGER KIND[0]",
    "HamamatsuHam_DCAM-INTERNAL LINE INTERVAL",
    "Core-AutoShutter",
    "HamamatsuHam_DCAM-TRIGGER ACTIVE",
    "HamamatsuHam_DCAM-OUTPUT TRIGGER PRE HSYNC COUNT",
    "HamamatsuHam_DCAM-CONVERSION FACTOR COEFF",
    "HamamatsuHam_DCAM-OUTPUT TRIGGER POLARITY[2]",
    "COM10-DelayBetweenCharsMs",
    "HamamatsuHam_DCAM-CameraName",
    "HamamatsuHam_DCAM-OUTPUT TRIGGER POLARITY[1]",
    "HamamatsuHam_DCAM-CCDTemperature",
    "Core-Camera",
    "HamamatsuHam_DCAM-OUTPUT TRIGGER POLARITY[0]",
    "HamamatsuHam_DCAM-EXPOSURE TIME UNITS",
    "HamamatsuHam_DCAM-READOUT DIRECTION",
    "COM10-StopBits",
    "HamamatsuHam_DCAM-TransposeCorrection",
    "COM10-DTR",
    "HamamatsuHam_DCAM-OUTPUT TRIGGER PERIOD UNITS",
    "COM10-Verbose",
    "ZeissReflectorTurret-State",
    "HamamatsuHam_DCAM-Trigger",
    "COM10-AnswerTimeout",
    "HamamatsuHam_DCAM-INTENSITY LUT OUTPUT MIN",
    "ZeissScope-Port",
    "COM10-Name",
    "HamamatsuHam_DCAM-TransposeXY",
    "HamamatsuHam_DCAM-INTENSITY LUT INPUT MIN",
    "HamamatsuHam_DCAM-Binning",
    "HamamatsuHam_DCAM-TRIGGER DELAY",
    "Core-TimeoutMs",
    "ZeissReflectorTurret-Label",
    "HamamatsuHam_DCAM-TRIGGER GLOBAL EXPOSURE",
    "ZeissSidePort-State",
    "HamamatsuHam_DCAM-EXTRACTION MODE",
    "HamamatsuHam_DCAM-Description",
    "COM10-Parity",
    "HamamatsuHam_DCAM-MINIMUM ACQUISITION TIMEOUT",
    "COM10-BaudRate",
    "Core-AutoFocus",
    "HamamatsuHam_DCAM-CONVERSION FACTOR OFFSET",
    "HamamatsuHam_DCAM-VIEW MODE",
    "HamamatsuHam_DCAM-TRIGGER TIMES",
    "HamamatsuHam_DCAM-INTERNAL LINE SPEED",
    "ZeissSidePort-Label",
    "Core-Galvo",
    "COM10-DataBits",
    "HamamatsuHam_DCAM-PixelType",
    "Core-Initialize",
    "HamamatsuHam_DCAM-INTERNAL LINE INTERVAL UNITS",
    "HamamatsuHam_DCAM-HOT PIXEL CORRECT LEVEL",
    "ZeissScope-Microscope Version",
    "HamamatsuHam_DCAM-Camera Version",
    "Core-Shutter"
  ],
  "UserData": {
    "Electron_Coeff": {
      "type": "STRING",
      "scalar": "0.470000"
    },
    "Electron_Offset": {
      "type": "STRING",
      "scalar": "100.000000"
    },
    "HamamatsuImageNr": {
      "type": "STRING",
      "scalar": "19"
    },
    "TimeReceivedByCore": {
      "type": "STRING",
      "scalar": "2023-08-02 18:57:56.757725"
    }
  },
  "FileName": "Default/img_channel000_position000_time000000019_z000.tif"
},
"Coords-Default/img_channel000_position000_time000000020_z000.tif": {
  "Frame": 20,
  "FrameIndex": 20,
  "PositionIndex": 0,
  "Slice": 0,
  "SliceIndex": 0,
  "ChannelIndex": 0
},
"Metadata-Default/img_channel000_position000_time000000020_z000.tif": {
  "Width": 1580,
  "Height": 1580,
  "PixelType": "GRAY16",
  "Frame": 20,
  "FrameIndex": 20,
  "PositionIndex": 0,
  "Slice": 0,
  "SliceIndex": 0,
  "ChannelIndex": 0,
  "UUID": "aaac4d96-4f47-4991-a861-6f4084f7ea80",
  "Camera": "HamamatsuHam_DCAM",
  "Binning": 1,
  "ROI": "228-228-1580-1580",
  "BitDepth": 16,
  "Exposure-ms": 20.00517293233083,
  "ElapsedTime-ms": 4506.0,
  "ImageNumber": 20,
  "ReceivedTime": "2023-08-02 18:57:56.789 +0200",
  "PixelSizeUm": 0.064484127,
  "PixelSizeAffine": "0.064484127;0.0;0.0;0.0;0.064484127;0.0",
  "PositionName": "Default",
  "HamamatsuHam_DCAM-OUTPUT TRIGGER PERIOD[2]": "0.0001",
  "HamamatsuHam_DCAM-OUTPUT TRIGGER PERIOD[1]": "0.0001",
  "ZeissReflectorTurret-Description": "Reflector Turret",
  "ZeissSidePort-Name": "ZeissSidePort",
  "HamamatsuHam_DCAM-CameraID": "S/N: 304183",
  "HamamatsuHam_DCAM-OUTPUT TRIGGER BASE SENSOR[2]": "ALL VIEWS",
  "HamamatsuHam_DCAM-OUTPUT TRIGGER PERIOD[0]": "0.0001",
  "HamamatsuHam_DCAM-TransposeMirrorX": "0",
  "ZeissScope-Name": "ZeissScope",
  "HamamatsuHam_DCAM-ScanMode": "2",
  "HamamatsuHam_DCAM-ReadoutTime": "0.0078",
  "HamamatsuHam_DCAM-MASTER PULSE BURST TIMES": "1",
  "HamamatsuHam_DCAM-OUTPUT TRIGGER BASE SENSOR[1]": "ALL VIEWS",
  "HamamatsuHam_DCAM-TransposeMirrorY": "0",
  "HamamatsuHam_DCAM-EXPOSURE FULL RANGE": "DISABLE",
  "HamamatsuHam_DCAM-OUTPUT TRIGGER BASE SENSOR[0]": "ALL VIEWS",
  "HamamatsuHam_DCAM-VIEW CONTROL": "FULL CHIP",
  "ZeissScope-Description": "Zeiss microscope CAN bus adapter",
  "Core-ImageProcessor": "",
  "ZeissSidePort-Description": "Side Port",
  "HamamatsuHam_DCAM-TRIGGER SOURCE": "EXTERNAL",
  "HamamatsuHam_DCAM-OUTPUT TRIGGER SOURCE[2]": "VSYNC",
  "HamamatsuHam_DCAM-MASTER PULSE TRIGGER SOURCE": "EXTERNAL",
  "Core-SLM": "",
  "ZeissReflectorTurret-Name": "ZeissReflectorTurret",
  "COM10-Fast USB to Serial": "Disable",
  "HamamatsuHam_DCAM-TriggerPolarity": "NEGATIVE",
  "HamamatsuHam_DCAM-MASTER PULSE MODE": "CONTINUOUS",
  "HamamatsuHam_DCAM-DEFECT CORRECT MODE": "ON",
  "HamamatsuHam_DCAM-OUTPUT TRIGGER SOURCE[1]": "VSYNC",
  "HamamatsuHam_DCAM-SENSOR MODE": "AREA",
  "ZeissScope-DefiniteFocusVersion": "1",
  "HamamatsuHam_DCAM-ENHANCED VISUALIZATION MODE": "DISABLE",
  "COM10-Handshaking": "Off",
  "HamamatsuHam_DCAM-INTENSITY LUT ENABLE": "DISABLE",
  "HamamatsuHam_DCAM-Camera Bus": "AS-FBD-1XCLD-2PE4L",
  "HamamatsuHam_DCAM-Bits per Channel": "16",
  "HamamatsuHam_DCAM-MASTER PULSE INTERVAL": "0.1000",
  "HamamatsuHam_DCAM-OUTPUT TRIGGER DELAY[2]": "0.0000",
  "HamamatsuHam_DCAM-OUTPUT TRIGGER SOURCE[0]": "VSYNC",
  "HamamatsuHam_DCAM-OUTPUT TRIGGER DELAY[1]": "0.0000",
  "HamamatsuHam_DCAM-INTENSITY LUT OUTPUT MAX": "255",
  "HamamatsuHam_DCAM-Exposure": "20.01",
  "HamamatsuHam_DCAM-OUTPUT TRIGGER DELAY[0]": "0.0000",
  "Core-Focus": "",
  "Core-ChannelGroup": "",
  "HamamatsuHam_DCAM-INTENSITY LUT INPUT MAX": "65535",
  "HamamatsuHam_DCAM-INTERNAL LINE SPEED UNITS": "METERS PER SECOND",
  "ZeissScope-AnswerTimeOut": "500.0000",
  "HamamatsuHam_DCAM-Name": "HamamatsuHam_DCAM",
  "HamamatsuHam_DCAM-OUTPUT TRIGGER KIND[2]": "EXPOSURE",
  "HamamatsuHam_DCAM-OUTPUT TRIGGER DELAY UNITS": "SECONDS",
  "HamamatsuHam_DCAM-OUTPUT TRIGGER KIND[1]": "EXPOSURE",
  "Core-XYStage": "",
  "COM10-Description": "Serial port driver (boost:asio)",
  "HamamatsuHam_DCAM-OUTPUT TRIGGER KIND[0]": "EXPOSURE",
  "HamamatsuHam_DCAM-INTERNAL LINE INTERVAL": "0.0097",
  "Core-AutoShutter": "0",
  "HamamatsuHam_DCAM-TRIGGER ACTIVE": "EDGE",
  "HamamatsuHam_DCAM-OUTPUT TRIGGER PRE HSYNC COUNT": "0",
  "HamamatsuHam_DCAM-CONVERSION FACTOR COEFF": "0.4700",
  "HamamatsuHam_DCAM-OUTPUT TRIGGER POLARITY[2]": "POSITIVE",
  "COM10-DelayBetweenCharsMs": "0.0000",
  "HamamatsuHam_DCAM-CameraName": "C13440-20C",
  "HamamatsuHam_DCAM-OUTPUT TRIGGER POLARITY[1]": "POSITIVE",
  "HamamatsuHam_DCAM-CCDTemperature": "-10.0000",
  "Core-Camera": "HamamatsuHam_DCAM",
  "HamamatsuHam_DCAM-OUTPUT TRIGGER POLARITY[0]": "POSITIVE",
  "HamamatsuHam_DCAM-EXPOSURE TIME UNITS": "MILLISECONDS",
  "HamamatsuHam_DCAM-READOUT DIRECTION": "DIVERGE",
  "COM10-StopBits": "1",
  "HamamatsuHam_DCAM-TransposeCorrection": "0",
  "COM10-DTR": "Disable",
  "HamamatsuHam_DCAM-OUTPUT TRIGGER PERIOD UNITS": "SECONDS",
  "COM10-Verbose": "1",
  "ZeissReflectorTurret-State": "3",
  "HamamatsuHam_DCAM-Trigger": "NORMAL",
  "COM10-AnswerTimeout": "500.0000",
  "HamamatsuHam_DCAM-INTENSITY LUT OUTPUT MIN": "0",
  "ZeissScope-Port": "COM10",
  "COM10-Name": "COM10",
  "HamamatsuHam_DCAM-TransposeXY": "0",
  "HamamatsuHam_DCAM-INTENSITY LUT INPUT MIN": "0",
  "HamamatsuHam_DCAM-Binning": "1x1",
  "HamamatsuHam_DCAM-TRIGGER DELAY": "0.0000",
  "Core-TimeoutMs": "5000",
  "ZeissReflectorTurret-Label": "4- ",
  "HamamatsuHam_DCAM-TRIGGER GLOBAL EXPOSURE": "GLOBAL RESET",
  "ZeissSidePort-State": "1",
  "HamamatsuHam_DCAM-EXTRACTION MODE": "OFF",
  "HamamatsuHam_DCAM-Description": "Hamamatsu device adapter 2.0.6.63",
  "COM10-Parity": "None",
  "HamamatsuHam_DCAM-MINIMUM ACQUISITION TIMEOUT": "60000",
  "COM10-BaudRate": "57600",
  "Core-AutoFocus": "",
  "HamamatsuHam_DCAM-CONVERSION FACTOR OFFSET": "100.0000",
  "HamamatsuHam_DCAM-VIEW MODE": "FULL CHIP",
  "HamamatsuHam_DCAM-TRIGGER TIMES": "1",
  "HamamatsuHam_DCAM-INTERNAL LINE SPEED": "0.6671",
  "ZeissSidePort-Label": "left",
  "Core-Galvo": "",
  "COM10-DataBits": "8",
  "HamamatsuHam_DCAM-PixelType": "16bit",
  "Core-Initialize": "1",
  "HamamatsuHam_DCAM-INTERNAL LINE INTERVAL UNITS": "MILLISECONDS",
  "HamamatsuHam_DCAM-HOT PIXEL CORRECT LEVEL": "STANDARD",
  "ZeissScope-Microscope Version": "Application version: ",
  "HamamatsuHam_DCAM-Camera Version": "4.31.B",
  "Core-Shutter": "",
  "ScopeDataKeys": [
    "HamamatsuHam_DCAM-OUTPUT TRIGGER PERIOD[2]",
    "HamamatsuHam_DCAM-OUTPUT TRIGGER PERIOD[1]",
    "ZeissReflectorTurret-Description",
    "ZeissSidePort-Name",
    "HamamatsuHam_DCAM-CameraID",
    "HamamatsuHam_DCAM-OUTPUT TRIGGER BASE SENSOR[2]",
    "HamamatsuHam_DCAM-OUTPUT TRIGGER PERIOD[0]",
    "HamamatsuHam_DCAM-TransposeMirrorX",
    "ZeissScope-Name",
    "HamamatsuHam_DCAM-ScanMode",
    "HamamatsuHam_DCAM-ReadoutTime",
    "HamamatsuHam_DCAM-MASTER PULSE BURST TIMES",
    "HamamatsuHam_DCAM-OUTPUT TRIGGER BASE SENSOR[1]",
    "HamamatsuHam_DCAM-TransposeMirrorY",
    "HamamatsuHam_DCAM-EXPOSURE FULL RANGE",
    "HamamatsuHam_DCAM-OUTPUT TRIGGER BASE SENSOR[0]",
    "HamamatsuHam_DCAM-VIEW CONTROL",
    "ZeissScope-Description",
    "Core-ImageProcessor",
    "ZeissSidePort-Description",
    "HamamatsuHam_DCAM-TRIGGER SOURCE",
    "HamamatsuHam_DCAM-OUTPUT TRIGGER SOURCE[2]",
    "HamamatsuHam_DCAM-MASTER PULSE TRIGGER SOURCE",
    "Core-SLM",
    "ZeissReflectorTurret-Name",
    "COM10-Fast USB to Serial",
    "HamamatsuHam_DCAM-TriggerPolarity",
    "HamamatsuHam_DCAM-MASTER PULSE MODE",
    "HamamatsuHam_DCAM-DEFECT CORRECT MODE",
    "HamamatsuHam_DCAM-OUTPUT TRIGGER SOURCE[1]",
    "HamamatsuHam_DCAM-SENSOR MODE",
    "ZeissScope-DefiniteFocusVersion",
    "HamamatsuHam_DCAM-ENHANCED VISUALIZATION MODE",
    "COM10-Handshaking",
    "HamamatsuHam_DCAM-INTENSITY LUT ENABLE",
    "HamamatsuHam_DCAM-Camera Bus",
    "HamamatsuHam_DCAM-Bits per Channel",
    "HamamatsuHam_DCAM-MASTER PULSE INTERVAL",
    "HamamatsuHam_DCAM-OUTPUT TRIGGER DELAY[2]",
    "HamamatsuHam_DCAM-OUTPUT TRIGGER SOURCE[0]",
    "HamamatsuHam_DCAM-OUTPUT TRIGGER DELAY[1]",
    "HamamatsuHam_DCAM-INTENSITY LUT OUTPUT MAX",
    "HamamatsuHam_DCAM-Exposure",
    "HamamatsuHam_DCAM-OUTPUT TRIGGER DELAY[0]",
    "Core-Focus",
    "Core-ChannelGroup",
    "HamamatsuHam_DCAM-INTENSITY LUT INPUT MAX",
    "HamamatsuHam_DCAM-INTERNAL LINE SPEED UNITS",
    "ZeissScope-AnswerTimeOut",
    "HamamatsuHam_DCAM-Name",
    "HamamatsuHam_DCAM-OUTPUT TRIGGER KIND[2]",
    "HamamatsuHam_DCAM-OUTPUT TRIGGER DELAY UNITS",
    "HamamatsuHam_DCAM-OUTPUT TRIGGER KIND[1]",
    "Core-XYStage",
    "COM10-Description",
    "HamamatsuHam_DCAM-OUTPUT TRIGGER KIND[0]",
    "HamamatsuHam_DCAM-INTERNAL LINE INTERVAL",
    "Core-AutoShutter",
    "HamamatsuHam_DCAM-TRIGGER ACTIVE",
    "HamamatsuHam_DCAM-OUTPUT TRIGGER PRE HSYNC COUNT",
    "HamamatsuHam_DCAM-CONVERSION FACTOR COEFF",
    "HamamatsuHam_DCAM-OUTPUT TRIGGER POLARITY[2]",
    "COM10-DelayBetweenCharsMs",
    "HamamatsuHam_DCAM-CameraName",
    "HamamatsuHam_DCAM-OUTPUT TRIGGER POLARITY[1]",
    "HamamatsuHam_DCAM-CCDTemperature",
    "Core-Camera",
    "HamamatsuHam_DCAM-OUTPUT TRIGGER POLARITY[0]",
    "HamamatsuHam_DCAM-EXPOSURE TIME UNITS",
    "HamamatsuHam_DCAM-READOUT DIRECTION",
    "COM10-StopBits",
    "HamamatsuHam_DCAM-TransposeCorrection",
    "COM10-DTR",
    "HamamatsuHam_DCAM-OUTPUT TRIGGER PERIOD UNITS",
    "COM10-Verbose",
    "ZeissReflectorTurret-State",
    "HamamatsuHam_DCAM-Trigger",
    "COM10-AnswerTimeout",
    "HamamatsuHam_DCAM-INTENSITY LUT OUTPUT MIN",
    "ZeissScope-Port",
    "COM10-Name",
    "HamamatsuHam_DCAM-TransposeXY",
    "HamamatsuHam_DCAM-INTENSITY LUT INPUT MIN",
    "HamamatsuHam_DCAM-Binning",
    "HamamatsuHam_DCAM-TRIGGER DELAY",
    "Core-TimeoutMs",
    "ZeissReflectorTurret-Label",
    "HamamatsuHam_DCAM-TRIGGER GLOBAL EXPOSURE",
    "ZeissSidePort-State",
    "HamamatsuHam_DCAM-EXTRACTION MODE",
    "HamamatsuHam_DCAM-Description",
    "COM10-Parity",
    "HamamatsuHam_DCAM-MINIMUM ACQUISITION TIMEOUT",
    "COM10-BaudRate",
    "Core-AutoFocus",
    "HamamatsuHam_DCAM-CONVERSION FACTOR OFFSET",
    "HamamatsuHam_DCAM-VIEW MODE",
    "HamamatsuHam_DCAM-TRIGGER TIMES",
    "HamamatsuHam_DCAM-INTERNAL LINE SPEED",
    "ZeissSidePort-Label",
    "Core-Galvo",
    "COM10-DataBits",
    "HamamatsuHam_DCAM-PixelType",
    "Core-Initialize",
    "HamamatsuHam_DCAM-INTERNAL LINE INTERVAL UNITS",
    "HamamatsuHam_DCAM-HOT PIXEL CORRECT LEVEL",
    "ZeissScope-Microscope Version",
    "HamamatsuHam_DCAM-Camera Version",
    "Core-Shutter"
  ],
  "UserData": {
    "Electron_Coeff": {
      "type": "STRING",
      "scalar": "0.470000"
    },
    "Electron_Offset": {
      "type": "STRING",
      "scalar": "100.000000"
    },
    "HamamatsuImageNr": {
      "type": "STRING",
      "scalar": "20"
    },
    "TimeReceivedByCore": {
      "type": "STRING",
      "scalar": "2023-08-02 18:57:56.786287"
    }
  },
  "FileName": "Default/img_channel000_position000_time000000020_z000.tif"
},
"Coords-Default/img_channel000_position000_time000000021_z000.tif": {
  "Frame": 21,
  "FrameIndex": 21,
  "PositionIndex": 0,
  "Slice": 0,
  "SliceIndex": 0,
  "ChannelIndex": 0
},
"Metadata-Default/img_channel000_position000_time000000021_z000.tif": {
  "Width": 1580,
  "Height": 1580,
  "PixelType": "GRAY16",
  "Frame": 21,
  "FrameIndex": 21,
  "PositionIndex": 0,
  "Slice": 0,
  "SliceIndex": 0,
  "ChannelIndex": 0,
  "UUID": "1bd51afc-17c7-4ab6-907c-6cd9f158b8f1",
  "Camera": "HamamatsuHam_DCAM",
  "Binning": 1,
  "ROI": "228-228-1580-1580",
  "BitDepth": 16,
  "Exposure-ms": 20.00517293233083,
  "ElapsedTime-ms": 4535.0,
  "ImageNumber": 21,
  "ReceivedTime": "2023-08-02 18:57:56.819 +0200",
  "PixelSizeUm": 0.064484127,
  "PixelSizeAffine": "0.064484127;0.0;0.0;0.0;0.064484127;0.0",
  "PositionName": "Default",
  "HamamatsuHam_DCAM-OUTPUT TRIGGER PERIOD[2]": "0.0001",
  "HamamatsuHam_DCAM-OUTPUT TRIGGER PERIOD[1]": "0.0001",
  "ZeissReflectorTurret-Description": "Reflector Turret",
  "ZeissSidePort-Name": "ZeissSidePort",
  "HamamatsuHam_DCAM-CameraID": "S/N: 304183",
  "HamamatsuHam_DCAM-OUTPUT TRIGGER BASE SENSOR[2]": "ALL VIEWS",
  "HamamatsuHam_DCAM-OUTPUT TRIGGER PERIOD[0]": "0.0001",
  "HamamatsuHam_DCAM-TransposeMirrorX": "0",
  "ZeissScope-Name": "ZeissScope",
  "HamamatsuHam_DCAM-ScanMode": "2",
  "HamamatsuHam_DCAM-ReadoutTime": "0.0078",
  "HamamatsuHam_DCAM-MASTER PULSE BURST TIMES": "1",
  "HamamatsuHam_DCAM-OUTPUT TRIGGER BASE SENSOR[1]": "ALL VIEWS",
  "HamamatsuHam_DCAM-TransposeMirrorY": "0",
  "HamamatsuHam_DCAM-EXPOSURE FULL RANGE": "DISABLE",
  "HamamatsuHam_DCAM-OUTPUT TRIGGER BASE SENSOR[0]": "ALL VIEWS",
  "HamamatsuHam_DCAM-VIEW CONTROL": "FULL CHIP",
  "ZeissScope-Description": "Zeiss microscope CAN bus adapter",
  "Core-ImageProcessor": "",
  "ZeissSidePort-Description": "Side Port",
  "HamamatsuHam_DCAM-TRIGGER SOURCE": "EXTERNAL",
  "HamamatsuHam_DCAM-OUTPUT TRIGGER SOURCE[2]": "VSYNC",
  "HamamatsuHam_DCAM-MASTER PULSE TRIGGER SOURCE": "EXTERNAL",
  "Core-SLM": "",
  "ZeissReflectorTurret-Name": "ZeissReflectorTurret",
  "COM10-Fast USB to Serial": "Disable",
  "HamamatsuHam_DCAM-TriggerPolarity": "NEGATIVE",
  "HamamatsuHam_DCAM-MASTER PULSE MODE": "CONTINUOUS",
  "HamamatsuHam_DCAM-DEFECT CORRECT MODE": "ON",
  "HamamatsuHam_DCAM-OUTPUT TRIGGER SOURCE[1]": "VSYNC",
  "HamamatsuHam_DCAM-SENSOR MODE": "AREA",
  "ZeissScope-DefiniteFocusVersion": "1",
  "HamamatsuHam_DCAM-ENHANCED VISUALIZATION MODE": "DISABLE",
  "COM10-Handshaking": "Off",
  "HamamatsuHam_DCAM-INTENSITY LUT ENABLE": "DISABLE",
  "HamamatsuHam_DCAM-Camera Bus": "AS-FBD-1XCLD-2PE4L",
  "HamamatsuHam_DCAM-Bits per Channel": "16",
  "HamamatsuHam_DCAM-MASTER PULSE INTERVAL": "0.1000",
  "HamamatsuHam_DCAM-OUTPUT TRIGGER DELAY[2]": "0.0000",
  "HamamatsuHam_DCAM-OUTPUT TRIGGER SOURCE[0]": "VSYNC",
  "HamamatsuHam_DCAM-OUTPUT TRIGGER DELAY[1]": "0.0000",
  "HamamatsuHam_DCAM-INTENSITY LUT OUTPUT MAX": "255",
  "HamamatsuHam_DCAM-Exposure": "20.01",
  "HamamatsuHam_DCAM-OUTPUT TRIGGER DELAY[0]": "0.0000",
  "Core-Focus": "",
  "Core-ChannelGroup": "",
  "HamamatsuHam_DCAM-INTENSITY LUT INPUT MAX": "65535",
  "HamamatsuHam_DCAM-INTERNAL LINE SPEED UNITS": "METERS PER SECOND",
  "ZeissScope-AnswerTimeOut": "500.0000",
  "HamamatsuHam_DCAM-Name": "HamamatsuHam_DCAM",
  "HamamatsuHam_DCAM-OUTPUT TRIGGER KIND[2]": "EXPOSURE",
  "HamamatsuHam_DCAM-OUTPUT TRIGGER DELAY UNITS": "SECONDS",
  "HamamatsuHam_DCAM-OUTPUT TRIGGER KIND[1]": "EXPOSURE",
  "Core-XYStage": "",
  "COM10-Description": "Serial port driver (boost:asio)",
  "HamamatsuHam_DCAM-OUTPUT TRIGGER KIND[0]": "EXPOSURE",
  "HamamatsuHam_DCAM-INTERNAL LINE INTERVAL": "0.0097",
  "Core-AutoShutter": "0",
  "HamamatsuHam_DCAM-TRIGGER ACTIVE": "EDGE",
  "HamamatsuHam_DCAM-OUTPUT TRIGGER PRE HSYNC COUNT": "0",
  "HamamatsuHam_DCAM-CONVERSION FACTOR COEFF": "0.4700",
  "HamamatsuHam_DCAM-OUTPUT TRIGGER POLARITY[2]": "POSITIVE",
  "COM10-DelayBetweenCharsMs": "0.0000",
  "HamamatsuHam_DCAM-CameraName": "C13440-20C",
  "HamamatsuHam_DCAM-OUTPUT TRIGGER POLARITY[1]": "POSITIVE",
  "HamamatsuHam_DCAM-CCDTemperature": "-10.0000",
  "Core-Camera": "HamamatsuHam_DCAM",
  "HamamatsuHam_DCAM-OUTPUT TRIGGER POLARITY[0]": "POSITIVE",
  "HamamatsuHam_DCAM-EXPOSURE TIME UNITS": "MILLISECONDS",
  "HamamatsuHam_DCAM-READOUT DIRECTION": "DIVERGE",
  "COM10-StopBits": "1",
  "HamamatsuHam_DCAM-TransposeCorrection": "0",
  "COM10-DTR": "Disable",
  "HamamatsuHam_DCAM-OUTPUT TRIGGER PERIOD UNITS": "SECONDS",
  "COM10-Verbose": "1",
  "ZeissReflectorTurret-State": "3",
  "HamamatsuHam_DCAM-Trigger": "NORMAL",
  "COM10-AnswerTimeout": "500.0000",
  "HamamatsuHam_DCAM-INTENSITY LUT OUTPUT MIN": "0",
  "ZeissScope-Port": "COM10",
  "COM10-Name": "COM10",
  "HamamatsuHam_DCAM-TransposeXY": "0",
  "HamamatsuHam_DCAM-INTENSITY LUT INPUT MIN": "0",
  "HamamatsuHam_DCAM-Binning": "1x1",
  "HamamatsuHam_DCAM-TRIGGER DELAY": "0.0000",
  "Core-TimeoutMs": "5000",
  "ZeissReflectorTurret-Label": "4- ",
  "HamamatsuHam_DCAM-TRIGGER GLOBAL EXPOSURE": "GLOBAL RESET",
  "ZeissSidePort-State": "1",
  "HamamatsuHam_DCAM-EXTRACTION MODE": "OFF",
  "HamamatsuHam_DCAM-Description": "Hamamatsu device adapter 2.0.6.63",
  "COM10-Parity": "None",
  "HamamatsuHam_DCAM-MINIMUM ACQUISITION TIMEOUT": "60000",
  "COM10-BaudRate": "57600",
  "Core-AutoFocus": "",
  "HamamatsuHam_DCAM-CONVERSION FACTOR OFFSET": "100.0000",
  "HamamatsuHam_DCAM-VIEW MODE": "FULL CHIP",
  "HamamatsuHam_DCAM-TRIGGER TIMES": "1",
  "HamamatsuHam_DCAM-INTERNAL LINE SPEED": "0.6671",
  "ZeissSidePort-Label": "left",
  "Core-Galvo": "",
  "COM10-DataBits": "8",
  "HamamatsuHam_DCAM-PixelType": "16bit",
  "Core-Initialize": "1",
  "HamamatsuHam_DCAM-INTERNAL LINE INTERVAL UNITS": "MILLISECONDS",
  "HamamatsuHam_DCAM-HOT PIXEL CORRECT LEVEL": "STANDARD",
  "ZeissScope-Microscope Version": "Application version: ",
  "HamamatsuHam_DCAM-Camera Version": "4.31.B",
  "Core-Shutter": "",
  "ScopeDataKeys": [
    "HamamatsuHam_DCAM-OUTPUT TRIGGER PERIOD[2]",
    "HamamatsuHam_DCAM-OUTPUT TRIGGER PERIOD[1]",
    "ZeissReflectorTurret-Description",
    "ZeissSidePort-Name",
    "HamamatsuHam_DCAM-CameraID",
    "HamamatsuHam_DCAM-OUTPUT TRIGGER BASE SENSOR[2]",
    "HamamatsuHam_DCAM-OUTPUT TRIGGER PERIOD[0]",
    "HamamatsuHam_DCAM-TransposeMirrorX",
    "ZeissScope-Name",
    "HamamatsuHam_DCAM-ScanMode",
    "HamamatsuHam_DCAM-ReadoutTime",
    "HamamatsuHam_DCAM-MASTER PULSE BURST TIMES",
    "HamamatsuHam_DCAM-OUTPUT TRIGGER BASE SENSOR[1]",
    "HamamatsuHam_DCAM-TransposeMirrorY",
    "HamamatsuHam_DCAM-EXPOSURE FULL RANGE",
    "HamamatsuHam_DCAM-OUTPUT TRIGGER BASE SENSOR[0]",
    "HamamatsuHam_DCAM-VIEW CONTROL",
    "ZeissScope-Description",
    "Core-ImageProcessor",
    "ZeissSidePort-Description",
    "HamamatsuHam_DCAM-TRIGGER SOURCE",
    "HamamatsuHam_DCAM-OUTPUT TRIGGER SOURCE[2]",
    "HamamatsuHam_DCAM-MASTER PULSE TRIGGER SOURCE",
    "Core-SLM",
    "ZeissReflectorTurret-Name",
    "COM10-Fast USB to Serial",
    "HamamatsuHam_DCAM-TriggerPolarity",
    "HamamatsuHam_DCAM-MASTER PULSE MODE",
    "HamamatsuHam_DCAM-DEFECT CORRECT MODE",
    "HamamatsuHam_DCAM-OUTPUT TRIGGER SOURCE[1]",
    "HamamatsuHam_DCAM-SENSOR MODE",
    "ZeissScope-DefiniteFocusVersion",
    "HamamatsuHam_DCAM-ENHANCED VISUALIZATION MODE",
    "COM10-Handshaking",
    "HamamatsuHam_DCAM-INTENSITY LUT ENABLE",
    "HamamatsuHam_DCAM-Camera Bus",
    "HamamatsuHam_DCAM-Bits per Channel",
    "HamamatsuHam_DCAM-MASTER PULSE INTERVAL",
    "HamamatsuHam_DCAM-OUTPUT TRIGGER DELAY[2]",
    "HamamatsuHam_DCAM-OUTPUT TRIGGER SOURCE[0]",
    "HamamatsuHam_DCAM-OUTPUT TRIGGER DELAY[1]",
    "HamamatsuHam_DCAM-INTENSITY LUT OUTPUT MAX",
    "HamamatsuHam_DCAM-Exposure",
    "HamamatsuHam_DCAM-OUTPUT TRIGGER DELAY[0]",
    "Core-Focus",
    "Core-ChannelGroup",
    "HamamatsuHam_DCAM-INTENSITY LUT INPUT MAX",
    "HamamatsuHam_DCAM-INTERNAL LINE SPEED UNITS",
    "ZeissScope-AnswerTimeOut",
    "HamamatsuHam_DCAM-Name",
    "HamamatsuHam_DCAM-OUTPUT TRIGGER KIND[2]",
    "HamamatsuHam_DCAM-OUTPUT TRIGGER DELAY UNITS",
    "HamamatsuHam_DCAM-OUTPUT TRIGGER KIND[1]",
    "Core-XYStage",
    "COM10-Description",
    "HamamatsuHam_DCAM-OUTPUT TRIGGER KIND[0]",
    "HamamatsuHam_DCAM-INTERNAL LINE INTERVAL",
    "Core-AutoShutter",
    "HamamatsuHam_DCAM-TRIGGER ACTIVE",
    "HamamatsuHam_DCAM-OUTPUT TRIGGER PRE HSYNC COUNT",
    "HamamatsuHam_DCAM-CONVERSION FACTOR COEFF",
    "HamamatsuHam_DCAM-OUTPUT TRIGGER POLARITY[2]",
    "COM10-DelayBetweenCharsMs",
    "HamamatsuHam_DCAM-CameraName",
    "HamamatsuHam_DCAM-OUTPUT TRIGGER POLARITY[1]",
    "HamamatsuHam_DCAM-CCDTemperature",
    "Core-Camera",
    "HamamatsuHam_DCAM-OUTPUT TRIGGER POLARITY[0]",
    "HamamatsuHam_DCAM-EXPOSURE TIME UNITS",
    "HamamatsuHam_DCAM-READOUT DIRECTION",
    "COM10-StopBits",
    "HamamatsuHam_DCAM-TransposeCorrection",
    "COM10-DTR",
    "HamamatsuHam_DCAM-OUTPUT TRIGGER PERIOD UNITS",
    "COM10-Verbose",
    "ZeissReflectorTurret-State",
    "HamamatsuHam_DCAM-Trigger",
    "COM10-AnswerTimeout",
    "HamamatsuHam_DCAM-INTENSITY LUT OUTPUT MIN",
    "ZeissScope-Port",
    "COM10-Name",
    "HamamatsuHam_DCAM-TransposeXY",
    "HamamatsuHam_DCAM-INTENSITY LUT INPUT MIN",
    "HamamatsuHam_DCAM-Binning",
    "HamamatsuHam_DCAM-TRIGGER DELAY",
    "Core-TimeoutMs",
    "ZeissReflectorTurret-Label",
    "HamamatsuHam_DCAM-TRIGGER GLOBAL EXPOSURE",
    "ZeissSidePort-State",
    "HamamatsuHam_DCAM-EXTRACTION MODE",
    "HamamatsuHam_DCAM-Description",
    "COM10-Parity",
    "HamamatsuHam_DCAM-MINIMUM ACQUISITION TIMEOUT",
    "COM10-BaudRate",
    "Core-AutoFocus",
    "HamamatsuHam_DCAM-CONVERSION FACTOR OFFSET",
    "HamamatsuHam_DCAM-VIEW MODE",
    "HamamatsuHam_DCAM-TRIGGER TIMES",
    "HamamatsuHam_DCAM-INTERNAL LINE SPEED",
    "ZeissSidePort-Label",
    "Core-Galvo",
    "COM10-DataBits",
    "HamamatsuHam_DCAM-PixelType",
    "Core-Initialize",
    "HamamatsuHam_DCAM-INTERNAL LINE INTERVAL UNITS",
    "HamamatsuHam_DCAM-HOT PIXEL CORRECT LEVEL",
    "ZeissScope-Microscope Version",
    "HamamatsuHam_DCAM-Camera Version",
    "Core-Shutter"
  ],
  "UserData": {
    "Electron_Coeff": {
      "type": "STRING",
      "scalar": "0.470000"
    },
    "Electron_Offset": {
      "type": "STRING",
      "scalar": "100.000000"
    },
    "HamamatsuImageNr": {
      "type": "STRING",
      "scalar": "21"
    },
    "TimeReceivedByCore": {
      "type": "STRING",
      "scalar": "2023-08-02 18:57:56.814853"
    }
  },
  "FileName": "Default/img_channel000_position000_time000000021_z000.tif"
},
"Coords-Default/img_channel000_position000_time000000022_z000.tif": {
  "Frame": 22,
  "FrameIndex": 22,
  "PositionIndex": 0,
  "Slice": 0,
  "SliceIndex": 0,
  "ChannelIndex": 0
},
"Metadata-Default/img_channel000_position000_time000000022_z000.tif": {
  "Width": 1580,
  "Height": 1580,
  "PixelType": "GRAY16",
  "Frame": 22,
  "FrameIndex": 22,
  "PositionIndex": 0,
  "Slice": 0,
  "SliceIndex": 0,
  "ChannelIndex": 0,
  "UUID": "ba0fd236-87b1-4e70-9a82-6052c0d70bb9",
  "Camera": "HamamatsuHam_DCAM",
  "Binning": 1,
  "ROI": "228-228-1580-1580",
  "BitDepth": 16,
  "Exposure-ms": 20.00517293233083,
  "ElapsedTime-ms": 4563.0,
  "ImageNumber": 22,
  "ReceivedTime": "2023-08-02 18:57:56.848 +0200",
  "PixelSizeUm": 0.064484127,
  "PixelSizeAffine": "0.064484127;0.0;0.0;0.0;0.064484127;0.0",
  "PositionName": "Default",
  "HamamatsuHam_DCAM-OUTPUT TRIGGER PERIOD[2]": "0.0001",
  "HamamatsuHam_DCAM-OUTPUT TRIGGER PERIOD[1]": "0.0001",
  "ZeissReflectorTurret-Description": "Reflector Turret",
  "ZeissSidePort-Name": "ZeissSidePort",
  "HamamatsuHam_DCAM-CameraID": "S/N: 304183",
  "HamamatsuHam_DCAM-OUTPUT TRIGGER BASE SENSOR[2]": "ALL VIEWS",
  "HamamatsuHam_DCAM-OUTPUT TRIGGER PERIOD[0]": "0.0001",
  "HamamatsuHam_DCAM-TransposeMirrorX": "0",
  "ZeissScope-Name": "ZeissScope",
  "HamamatsuHam_DCAM-ScanMode": "2",
  "HamamatsuHam_DCAM-ReadoutTime": "0.0078",
  "HamamatsuHam_DCAM-MASTER PULSE BURST TIMES": "1",
  "HamamatsuHam_DCAM-OUTPUT TRIGGER BASE SENSOR[1]": "ALL VIEWS",
  "HamamatsuHam_DCAM-TransposeMirrorY": "0",
  "HamamatsuHam_DCAM-EXPOSURE FULL RANGE": "DISABLE",
  "HamamatsuHam_DCAM-OUTPUT TRIGGER BASE SENSOR[0]": "ALL VIEWS",
  "HamamatsuHam_DCAM-VIEW CONTROL": "FULL CHIP",
  "ZeissScope-Description": "Zeiss microscope CAN bus adapter",
  "Core-ImageProcessor": "",
  "ZeissSidePort-Description": "Side Port",
  "HamamatsuHam_DCAM-TRIGGER SOURCE": "EXTERNAL",
  "HamamatsuHam_DCAM-OUTPUT TRIGGER SOURCE[2]": "VSYNC",
  "HamamatsuHam_DCAM-MASTER PULSE TRIGGER SOURCE": "EXTERNAL",
  "Core-SLM": "",
  "ZeissReflectorTurret-Name": "ZeissReflectorTurret",
  "COM10-Fast USB to Serial": "Disable",
  "HamamatsuHam_DCAM-TriggerPolarity": "NEGATIVE",
  "HamamatsuHam_DCAM-MASTER PULSE MODE": "CONTINUOUS",
  "HamamatsuHam_DCAM-DEFECT CORRECT MODE": "ON",
  "HamamatsuHam_DCAM-OUTPUT TRIGGER SOURCE[1]": "VSYNC",
  "HamamatsuHam_DCAM-SENSOR MODE": "AREA",
  "ZeissScope-DefiniteFocusVersion": "1",
  "HamamatsuHam_DCAM-ENHANCED VISUALIZATION MODE": "DISABLE",
  "COM10-Handshaking": "Off",
  "HamamatsuHam_DCAM-INTENSITY LUT ENABLE": "DISABLE",
  "HamamatsuHam_DCAM-Camera Bus": "AS-FBD-1XCLD-2PE4L",
  "HamamatsuHam_DCAM-Bits per Channel": "16",
  "HamamatsuHam_DCAM-MASTER PULSE INTERVAL": "0.1000",
  "HamamatsuHam_DCAM-OUTPUT TRIGGER DELAY[2]": "0.0000",
  "HamamatsuHam_DCAM-OUTPUT TRIGGER SOURCE[0]": "VSYNC",
  "HamamatsuHam_DCAM-OUTPUT TRIGGER DELAY[1]": "0.0000",
  "HamamatsuHam_DCAM-INTENSITY LUT OUTPUT MAX": "255",
  "HamamatsuHam_DCAM-Exposure": "20.01",
  "HamamatsuHam_DCAM-OUTPUT TRIGGER DELAY[0]": "0.0000",
  "Core-Focus": "",
  "Core-ChannelGroup": "",
  "HamamatsuHam_DCAM-INTENSITY LUT INPUT MAX": "65535",
  "HamamatsuHam_DCAM-INTERNAL LINE SPEED UNITS": "METERS PER SECOND",
  "ZeissScope-AnswerTimeOut": "500.0000",
  "HamamatsuHam_DCAM-Name": "HamamatsuHam_DCAM",
  "HamamatsuHam_DCAM-OUTPUT TRIGGER KIND[2]": "EXPOSURE",
  "HamamatsuHam_DCAM-OUTPUT TRIGGER DELAY UNITS": "SECONDS",
  "HamamatsuHam_DCAM-OUTPUT TRIGGER KIND[1]": "EXPOSURE",
  "Core-XYStage": "",
  "COM10-Description": "Serial port driver (boost:asio)",
  "HamamatsuHam_DCAM-OUTPUT TRIGGER KIND[0]": "EXPOSURE",
  "HamamatsuHam_DCAM-INTERNAL LINE INTERVAL": "0.0097",
  "Core-AutoShutter": "0",
  "HamamatsuHam_DCAM-TRIGGER ACTIVE": "EDGE",
  "HamamatsuHam_DCAM-OUTPUT TRIGGER PRE HSYNC COUNT": "0",
  "HamamatsuHam_DCAM-CONVERSION FACTOR COEFF": "0.4700",
  "HamamatsuHam_DCAM-OUTPUT TRIGGER POLARITY[2]": "POSITIVE",
  "COM10-DelayBetweenCharsMs": "0.0000",
  "HamamatsuHam_DCAM-CameraName": "C13440-20C",
  "HamamatsuHam_DCAM-OUTPUT TRIGGER POLARITY[1]": "POSITIVE",
  "HamamatsuHam_DCAM-CCDTemperature": "-10.0000",
  "Core-Camera": "HamamatsuHam_DCAM",
  "HamamatsuHam_DCAM-OUTPUT TRIGGER POLARITY[0]": "POSITIVE",
  "HamamatsuHam_DCAM-EXPOSURE TIME UNITS": "MILLISECONDS",
  "HamamatsuHam_DCAM-READOUT DIRECTION": "DIVERGE",
  "COM10-StopBits": "1",
  "HamamatsuHam_DCAM-TransposeCorrection": "0",
  "COM10-DTR": "Disable",
  "HamamatsuHam_DCAM-OUTPUT TRIGGER PERIOD UNITS": "SECONDS",
  "COM10-Verbose": "1",
  "ZeissReflectorTurret-State": "3",
  "HamamatsuHam_DCAM-Trigger": "NORMAL",
  "COM10-AnswerTimeout": "500.0000",
  "HamamatsuHam_DCAM-INTENSITY LUT OUTPUT MIN": "0",
  "ZeissScope-Port": "COM10",
  "COM10-Name": "COM10",
  "HamamatsuHam_DCAM-TransposeXY": "0",
  "HamamatsuHam_DCAM-INTENSITY LUT INPUT MIN": "0",
  "HamamatsuHam_DCAM-Binning": "1x1",
  "HamamatsuHam_DCAM-TRIGGER DELAY": "0.0000",
  "Core-TimeoutMs": "5000",
  "ZeissReflectorTurret-Label": "4- ",
  "HamamatsuHam_DCAM-TRIGGER GLOBAL EXPOSURE": "GLOBAL RESET",
  "ZeissSidePort-State": "1",
  "HamamatsuHam_DCAM-EXTRACTION MODE": "OFF",
  "HamamatsuHam_DCAM-Description": "Hamamatsu device adapter 2.0.6.63",
  "COM10-Parity": "None",
  "HamamatsuHam_DCAM-MINIMUM ACQUISITION TIMEOUT": "60000",
  "COM10-BaudRate": "57600",
  "Core-AutoFocus": "",
  "HamamatsuHam_DCAM-CONVERSION FACTOR OFFSET": "100.0000",
  "HamamatsuHam_DCAM-VIEW MODE": "FULL CHIP",
  "HamamatsuHam_DCAM-TRIGGER TIMES": "1",
  "HamamatsuHam_DCAM-INTERNAL LINE SPEED": "0.6671",
  "ZeissSidePort-Label": "left",
  "Core-Galvo": "",
  "COM10-DataBits": "8",
  "HamamatsuHam_DCAM-PixelType": "16bit",
  "Core-Initialize": "1",
  "HamamatsuHam_DCAM-INTERNAL LINE INTERVAL UNITS": "MILLISECONDS",
  "HamamatsuHam_DCAM-HOT PIXEL CORRECT LEVEL": "STANDARD",
  "ZeissScope-Microscope Version": "Application version: ",
  "HamamatsuHam_DCAM-Camera Version": "4.31.B",
  "Core-Shutter": "",
  "ScopeDataKeys": [
    "HamamatsuHam_DCAM-OUTPUT TRIGGER PERIOD[2]",
    "HamamatsuHam_DCAM-OUTPUT TRIGGER PERIOD[1]",
    "ZeissReflectorTurret-Description",
    "ZeissSidePort-Name",
    "HamamatsuHam_DCAM-CameraID",
    "HamamatsuHam_DCAM-OUTPUT TRIGGER BASE SENSOR[2]",
    "HamamatsuHam_DCAM-OUTPUT TRIGGER PERIOD[0]",
    "HamamatsuHam_DCAM-TransposeMirrorX",
    "ZeissScope-Name",
    "HamamatsuHam_DCAM-ScanMode",
    "HamamatsuHam_DCAM-ReadoutTime",
    "HamamatsuHam_DCAM-MASTER PULSE BURST TIMES",
    "HamamatsuHam_DCAM-OUTPUT TRIGGER BASE SENSOR[1]",
    "HamamatsuHam_DCAM-TransposeMirrorY",
    "HamamatsuHam_DCAM-EXPOSURE FULL RANGE",
    "HamamatsuHam_DCAM-OUTPUT TRIGGER BASE SENSOR[0]",
    "HamamatsuHam_DCAM-VIEW CONTROL",
    "ZeissScope-Description",
    "Core-ImageProcessor",
    "ZeissSidePort-Description",
    "HamamatsuHam_DCAM-TRIGGER SOURCE",
    "HamamatsuHam_DCAM-OUTPUT TRIGGER SOURCE[2]",
    "HamamatsuHam_DCAM-MASTER PULSE TRIGGER SOURCE",
    "Core-SLM",
    "ZeissReflectorTurret-Name",
    "COM10-Fast USB to Serial",
    "HamamatsuHam_DCAM-TriggerPolarity",
    "HamamatsuHam_DCAM-MASTER PULSE MODE",
    "HamamatsuHam_DCAM-DEFECT CORRECT MODE",
    "HamamatsuHam_DCAM-OUTPUT TRIGGER SOURCE[1]",
    "HamamatsuHam_DCAM-SENSOR MODE",
    "ZeissScope-DefiniteFocusVersion",
    "HamamatsuHam_DCAM-ENHANCED VISUALIZATION MODE",
    "COM10-Handshaking",
    "HamamatsuHam_DCAM-INTENSITY LUT ENABLE",
    "HamamatsuHam_DCAM-Camera Bus",
    "HamamatsuHam_DCAM-Bits per Channel",
    "HamamatsuHam_DCAM-MASTER PULSE INTERVAL",
    "HamamatsuHam_DCAM-OUTPUT TRIGGER DELAY[2]",
    "HamamatsuHam_DCAM-OUTPUT TRIGGER SOURCE[0]",
    "HamamatsuHam_DCAM-OUTPUT TRIGGER DELAY[1]",
    "HamamatsuHam_DCAM-INTENSITY LUT OUTPUT MAX",
    "HamamatsuHam_DCAM-Exposure",
    "HamamatsuHam_DCAM-OUTPUT TRIGGER DELAY[0]",
    "Core-Focus",
    "Core-ChannelGroup",
    "HamamatsuHam_DCAM-INTENSITY LUT INPUT MAX",
    "HamamatsuHam_DCAM-INTERNAL LINE SPEED UNITS",
    "ZeissScope-AnswerTimeOut",
    "HamamatsuHam_DCAM-Name",
    "HamamatsuHam_DCAM-OUTPUT TRIGGER KIND[2]",
    "HamamatsuHam_DCAM-OUTPUT TRIGGER DELAY UNITS",
    "HamamatsuHam_DCAM-OUTPUT TRIGGER KIND[1]",
    "Core-XYStage",
    "COM10-Description",
    "HamamatsuHam_DCAM-OUTPUT TRIGGER KIND[0]",
    "HamamatsuHam_DCAM-INTERNAL LINE INTERVAL",
    "Core-AutoShutter",
    "HamamatsuHam_DCAM-TRIGGER ACTIVE",
    "HamamatsuHam_DCAM-OUTPUT TRIGGER PRE HSYNC COUNT",
    "HamamatsuHam_DCAM-CONVERSION FACTOR COEFF",
    "HamamatsuHam_DCAM-OUTPUT TRIGGER POLARITY[2]",
    "COM10-DelayBetweenCharsMs",
    "HamamatsuHam_DCAM-CameraName",
    "HamamatsuHam_DCAM-OUTPUT TRIGGER POLARITY[1]",
    "HamamatsuHam_DCAM-CCDTemperature",
    "Core-Camera",
    "HamamatsuHam_DCAM-OUTPUT TRIGGER POLARITY[0]",
    "HamamatsuHam_DCAM-EXPOSURE TIME UNITS",
    "HamamatsuHam_DCAM-READOUT DIRECTION",
    "COM10-StopBits",
    "HamamatsuHam_DCAM-TransposeCorrection",
    "COM10-DTR",
    "HamamatsuHam_DCAM-OUTPUT TRIGGER PERIOD UNITS",
    "COM10-Verbose",
    "ZeissReflectorTurret-State",
    "HamamatsuHam_DCAM-Trigger",
    "COM10-AnswerTimeout",
    "HamamatsuHam_DCAM-INTENSITY LUT OUTPUT MIN",
    "ZeissScope-Port",
    "COM10-Name",
    "HamamatsuHam_DCAM-TransposeXY",
    "HamamatsuHam_DCAM-INTENSITY LUT INPUT MIN",
    "HamamatsuHam_DCAM-Binning",
    "HamamatsuHam_DCAM-TRIGGER DELAY",
    "Core-TimeoutMs",
    "ZeissReflectorTurret-Label",
    "HamamatsuHam_DCAM-TRIGGER GLOBAL EXPOSURE",
    "ZeissSidePort-State",
    "HamamatsuHam_DCAM-EXTRACTION MODE",
    "HamamatsuHam_DCAM-Description",
    "COM10-Parity",
    "HamamatsuHam_DCAM-MINIMUM ACQUISITION TIMEOUT",
    "COM10-BaudRate",
    "Core-AutoFocus",
    "HamamatsuHam_DCAM-CONVERSION FACTOR OFFSET",
    "HamamatsuHam_DCAM-VIEW MODE",
    "HamamatsuHam_DCAM-TRIGGER TIMES",
    "HamamatsuHam_DCAM-INTERNAL LINE SPEED",
    "ZeissSidePort-Label",
    "Core-Galvo",
    "COM10-DataBits",
    "HamamatsuHam_DCAM-PixelType",
    "Core-Initialize",
    "HamamatsuHam_DCAM-INTERNAL LINE INTERVAL UNITS",
    "HamamatsuHam_DCAM-HOT PIXEL CORRECT LEVEL",
    "ZeissScope-Microscope Version",
    "HamamatsuHam_DCAM-Camera Version",
    "Core-Shutter"
  ],
  "UserData": {
    "Electron_Coeff": {
      "type": "STRING",
      "scalar": "0.470000"
    },
    "Electron_Offset": {
      "type": "STRING",
      "scalar": "100.000000"
    },
    "HamamatsuImageNr": {
      "type": "STRING",
      "scalar": "22"
    },
    "TimeReceivedByCore": {
      "type": "STRING",
      "scalar": "2023-08-02 18:57:56.843135"
    }
  },
  "FileName": "Default/img_channel000_position000_time000000022_z000.tif"
},
"Coords-Default/img_channel000_position000_time000000023_z000.tif": {
  "Frame": 23,
  "FrameIndex": 23,
  "PositionIndex": 0,
  "Slice": 0,
  "SliceIndex": 0,
  "ChannelIndex": 0
},
"Metadata-Default/img_channel000_position000_time000000023_z000.tif": {
  "Width": 1580,
  "Height": 1580,
  "PixelType": "GRAY16",
  "Frame": 23,
  "FrameIndex": 23,
  "PositionIndex": 0,
  "Slice": 0,
  "SliceIndex": 0,
  "ChannelIndex": 0,
  "UUID": "219c38db-86e7-4c5c-b9ba-4eddcb6e3328",
  "Camera": "HamamatsuHam_DCAM",
  "Binning": 1,
  "ROI": "228-228-1580-1580",
  "BitDepth": 16,
  "Exposure-ms": 20.00517293233083,
  "ElapsedTime-ms": 4592.0,
  "ImageNumber": 23,
  "ReceivedTime": "2023-08-02 18:57:56.876 +0200",
  "PixelSizeUm": 0.064484127,
  "PixelSizeAffine": "0.064484127;0.0;0.0;0.0;0.064484127;0.0",
  "PositionName": "Default",
  "HamamatsuHam_DCAM-OUTPUT TRIGGER PERIOD[2]": "0.0001",
  "HamamatsuHam_DCAM-OUTPUT TRIGGER PERIOD[1]": "0.0001",
  "ZeissReflectorTurret-Description": "Reflector Turret",
  "ZeissSidePort-Name": "ZeissSidePort",
  "HamamatsuHam_DCAM-CameraID": "S/N: 304183",
  "HamamatsuHam_DCAM-OUTPUT TRIGGER BASE SENSOR[2]": "ALL VIEWS",
  "HamamatsuHam_DCAM-OUTPUT TRIGGER PERIOD[0]": "0.0001",
  "HamamatsuHam_DCAM-TransposeMirrorX": "0",
  "ZeissScope-Name": "ZeissScope",
  "HamamatsuHam_DCAM-ScanMode": "2",
  "HamamatsuHam_DCAM-ReadoutTime": "0.0078",
  "HamamatsuHam_DCAM-MASTER PULSE BURST TIMES": "1",
  "HamamatsuHam_DCAM-OUTPUT TRIGGER BASE SENSOR[1]": "ALL VIEWS",
  "HamamatsuHam_DCAM-TransposeMirrorY": "0",
  "HamamatsuHam_DCAM-EXPOSURE FULL RANGE": "DISABLE",
  "HamamatsuHam_DCAM-OUTPUT TRIGGER BASE SENSOR[0]": "ALL VIEWS",
  "HamamatsuHam_DCAM-VIEW CONTROL": "FULL CHIP",
  "ZeissScope-Description": "Zeiss microscope CAN bus adapter",
  "Core-ImageProcessor": "",
  "ZeissSidePort-Description": "Side Port",
  "HamamatsuHam_DCAM-TRIGGER SOURCE": "EXTERNAL",
  "HamamatsuHam_DCAM-OUTPUT TRIGGER SOURCE[2]": "VSYNC",
  "HamamatsuHam_DCAM-MASTER PULSE TRIGGER SOURCE": "EXTERNAL",
  "Core-SLM": "",
  "ZeissReflectorTurret-Name": "ZeissReflectorTurret",
  "COM10-Fast USB to Serial": "Disable",
  "HamamatsuHam_DCAM-TriggerPolarity": "NEGATIVE",
  "HamamatsuHam_DCAM-MASTER PULSE MODE": "CONTINUOUS",
  "HamamatsuHam_DCAM-DEFECT CORRECT MODE": "ON",
  "HamamatsuHam_DCAM-OUTPUT TRIGGER SOURCE[1]": "VSYNC",
  "HamamatsuHam_DCAM-SENSOR MODE": "AREA",
  "ZeissScope-DefiniteFocusVersion": "1",
  "HamamatsuHam_DCAM-ENHANCED VISUALIZATION MODE": "DISABLE",
  "COM10-Handshaking": "Off",
  "HamamatsuHam_DCAM-INTENSITY LUT ENABLE": "DISABLE",
  "HamamatsuHam_DCAM-Camera Bus": "AS-FBD-1XCLD-2PE4L",
  "HamamatsuHam_DCAM-Bits per Channel": "16",
  "HamamatsuHam_DCAM-MASTER PULSE INTERVAL": "0.1000",
  "HamamatsuHam_DCAM-OUTPUT TRIGGER DELAY[2]": "0.0000",
  "HamamatsuHam_DCAM-OUTPUT TRIGGER SOURCE[0]": "VSYNC",
  "HamamatsuHam_DCAM-OUTPUT TRIGGER DELAY[1]": "0.0000",
  "HamamatsuHam_DCAM-INTENSITY LUT OUTPUT MAX": "255",
  "HamamatsuHam_DCAM-Exposure": "20.01",
  "HamamatsuHam_DCAM-OUTPUT TRIGGER DELAY[0]": "0.0000",
  "Core-Focus": "",
  "Core-ChannelGroup": "",
  "HamamatsuHam_DCAM-INTENSITY LUT INPUT MAX": "65535",
  "HamamatsuHam_DCAM-INTERNAL LINE SPEED UNITS": "METERS PER SECOND",
  "ZeissScope-AnswerTimeOut": "500.0000",
  "HamamatsuHam_DCAM-Name": "HamamatsuHam_DCAM",
  "HamamatsuHam_DCAM-OUTPUT TRIGGER KIND[2]": "EXPOSURE",
  "HamamatsuHam_DCAM-OUTPUT TRIGGER DELAY UNITS": "SECONDS",
  "HamamatsuHam_DCAM-OUTPUT TRIGGER KIND[1]": "EXPOSURE",
  "Core-XYStage": "",
  "COM10-Description": "Serial port driver (boost:asio)",
  "HamamatsuHam_DCAM-OUTPUT TRIGGER KIND[0]": "EXPOSURE",
  "HamamatsuHam_DCAM-INTERNAL LINE INTERVAL": "0.0097",
  "Core-AutoShutter": "0",
  "HamamatsuHam_DCAM-TRIGGER ACTIVE": "EDGE",
  "HamamatsuHam_DCAM-OUTPUT TRIGGER PRE HSYNC COUNT": "0",
  "HamamatsuHam_DCAM-CONVERSION FACTOR COEFF": "0.4700",
  "HamamatsuHam_DCAM-OUTPUT TRIGGER POLARITY[2]": "POSITIVE",
  "COM10-DelayBetweenCharsMs": "0.0000",
  "HamamatsuHam_DCAM-CameraName": "C13440-20C",
  "HamamatsuHam_DCAM-OUTPUT TRIGGER POLARITY[1]": "POSITIVE",
  "HamamatsuHam_DCAM-CCDTemperature": "-10.0000",
  "Core-Camera": "HamamatsuHam_DCAM",
  "HamamatsuHam_DCAM-OUTPUT TRIGGER POLARITY[0]": "POSITIVE",
  "HamamatsuHam_DCAM-EXPOSURE TIME UNITS": "MILLISECONDS",
  "HamamatsuHam_DCAM-READOUT DIRECTION": "DIVERGE",
  "COM10-StopBits": "1",
  "HamamatsuHam_DCAM-TransposeCorrection": "0",
  "COM10-DTR": "Disable",
  "HamamatsuHam_DCAM-OUTPUT TRIGGER PERIOD UNITS": "SECONDS",
  "COM10-Verbose": "1",
  "ZeissReflectorTurret-State": "3",
  "HamamatsuHam_DCAM-Trigger": "NORMAL",
  "COM10-AnswerTimeout": "500.0000",
  "HamamatsuHam_DCAM-INTENSITY LUT OUTPUT MIN": "0",
  "ZeissScope-Port": "COM10",
  "COM10-Name": "COM10",
  "HamamatsuHam_DCAM-TransposeXY": "0",
  "HamamatsuHam_DCAM-INTENSITY LUT INPUT MIN": "0",
  "HamamatsuHam_DCAM-Binning": "1x1",
  "HamamatsuHam_DCAM-TRIGGER DELAY": "0.0000",
  "Core-TimeoutMs": "5000",
  "ZeissReflectorTurret-Label": "4- ",
  "HamamatsuHam_DCAM-TRIGGER GLOBAL EXPOSURE": "GLOBAL RESET",
  "ZeissSidePort-State": "1",
  "HamamatsuHam_DCAM-EXTRACTION MODE": "OFF",
  "HamamatsuHam_DCAM-Description": "Hamamatsu device adapter 2.0.6.63",
  "COM10-Parity": "None",
  "HamamatsuHam_DCAM-MINIMUM ACQUISITION TIMEOUT": "60000",
  "COM10-BaudRate": "57600",
  "Core-AutoFocus": "",
  "HamamatsuHam_DCAM-CONVERSION FACTOR OFFSET": "100.0000",
  "HamamatsuHam_DCAM-VIEW MODE": "FULL CHIP",
  "HamamatsuHam_DCAM-TRIGGER TIMES": "1",
  "HamamatsuHam_DCAM-INTERNAL LINE SPEED": "0.6671",
  "ZeissSidePort-Label": "left",
  "Core-Galvo": "",
  "COM10-DataBits": "8",
  "HamamatsuHam_DCAM-PixelType": "16bit",
  "Core-Initialize": "1",
  "HamamatsuHam_DCAM-INTERNAL LINE INTERVAL UNITS": "MILLISECONDS",
  "HamamatsuHam_DCAM-HOT PIXEL CORRECT LEVEL": "STANDARD",
  "ZeissScope-Microscope Version": "Application version: ",
  "HamamatsuHam_DCAM-Camera Version": "4.31.B",
  "Core-Shutter": "",
  "ScopeDataKeys": [
    "HamamatsuHam_DCAM-OUTPUT TRIGGER PERIOD[2]",
    "HamamatsuHam_DCAM-OUTPUT TRIGGER PERIOD[1]",
    "ZeissReflectorTurret-Description",
    "ZeissSidePort-Name",
    "HamamatsuHam_DCAM-CameraID",
    "HamamatsuHam_DCAM-OUTPUT TRIGGER BASE SENSOR[2]",
    "HamamatsuHam_DCAM-OUTPUT TRIGGER PERIOD[0]",
    "HamamatsuHam_DCAM-TransposeMirrorX",
    "ZeissScope-Name",
    "HamamatsuHam_DCAM-ScanMode",
    "HamamatsuHam_DCAM-ReadoutTime",
    "HamamatsuHam_DCAM-MASTER PULSE BURST TIMES",
    "HamamatsuHam_DCAM-OUTPUT TRIGGER BASE SENSOR[1]",
    "HamamatsuHam_DCAM-TransposeMirrorY",
    "HamamatsuHam_DCAM-EXPOSURE FULL RANGE",
    "HamamatsuHam_DCAM-OUTPUT TRIGGER BASE SENSOR[0]",
    "HamamatsuHam_DCAM-VIEW CONTROL",
    "ZeissScope-Description",
    "Core-ImageProcessor",
    "ZeissSidePort-Description",
    "HamamatsuHam_DCAM-TRIGGER SOURCE",
    "HamamatsuHam_DCAM-OUTPUT TRIGGER SOURCE[2]",
    "HamamatsuHam_DCAM-MASTER PULSE TRIGGER SOURCE",
    "Core-SLM",
    "ZeissReflectorTurret-Name",
    "COM10-Fast USB to Serial",
    "HamamatsuHam_DCAM-TriggerPolarity",
    "HamamatsuHam_DCAM-MASTER PULSE MODE",
    "HamamatsuHam_DCAM-DEFECT CORRECT MODE",
    "HamamatsuHam_DCAM-OUTPUT TRIGGER SOURCE[1]",
    "HamamatsuHam_DCAM-SENSOR MODE",
    "ZeissScope-DefiniteFocusVersion",
    "HamamatsuHam_DCAM-ENHANCED VISUALIZATION MODE",
    "COM10-Handshaking",
    "HamamatsuHam_DCAM-INTENSITY LUT ENABLE",
    "HamamatsuHam_DCAM-Camera Bus",
    "HamamatsuHam_DCAM-Bits per Channel",
    "HamamatsuHam_DCAM-MASTER PULSE INTERVAL",
    "HamamatsuHam_DCAM-OUTPUT TRIGGER DELAY[2]",
    "HamamatsuHam_DCAM-OUTPUT TRIGGER SOURCE[0]",
    "HamamatsuHam_DCAM-OUTPUT TRIGGER DELAY[1]",
    "HamamatsuHam_DCAM-INTENSITY LUT OUTPUT MAX",
    "HamamatsuHam_DCAM-Exposure",
    "HamamatsuHam_DCAM-OUTPUT TRIGGER DELAY[0]",
    "Core-Focus",
    "Core-ChannelGroup",
    "HamamatsuHam_DCAM-INTENSITY LUT INPUT MAX",
    "HamamatsuHam_DCAM-INTERNAL LINE SPEED UNITS",
    "ZeissScope-AnswerTimeOut",
    "HamamatsuHam_DCAM-Name",
    "HamamatsuHam_DCAM-OUTPUT TRIGGER KIND[2]",
    "HamamatsuHam_DCAM-OUTPUT TRIGGER DELAY UNITS",
    "HamamatsuHam_DCAM-OUTPUT TRIGGER KIND[1]",
    "Core-XYStage",
    "COM10-Description",
    "HamamatsuHam_DCAM-OUTPUT TRIGGER KIND[0]",
    "HamamatsuHam_DCAM-INTERNAL LINE INTERVAL",
    "Core-AutoShutter",
    "HamamatsuHam_DCAM-TRIGGER ACTIVE",
    "HamamatsuHam_DCAM-OUTPUT TRIGGER PRE HSYNC COUNT",
    "HamamatsuHam_DCAM-CONVERSION FACTOR COEFF",
    "HamamatsuHam_DCAM-OUTPUT TRIGGER POLARITY[2]",
    "COM10-DelayBetweenCharsMs",
    "HamamatsuHam_DCAM-CameraName",
    "HamamatsuHam_DCAM-OUTPUT TRIGGER POLARITY[1]",
    "HamamatsuHam_DCAM-CCDTemperature",
    "Core-Camera",
    "HamamatsuHam_DCAM-OUTPUT TRIGGER POLARITY[0]",
    "HamamatsuHam_DCAM-EXPOSURE TIME UNITS",
    "HamamatsuHam_DCAM-READOUT DIRECTION",
    "COM10-StopBits",
    "HamamatsuHam_DCAM-TransposeCorrection",
    "COM10-DTR",
    "HamamatsuHam_DCAM-OUTPUT TRIGGER PERIOD UNITS",
    "COM10-Verbose",
    "ZeissReflectorTurret-State",
    "HamamatsuHam_DCAM-Trigger",
    "COM10-AnswerTimeout",
    "HamamatsuHam_DCAM-INTENSITY LUT OUTPUT MIN",
    "ZeissScope-Port",
    "COM10-Name",
    "HamamatsuHam_DCAM-TransposeXY",
    "HamamatsuHam_DCAM-INTENSITY LUT INPUT MIN",
    "HamamatsuHam_DCAM-Binning",
    "HamamatsuHam_DCAM-TRIGGER DELAY",
    "Core-TimeoutMs",
    "ZeissReflectorTurret-Label",
    "HamamatsuHam_DCAM-TRIGGER GLOBAL EXPOSURE",
    "ZeissSidePort-State",
    "HamamatsuHam_DCAM-EXTRACTION MODE",
    "HamamatsuHam_DCAM-Description",
    "COM10-Parity",
    "HamamatsuHam_DCAM-MINIMUM ACQUISITION TIMEOUT",
    "COM10-BaudRate",
    "Core-AutoFocus",
    "HamamatsuHam_DCAM-CONVERSION FACTOR OFFSET",
    "HamamatsuHam_DCAM-VIEW MODE",
    "HamamatsuHam_DCAM-TRIGGER TIMES",
    "HamamatsuHam_DCAM-INTERNAL LINE SPEED",
    "ZeissSidePort-Label",
    "Core-Galvo",
    "COM10-DataBits",
    "HamamatsuHam_DCAM-PixelType",
    "Core-Initialize",
    "HamamatsuHam_DCAM-INTERNAL LINE INTERVAL UNITS",
    "HamamatsuHam_DCAM-HOT PIXEL CORRECT LEVEL",
    "ZeissScope-Microscope Version",
    "HamamatsuHam_DCAM-Camera Version",
    "Core-Shutter"
  ],
  "UserData": {
    "Electron_Coeff": {
      "type": "STRING",
      "scalar": "0.470000"
    },
    "Electron_Offset": {
      "type": "STRING",
      "scalar": "100.000000"
    },
    "HamamatsuImageNr": {
      "type": "STRING",
      "scalar": "23"
    },
    "TimeReceivedByCore": {
      "type": "STRING",
      "scalar": "2023-08-02 18:57:56.871880"
    }
  },
  "FileName": "Default/img_channel000_position000_time000000023_z000.tif"
},
"Coords-Default/img_channel000_position000_time000000024_z000.tif": {
  "Frame": 24,
  "FrameIndex": 24,
  "PositionIndex": 0,
  "Slice": 0,
  "SliceIndex": 0,
  "ChannelIndex": 0
},
"Metadata-Default/img_channel000_position000_time000000024_z000.tif": {
  "Width": 1580,
  "Height": 1580,
  "PixelType": "GRAY16",
  "Frame": 24,
  "FrameIndex": 24,
  "PositionIndex": 0,
  "Slice": 0,
  "SliceIndex": 0,
  "ChannelIndex": 0,
  "UUID": "7649d7b6-2cda-4112-8860-57c1aa41286c",
  "Camera": "HamamatsuHam_DCAM",
  "Binning": 1,
  "ROI": "228-228-1580-1580",
  "BitDepth": 16,
  "Exposure-ms": 20.00517293233083,
  "ElapsedTime-ms": 4620.0,
  "ImageNumber": 24,
  "ReceivedTime": "2023-08-02 18:57:56.903 +0200",
  "PixelSizeUm": 0.064484127,
  "PixelSizeAffine": "0.064484127;0.0;0.0;0.0;0.064484127;0.0",
  "PositionName": "Default",
  "HamamatsuHam_DCAM-OUTPUT TRIGGER PERIOD[2]": "0.0001",
  "HamamatsuHam_DCAM-OUTPUT TRIGGER PERIOD[1]": "0.0001",
  "ZeissReflectorTurret-Description": "Reflector Turret",
  "ZeissSidePort-Name": "ZeissSidePort",
  "HamamatsuHam_DCAM-CameraID": "S/N: 304183",
  "HamamatsuHam_DCAM-OUTPUT TRIGGER BASE SENSOR[2]": "ALL VIEWS",
  "HamamatsuHam_DCAM-OUTPUT TRIGGER PERIOD[0]": "0.0001",
  "HamamatsuHam_DCAM-TransposeMirrorX": "0",
  "ZeissScope-Name": "ZeissScope",
  "HamamatsuHam_DCAM-ScanMode": "2",
  "HamamatsuHam_DCAM-ReadoutTime": "0.0078",
  "HamamatsuHam_DCAM-MASTER PULSE BURST TIMES": "1",
  "HamamatsuHam_DCAM-OUTPUT TRIGGER BASE SENSOR[1]": "ALL VIEWS",
  "HamamatsuHam_DCAM-TransposeMirrorY": "0",
  "HamamatsuHam_DCAM-EXPOSURE FULL RANGE": "DISABLE",
  "HamamatsuHam_DCAM-OUTPUT TRIGGER BASE SENSOR[0]": "ALL VIEWS",
  "HamamatsuHam_DCAM-VIEW CONTROL": "FULL CHIP",
  "ZeissScope-Description": "Zeiss microscope CAN bus adapter",
  "Core-ImageProcessor": "",
  "ZeissSidePort-Description": "Side Port",
  "HamamatsuHam_DCAM-TRIGGER SOURCE": "EXTERNAL",
  "HamamatsuHam_DCAM-OUTPUT TRIGGER SOURCE[2]": "VSYNC",
  "HamamatsuHam_DCAM-MASTER PULSE TRIGGER SOURCE": "EXTERNAL",
  "Core-SLM": "",
  "ZeissReflectorTurret-Name": "ZeissReflectorTurret",
  "COM10-Fast USB to Serial": "Disable",
  "HamamatsuHam_DCAM-TriggerPolarity": "NEGATIVE",
  "HamamatsuHam_DCAM-MASTER PULSE MODE": "CONTINUOUS",
  "HamamatsuHam_DCAM-DEFECT CORRECT MODE": "ON",
  "HamamatsuHam_DCAM-OUTPUT TRIGGER SOURCE[1]": "VSYNC",
  "HamamatsuHam_DCAM-SENSOR MODE": "AREA",
  "ZeissScope-DefiniteFocusVersion": "1",
  "HamamatsuHam_DCAM-ENHANCED VISUALIZATION MODE": "DISABLE",
  "COM10-Handshaking": "Off",
  "HamamatsuHam_DCAM-INTENSITY LUT ENABLE": "DISABLE",
  "HamamatsuHam_DCAM-Camera Bus": "AS-FBD-1XCLD-2PE4L",
  "HamamatsuHam_DCAM-Bits per Channel": "16",
  "HamamatsuHam_DCAM-MASTER PULSE INTERVAL": "0.1000",
  "HamamatsuHam_DCAM-OUTPUT TRIGGER DELAY[2]": "0.0000",
  "HamamatsuHam_DCAM-OUTPUT TRIGGER SOURCE[0]": "VSYNC",
  "HamamatsuHam_DCAM-OUTPUT TRIGGER DELAY[1]": "0.0000",
  "HamamatsuHam_DCAM-INTENSITY LUT OUTPUT MAX": "255",
  "HamamatsuHam_DCAM-Exposure": "20.01",
  "HamamatsuHam_DCAM-OUTPUT TRIGGER DELAY[0]": "0.0000",
  "Core-Focus": "",
  "Core-ChannelGroup": "",
  "HamamatsuHam_DCAM-INTENSITY LUT INPUT MAX": "65535",
  "HamamatsuHam_DCAM-INTERNAL LINE SPEED UNITS": "METERS PER SECOND",
  "ZeissScope-AnswerTimeOut": "500.0000",
  "HamamatsuHam_DCAM-Name": "HamamatsuHam_DCAM",
  "HamamatsuHam_DCAM-OUTPUT TRIGGER KIND[2]": "EXPOSURE",
  "HamamatsuHam_DCAM-OUTPUT TRIGGER DELAY UNITS": "SECONDS",
  "HamamatsuHam_DCAM-OUTPUT TRIGGER KIND[1]": "EXPOSURE",
  "Core-XYStage": "",
  "COM10-Description": "Serial port driver (boost:asio)",
  "HamamatsuHam_DCAM-OUTPUT TRIGGER KIND[0]": "EXPOSURE",
  "HamamatsuHam_DCAM-INTERNAL LINE INTERVAL": "0.0097",
  "Core-AutoShutter": "0",
  "HamamatsuHam_DCAM-TRIGGER ACTIVE": "EDGE",
  "HamamatsuHam_DCAM-OUTPUT TRIGGER PRE HSYNC COUNT": "0",
  "HamamatsuHam_DCAM-CONVERSION FACTOR COEFF": "0.4700",
  "HamamatsuHam_DCAM-OUTPUT TRIGGER POLARITY[2]": "POSITIVE",
  "COM10-DelayBetweenCharsMs": "0.0000",
  "HamamatsuHam_DCAM-CameraName": "C13440-20C",
  "HamamatsuHam_DCAM-OUTPUT TRIGGER POLARITY[1]": "POSITIVE",
  "HamamatsuHam_DCAM-CCDTemperature": "-10.0000",
  "Core-Camera": "HamamatsuHam_DCAM",
  "HamamatsuHam_DCAM-OUTPUT TRIGGER POLARITY[0]": "POSITIVE",
  "HamamatsuHam_DCAM-EXPOSURE TIME UNITS": "MILLISECONDS",
  "HamamatsuHam_DCAM-READOUT DIRECTION": "DIVERGE",
  "COM10-StopBits": "1",
  "HamamatsuHam_DCAM-TransposeCorrection": "0",
  "COM10-DTR": "Disable",
  "HamamatsuHam_DCAM-OUTPUT TRIGGER PERIOD UNITS": "SECONDS",
  "COM10-Verbose": "1",
  "ZeissReflectorTurret-State": "3",
  "HamamatsuHam_DCAM-Trigger": "NORMAL",
  "COM10-AnswerTimeout": "500.0000",
  "HamamatsuHam_DCAM-INTENSITY LUT OUTPUT MIN": "0",
  "ZeissScope-Port": "COM10",
  "COM10-Name": "COM10",
  "HamamatsuHam_DCAM-TransposeXY": "0",
  "HamamatsuHam_DCAM-INTENSITY LUT INPUT MIN": "0",
  "HamamatsuHam_DCAM-Binning": "1x1",
  "HamamatsuHam_DCAM-TRIGGER DELAY": "0.0000",
  "Core-TimeoutMs": "5000",
  "ZeissReflectorTurret-Label": "4- ",
  "HamamatsuHam_DCAM-TRIGGER GLOBAL EXPOSURE": "GLOBAL RESET",
  "ZeissSidePort-State": "1",
  "HamamatsuHam_DCAM-EXTRACTION MODE": "OFF",
  "HamamatsuHam_DCAM-Description": "Hamamatsu device adapter 2.0.6.63",
  "COM10-Parity": "None",
  "HamamatsuHam_DCAM-MINIMUM ACQUISITION TIMEOUT": "60000",
  "COM10-BaudRate": "57600",
  "Core-AutoFocus": "",
  "HamamatsuHam_DCAM-CONVERSION FACTOR OFFSET": "100.0000",
  "HamamatsuHam_DCAM-VIEW MODE": "FULL CHIP",
  "HamamatsuHam_DCAM-TRIGGER TIMES": "1",
  "HamamatsuHam_DCAM-INTERNAL LINE SPEED": "0.6671",
  "ZeissSidePort-Label": "left",
  "Core-Galvo": "",
  "COM10-DataBits": "8",
  "HamamatsuHam_DCAM-PixelType": "16bit",
  "Core-Initialize": "1",
  "HamamatsuHam_DCAM-INTERNAL LINE INTERVAL UNITS": "MILLISECONDS",
  "HamamatsuHam_DCAM-HOT PIXEL CORRECT LEVEL": "STANDARD",
  "ZeissScope-Microscope Version": "Application version: ",
  "HamamatsuHam_DCAM-Camera Version": "4.31.B",
  "Core-Shutter": "",
  "ScopeDataKeys": [
    "HamamatsuHam_DCAM-OUTPUT TRIGGER PERIOD[2]",
    "HamamatsuHam_DCAM-OUTPUT TRIGGER PERIOD[1]",
    "ZeissReflectorTurret-Description",
    "ZeissSidePort-Name",
    "HamamatsuHam_DCAM-CameraID",
    "HamamatsuHam_DCAM-OUTPUT TRIGGER BASE SENSOR[2]",
    "HamamatsuHam_DCAM-OUTPUT TRIGGER PERIOD[0]",
    "HamamatsuHam_DCAM-TransposeMirrorX",
    "ZeissScope-Name",
    "HamamatsuHam_DCAM-ScanMode",
    "HamamatsuHam_DCAM-ReadoutTime",
    "HamamatsuHam_DCAM-MASTER PULSE BURST TIMES",
    "HamamatsuHam_DCAM-OUTPUT TRIGGER BASE SENSOR[1]",
    "HamamatsuHam_DCAM-TransposeMirrorY",
    "HamamatsuHam_DCAM-EXPOSURE FULL RANGE",
    "HamamatsuHam_DCAM-OUTPUT TRIGGER BASE SENSOR[0]",
    "HamamatsuHam_DCAM-VIEW CONTROL",
    "ZeissScope-Description",
    "Core-ImageProcessor",
    "ZeissSidePort-Description",
    "HamamatsuHam_DCAM-TRIGGER SOURCE",
    "HamamatsuHam_DCAM-OUTPUT TRIGGER SOURCE[2]",
    "HamamatsuHam_DCAM-MASTER PULSE TRIGGER SOURCE",
    "Core-SLM",
    "ZeissReflectorTurret-Name",
    "COM10-Fast USB to Serial",
    "HamamatsuHam_DCAM-TriggerPolarity",
    "HamamatsuHam_DCAM-MASTER PULSE MODE",
    "HamamatsuHam_DCAM-DEFECT CORRECT MODE",
    "HamamatsuHam_DCAM-OUTPUT TRIGGER SOURCE[1]",
    "HamamatsuHam_DCAM-SENSOR MODE",
    "ZeissScope-DefiniteFocusVersion",
    "HamamatsuHam_DCAM-ENHANCED VISUALIZATION MODE",
    "COM10-Handshaking",
    "HamamatsuHam_DCAM-INTENSITY LUT ENABLE",
    "HamamatsuHam_DCAM-Camera Bus",
    "HamamatsuHam_DCAM-Bits per Channel",
    "HamamatsuHam_DCAM-MASTER PULSE INTERVAL",
    "HamamatsuHam_DCAM-OUTPUT TRIGGER DELAY[2]",
    "HamamatsuHam_DCAM-OUTPUT TRIGGER SOURCE[0]",
    "HamamatsuHam_DCAM-OUTPUT TRIGGER DELAY[1]",
    "HamamatsuHam_DCAM-INTENSITY LUT OUTPUT MAX",
    "HamamatsuHam_DCAM-Exposure",
    "HamamatsuHam_DCAM-OUTPUT TRIGGER DELAY[0]",
    "Core-Focus",
    "Core-ChannelGroup",
    "HamamatsuHam_DCAM-INTENSITY LUT INPUT MAX",
    "HamamatsuHam_DCAM-INTERNAL LINE SPEED UNITS",
    "ZeissScope-AnswerTimeOut",
    "HamamatsuHam_DCAM-Name",
    "HamamatsuHam_DCAM-OUTPUT TRIGGER KIND[2]",
    "HamamatsuHam_DCAM-OUTPUT TRIGGER DELAY UNITS",
    "HamamatsuHam_DCAM-OUTPUT TRIGGER KIND[1]",
    "Core-XYStage",
    "COM10-Description",
    "HamamatsuHam_DCAM-OUTPUT TRIGGER KIND[0]",
    "HamamatsuHam_DCAM-INTERNAL LINE INTERVAL",
    "Core-AutoShutter",
    "HamamatsuHam_DCAM-TRIGGER ACTIVE",
    "HamamatsuHam_DCAM-OUTPUT TRIGGER PRE HSYNC COUNT",
    "HamamatsuHam_DCAM-CONVERSION FACTOR COEFF",
    "HamamatsuHam_DCAM-OUTPUT TRIGGER POLARITY[2]",
    "COM10-DelayBetweenCharsMs",
    "HamamatsuHam_DCAM-CameraName",
    "HamamatsuHam_DCAM-OUTPUT TRIGGER POLARITY[1]",
    "HamamatsuHam_DCAM-CCDTemperature",
    "Core-Camera",
    "HamamatsuHam_DCAM-OUTPUT TRIGGER POLARITY[0]",
    "HamamatsuHam_DCAM-EXPOSURE TIME UNITS",
    "HamamatsuHam_DCAM-READOUT DIRECTION",
    "COM10-StopBits",
    "HamamatsuHam_DCAM-TransposeCorrection",
    "COM10-DTR",
    "HamamatsuHam_DCAM-OUTPUT TRIGGER PERIOD UNITS",
    "COM10-Verbose",
    "ZeissReflectorTurret-State",
    "HamamatsuHam_DCAM-Trigger",
    "COM10-AnswerTimeout",
    "HamamatsuHam_DCAM-INTENSITY LUT OUTPUT MIN",
    "ZeissScope-Port",
    "COM10-Name",
    "HamamatsuHam_DCAM-TransposeXY",
    "HamamatsuHam_DCAM-INTENSITY LUT INPUT MIN",
    "HamamatsuHam_DCAM-Binning",
    "HamamatsuHam_DCAM-TRIGGER DELAY",
    "Core-TimeoutMs",
    "ZeissReflectorTurret-Label",
    "HamamatsuHam_DCAM-TRIGGER GLOBAL EXPOSURE",
    "ZeissSidePort-State",
    "HamamatsuHam_DCAM-EXTRACTION MODE",
    "HamamatsuHam_DCAM-Description",
    "COM10-Parity",
    "HamamatsuHam_DCAM-MINIMUM ACQUISITION TIMEOUT",
    "COM10-BaudRate",
    "Core-AutoFocus",
    "HamamatsuHam_DCAM-CONVERSION FACTOR OFFSET",
    "HamamatsuHam_DCAM-VIEW MODE",
    "HamamatsuHam_DCAM-TRIGGER TIMES",
    "HamamatsuHam_DCAM-INTERNAL LINE SPEED",
    "ZeissSidePort-Label",
    "Core-Galvo",
    "COM10-DataBits",
    "HamamatsuHam_DCAM-PixelType",
    "Core-Initialize",
    "HamamatsuHam_DCAM-INTERNAL LINE INTERVAL UNITS",
    "HamamatsuHam_DCAM-HOT PIXEL CORRECT LEVEL",
    "ZeissScope-Microscope Version",
    "HamamatsuHam_DCAM-Camera Version",
    "Core-Shutter"
  ],
  "UserData": {
    "Electron_Coeff": {
      "type": "STRING",
      "scalar": "0.470000"
    },
    "Electron_Offset": {
      "type": "STRING",
      "scalar": "100.000000"
    },
    "HamamatsuImageNr": {
      "type": "STRING",
      "scalar": "24"
    },
    "TimeReceivedByCore": {
      "type": "STRING",
      "scalar": "2023-08-02 18:57:56.900215"
    }
  },
  "FileName": "Default/img_channel000_position000_time000000024_z000.tif"
},
"Coords-Default/img_channel000_position000_time000000025_z000.tif": {
  "Frame": 25,
  "FrameIndex": 25,
  "PositionIndex": 0,
  "Slice": 0,
  "SliceIndex": 0,
  "ChannelIndex": 0
},
"Metadata-Default/img_channel000_position000_time000000025_z000.tif": {
  "Width": 1580,
  "Height": 1580,
  "PixelType": "GRAY16",
  "Frame": 25,
  "FrameIndex": 25,
  "PositionIndex": 0,
  "Slice": 0,
  "SliceIndex": 0,
  "ChannelIndex": 0,
  "UUID": "0b99358d-6fac-4b9a-a9d3-9970f83e5329",
  "Camera": "HamamatsuHam_DCAM",
  "Binning": 1,
  "ROI": "228-228-1580-1580",
  "BitDepth": 16,
  "Exposure-ms": 20.00517293233083,
  "ElapsedTime-ms": 4649.0,
  "ImageNumber": 25,
  "ReceivedTime": "2023-08-02 18:57:56.932 +0200",
  "PixelSizeUm": 0.064484127,
  "PixelSizeAffine": "0.064484127;0.0;0.0;0.0;0.064484127;0.0",
  "PositionName": "Default",
  "HamamatsuHam_DCAM-OUTPUT TRIGGER PERIOD[2]": "0.0001",
  "HamamatsuHam_DCAM-OUTPUT TRIGGER PERIOD[1]": "0.0001",
  "ZeissReflectorTurret-Description": "Reflector Turret",
  "ZeissSidePort-Name": "ZeissSidePort",
  "HamamatsuHam_DCAM-CameraID": "S/N: 304183",
  "HamamatsuHam_DCAM-OUTPUT TRIGGER BASE SENSOR[2]": "ALL VIEWS",
  "HamamatsuHam_DCAM-OUTPUT TRIGGER PERIOD[0]": "0.0001",
  "HamamatsuHam_DCAM-TransposeMirrorX": "0",
  "ZeissScope-Name": "ZeissScope",
  "HamamatsuHam_DCAM-ScanMode": "2",
  "HamamatsuHam_DCAM-ReadoutTime": "0.0078",
  "HamamatsuHam_DCAM-MASTER PULSE BURST TIMES": "1",
  "HamamatsuHam_DCAM-OUTPUT TRIGGER BASE SENSOR[1]": "ALL VIEWS",
  "HamamatsuHam_DCAM-TransposeMirrorY": "0",
  "HamamatsuHam_DCAM-EXPOSURE FULL RANGE": "DISABLE",
  "HamamatsuHam_DCAM-OUTPUT TRIGGER BASE SENSOR[0]": "ALL VIEWS",
  "HamamatsuHam_DCAM-VIEW CONTROL": "FULL CHIP",
  "ZeissScope-Description": "Zeiss microscope CAN bus adapter",
  "Core-ImageProcessor": "",
  "ZeissSidePort-Description": "Side Port",
  "HamamatsuHam_DCAM-TRIGGER SOURCE": "EXTERNAL",
  "HamamatsuHam_DCAM-OUTPUT TRIGGER SOURCE[2]": "VSYNC",
  "HamamatsuHam_DCAM-MASTER PULSE TRIGGER SOURCE": "EXTERNAL",
  "Core-SLM": "",
  "ZeissReflectorTurret-Name": "ZeissReflectorTurret",
  "COM10-Fast USB to Serial": "Disable",
  "HamamatsuHam_DCAM-TriggerPolarity": "NEGATIVE",
  "HamamatsuHam_DCAM-MASTER PULSE MODE": "CONTINUOUS",
  "HamamatsuHam_DCAM-DEFECT CORRECT MODE": "ON",
  "HamamatsuHam_DCAM-OUTPUT TRIGGER SOURCE[1]": "VSYNC",
  "HamamatsuHam_DCAM-SENSOR MODE": "AREA",
  "ZeissScope-DefiniteFocusVersion": "1",
  "HamamatsuHam_DCAM-ENHANCED VISUALIZATION MODE": "DISABLE",
  "COM10-Handshaking": "Off",
  "HamamatsuHam_DCAM-INTENSITY LUT ENABLE": "DISABLE",
  "HamamatsuHam_DCAM-Camera Bus": "AS-FBD-1XCLD-2PE4L",
  "HamamatsuHam_DCAM-Bits per Channel": "16",
  "HamamatsuHam_DCAM-MASTER PULSE INTERVAL": "0.1000",
  "HamamatsuHam_DCAM-OUTPUT TRIGGER DELAY[2]": "0.0000",
  "HamamatsuHam_DCAM-OUTPUT TRIGGER SOURCE[0]": "VSYNC",
  "HamamatsuHam_DCAM-OUTPUT TRIGGER DELAY[1]": "0.0000",
  "HamamatsuHam_DCAM-INTENSITY LUT OUTPUT MAX": "255",
  "HamamatsuHam_DCAM-Exposure": "20.01",
  "HamamatsuHam_DCAM-OUTPUT TRIGGER DELAY[0]": "0.0000",
  "Core-Focus": "",
  "Core-ChannelGroup": "",
  "HamamatsuHam_DCAM-INTENSITY LUT INPUT MAX": "65535",
  "HamamatsuHam_DCAM-INTERNAL LINE SPEED UNITS": "METERS PER SECOND",
  "ZeissScope-AnswerTimeOut": "500.0000",
  "HamamatsuHam_DCAM-Name": "HamamatsuHam_DCAM",
  "HamamatsuHam_DCAM-OUTPUT TRIGGER KIND[2]": "EXPOSURE",
  "HamamatsuHam_DCAM-OUTPUT TRIGGER DELAY UNITS": "SECONDS",
  "HamamatsuHam_DCAM-OUTPUT TRIGGER KIND[1]": "EXPOSURE",
  "Core-XYStage": "",
  "COM10-Description": "Serial port driver (boost:asio)",
  "HamamatsuHam_DCAM-OUTPUT TRIGGER KIND[0]": "EXPOSURE",
  "HamamatsuHam_DCAM-INTERNAL LINE INTERVAL": "0.0097",
  "Core-AutoShutter": "0",
  "HamamatsuHam_DCAM-TRIGGER ACTIVE": "EDGE",
  "HamamatsuHam_DCAM-OUTPUT TRIGGER PRE HSYNC COUNT": "0",
  "HamamatsuHam_DCAM-CONVERSION FACTOR COEFF": "0.4700",
  "HamamatsuHam_DCAM-OUTPUT TRIGGER POLARITY[2]": "POSITIVE",
  "COM10-DelayBetweenCharsMs": "0.0000",
  "HamamatsuHam_DCAM-CameraName": "C13440-20C",
  "HamamatsuHam_DCAM-OUTPUT TRIGGER POLARITY[1]": "POSITIVE",
  "HamamatsuHam_DCAM-CCDTemperature": "-10.0000",
  "Core-Camera": "HamamatsuHam_DCAM",
  "HamamatsuHam_DCAM-OUTPUT TRIGGER POLARITY[0]": "POSITIVE",
  "HamamatsuHam_DCAM-EXPOSURE TIME UNITS": "MILLISECONDS",
  "HamamatsuHam_DCAM-READOUT DIRECTION": "DIVERGE",
  "COM10-StopBits": "1",
  "HamamatsuHam_DCAM-TransposeCorrection": "0",
  "COM10-DTR": "Disable",
  "HamamatsuHam_DCAM-OUTPUT TRIGGER PERIOD UNITS": "SECONDS",
  "COM10-Verbose": "1",
  "ZeissReflectorTurret-State": "3",
  "HamamatsuHam_DCAM-Trigger": "NORMAL",
  "COM10-AnswerTimeout": "500.0000",
  "HamamatsuHam_DCAM-INTENSITY LUT OUTPUT MIN": "0",
  "ZeissScope-Port": "COM10",
  "COM10-Name": "COM10",
  "HamamatsuHam_DCAM-TransposeXY": "0",
  "HamamatsuHam_DCAM-INTENSITY LUT INPUT MIN": "0",
  "HamamatsuHam_DCAM-Binning": "1x1",
  "HamamatsuHam_DCAM-TRIGGER DELAY": "0.0000",
  "Core-TimeoutMs": "5000",
  "ZeissReflectorTurret-Label": "4- ",
  "HamamatsuHam_DCAM-TRIGGER GLOBAL EXPOSURE": "GLOBAL RESET",
  "ZeissSidePort-State": "1",
  "HamamatsuHam_DCAM-EXTRACTION MODE": "OFF",
  "HamamatsuHam_DCAM-Description": "Hamamatsu device adapter 2.0.6.63",
  "COM10-Parity": "None",
  "HamamatsuHam_DCAM-MINIMUM ACQUISITION TIMEOUT": "60000",
  "COM10-BaudRate": "57600",
  "Core-AutoFocus": "",
  "HamamatsuHam_DCAM-CONVERSION FACTOR OFFSET": "100.0000",
  "HamamatsuHam_DCAM-VIEW MODE": "FULL CHIP",
  "HamamatsuHam_DCAM-TRIGGER TIMES": "1",
  "HamamatsuHam_DCAM-INTERNAL LINE SPEED": "0.6671",
  "ZeissSidePort-Label": "left",
  "Core-Galvo": "",
  "COM10-DataBits": "8",
  "HamamatsuHam_DCAM-PixelType": "16bit",
  "Core-Initialize": "1",
  "HamamatsuHam_DCAM-INTERNAL LINE INTERVAL UNITS": "MILLISECONDS",
  "HamamatsuHam_DCAM-HOT PIXEL CORRECT LEVEL": "STANDARD",
  "ZeissScope-Microscope Version": "Application version: ",
  "HamamatsuHam_DCAM-Camera Version": "4.31.B",
  "Core-Shutter": "",
  "ScopeDataKeys": [
    "HamamatsuHam_DCAM-OUTPUT TRIGGER PERIOD[2]",
    "HamamatsuHam_DCAM-OUTPUT TRIGGER PERIOD[1]",
    "ZeissReflectorTurret-Description",
    "ZeissSidePort-Name",
    "HamamatsuHam_DCAM-CameraID",
    "HamamatsuHam_DCAM-OUTPUT TRIGGER BASE SENSOR[2]",
    "HamamatsuHam_DCAM-OUTPUT TRIGGER PERIOD[0]",
    "HamamatsuHam_DCAM-TransposeMirrorX",
    "ZeissScope-Name",
    "HamamatsuHam_DCAM-ScanMode",
    "HamamatsuHam_DCAM-ReadoutTime",
    "HamamatsuHam_DCAM-MASTER PULSE BURST TIMES",
    "HamamatsuHam_DCAM-OUTPUT TRIGGER BASE SENSOR[1]",
    "HamamatsuHam_DCAM-TransposeMirrorY",
    "HamamatsuHam_DCAM-EXPOSURE FULL RANGE",
    "HamamatsuHam_DCAM-OUTPUT TRIGGER BASE SENSOR[0]",
    "HamamatsuHam_DCAM-VIEW CONTROL",
    "ZeissScope-Description",
    "Core-ImageProcessor",
    "ZeissSidePort-Description",
    "HamamatsuHam_DCAM-TRIGGER SOURCE",
    "HamamatsuHam_DCAM-OUTPUT TRIGGER SOURCE[2]",
    "HamamatsuHam_DCAM-MASTER PULSE TRIGGER SOURCE",
    "Core-SLM",
    "ZeissReflectorTurret-Name",
    "COM10-Fast USB to Serial",
    "HamamatsuHam_DCAM-TriggerPolarity",
    "HamamatsuHam_DCAM-MASTER PULSE MODE",
    "HamamatsuHam_DCAM-DEFECT CORRECT MODE",
    "HamamatsuHam_DCAM-OUTPUT TRIGGER SOURCE[1]",
    "HamamatsuHam_DCAM-SENSOR MODE",
    "ZeissScope-DefiniteFocusVersion",
    "HamamatsuHam_DCAM-ENHANCED VISUALIZATION MODE",
    "COM10-Handshaking",
    "HamamatsuHam_DCAM-INTENSITY LUT ENABLE",
    "HamamatsuHam_DCAM-Camera Bus",
    "HamamatsuHam_DCAM-Bits per Channel",
    "HamamatsuHam_DCAM-MASTER PULSE INTERVAL",
    "HamamatsuHam_DCAM-OUTPUT TRIGGER DELAY[2]",
    "HamamatsuHam_DCAM-OUTPUT TRIGGER SOURCE[0]",
    "HamamatsuHam_DCAM-OUTPUT TRIGGER DELAY[1]",
    "HamamatsuHam_DCAM-INTENSITY LUT OUTPUT MAX",
    "HamamatsuHam_DCAM-Exposure",
    "HamamatsuHam_DCAM-OUTPUT TRIGGER DELAY[0]",
    "Core-Focus",
    "Core-ChannelGroup",
    "HamamatsuHam_DCAM-INTENSITY LUT INPUT MAX",
    "HamamatsuHam_DCAM-INTERNAL LINE SPEED UNITS",
    "ZeissScope-AnswerTimeOut",
    "HamamatsuHam_DCAM-Name",
    "HamamatsuHam_DCAM-OUTPUT TRIGGER KIND[2]",
    "HamamatsuHam_DCAM-OUTPUT TRIGGER DELAY UNITS",
    "HamamatsuHam_DCAM-OUTPUT TRIGGER KIND[1]",
    "Core-XYStage",
    "COM10-Description",
    "HamamatsuHam_DCAM-OUTPUT TRIGGER KIND[0]",
    "HamamatsuHam_DCAM-INTERNAL LINE INTERVAL",
    "Core-AutoShutter",
    "HamamatsuHam_DCAM-TRIGGER ACTIVE",
    "HamamatsuHam_DCAM-OUTPUT TRIGGER PRE HSYNC COUNT",
    "HamamatsuHam_DCAM-CONVERSION FACTOR COEFF",
    "HamamatsuHam_DCAM-OUTPUT TRIGGER POLARITY[2]",
    "COM10-DelayBetweenCharsMs",
    "HamamatsuHam_DCAM-CameraName",
    "HamamatsuHam_DCAM-OUTPUT TRIGGER POLARITY[1]",
    "HamamatsuHam_DCAM-CCDTemperature",
    "Core-Camera",
    "HamamatsuHam_DCAM-OUTPUT TRIGGER POLARITY[0]",
    "HamamatsuHam_DCAM-EXPOSURE TIME UNITS",
    "HamamatsuHam_DCAM-READOUT DIRECTION",
    "COM10-StopBits",
    "HamamatsuHam_DCAM-TransposeCorrection",
    "COM10-DTR",
    "HamamatsuHam_DCAM-OUTPUT TRIGGER PERIOD UNITS",
    "COM10-Verbose",
    "ZeissReflectorTurret-State",
    "HamamatsuHam_DCAM-Trigger",
    "COM10-AnswerTimeout",
    "HamamatsuHam_DCAM-INTENSITY LUT OUTPUT MIN",
    "ZeissScope-Port",
    "COM10-Name",
    "HamamatsuHam_DCAM-TransposeXY",
    "HamamatsuHam_DCAM-INTENSITY LUT INPUT MIN",
    "HamamatsuHam_DCAM-Binning",
    "HamamatsuHam_DCAM-TRIGGER DELAY",
    "Core-TimeoutMs",
    "ZeissReflectorTurret-Label",
    "HamamatsuHam_DCAM-TRIGGER GLOBAL EXPOSURE",
    "ZeissSidePort-State",
    "HamamatsuHam_DCAM-EXTRACTION MODE",
    "HamamatsuHam_DCAM-Description",
    "COM10-Parity",
    "HamamatsuHam_DCAM-MINIMUM ACQUISITION TIMEOUT",
    "COM10-BaudRate",
    "Core-AutoFocus",
    "HamamatsuHam_DCAM-CONVERSION FACTOR OFFSET",
    "HamamatsuHam_DCAM-VIEW MODE",
    "HamamatsuHam_DCAM-TRIGGER TIMES",
    "HamamatsuHam_DCAM-INTERNAL LINE SPEED",
    "ZeissSidePort-Label",
    "Core-Galvo",
    "COM10-DataBits",
    "HamamatsuHam_DCAM-PixelType",
    "Core-Initialize",
    "HamamatsuHam_DCAM-INTERNAL LINE INTERVAL UNITS",
    "HamamatsuHam_DCAM-HOT PIXEL CORRECT LEVEL",
    "ZeissScope-Microscope Version",
    "HamamatsuHam_DCAM-Camera Version",
    "Core-Shutter"
  ],
  "UserData": {
    "Electron_Coeff": {
      "type": "STRING",
      "scalar": "0.470000"
    },
    "Electron_Offset": {
      "type": "STRING",
      "scalar": "100.000000"
    },
    "HamamatsuImageNr": {
      "type": "STRING",
      "scalar": "25"
    },
    "TimeReceivedByCore": {
      "type": "STRING",
      "scalar": "2023-08-02 18:57:56.928983"
    }
  },
  "FileName": "Default/img_channel000_position000_time000000025_z000.tif"
},
"Coords-Default/img_channel000_position000_time000000026_z000.tif": {
  "Frame": 26,
  "FrameIndex": 26,
  "PositionIndex": 0,
  "Slice": 0,
  "SliceIndex": 0,
  "ChannelIndex": 0
},
"Metadata-Default/img_channel000_position000_time000000026_z000.tif": {
  "Width": 1580,
  "Height": 1580,
  "PixelType": "GRAY16",
  "Frame": 26,
  "FrameIndex": 26,
  "PositionIndex": 0,
  "Slice": 0,
  "SliceIndex": 0,
  "ChannelIndex": 0,
  "UUID": "5597d200-6dc2-445a-95a7-6356bd31d347",
  "Camera": "HamamatsuHam_DCAM",
  "Binning": 1,
  "ROI": "228-228-1580-1580",
  "BitDepth": 16,
  "Exposure-ms": 20.00517293233083,
  "ElapsedTime-ms": 4678.0,
  "ImageNumber": 26,
  "ReceivedTime": "2023-08-02 18:57:56.971 +0200",
  "PixelSizeUm": 0.064484127,
  "PixelSizeAffine": "0.064484127;0.0;0.0;0.0;0.064484127;0.0",
  "PositionName": "Default",
  "HamamatsuHam_DCAM-OUTPUT TRIGGER PERIOD[2]": "0.0001",
  "HamamatsuHam_DCAM-OUTPUT TRIGGER PERIOD[1]": "0.0001",
  "ZeissReflectorTurret-Description": "Reflector Turret",
  "ZeissSidePort-Name": "ZeissSidePort",
  "HamamatsuHam_DCAM-CameraID": "S/N: 304183",
  "HamamatsuHam_DCAM-OUTPUT TRIGGER BASE SENSOR[2]": "ALL VIEWS",
  "HamamatsuHam_DCAM-OUTPUT TRIGGER PERIOD[0]": "0.0001",
  "HamamatsuHam_DCAM-TransposeMirrorX": "0",
  "ZeissScope-Name": "ZeissScope",
  "HamamatsuHam_DCAM-ScanMode": "2",
  "HamamatsuHam_DCAM-ReadoutTime": "0.0078",
  "HamamatsuHam_DCAM-MASTER PULSE BURST TIMES": "1",
  "HamamatsuHam_DCAM-OUTPUT TRIGGER BASE SENSOR[1]": "ALL VIEWS",
  "HamamatsuHam_DCAM-TransposeMirrorY": "0",
  "HamamatsuHam_DCAM-EXPOSURE FULL RANGE": "DISABLE",
  "HamamatsuHam_DCAM-OUTPUT TRIGGER BASE SENSOR[0]": "ALL VIEWS",
  "HamamatsuHam_DCAM-VIEW CONTROL": "FULL CHIP",
  "ZeissScope-Description": "Zeiss microscope CAN bus adapter",
  "Core-ImageProcessor": "",
  "ZeissSidePort-Description": "Side Port",
  "HamamatsuHam_DCAM-TRIGGER SOURCE": "EXTERNAL",
  "HamamatsuHam_DCAM-OUTPUT TRIGGER SOURCE[2]": "VSYNC",
  "HamamatsuHam_DCAM-MASTER PULSE TRIGGER SOURCE": "EXTERNAL",
  "Core-SLM": "",
  "ZeissReflectorTurret-Name": "ZeissReflectorTurret",
  "COM10-Fast USB to Serial": "Disable",
  "HamamatsuHam_DCAM-TriggerPolarity": "NEGATIVE",
  "HamamatsuHam_DCAM-MASTER PULSE MODE": "CONTINUOUS",
  "HamamatsuHam_DCAM-DEFECT CORRECT MODE": "ON",
  "HamamatsuHam_DCAM-OUTPUT TRIGGER SOURCE[1]": "VSYNC",
  "HamamatsuHam_DCAM-SENSOR MODE": "AREA",
  "ZeissScope-DefiniteFocusVersion": "1",
  "HamamatsuHam_DCAM-ENHANCED VISUALIZATION MODE": "DISABLE",
  "COM10-Handshaking": "Off",
  "HamamatsuHam_DCAM-INTENSITY LUT ENABLE": "DISABLE",
  "HamamatsuHam_DCAM-Camera Bus": "AS-FBD-1XCLD-2PE4L",
  "HamamatsuHam_DCAM-Bits per Channel": "16",
  "HamamatsuHam_DCAM-MASTER PULSE INTERVAL": "0.1000",
  "HamamatsuHam_DCAM-OUTPUT TRIGGER DELAY[2]": "0.0000",
  "HamamatsuHam_DCAM-OUTPUT TRIGGER SOURCE[0]": "VSYNC",
  "HamamatsuHam_DCAM-OUTPUT TRIGGER DELAY[1]": "0.0000",
  "HamamatsuHam_DCAM-INTENSITY LUT OUTPUT MAX": "255",
  "HamamatsuHam_DCAM-Exposure": "20.01",
  "HamamatsuHam_DCAM-OUTPUT TRIGGER DELAY[0]": "0.0000",
  "Core-Focus": "",
  "Core-ChannelGroup": "",
  "HamamatsuHam_DCAM-INTENSITY LUT INPUT MAX": "65535",
  "HamamatsuHam_DCAM-INTERNAL LINE SPEED UNITS": "METERS PER SECOND",
  "ZeissScope-AnswerTimeOut": "500.0000",
  "HamamatsuHam_DCAM-Name": "HamamatsuHam_DCAM",
  "HamamatsuHam_DCAM-OUTPUT TRIGGER KIND[2]": "EXPOSURE",
  "HamamatsuHam_DCAM-OUTPUT TRIGGER DELAY UNITS": "SECONDS",
  "HamamatsuHam_DCAM-OUTPUT TRIGGER KIND[1]": "EXPOSURE",
  "Core-XYStage": "",
  "COM10-Description": "Serial port driver (boost:asio)",
  "HamamatsuHam_DCAM-OUTPUT TRIGGER KIND[0]": "EXPOSURE",
  "HamamatsuHam_DCAM-INTERNAL LINE INTERVAL": "0.0097",
  "Core-AutoShutter": "0",
  "HamamatsuHam_DCAM-TRIGGER ACTIVE": "EDGE",
  "HamamatsuHam_DCAM-OUTPUT TRIGGER PRE HSYNC COUNT": "0",
  "HamamatsuHam_DCAM-CONVERSION FACTOR COEFF": "0.4700",
  "HamamatsuHam_DCAM-OUTPUT TRIGGER POLARITY[2]": "POSITIVE",
  "COM10-DelayBetweenCharsMs": "0.0000",
  "HamamatsuHam_DCAM-CameraName": "C13440-20C",
  "HamamatsuHam_DCAM-OUTPUT TRIGGER POLARITY[1]": "POSITIVE",
  "HamamatsuHam_DCAM-CCDTemperature": "-10.0000",
  "Core-Camera": "HamamatsuHam_DCAM",
  "HamamatsuHam_DCAM-OUTPUT TRIGGER POLARITY[0]": "POSITIVE",
  "HamamatsuHam_DCAM-EXPOSURE TIME UNITS": "MILLISECONDS",
  "HamamatsuHam_DCAM-READOUT DIRECTION": "DIVERGE",
  "COM10-StopBits": "1",
  "HamamatsuHam_DCAM-TransposeCorrection": "0",
  "COM10-DTR": "Disable",
  "HamamatsuHam_DCAM-OUTPUT TRIGGER PERIOD UNITS": "SECONDS",
  "COM10-Verbose": "1",
  "ZeissReflectorTurret-State": "3",
  "HamamatsuHam_DCAM-Trigger": "NORMAL",
  "COM10-AnswerTimeout": "500.0000",
  "HamamatsuHam_DCAM-INTENSITY LUT OUTPUT MIN": "0",
  "ZeissScope-Port": "COM10",
  "COM10-Name": "COM10",
  "HamamatsuHam_DCAM-TransposeXY": "0",
  "HamamatsuHam_DCAM-INTENSITY LUT INPUT MIN": "0",
  "HamamatsuHam_DCAM-Binning": "1x1",
  "HamamatsuHam_DCAM-TRIGGER DELAY": "0.0000",
  "Core-TimeoutMs": "5000",
  "ZeissReflectorTurret-Label": "4- ",
  "HamamatsuHam_DCAM-TRIGGER GLOBAL EXPOSURE": "GLOBAL RESET",
  "ZeissSidePort-State": "1",
  "HamamatsuHam_DCAM-EXTRACTION MODE": "OFF",
  "HamamatsuHam_DCAM-Description": "Hamamatsu device adapter 2.0.6.63",
  "COM10-Parity": "None",
  "HamamatsuHam_DCAM-MINIMUM ACQUISITION TIMEOUT": "60000",
  "COM10-BaudRate": "57600",
  "Core-AutoFocus": "",
  "HamamatsuHam_DCAM-CONVERSION FACTOR OFFSET": "100.0000",
  "HamamatsuHam_DCAM-VIEW MODE": "FULL CHIP",
  "HamamatsuHam_DCAM-TRIGGER TIMES": "1",
  "HamamatsuHam_DCAM-INTERNAL LINE SPEED": "0.6671",
  "ZeissSidePort-Label": "left",
  "Core-Galvo": "",
  "COM10-DataBits": "8",
  "HamamatsuHam_DCAM-PixelType": "16bit",
  "Core-Initialize": "1",
  "HamamatsuHam_DCAM-INTERNAL LINE INTERVAL UNITS": "MILLISECONDS",
  "HamamatsuHam_DCAM-HOT PIXEL CORRECT LEVEL": "STANDARD",
  "ZeissScope-Microscope Version": "Application version: ",
  "HamamatsuHam_DCAM-Camera Version": "4.31.B",
  "Core-Shutter": "",
  "ScopeDataKeys": [
    "HamamatsuHam_DCAM-OUTPUT TRIGGER PERIOD[2]",
    "HamamatsuHam_DCAM-OUTPUT TRIGGER PERIOD[1]",
    "ZeissReflectorTurret-Description",
    "ZeissSidePort-Name",
    "HamamatsuHam_DCAM-CameraID",
    "HamamatsuHam_DCAM-OUTPUT TRIGGER BASE SENSOR[2]",
    "HamamatsuHam_DCAM-OUTPUT TRIGGER PERIOD[0]",
    "HamamatsuHam_DCAM-TransposeMirrorX",
    "ZeissScope-Name",
    "HamamatsuHam_DCAM-ScanMode",
    "HamamatsuHam_DCAM-ReadoutTime",
    "HamamatsuHam_DCAM-MASTER PULSE BURST TIMES",
    "HamamatsuHam_DCAM-OUTPUT TRIGGER BASE SENSOR[1]",
    "HamamatsuHam_DCAM-TransposeMirrorY",
    "HamamatsuHam_DCAM-EXPOSURE FULL RANGE",
    "HamamatsuHam_DCAM-OUTPUT TRIGGER BASE SENSOR[0]",
    "HamamatsuHam_DCAM-VIEW CONTROL",
    "ZeissScope-Description",
    "Core-ImageProcessor",
    "ZeissSidePort-Description",
    "HamamatsuHam_DCAM-TRIGGER SOURCE",
    "HamamatsuHam_DCAM-OUTPUT TRIGGER SOURCE[2]",
    "HamamatsuHam_DCAM-MASTER PULSE TRIGGER SOURCE",
    "Core-SLM",
    "ZeissReflectorTurret-Name",
    "COM10-Fast USB to Serial",
    "HamamatsuHam_DCAM-TriggerPolarity",
    "HamamatsuHam_DCAM-MASTER PULSE MODE",
    "HamamatsuHam_DCAM-DEFECT CORRECT MODE",
    "HamamatsuHam_DCAM-OUTPUT TRIGGER SOURCE[1]",
    "HamamatsuHam_DCAM-SENSOR MODE",
    "ZeissScope-DefiniteFocusVersion",
    "HamamatsuHam_DCAM-ENHANCED VISUALIZATION MODE",
    "COM10-Handshaking",
    "HamamatsuHam_DCAM-INTENSITY LUT ENABLE",
    "HamamatsuHam_DCAM-Camera Bus",
    "HamamatsuHam_DCAM-Bits per Channel",
    "HamamatsuHam_DCAM-MASTER PULSE INTERVAL",
    "HamamatsuHam_DCAM-OUTPUT TRIGGER DELAY[2]",
    "HamamatsuHam_DCAM-OUTPUT TRIGGER SOURCE[0]",
    "HamamatsuHam_DCAM-OUTPUT TRIGGER DELAY[1]",
    "HamamatsuHam_DCAM-INTENSITY LUT OUTPUT MAX",
    "HamamatsuHam_DCAM-Exposure",
    "HamamatsuHam_DCAM-OUTPUT TRIGGER DELAY[0]",
    "Core-Focus",
    "Core-ChannelGroup",
    "HamamatsuHam_DCAM-INTENSITY LUT INPUT MAX",
    "HamamatsuHam_DCAM-INTERNAL LINE SPEED UNITS",
    "ZeissScope-AnswerTimeOut",
    "HamamatsuHam_DCAM-Name",
    "HamamatsuHam_DCAM-OUTPUT TRIGGER KIND[2]",
    "HamamatsuHam_DCAM-OUTPUT TRIGGER DELAY UNITS",
    "HamamatsuHam_DCAM-OUTPUT TRIGGER KIND[1]",
    "Core-XYStage",
    "COM10-Description",
    "HamamatsuHam_DCAM-OUTPUT TRIGGER KIND[0]",
    "HamamatsuHam_DCAM-INTERNAL LINE INTERVAL",
    "Core-AutoShutter",
    "HamamatsuHam_DCAM-TRIGGER ACTIVE",
    "HamamatsuHam_DCAM-OUTPUT TRIGGER PRE HSYNC COUNT",
    "HamamatsuHam_DCAM-CONVERSION FACTOR COEFF",
    "HamamatsuHam_DCAM-OUTPUT TRIGGER POLARITY[2]",
    "COM10-DelayBetweenCharsMs",
    "HamamatsuHam_DCAM-CameraName",
    "HamamatsuHam_DCAM-OUTPUT TRIGGER POLARITY[1]",
    "HamamatsuHam_DCAM-CCDTemperature",
    "Core-Camera",
    "HamamatsuHam_DCAM-OUTPUT TRIGGER POLARITY[0]",
    "HamamatsuHam_DCAM-EXPOSURE TIME UNITS",
    "HamamatsuHam_DCAM-READOUT DIRECTION",
    "COM10-StopBits",
    "HamamatsuHam_DCAM-TransposeCorrection",
    "COM10-DTR",
    "HamamatsuHam_DCAM-OUTPUT TRIGGER PERIOD UNITS",
    "COM10-Verbose",
    "ZeissReflectorTurret-State",
    "HamamatsuHam_DCAM-Trigger",
    "COM10-AnswerTimeout",
    "HamamatsuHam_DCAM-INTENSITY LUT OUTPUT MIN",
    "ZeissScope-Port",
    "COM10-Name",
    "HamamatsuHam_DCAM-TransposeXY",
    "HamamatsuHam_DCAM-INTENSITY LUT INPUT MIN",
    "HamamatsuHam_DCAM-Binning",
    "HamamatsuHam_DCAM-TRIGGER DELAY",
    "Core-TimeoutMs",
    "ZeissReflectorTurret-Label",
    "HamamatsuHam_DCAM-TRIGGER GLOBAL EXPOSURE",
    "ZeissSidePort-State",
    "HamamatsuHam_DCAM-EXTRACTION MODE",
    "HamamatsuHam_DCAM-Description",
    "COM10-Parity",
    "HamamatsuHam_DCAM-MINIMUM ACQUISITION TIMEOUT",
    "COM10-BaudRate",
    "Core-AutoFocus",
    "HamamatsuHam_DCAM-CONVERSION FACTOR OFFSET",
    "HamamatsuHam_DCAM-VIEW MODE",
    "HamamatsuHam_DCAM-TRIGGER TIMES",
    "HamamatsuHam_DCAM-INTERNAL LINE SPEED",
    "ZeissSidePort-Label",
    "Core-Galvo",
    "COM10-DataBits",
    "HamamatsuHam_DCAM-PixelType",
    "Core-Initialize",
    "HamamatsuHam_DCAM-INTERNAL LINE INTERVAL UNITS",
    "HamamatsuHam_DCAM-HOT PIXEL CORRECT LEVEL",
    "ZeissScope-Microscope Version",
    "HamamatsuHam_DCAM-Camera Version",
    "Core-Shutter"
  ],
  "UserData": {
    "Electron_Coeff": {
      "type": "STRING",
      "scalar": "0.470000"
    },
    "Electron_Offset": {
      "type": "STRING",
      "scalar": "100.000000"
    },
    "HamamatsuImageNr": {
      "type": "STRING",
      "scalar": "26"
    },
    "TimeReceivedByCore": {
      "type": "STRING",
      "scalar": "2023-08-02 18:57:56.957784"
    }
  },
  "FileName": "Default/img_channel000_position000_time000000026_z000.tif"
},
"Coords-Default/img_channel000_position000_time000000027_z000.tif": {
  "Frame": 27,
  "FrameIndex": 27,
  "PositionIndex": 0,
  "Slice": 0,
  "SliceIndex": 0,
  "ChannelIndex": 0
},
"Metadata-Default/img_channel000_position000_time000000027_z000.tif": {
  "Width": 1580,
  "Height": 1580,
  "PixelType": "GRAY16",
  "Frame": 27,
  "FrameIndex": 27,
  "PositionIndex": 0,
  "Slice": 0,
  "SliceIndex": 0,
  "ChannelIndex": 0,
  "UUID": "ef85ff46-e4e2-4574-ac28-ebf722da6ce3",
  "Camera": "HamamatsuHam_DCAM",
  "Binning": 1,
  "ROI": "228-228-1580-1580",
  "BitDepth": 16,
  "Exposure-ms": 20.00517293233083,
  "ElapsedTime-ms": 4706.0,
  "ImageNumber": 27,
  "ReceivedTime": "2023-08-02 18:57:56.989 +0200",
  "PixelSizeUm": 0.064484127,
  "PixelSizeAffine": "0.064484127;0.0;0.0;0.0;0.064484127;0.0",
  "PositionName": "Default",
  "HamamatsuHam_DCAM-OUTPUT TRIGGER PERIOD[2]": "0.0001",
  "HamamatsuHam_DCAM-OUTPUT TRIGGER PERIOD[1]": "0.0001",
  "ZeissReflectorTurret-Description": "Reflector Turret",
  "ZeissSidePort-Name": "ZeissSidePort",
  "HamamatsuHam_DCAM-CameraID": "S/N: 304183",
  "HamamatsuHam_DCAM-OUTPUT TRIGGER BASE SENSOR[2]": "ALL VIEWS",
  "HamamatsuHam_DCAM-OUTPUT TRIGGER PERIOD[0]": "0.0001",
  "HamamatsuHam_DCAM-TransposeMirrorX": "0",
  "ZeissScope-Name": "ZeissScope",
  "HamamatsuHam_DCAM-ScanMode": "2",
  "HamamatsuHam_DCAM-ReadoutTime": "0.0078",
  "HamamatsuHam_DCAM-MASTER PULSE BURST TIMES": "1",
  "HamamatsuHam_DCAM-OUTPUT TRIGGER BASE SENSOR[1]": "ALL VIEWS",
  "HamamatsuHam_DCAM-TransposeMirrorY": "0",
  "HamamatsuHam_DCAM-EXPOSURE FULL RANGE": "DISABLE",
  "HamamatsuHam_DCAM-OUTPUT TRIGGER BASE SENSOR[0]": "ALL VIEWS",
  "HamamatsuHam_DCAM-VIEW CONTROL": "FULL CHIP",
  "ZeissScope-Description": "Zeiss microscope CAN bus adapter",
  "Core-ImageProcessor": "",
  "ZeissSidePort-Description": "Side Port",
  "HamamatsuHam_DCAM-TRIGGER SOURCE": "EXTERNAL",
  "HamamatsuHam_DCAM-OUTPUT TRIGGER SOURCE[2]": "VSYNC",
  "HamamatsuHam_DCAM-MASTER PULSE TRIGGER SOURCE": "EXTERNAL",
  "Core-SLM": "",
  "ZeissReflectorTurret-Name": "ZeissReflectorTurret",
  "COM10-Fast USB to Serial": "Disable",
  "HamamatsuHam_DCAM-TriggerPolarity": "NEGATIVE",
  "HamamatsuHam_DCAM-MASTER PULSE MODE": "CONTINUOUS",
  "HamamatsuHam_DCAM-DEFECT CORRECT MODE": "ON",
  "HamamatsuHam_DCAM-OUTPUT TRIGGER SOURCE[1]": "VSYNC",
  "HamamatsuHam_DCAM-SENSOR MODE": "AREA",
  "ZeissScope-DefiniteFocusVersion": "1",
  "HamamatsuHam_DCAM-ENHANCED VISUALIZATION MODE": "DISABLE",
  "COM10-Handshaking": "Off",
  "HamamatsuHam_DCAM-INTENSITY LUT ENABLE": "DISABLE",
  "HamamatsuHam_DCAM-Camera Bus": "AS-FBD-1XCLD-2PE4L",
  "HamamatsuHam_DCAM-Bits per Channel": "16",
  "HamamatsuHam_DCAM-MASTER PULSE INTERVAL": "0.1000",
  "HamamatsuHam_DCAM-OUTPUT TRIGGER DELAY[2]": "0.0000",
  "HamamatsuHam_DCAM-OUTPUT TRIGGER SOURCE[0]": "VSYNC",
  "HamamatsuHam_DCAM-OUTPUT TRIGGER DELAY[1]": "0.0000",
  "HamamatsuHam_DCAM-INTENSITY LUT OUTPUT MAX": "255",
  "HamamatsuHam_DCAM-Exposure": "20.01",
  "HamamatsuHam_DCAM-OUTPUT TRIGGER DELAY[0]": "0.0000",
  "Core-Focus": "",
  "Core-ChannelGroup": "",
  "HamamatsuHam_DCAM-INTENSITY LUT INPUT MAX": "65535",
  "HamamatsuHam_DCAM-INTERNAL LINE SPEED UNITS": "METERS PER SECOND",
  "ZeissScope-AnswerTimeOut": "500.0000",
  "HamamatsuHam_DCAM-Name": "HamamatsuHam_DCAM",
  "HamamatsuHam_DCAM-OUTPUT TRIGGER KIND[2]": "EXPOSURE",
  "HamamatsuHam_DCAM-OUTPUT TRIGGER DELAY UNITS": "SECONDS",
  "HamamatsuHam_DCAM-OUTPUT TRIGGER KIND[1]": "EXPOSURE",
  "Core-XYStage": "",
  "COM10-Description": "Serial port driver (boost:asio)",
  "HamamatsuHam_DCAM-OUTPUT TRIGGER KIND[0]": "EXPOSURE",
  "HamamatsuHam_DCAM-INTERNAL LINE INTERVAL": "0.0097",
  "Core-AutoShutter": "0",
  "HamamatsuHam_DCAM-TRIGGER ACTIVE": "EDGE",
  "HamamatsuHam_DCAM-OUTPUT TRIGGER PRE HSYNC COUNT": "0",
  "HamamatsuHam_DCAM-CONVERSION FACTOR COEFF": "0.4700",
  "HamamatsuHam_DCAM-OUTPUT TRIGGER POLARITY[2]": "POSITIVE",
  "COM10-DelayBetweenCharsMs": "0.0000",
  "HamamatsuHam_DCAM-CameraName": "C13440-20C",
  "HamamatsuHam_DCAM-OUTPUT TRIGGER POLARITY[1]": "POSITIVE",
  "HamamatsuHam_DCAM-CCDTemperature": "-10.0000",
  "Core-Camera": "HamamatsuHam_DCAM",
  "HamamatsuHam_DCAM-OUTPUT TRIGGER POLARITY[0]": "POSITIVE",
  "HamamatsuHam_DCAM-EXPOSURE TIME UNITS": "MILLISECONDS",
  "HamamatsuHam_DCAM-READOUT DIRECTION": "DIVERGE",
  "COM10-StopBits": "1",
  "HamamatsuHam_DCAM-TransposeCorrection": "0",
  "COM10-DTR": "Disable",
  "HamamatsuHam_DCAM-OUTPUT TRIGGER PERIOD UNITS": "SECONDS",
  "COM10-Verbose": "1",
  "ZeissReflectorTurret-State": "3",
  "HamamatsuHam_DCAM-Trigger": "NORMAL",
  "COM10-AnswerTimeout": "500.0000",
  "HamamatsuHam_DCAM-INTENSITY LUT OUTPUT MIN": "0",
  "ZeissScope-Port": "COM10",
  "COM10-Name": "COM10",
  "HamamatsuHam_DCAM-TransposeXY": "0",
  "HamamatsuHam_DCAM-INTENSITY LUT INPUT MIN": "0",
  "HamamatsuHam_DCAM-Binning": "1x1",
  "HamamatsuHam_DCAM-TRIGGER DELAY": "0.0000",
  "Core-TimeoutMs": "5000",
  "ZeissReflectorTurret-Label": "4- ",
  "HamamatsuHam_DCAM-TRIGGER GLOBAL EXPOSURE": "GLOBAL RESET",
  "ZeissSidePort-State": "1",
  "HamamatsuHam_DCAM-EXTRACTION MODE": "OFF",
  "HamamatsuHam_DCAM-Description": "Hamamatsu device adapter 2.0.6.63",
  "COM10-Parity": "None",
  "HamamatsuHam_DCAM-MINIMUM ACQUISITION TIMEOUT": "60000",
  "COM10-BaudRate": "57600",
  "Core-AutoFocus": "",
  "HamamatsuHam_DCAM-CONVERSION FACTOR OFFSET": "100.0000",
  "HamamatsuHam_DCAM-VIEW MODE": "FULL CHIP",
  "HamamatsuHam_DCAM-TRIGGER TIMES": "1",
  "HamamatsuHam_DCAM-INTERNAL LINE SPEED": "0.6671",
  "ZeissSidePort-Label": "left",
  "Core-Galvo": "",
  "COM10-DataBits": "8",
  "HamamatsuHam_DCAM-PixelType": "16bit",
  "Core-Initialize": "1",
  "HamamatsuHam_DCAM-INTERNAL LINE INTERVAL UNITS": "MILLISECONDS",
  "HamamatsuHam_DCAM-HOT PIXEL CORRECT LEVEL": "STANDARD",
  "ZeissScope-Microscope Version": "Application version: ",
  "HamamatsuHam_DCAM-Camera Version": "4.31.B",
  "Core-Shutter": "",
  "ScopeDataKeys": [
    "HamamatsuHam_DCAM-OUTPUT TRIGGER PERIOD[2]",
    "HamamatsuHam_DCAM-OUTPUT TRIGGER PERIOD[1]",
    "ZeissReflectorTurret-Description",
    "ZeissSidePort-Name",
    "HamamatsuHam_DCAM-CameraID",
    "HamamatsuHam_DCAM-OUTPUT TRIGGER BASE SENSOR[2]",
    "HamamatsuHam_DCAM-OUTPUT TRIGGER PERIOD[0]",
    "HamamatsuHam_DCAM-TransposeMirrorX",
    "ZeissScope-Name",
    "HamamatsuHam_DCAM-ScanMode",
    "HamamatsuHam_DCAM-ReadoutTime",
    "HamamatsuHam_DCAM-MASTER PULSE BURST TIMES",
    "HamamatsuHam_DCAM-OUTPUT TRIGGER BASE SENSOR[1]",
    "HamamatsuHam_DCAM-TransposeMirrorY",
    "HamamatsuHam_DCAM-EXPOSURE FULL RANGE",
    "HamamatsuHam_DCAM-OUTPUT TRIGGER BASE SENSOR[0]",
    "HamamatsuHam_DCAM-VIEW CONTROL",
    "ZeissScope-Description",
    "Core-ImageProcessor",
    "ZeissSidePort-Description",
    "HamamatsuHam_DCAM-TRIGGER SOURCE",
    "HamamatsuHam_DCAM-OUTPUT TRIGGER SOURCE[2]",
    "HamamatsuHam_DCAM-MASTER PULSE TRIGGER SOURCE",
    "Core-SLM",
    "ZeissReflectorTurret-Name",
    "COM10-Fast USB to Serial",
    "HamamatsuHam_DCAM-TriggerPolarity",
    "HamamatsuHam_DCAM-MASTER PULSE MODE",
    "HamamatsuHam_DCAM-DEFECT CORRECT MODE",
    "HamamatsuHam_DCAM-OUTPUT TRIGGER SOURCE[1]",
    "HamamatsuHam_DCAM-SENSOR MODE",
    "ZeissScope-DefiniteFocusVersion",
    "HamamatsuHam_DCAM-ENHANCED VISUALIZATION MODE",
    "COM10-Handshaking",
    "HamamatsuHam_DCAM-INTENSITY LUT ENABLE",
    "HamamatsuHam_DCAM-Camera Bus",
    "HamamatsuHam_DCAM-Bits per Channel",
    "HamamatsuHam_DCAM-MASTER PULSE INTERVAL",
    "HamamatsuHam_DCAM-OUTPUT TRIGGER DELAY[2]",
    "HamamatsuHam_DCAM-OUTPUT TRIGGER SOURCE[0]",
    "HamamatsuHam_DCAM-OUTPUT TRIGGER DELAY[1]",
    "HamamatsuHam_DCAM-INTENSITY LUT OUTPUT MAX",
    "HamamatsuHam_DCAM-Exposure",
    "HamamatsuHam_DCAM-OUTPUT TRIGGER DELAY[0]",
    "Core-Focus",
    "Core-ChannelGroup",
    "HamamatsuHam_DCAM-INTENSITY LUT INPUT MAX",
    "HamamatsuHam_DCAM-INTERNAL LINE SPEED UNITS",
    "ZeissScope-AnswerTimeOut",
    "HamamatsuHam_DCAM-Name",
    "HamamatsuHam_DCAM-OUTPUT TRIGGER KIND[2]",
    "HamamatsuHam_DCAM-OUTPUT TRIGGER DELAY UNITS",
    "HamamatsuHam_DCAM-OUTPUT TRIGGER KIND[1]",
    "Core-XYStage",
    "COM10-Description",
    "HamamatsuHam_DCAM-OUTPUT TRIGGER KIND[0]",
    "HamamatsuHam_DCAM-INTERNAL LINE INTERVAL",
    "Core-AutoShutter",
    "HamamatsuHam_DCAM-TRIGGER ACTIVE",
    "HamamatsuHam_DCAM-OUTPUT TRIGGER PRE HSYNC COUNT",
    "HamamatsuHam_DCAM-CONVERSION FACTOR COEFF",
    "HamamatsuHam_DCAM-OUTPUT TRIGGER POLARITY[2]",
    "COM10-DelayBetweenCharsMs",
    "HamamatsuHam_DCAM-CameraName",
    "HamamatsuHam_DCAM-OUTPUT TRIGGER POLARITY[1]",
    "HamamatsuHam_DCAM-CCDTemperature",
    "Core-Camera",
    "HamamatsuHam_DCAM-OUTPUT TRIGGER POLARITY[0]",
    "HamamatsuHam_DCAM-EXPOSURE TIME UNITS",
    "HamamatsuHam_DCAM-READOUT DIRECTION",
    "COM10-StopBits",
    "HamamatsuHam_DCAM-TransposeCorrection",
    "COM10-DTR",
    "HamamatsuHam_DCAM-OUTPUT TRIGGER PERIOD UNITS",
    "COM10-Verbose",
    "ZeissReflectorTurret-State",
    "HamamatsuHam_DCAM-Trigger",
    "COM10-AnswerTimeout",
    "HamamatsuHam_DCAM-INTENSITY LUT OUTPUT MIN",
    "ZeissScope-Port",
    "COM10-Name",
    "HamamatsuHam_DCAM-TransposeXY",
    "HamamatsuHam_DCAM-INTENSITY LUT INPUT MIN",
    "HamamatsuHam_DCAM-Binning",
    "HamamatsuHam_DCAM-TRIGGER DELAY",
    "Core-TimeoutMs",
    "ZeissReflectorTurret-Label",
    "HamamatsuHam_DCAM-TRIGGER GLOBAL EXPOSURE",
    "ZeissSidePort-State",
    "HamamatsuHam_DCAM-EXTRACTION MODE",
    "HamamatsuHam_DCAM-Description",
    "COM10-Parity",
    "HamamatsuHam_DCAM-MINIMUM ACQUISITION TIMEOUT",
    "COM10-BaudRate",
    "Core-AutoFocus",
    "HamamatsuHam_DCAM-CONVERSION FACTOR OFFSET",
    "HamamatsuHam_DCAM-VIEW MODE",
    "HamamatsuHam_DCAM-TRIGGER TIMES",
    "HamamatsuHam_DCAM-INTERNAL LINE SPEED",
    "ZeissSidePort-Label",
    "Core-Galvo",
    "COM10-DataBits",
    "HamamatsuHam_DCAM-PixelType",
    "Core-Initialize",
    "HamamatsuHam_DCAM-INTERNAL LINE INTERVAL UNITS",
    "HamamatsuHam_DCAM-HOT PIXEL CORRECT LEVEL",
    "ZeissScope-Microscope Version",
    "HamamatsuHam_DCAM-Camera Version",
    "Core-Shutter"
  ],
  "UserData": {
    "Electron_Coeff": {
      "type": "STRING",
      "scalar": "0.470000"
    },
    "Electron_Offset": {
      "type": "STRING",
      "scalar": "100.000000"
    },
    "HamamatsuImageNr": {
      "type": "STRING",
      "scalar": "27"
    },
    "TimeReceivedByCore": {
      "type": "STRING",
      "scalar": "2023-08-02 18:57:56.986094"
    }
  },
  "FileName": "Default/img_channel000_position000_time000000027_z000.tif"
},
"Coords-Default/img_channel000_position000_time000000028_z000.tif": {
  "Frame": 28,
  "FrameIndex": 28,
  "PositionIndex": 0,
  "Slice": 0,
  "SliceIndex": 0,
  "ChannelIndex": 0
},
"Metadata-Default/img_channel000_position000_time000000028_z000.tif": {
  "Width": 1580,
  "Height": 1580,
  "PixelType": "GRAY16",
  "Frame": 28,
  "FrameIndex": 28,
  "PositionIndex": 0,
  "Slice": 0,
  "SliceIndex": 0,
  "ChannelIndex": 0,
  "UUID": "f46d27e6-d9ce-4bc3-b818-81f44cfb04ab",
  "Camera": "HamamatsuHam_DCAM",
  "Binning": 1,
  "ROI": "228-228-1580-1580",
  "BitDepth": 16,
  "Exposure-ms": 20.00517293233083,
  "ElapsedTime-ms": 4734.0,
  "ImageNumber": 28,
  "ReceivedTime": "2023-08-02 18:57:57.018 +0200",
  "PixelSizeUm": 0.064484127,
  "PixelSizeAffine": "0.064484127;0.0;0.0;0.0;0.064484127;0.0",
  "PositionName": "Default",
  "HamamatsuHam_DCAM-OUTPUT TRIGGER PERIOD[2]": "0.0001",
  "HamamatsuHam_DCAM-OUTPUT TRIGGER PERIOD[1]": "0.0001",
  "ZeissReflectorTurret-Description": "Reflector Turret",
  "ZeissSidePort-Name": "ZeissSidePort",
  "HamamatsuHam_DCAM-CameraID": "S/N: 304183",
  "HamamatsuHam_DCAM-OUTPUT TRIGGER BASE SENSOR[2]": "ALL VIEWS",
  "HamamatsuHam_DCAM-OUTPUT TRIGGER PERIOD[0]": "0.0001",
  "HamamatsuHam_DCAM-TransposeMirrorX": "0",
  "ZeissScope-Name": "ZeissScope",
  "HamamatsuHam_DCAM-ScanMode": "2",
  "HamamatsuHam_DCAM-ReadoutTime": "0.0078",
  "HamamatsuHam_DCAM-MASTER PULSE BURST TIMES": "1",
  "HamamatsuHam_DCAM-OUTPUT TRIGGER BASE SENSOR[1]": "ALL VIEWS",
  "HamamatsuHam_DCAM-TransposeMirrorY": "0",
  "HamamatsuHam_DCAM-EXPOSURE FULL RANGE": "DISABLE",
  "HamamatsuHam_DCAM-OUTPUT TRIGGER BASE SENSOR[0]": "ALL VIEWS",
  "HamamatsuHam_DCAM-VIEW CONTROL": "FULL CHIP",
  "ZeissScope-Description": "Zeiss microscope CAN bus adapter",
  "Core-ImageProcessor": "",
  "ZeissSidePort-Description": "Side Port",
  "HamamatsuHam_DCAM-TRIGGER SOURCE": "EXTERNAL",
  "HamamatsuHam_DCAM-OUTPUT TRIGGER SOURCE[2]": "VSYNC",
  "HamamatsuHam_DCAM-MASTER PULSE TRIGGER SOURCE": "EXTERNAL",
  "Core-SLM": "",
  "ZeissReflectorTurret-Name": "ZeissReflectorTurret",
  "COM10-Fast USB to Serial": "Disable",
  "HamamatsuHam_DCAM-TriggerPolarity": "NEGATIVE",
  "HamamatsuHam_DCAM-MASTER PULSE MODE": "CONTINUOUS",
  "HamamatsuHam_DCAM-DEFECT CORRECT MODE": "ON",
  "HamamatsuHam_DCAM-OUTPUT TRIGGER SOURCE[1]": "VSYNC",
  "HamamatsuHam_DCAM-SENSOR MODE": "AREA",
  "ZeissScope-DefiniteFocusVersion": "1",
  "HamamatsuHam_DCAM-ENHANCED VISUALIZATION MODE": "DISABLE",
  "COM10-Handshaking": "Off",
  "HamamatsuHam_DCAM-INTENSITY LUT ENABLE": "DISABLE",
  "HamamatsuHam_DCAM-Camera Bus": "AS-FBD-1XCLD-2PE4L",
  "HamamatsuHam_DCAM-Bits per Channel": "16",
  "HamamatsuHam_DCAM-MASTER PULSE INTERVAL": "0.1000",
  "HamamatsuHam_DCAM-OUTPUT TRIGGER DELAY[2]": "0.0000",
  "HamamatsuHam_DCAM-OUTPUT TRIGGER SOURCE[0]": "VSYNC",
  "HamamatsuHam_DCAM-OUTPUT TRIGGER DELAY[1]": "0.0000",
  "HamamatsuHam_DCAM-INTENSITY LUT OUTPUT MAX": "255",
  "HamamatsuHam_DCAM-Exposure": "20.01",
  "HamamatsuHam_DCAM-OUTPUT TRIGGER DELAY[0]": "0.0000",
  "Core-Focus": "",
  "Core-ChannelGroup": "",
  "HamamatsuHam_DCAM-INTENSITY LUT INPUT MAX": "65535",
  "HamamatsuHam_DCAM-INTERNAL LINE SPEED UNITS": "METERS PER SECOND",
  "ZeissScope-AnswerTimeOut": "500.0000",
  "HamamatsuHam_DCAM-Name": "HamamatsuHam_DCAM",
  "HamamatsuHam_DCAM-OUTPUT TRIGGER KIND[2]": "EXPOSURE",
  "HamamatsuHam_DCAM-OUTPUT TRIGGER DELAY UNITS": "SECONDS",
  "HamamatsuHam_DCAM-OUTPUT TRIGGER KIND[1]": "EXPOSURE",
  "Core-XYStage": "",
  "COM10-Description": "Serial port driver (boost:asio)",
  "HamamatsuHam_DCAM-OUTPUT TRIGGER KIND[0]": "EXPOSURE",
  "HamamatsuHam_DCAM-INTERNAL LINE INTERVAL": "0.0097",
  "Core-AutoShutter": "0",
  "HamamatsuHam_DCAM-TRIGGER ACTIVE": "EDGE",
  "HamamatsuHam_DCAM-OUTPUT TRIGGER PRE HSYNC COUNT": "0",
  "HamamatsuHam_DCAM-CONVERSION FACTOR COEFF": "0.4700",
  "HamamatsuHam_DCAM-OUTPUT TRIGGER POLARITY[2]": "POSITIVE",
  "COM10-DelayBetweenCharsMs": "0.0000",
  "HamamatsuHam_DCAM-CameraName": "C13440-20C",
  "HamamatsuHam_DCAM-OUTPUT TRIGGER POLARITY[1]": "POSITIVE",
  "HamamatsuHam_DCAM-CCDTemperature": "-10.0000",
  "Core-Camera": "HamamatsuHam_DCAM",
  "HamamatsuHam_DCAM-OUTPUT TRIGGER POLARITY[0]": "POSITIVE",
  "HamamatsuHam_DCAM-EXPOSURE TIME UNITS": "MILLISECONDS",
  "HamamatsuHam_DCAM-READOUT DIRECTION": "DIVERGE",
  "COM10-StopBits": "1",
  "HamamatsuHam_DCAM-TransposeCorrection": "0",
  "COM10-DTR": "Disable",
  "HamamatsuHam_DCAM-OUTPUT TRIGGER PERIOD UNITS": "SECONDS",
  "COM10-Verbose": "1",
  "ZeissReflectorTurret-State": "3",
  "HamamatsuHam_DCAM-Trigger": "NORMAL",
  "COM10-AnswerTimeout": "500.0000",
  "HamamatsuHam_DCAM-INTENSITY LUT OUTPUT MIN": "0",
  "ZeissScope-Port": "COM10",
  "COM10-Name": "COM10",
  "HamamatsuHam_DCAM-TransposeXY": "0",
  "HamamatsuHam_DCAM-INTENSITY LUT INPUT MIN": "0",
  "HamamatsuHam_DCAM-Binning": "1x1",
  "HamamatsuHam_DCAM-TRIGGER DELAY": "0.0000",
  "Core-TimeoutMs": "5000",
  "ZeissReflectorTurret-Label": "4- ",
  "HamamatsuHam_DCAM-TRIGGER GLOBAL EXPOSURE": "GLOBAL RESET",
  "ZeissSidePort-State": "1",
  "HamamatsuHam_DCAM-EXTRACTION MODE": "OFF",
  "HamamatsuHam_DCAM-Description": "Hamamatsu device adapter 2.0.6.63",
  "COM10-Parity": "None",
  "HamamatsuHam_DCAM-MINIMUM ACQUISITION TIMEOUT": "60000",
  "COM10-BaudRate": "57600",
  "Core-AutoFocus": "",
  "HamamatsuHam_DCAM-CONVERSION FACTOR OFFSET": "100.0000",
  "HamamatsuHam_DCAM-VIEW MODE": "FULL CHIP",
  "HamamatsuHam_DCAM-TRIGGER TIMES": "1",
  "HamamatsuHam_DCAM-INTERNAL LINE SPEED": "0.6671",
  "ZeissSidePort-Label": "left",
  "Core-Galvo": "",
  "COM10-DataBits": "8",
  "HamamatsuHam_DCAM-PixelType": "16bit",
  "Core-Initialize": "1",
  "HamamatsuHam_DCAM-INTERNAL LINE INTERVAL UNITS": "MILLISECONDS",
  "HamamatsuHam_DCAM-HOT PIXEL CORRECT LEVEL": "STANDARD",
  "ZeissScope-Microscope Version": "Application version: ",
  "HamamatsuHam_DCAM-Camera Version": "4.31.B",
  "Core-Shutter": "",
  "ScopeDataKeys": [
    "HamamatsuHam_DCAM-OUTPUT TRIGGER PERIOD[2]",
    "HamamatsuHam_DCAM-OUTPUT TRIGGER PERIOD[1]",
    "ZeissReflectorTurret-Description",
    "ZeissSidePort-Name",
    "HamamatsuHam_DCAM-CameraID",
    "HamamatsuHam_DCAM-OUTPUT TRIGGER BASE SENSOR[2]",
    "HamamatsuHam_DCAM-OUTPUT TRIGGER PERIOD[0]",
    "HamamatsuHam_DCAM-TransposeMirrorX",
    "ZeissScope-Name",
    "HamamatsuHam_DCAM-ScanMode",
    "HamamatsuHam_DCAM-ReadoutTime",
    "HamamatsuHam_DCAM-MASTER PULSE BURST TIMES",
    "HamamatsuHam_DCAM-OUTPUT TRIGGER BASE SENSOR[1]",
    "HamamatsuHam_DCAM-TransposeMirrorY",
    "HamamatsuHam_DCAM-EXPOSURE FULL RANGE",
    "HamamatsuHam_DCAM-OUTPUT TRIGGER BASE SENSOR[0]",
    "HamamatsuHam_DCAM-VIEW CONTROL",
    "ZeissScope-Description",
    "Core-ImageProcessor",
    "ZeissSidePort-Description",
    "HamamatsuHam_DCAM-TRIGGER SOURCE",
    "HamamatsuHam_DCAM-OUTPUT TRIGGER SOURCE[2]",
    "HamamatsuHam_DCAM-MASTER PULSE TRIGGER SOURCE",
    "Core-SLM",
    "ZeissReflectorTurret-Name",
    "COM10-Fast USB to Serial",
    "HamamatsuHam_DCAM-TriggerPolarity",
    "HamamatsuHam_DCAM-MASTER PULSE MODE",
    "HamamatsuHam_DCAM-DEFECT CORRECT MODE",
    "HamamatsuHam_DCAM-OUTPUT TRIGGER SOURCE[1]",
    "HamamatsuHam_DCAM-SENSOR MODE",
    "ZeissScope-DefiniteFocusVersion",
    "HamamatsuHam_DCAM-ENHANCED VISUALIZATION MODE",
    "COM10-Handshaking",
    "HamamatsuHam_DCAM-INTENSITY LUT ENABLE",
    "HamamatsuHam_DCAM-Camera Bus",
    "HamamatsuHam_DCAM-Bits per Channel",
    "HamamatsuHam_DCAM-MASTER PULSE INTERVAL",
    "HamamatsuHam_DCAM-OUTPUT TRIGGER DELAY[2]",
    "HamamatsuHam_DCAM-OUTPUT TRIGGER SOURCE[0]",
    "HamamatsuHam_DCAM-OUTPUT TRIGGER DELAY[1]",
    "HamamatsuHam_DCAM-INTENSITY LUT OUTPUT MAX",
    "HamamatsuHam_DCAM-Exposure",
    "HamamatsuHam_DCAM-OUTPUT TRIGGER DELAY[0]",
    "Core-Focus",
    "Core-ChannelGroup",
    "HamamatsuHam_DCAM-INTENSITY LUT INPUT MAX",
    "HamamatsuHam_DCAM-INTERNAL LINE SPEED UNITS",
    "ZeissScope-AnswerTimeOut",
    "HamamatsuHam_DCAM-Name",
    "HamamatsuHam_DCAM-OUTPUT TRIGGER KIND[2]",
    "HamamatsuHam_DCAM-OUTPUT TRIGGER DELAY UNITS",
    "HamamatsuHam_DCAM-OUTPUT TRIGGER KIND[1]",
    "Core-XYStage",
    "COM10-Description",
    "HamamatsuHam_DCAM-OUTPUT TRIGGER KIND[0]",
    "HamamatsuHam_DCAM-INTERNAL LINE INTERVAL",
    "Core-AutoShutter",
    "HamamatsuHam_DCAM-TRIGGER ACTIVE",
    "HamamatsuHam_DCAM-OUTPUT TRIGGER PRE HSYNC COUNT",
    "HamamatsuHam_DCAM-CONVERSION FACTOR COEFF",
    "HamamatsuHam_DCAM-OUTPUT TRIGGER POLARITY[2]",
    "COM10-DelayBetweenCharsMs",
    "HamamatsuHam_DCAM-CameraName",
    "HamamatsuHam_DCAM-OUTPUT TRIGGER POLARITY[1]",
    "HamamatsuHam_DCAM-CCDTemperature",
    "Core-Camera",
    "HamamatsuHam_DCAM-OUTPUT TRIGGER POLARITY[0]",
    "HamamatsuHam_DCAM-EXPOSURE TIME UNITS",
    "HamamatsuHam_DCAM-READOUT DIRECTION",
    "COM10-StopBits",
    "HamamatsuHam_DCAM-TransposeCorrection",
    "COM10-DTR",
    "HamamatsuHam_DCAM-OUTPUT TRIGGER PERIOD UNITS",
    "COM10-Verbose",
    "ZeissReflectorTurret-State",
    "HamamatsuHam_DCAM-Trigger",
    "COM10-AnswerTimeout",
    "HamamatsuHam_DCAM-INTENSITY LUT OUTPUT MIN",
    "ZeissScope-Port",
    "COM10-Name",
    "HamamatsuHam_DCAM-TransposeXY",
    "HamamatsuHam_DCAM-INTENSITY LUT INPUT MIN",
    "HamamatsuHam_DCAM-Binning",
    "HamamatsuHam_DCAM-TRIGGER DELAY",
    "Core-TimeoutMs",
    "ZeissReflectorTurret-Label",
    "HamamatsuHam_DCAM-TRIGGER GLOBAL EXPOSURE",
    "ZeissSidePort-State",
    "HamamatsuHam_DCAM-EXTRACTION MODE",
    "HamamatsuHam_DCAM-Description",
    "COM10-Parity",
    "HamamatsuHam_DCAM-MINIMUM ACQUISITION TIMEOUT",
    "COM10-BaudRate",
    "Core-AutoFocus",
    "HamamatsuHam_DCAM-CONVERSION FACTOR OFFSET",
    "HamamatsuHam_DCAM-VIEW MODE",
    "HamamatsuHam_DCAM-TRIGGER TIMES",
    "HamamatsuHam_DCAM-INTERNAL LINE SPEED",
    "ZeissSidePort-Label",
    "Core-Galvo",
    "COM10-DataBits",
    "HamamatsuHam_DCAM-PixelType",
    "Core-Initialize",
    "HamamatsuHam_DCAM-INTERNAL LINE INTERVAL UNITS",
    "HamamatsuHam_DCAM-HOT PIXEL CORRECT LEVEL",
    "ZeissScope-Microscope Version",
    "HamamatsuHam_DCAM-Camera Version",
    "Core-Shutter"
  ],
  "UserData": {
    "Electron_Coeff": {
      "type": "STRING",
      "scalar": "0.470000"
    },
    "Electron_Offset": {
      "type": "STRING",
      "scalar": "100.000000"
    },
    "HamamatsuImageNr": {
      "type": "STRING",
      "scalar": "28"
    },
    "TimeReceivedByCore": {
      "type": "STRING",
      "scalar": "2023-08-02 18:57:57.014527"
    }
  },
  "FileName": "Default/img_channel000_position000_time000000028_z000.tif"
},
"Coords-Default/img_channel000_position000_time000000029_z000.tif": {
  "Frame": 29,
  "FrameIndex": 29,
  "PositionIndex": 0,
  "Slice": 0,
  "SliceIndex": 0,
  "ChannelIndex": 0
},
"Metadata-Default/img_channel000_position000_time000000029_z000.tif": {
  "Width": 1580,
  "Height": 1580,
  "PixelType": "GRAY16",
  "Frame": 29,
  "FrameIndex": 29,
  "PositionIndex": 0,
  "Slice": 0,
  "SliceIndex": 0,
  "ChannelIndex": 0,
  "UUID": "9207f0da-ed77-4605-a759-33f0a62f1d39",
  "Camera": "HamamatsuHam_DCAM",
  "Binning": 1,
  "ROI": "228-228-1580-1580",
  "BitDepth": 16,
  "Exposure-ms": 20.00517293233083,
  "ElapsedTime-ms": 4763.0,
  "ImageNumber": 29,
  "ReceivedTime": "2023-08-02 18:57:57.046 +0200",
  "PixelSizeUm": 0.064484127,
  "PixelSizeAffine": "0.064484127;0.0;0.0;0.0;0.064484127;0.0",
  "PositionName": "Default",
  "HamamatsuHam_DCAM-OUTPUT TRIGGER PERIOD[2]": "0.0001",
  "HamamatsuHam_DCAM-OUTPUT TRIGGER PERIOD[1]": "0.0001",
  "ZeissReflectorTurret-Description": "Reflector Turret",
  "ZeissSidePort-Name": "ZeissSidePort",
  "HamamatsuHam_DCAM-CameraID": "S/N: 304183",
  "HamamatsuHam_DCAM-OUTPUT TRIGGER BASE SENSOR[2]": "ALL VIEWS",
  "HamamatsuHam_DCAM-OUTPUT TRIGGER PERIOD[0]": "0.0001",
  "HamamatsuHam_DCAM-TransposeMirrorX": "0",
  "ZeissScope-Name": "ZeissScope",
  "HamamatsuHam_DCAM-ScanMode": "2",
  "HamamatsuHam_DCAM-ReadoutTime": "0.0078",
  "HamamatsuHam_DCAM-MASTER PULSE BURST TIMES": "1",
  "HamamatsuHam_DCAM-OUTPUT TRIGGER BASE SENSOR[1]": "ALL VIEWS",
  "HamamatsuHam_DCAM-TransposeMirrorY": "0",
  "HamamatsuHam_DCAM-EXPOSURE FULL RANGE": "DISABLE",
  "HamamatsuHam_DCAM-OUTPUT TRIGGER BASE SENSOR[0]": "ALL VIEWS",
  "HamamatsuHam_DCAM-VIEW CONTROL": "FULL CHIP",
  "ZeissScope-Description": "Zeiss microscope CAN bus adapter",
  "Core-ImageProcessor": "",
  "ZeissSidePort-Description": "Side Port",
  "HamamatsuHam_DCAM-TRIGGER SOURCE": "EXTERNAL",
  "HamamatsuHam_DCAM-OUTPUT TRIGGER SOURCE[2]": "VSYNC",
  "HamamatsuHam_DCAM-MASTER PULSE TRIGGER SOURCE": "EXTERNAL",
  "Core-SLM": "",
  "ZeissReflectorTurret-Name": "ZeissReflectorTurret",
  "COM10-Fast USB to Serial": "Disable",
  "HamamatsuHam_DCAM-TriggerPolarity": "NEGATIVE",
  "HamamatsuHam_DCAM-MASTER PULSE MODE": "CONTINUOUS",
  "HamamatsuHam_DCAM-DEFECT CORRECT MODE": "ON",
  "HamamatsuHam_DCAM-OUTPUT TRIGGER SOURCE[1]": "VSYNC",
  "HamamatsuHam_DCAM-SENSOR MODE": "AREA",
  "ZeissScope-DefiniteFocusVersion": "1",
  "HamamatsuHam_DCAM-ENHANCED VISUALIZATION MODE": "DISABLE",
  "COM10-Handshaking": "Off",
  "HamamatsuHam_DCAM-INTENSITY LUT ENABLE": "DISABLE",
  "HamamatsuHam_DCAM-Camera Bus": "AS-FBD-1XCLD-2PE4L",
  "HamamatsuHam_DCAM-Bits per Channel": "16",
  "HamamatsuHam_DCAM-MASTER PULSE INTERVAL": "0.1000",
  "HamamatsuHam_DCAM-OUTPUT TRIGGER DELAY[2]": "0.0000",
  "HamamatsuHam_DCAM-OUTPUT TRIGGER SOURCE[0]": "VSYNC",
  "HamamatsuHam_DCAM-OUTPUT TRIGGER DELAY[1]": "0.0000",
  "HamamatsuHam_DCAM-INTENSITY LUT OUTPUT MAX": "255",
  "HamamatsuHam_DCAM-Exposure": "20.01",
  "HamamatsuHam_DCAM-OUTPUT TRIGGER DELAY[0]": "0.0000",
  "Core-Focus": "",
  "Core-ChannelGroup": "",
  "HamamatsuHam_DCAM-INTENSITY LUT INPUT MAX": "65535",
  "HamamatsuHam_DCAM-INTERNAL LINE SPEED UNITS": "METERS PER SECOND",
  "ZeissScope-AnswerTimeOut": "500.0000",
  "HamamatsuHam_DCAM-Name": "HamamatsuHam_DCAM",
  "HamamatsuHam_DCAM-OUTPUT TRIGGER KIND[2]": "EXPOSURE",
  "HamamatsuHam_DCAM-OUTPUT TRIGGER DELAY UNITS": "SECONDS",
  "HamamatsuHam_DCAM-OUTPUT TRIGGER KIND[1]": "EXPOSURE",
  "Core-XYStage": "",
  "COM10-Description": "Serial port driver (boost:asio)",
  "HamamatsuHam_DCAM-OUTPUT TRIGGER KIND[0]": "EXPOSURE",
  "HamamatsuHam_DCAM-INTERNAL LINE INTERVAL": "0.0097",
  "Core-AutoShutter": "0",
  "HamamatsuHam_DCAM-TRIGGER ACTIVE": "EDGE",
  "HamamatsuHam_DCAM-OUTPUT TRIGGER PRE HSYNC COUNT": "0",
  "HamamatsuHam_DCAM-CONVERSION FACTOR COEFF": "0.4700",
  "HamamatsuHam_DCAM-OUTPUT TRIGGER POLARITY[2]": "POSITIVE",
  "COM10-DelayBetweenCharsMs": "0.0000",
  "HamamatsuHam_DCAM-CameraName": "C13440-20C",
  "HamamatsuHam_DCAM-OUTPUT TRIGGER POLARITY[1]": "POSITIVE",
  "HamamatsuHam_DCAM-CCDTemperature": "-10.0000",
  "Core-Camera": "HamamatsuHam_DCAM",
  "HamamatsuHam_DCAM-OUTPUT TRIGGER POLARITY[0]": "POSITIVE",
  "HamamatsuHam_DCAM-EXPOSURE TIME UNITS": "MILLISECONDS",
  "HamamatsuHam_DCAM-READOUT DIRECTION": "DIVERGE",
  "COM10-StopBits": "1",
  "HamamatsuHam_DCAM-TransposeCorrection": "0",
  "COM10-DTR": "Disable",
  "HamamatsuHam_DCAM-OUTPUT TRIGGER PERIOD UNITS": "SECONDS",
  "COM10-Verbose": "1",
  "ZeissReflectorTurret-State": "3",
  "HamamatsuHam_DCAM-Trigger": "NORMAL",
  "COM10-AnswerTimeout": "500.0000",
  "HamamatsuHam_DCAM-INTENSITY LUT OUTPUT MIN": "0",
  "ZeissScope-Port": "COM10",
  "COM10-Name": "COM10",
  "HamamatsuHam_DCAM-TransposeXY": "0",
  "HamamatsuHam_DCAM-INTENSITY LUT INPUT MIN": "0",
  "HamamatsuHam_DCAM-Binning": "1x1",
  "HamamatsuHam_DCAM-TRIGGER DELAY": "0.0000",
  "Core-TimeoutMs": "5000",
  "ZeissReflectorTurret-Label": "4- ",
  "HamamatsuHam_DCAM-TRIGGER GLOBAL EXPOSURE": "GLOBAL RESET",
  "ZeissSidePort-State": "1",
  "HamamatsuHam_DCAM-EXTRACTION MODE": "OFF",
  "HamamatsuHam_DCAM-Description": "Hamamatsu device adapter 2.0.6.63",
  "COM10-Parity": "None",
  "HamamatsuHam_DCAM-MINIMUM ACQUISITION TIMEOUT": "60000",
  "COM10-BaudRate": "57600",
  "Core-AutoFocus": "",
  "HamamatsuHam_DCAM-CONVERSION FACTOR OFFSET": "100.0000",
  "HamamatsuHam_DCAM-VIEW MODE": "FULL CHIP",
  "HamamatsuHam_DCAM-TRIGGER TIMES": "1",
  "HamamatsuHam_DCAM-INTERNAL LINE SPEED": "0.6671",
  "ZeissSidePort-Label": "left",
  "Core-Galvo": "",
  "COM10-DataBits": "8",
  "HamamatsuHam_DCAM-PixelType": "16bit",
  "Core-Initialize": "1",
  "HamamatsuHam_DCAM-INTERNAL LINE INTERVAL UNITS": "MILLISECONDS",
  "HamamatsuHam_DCAM-HOT PIXEL CORRECT LEVEL": "STANDARD",
  "ZeissScope-Microscope Version": "Application version: ",
  "HamamatsuHam_DCAM-Camera Version": "4.31.B",
  "Core-Shutter": "",
  "ScopeDataKeys": [
    "HamamatsuHam_DCAM-OUTPUT TRIGGER PERIOD[2]",
    "HamamatsuHam_DCAM-OUTPUT TRIGGER PERIOD[1]",
    "ZeissReflectorTurret-Description",
    "ZeissSidePort-Name",
    "HamamatsuHam_DCAM-CameraID",
    "HamamatsuHam_DCAM-OUTPUT TRIGGER BASE SENSOR[2]",
    "HamamatsuHam_DCAM-OUTPUT TRIGGER PERIOD[0]",
    "HamamatsuHam_DCAM-TransposeMirrorX",
    "ZeissScope-Name",
    "HamamatsuHam_DCAM-ScanMode",
    "HamamatsuHam_DCAM-ReadoutTime",
    "HamamatsuHam_DCAM-MASTER PULSE BURST TIMES",
    "HamamatsuHam_DCAM-OUTPUT TRIGGER BASE SENSOR[1]",
    "HamamatsuHam_DCAM-TransposeMirrorY",
    "HamamatsuHam_DCAM-EXPOSURE FULL RANGE",
    "HamamatsuHam_DCAM-OUTPUT TRIGGER BASE SENSOR[0]",
    "HamamatsuHam_DCAM-VIEW CONTROL",
    "ZeissScope-Description",
    "Core-ImageProcessor",
    "ZeissSidePort-Description",
    "HamamatsuHam_DCAM-TRIGGER SOURCE",
    "HamamatsuHam_DCAM-OUTPUT TRIGGER SOURCE[2]",
    "HamamatsuHam_DCAM-MASTER PULSE TRIGGER SOURCE",
    "Core-SLM",
    "ZeissReflectorTurret-Name",
    "COM10-Fast USB to Serial",
    "HamamatsuHam_DCAM-TriggerPolarity",
    "HamamatsuHam_DCAM-MASTER PULSE MODE",
    "HamamatsuHam_DCAM-DEFECT CORRECT MODE",
    "HamamatsuHam_DCAM-OUTPUT TRIGGER SOURCE[1]",
    "HamamatsuHam_DCAM-SENSOR MODE",
    "ZeissScope-DefiniteFocusVersion",
    "HamamatsuHam_DCAM-ENHANCED VISUALIZATION MODE",
    "COM10-Handshaking",
    "HamamatsuHam_DCAM-INTENSITY LUT ENABLE",
    "HamamatsuHam_DCAM-Camera Bus",
    "HamamatsuHam_DCAM-Bits per Channel",
    "HamamatsuHam_DCAM-MASTER PULSE INTERVAL",
    "HamamatsuHam_DCAM-OUTPUT TRIGGER DELAY[2]",
    "HamamatsuHam_DCAM-OUTPUT TRIGGER SOURCE[0]",
    "HamamatsuHam_DCAM-OUTPUT TRIGGER DELAY[1]",
    "HamamatsuHam_DCAM-INTENSITY LUT OUTPUT MAX",
    "HamamatsuHam_DCAM-Exposure",
    "HamamatsuHam_DCAM-OUTPUT TRIGGER DELAY[0]",
    "Core-Focus",
    "Core-ChannelGroup",
    "HamamatsuHam_DCAM-INTENSITY LUT INPUT MAX",
    "HamamatsuHam_DCAM-INTERNAL LINE SPEED UNITS",
    "ZeissScope-AnswerTimeOut",
    "HamamatsuHam_DCAM-Name",
    "HamamatsuHam_DCAM-OUTPUT TRIGGER KIND[2]",
    "HamamatsuHam_DCAM-OUTPUT TRIGGER DELAY UNITS",
    "HamamatsuHam_DCAM-OUTPUT TRIGGER KIND[1]",
    "Core-XYStage",
    "COM10-Description",
    "HamamatsuHam_DCAM-OUTPUT TRIGGER KIND[0]",
    "HamamatsuHam_DCAM-INTERNAL LINE INTERVAL",
    "Core-AutoShutter",
    "HamamatsuHam_DCAM-TRIGGER ACTIVE",
    "HamamatsuHam_DCAM-OUTPUT TRIGGER PRE HSYNC COUNT",
    "HamamatsuHam_DCAM-CONVERSION FACTOR COEFF",
    "HamamatsuHam_DCAM-OUTPUT TRIGGER POLARITY[2]",
    "COM10-DelayBetweenCharsMs",
    "HamamatsuHam_DCAM-CameraName",
    "HamamatsuHam_DCAM-OUTPUT TRIGGER POLARITY[1]",
    "HamamatsuHam_DCAM-CCDTemperature",
    "Core-Camera",
    "HamamatsuHam_DCAM-OUTPUT TRIGGER POLARITY[0]",
    "HamamatsuHam_DCAM-EXPOSURE TIME UNITS",
    "HamamatsuHam_DCAM-READOUT DIRECTION",
    "COM10-StopBits",
    "HamamatsuHam_DCAM-TransposeCorrection",
    "COM10-DTR",
    "HamamatsuHam_DCAM-OUTPUT TRIGGER PERIOD UNITS",
    "COM10-Verbose",
    "ZeissReflectorTurret-State",
    "HamamatsuHam_DCAM-Trigger",
    "COM10-AnswerTimeout",
    "HamamatsuHam_DCAM-INTENSITY LUT OUTPUT MIN",
    "ZeissScope-Port",
    "COM10-Name",
    "HamamatsuHam_DCAM-TransposeXY",
    "HamamatsuHam_DCAM-INTENSITY LUT INPUT MIN",
    "HamamatsuHam_DCAM-Binning",
    "HamamatsuHam_DCAM-TRIGGER DELAY",
    "Core-TimeoutMs",
    "ZeissReflectorTurret-Label",
    "HamamatsuHam_DCAM-TRIGGER GLOBAL EXPOSURE",
    "ZeissSidePort-State",
    "HamamatsuHam_DCAM-EXTRACTION MODE",
    "HamamatsuHam_DCAM-Description",
    "COM10-Parity",
    "HamamatsuHam_DCAM-MINIMUM ACQUISITION TIMEOUT",
    "COM10-BaudRate",
    "Core-AutoFocus",
    "HamamatsuHam_DCAM-CONVERSION FACTOR OFFSET",
    "HamamatsuHam_DCAM-VIEW MODE",
    "HamamatsuHam_DCAM-TRIGGER TIMES",
    "HamamatsuHam_DCAM-INTERNAL LINE SPEED",
    "ZeissSidePort-Label",
    "Core-Galvo",
    "COM10-DataBits",
    "HamamatsuHam_DCAM-PixelType",
    "Core-Initialize",
    "HamamatsuHam_DCAM-INTERNAL LINE INTERVAL UNITS",
    "HamamatsuHam_DCAM-HOT PIXEL CORRECT LEVEL",
    "ZeissScope-Microscope Version",
    "HamamatsuHam_DCAM-Camera Version",
    "Core-Shutter"
  ],
  "UserData": {
    "Electron_Coeff": {
      "type": "STRING",
      "scalar": "0.470000"
    },
    "Electron_Offset": {
      "type": "STRING",
      "scalar": "100.000000"
    },
    "HamamatsuImageNr": {
      "type": "STRING",
      "scalar": "29"
    },
    "TimeReceivedByCore": {
      "type": "STRING",
      "scalar": "2023-08-02 18:57:57.043179"
    }
  },
  "FileName": "Default/img_channel000_position000_time000000029_z000.tif"
},
"Coords-Default/img_channel000_position000_time000000030_z000.tif": {
  "Frame": 30,
  "FrameIndex": 30,
  "PositionIndex": 0,
  "Slice": 0,
  "SliceIndex": 0,
  "ChannelIndex": 0
},
"Metadata-Default/img_channel000_position000_time000000030_z000.tif": {
  "Width": 1580,
  "Height": 1580,
  "PixelType": "GRAY16",
  "Frame": 30,
  "FrameIndex": 30,
  "PositionIndex": 0,
  "Slice": 0,
  "SliceIndex": 0,
  "ChannelIndex": 0,
  "UUID": "627be909-7628-4023-99bd-fe8e2f21931e",
  "Camera": "HamamatsuHam_DCAM",
  "Binning": 1,
  "ROI": "228-228-1580-1580",
  "BitDepth": 16,
  "Exposure-ms": 20.00517293233083,
  "ElapsedTime-ms": 4791.0,
  "ImageNumber": 30,
  "ReceivedTime": "2023-08-02 18:57:57.074 +0200",
  "PixelSizeUm": 0.064484127,
  "PixelSizeAffine": "0.064484127;0.0;0.0;0.0;0.064484127;0.0",
  "PositionName": "Default",
  "HamamatsuHam_DCAM-OUTPUT TRIGGER PERIOD[2]": "0.0001",
  "HamamatsuHam_DCAM-OUTPUT TRIGGER PERIOD[1]": "0.0001",
  "ZeissReflectorTurret-Description": "Reflector Turret",
  "ZeissSidePort-Name": "ZeissSidePort",
  "HamamatsuHam_DCAM-CameraID": "S/N: 304183",
  "HamamatsuHam_DCAM-OUTPUT TRIGGER BASE SENSOR[2]": "ALL VIEWS",
  "HamamatsuHam_DCAM-OUTPUT TRIGGER PERIOD[0]": "0.0001",
  "HamamatsuHam_DCAM-TransposeMirrorX": "0",
  "ZeissScope-Name": "ZeissScope",
  "HamamatsuHam_DCAM-ScanMode": "2",
  "HamamatsuHam_DCAM-ReadoutTime": "0.0078",
  "HamamatsuHam_DCAM-MASTER PULSE BURST TIMES": "1",
  "HamamatsuHam_DCAM-OUTPUT TRIGGER BASE SENSOR[1]": "ALL VIEWS",
  "HamamatsuHam_DCAM-TransposeMirrorY": "0",
  "HamamatsuHam_DCAM-EXPOSURE FULL RANGE": "DISABLE",
  "HamamatsuHam_DCAM-OUTPUT TRIGGER BASE SENSOR[0]": "ALL VIEWS",
  "HamamatsuHam_DCAM-VIEW CONTROL": "FULL CHIP",
  "ZeissScope-Description": "Zeiss microscope CAN bus adapter",
  "Core-ImageProcessor": "",
  "ZeissSidePort-Description": "Side Port",
  "HamamatsuHam_DCAM-TRIGGER SOURCE": "EXTERNAL",
  "HamamatsuHam_DCAM-OUTPUT TRIGGER SOURCE[2]": "VSYNC",
  "HamamatsuHam_DCAM-MASTER PULSE TRIGGER SOURCE": "EXTERNAL",
  "Core-SLM": "",
  "ZeissReflectorTurret-Name": "ZeissReflectorTurret",
  "COM10-Fast USB to Serial": "Disable",
  "HamamatsuHam_DCAM-TriggerPolarity": "NEGATIVE",
  "HamamatsuHam_DCAM-MASTER PULSE MODE": "CONTINUOUS",
  "HamamatsuHam_DCAM-DEFECT CORRECT MODE": "ON",
  "HamamatsuHam_DCAM-OUTPUT TRIGGER SOURCE[1]": "VSYNC",
  "HamamatsuHam_DCAM-SENSOR MODE": "AREA",
  "ZeissScope-DefiniteFocusVersion": "1",
  "HamamatsuHam_DCAM-ENHANCED VISUALIZATION MODE": "DISABLE",
  "COM10-Handshaking": "Off",
  "HamamatsuHam_DCAM-INTENSITY LUT ENABLE": "DISABLE",
  "HamamatsuHam_DCAM-Camera Bus": "AS-FBD-1XCLD-2PE4L",
  "HamamatsuHam_DCAM-Bits per Channel": "16",
  "HamamatsuHam_DCAM-MASTER PULSE INTERVAL": "0.1000",
  "HamamatsuHam_DCAM-OUTPUT TRIGGER DELAY[2]": "0.0000",
  "HamamatsuHam_DCAM-OUTPUT TRIGGER SOURCE[0]": "VSYNC",
  "HamamatsuHam_DCAM-OUTPUT TRIGGER DELAY[1]": "0.0000",
  "HamamatsuHam_DCAM-INTENSITY LUT OUTPUT MAX": "255",
  "HamamatsuHam_DCAM-Exposure": "20.01",
  "HamamatsuHam_DCAM-OUTPUT TRIGGER DELAY[0]": "0.0000",
  "Core-Focus": "",
  "Core-ChannelGroup": "",
  "HamamatsuHam_DCAM-INTENSITY LUT INPUT MAX": "65535",
  "HamamatsuHam_DCAM-INTERNAL LINE SPEED UNITS": "METERS PER SECOND",
  "ZeissScope-AnswerTimeOut": "500.0000",
  "HamamatsuHam_DCAM-Name": "HamamatsuHam_DCAM",
  "HamamatsuHam_DCAM-OUTPUT TRIGGER KIND[2]": "EXPOSURE",
  "HamamatsuHam_DCAM-OUTPUT TRIGGER DELAY UNITS": "SECONDS",
  "HamamatsuHam_DCAM-OUTPUT TRIGGER KIND[1]": "EXPOSURE",
  "Core-XYStage": "",
  "COM10-Description": "Serial port driver (boost:asio)",
  "HamamatsuHam_DCAM-OUTPUT TRIGGER KIND[0]": "EXPOSURE",
  "HamamatsuHam_DCAM-INTERNAL LINE INTERVAL": "0.0097",
  "Core-AutoShutter": "0",
  "HamamatsuHam_DCAM-TRIGGER ACTIVE": "EDGE",
  "HamamatsuHam_DCAM-OUTPUT TRIGGER PRE HSYNC COUNT": "0",
  "HamamatsuHam_DCAM-CONVERSION FACTOR COEFF": "0.4700",
  "HamamatsuHam_DCAM-OUTPUT TRIGGER POLARITY[2]": "POSITIVE",
  "COM10-DelayBetweenCharsMs": "0.0000",
  "HamamatsuHam_DCAM-CameraName": "C13440-20C",
  "HamamatsuHam_DCAM-OUTPUT TRIGGER POLARITY[1]": "POSITIVE",
  "HamamatsuHam_DCAM-CCDTemperature": "-10.0000",
  "Core-Camera": "HamamatsuHam_DCAM",
  "HamamatsuHam_DCAM-OUTPUT TRIGGER POLARITY[0]": "POSITIVE",
  "HamamatsuHam_DCAM-EXPOSURE TIME UNITS": "MILLISECONDS",
  "HamamatsuHam_DCAM-READOUT DIRECTION": "DIVERGE",
  "COM10-StopBits": "1",
  "HamamatsuHam_DCAM-TransposeCorrection": "0",
  "COM10-DTR": "Disable",
  "HamamatsuHam_DCAM-OUTPUT TRIGGER PERIOD UNITS": "SECONDS",
  "COM10-Verbose": "1",
  "ZeissReflectorTurret-State": "3",
  "HamamatsuHam_DCAM-Trigger": "NORMAL",
  "COM10-AnswerTimeout": "500.0000",
  "HamamatsuHam_DCAM-INTENSITY LUT OUTPUT MIN": "0",
  "ZeissScope-Port": "COM10",
  "COM10-Name": "COM10",
  "HamamatsuHam_DCAM-TransposeXY": "0",
  "HamamatsuHam_DCAM-INTENSITY LUT INPUT MIN": "0",
  "HamamatsuHam_DCAM-Binning": "1x1",
  "HamamatsuHam_DCAM-TRIGGER DELAY": "0.0000",
  "Core-TimeoutMs": "5000",
  "ZeissReflectorTurret-Label": "4- ",
  "HamamatsuHam_DCAM-TRIGGER GLOBAL EXPOSURE": "GLOBAL RESET",
  "ZeissSidePort-State": "1",
  "HamamatsuHam_DCAM-EXTRACTION MODE": "OFF",
  "HamamatsuHam_DCAM-Description": "Hamamatsu device adapter 2.0.6.63",
  "COM10-Parity": "None",
  "HamamatsuHam_DCAM-MINIMUM ACQUISITION TIMEOUT": "60000",
  "COM10-BaudRate": "57600",
  "Core-AutoFocus": "",
  "HamamatsuHam_DCAM-CONVERSION FACTOR OFFSET": "100.0000",
  "HamamatsuHam_DCAM-VIEW MODE": "FULL CHIP",
  "HamamatsuHam_DCAM-TRIGGER TIMES": "1",
  "HamamatsuHam_DCAM-INTERNAL LINE SPEED": "0.6671",
  "ZeissSidePort-Label": "left",
  "Core-Galvo": "",
  "COM10-DataBits": "8",
  "HamamatsuHam_DCAM-PixelType": "16bit",
  "Core-Initialize": "1",
  "HamamatsuHam_DCAM-INTERNAL LINE INTERVAL UNITS": "MILLISECONDS",
  "HamamatsuHam_DCAM-HOT PIXEL CORRECT LEVEL": "STANDARD",
  "ZeissScope-Microscope Version": "Application version: ",
  "HamamatsuHam_DCAM-Camera Version": "4.31.B",
  "Core-Shutter": "",
  "ScopeDataKeys": [
    "HamamatsuHam_DCAM-OUTPUT TRIGGER PERIOD[2]",
    "HamamatsuHam_DCAM-OUTPUT TRIGGER PERIOD[1]",
    "ZeissReflectorTurret-Description",
    "ZeissSidePort-Name",
    "HamamatsuHam_DCAM-CameraID",
    "HamamatsuHam_DCAM-OUTPUT TRIGGER BASE SENSOR[2]",
    "HamamatsuHam_DCAM-OUTPUT TRIGGER PERIOD[0]",
    "HamamatsuHam_DCAM-TransposeMirrorX",
    "ZeissScope-Name",
    "HamamatsuHam_DCAM-ScanMode",
    "HamamatsuHam_DCAM-ReadoutTime",
    "HamamatsuHam_DCAM-MASTER PULSE BURST TIMES",
    "HamamatsuHam_DCAM-OUTPUT TRIGGER BASE SENSOR[1]",
    "HamamatsuHam_DCAM-TransposeMirrorY",
    "HamamatsuHam_DCAM-EXPOSURE FULL RANGE",
    "HamamatsuHam_DCAM-OUTPUT TRIGGER BASE SENSOR[0]",
    "HamamatsuHam_DCAM-VIEW CONTROL",
    "ZeissScope-Description",
    "Core-ImageProcessor",
    "ZeissSidePort-Description",
    "HamamatsuHam_DCAM-TRIGGER SOURCE",
    "HamamatsuHam_DCAM-OUTPUT TRIGGER SOURCE[2]",
    "HamamatsuHam_DCAM-MASTER PULSE TRIGGER SOURCE",
    "Core-SLM",
    "ZeissReflectorTurret-Name",
    "COM10-Fast USB to Serial",
    "HamamatsuHam_DCAM-TriggerPolarity",
    "HamamatsuHam_DCAM-MASTER PULSE MODE",
    "HamamatsuHam_DCAM-DEFECT CORRECT MODE",
    "HamamatsuHam_DCAM-OUTPUT TRIGGER SOURCE[1]",
    "HamamatsuHam_DCAM-SENSOR MODE",
    "ZeissScope-DefiniteFocusVersion",
    "HamamatsuHam_DCAM-ENHANCED VISUALIZATION MODE",
    "COM10-Handshaking",
    "HamamatsuHam_DCAM-INTENSITY LUT ENABLE",
    "HamamatsuHam_DCAM-Camera Bus",
    "HamamatsuHam_DCAM-Bits per Channel",
    "HamamatsuHam_DCAM-MASTER PULSE INTERVAL",
    "HamamatsuHam_DCAM-OUTPUT TRIGGER DELAY[2]",
    "HamamatsuHam_DCAM-OUTPUT TRIGGER SOURCE[0]",
    "HamamatsuHam_DCAM-OUTPUT TRIGGER DELAY[1]",
    "HamamatsuHam_DCAM-INTENSITY LUT OUTPUT MAX",
    "HamamatsuHam_DCAM-Exposure",
    "HamamatsuHam_DCAM-OUTPUT TRIGGER DELAY[0]",
    "Core-Focus",
    "Core-ChannelGroup",
    "HamamatsuHam_DCAM-INTENSITY LUT INPUT MAX",
    "HamamatsuHam_DCAM-INTERNAL LINE SPEED UNITS",
    "ZeissScope-AnswerTimeOut",
    "HamamatsuHam_DCAM-Name",
    "HamamatsuHam_DCAM-OUTPUT TRIGGER KIND[2]",
    "HamamatsuHam_DCAM-OUTPUT TRIGGER DELAY UNITS",
    "HamamatsuHam_DCAM-OUTPUT TRIGGER KIND[1]",
    "Core-XYStage",
    "COM10-Description",
    "HamamatsuHam_DCAM-OUTPUT TRIGGER KIND[0]",
    "HamamatsuHam_DCAM-INTERNAL LINE INTERVAL",
    "Core-AutoShutter",
    "HamamatsuHam_DCAM-TRIGGER ACTIVE",
    "HamamatsuHam_DCAM-OUTPUT TRIGGER PRE HSYNC COUNT",
    "HamamatsuHam_DCAM-CONVERSION FACTOR COEFF",
    "HamamatsuHam_DCAM-OUTPUT TRIGGER POLARITY[2]",
    "COM10-DelayBetweenCharsMs",
    "HamamatsuHam_DCAM-CameraName",
    "HamamatsuHam_DCAM-OUTPUT TRIGGER POLARITY[1]",
    "HamamatsuHam_DCAM-CCDTemperature",
    "Core-Camera",
    "HamamatsuHam_DCAM-OUTPUT TRIGGER POLARITY[0]",
    "HamamatsuHam_DCAM-EXPOSURE TIME UNITS",
    "HamamatsuHam_DCAM-READOUT DIRECTION",
    "COM10-StopBits",
    "HamamatsuHam_DCAM-TransposeCorrection",
    "COM10-DTR",
    "HamamatsuHam_DCAM-OUTPUT TRIGGER PERIOD UNITS",
    "COM10-Verbose",
    "ZeissReflectorTurret-State",
    "HamamatsuHam_DCAM-Trigger",
    "COM10-AnswerTimeout",
    "HamamatsuHam_DCAM-INTENSITY LUT OUTPUT MIN",
    "ZeissScope-Port",
    "COM10-Name",
    "HamamatsuHam_DCAM-TransposeXY",
    "HamamatsuHam_DCAM-INTENSITY LUT INPUT MIN",
    "HamamatsuHam_DCAM-Binning",
    "HamamatsuHam_DCAM-TRIGGER DELAY",
    "Core-TimeoutMs",
    "ZeissReflectorTurret-Label",
    "HamamatsuHam_DCAM-TRIGGER GLOBAL EXPOSURE",
    "ZeissSidePort-State",
    "HamamatsuHam_DCAM-EXTRACTION MODE",
    "HamamatsuHam_DCAM-Description",
    "COM10-Parity",
    "HamamatsuHam_DCAM-MINIMUM ACQUISITION TIMEOUT",
    "COM10-BaudRate",
    "Core-AutoFocus",
    "HamamatsuHam_DCAM-CONVERSION FACTOR OFFSET",
    "HamamatsuHam_DCAM-VIEW MODE",
    "HamamatsuHam_DCAM-TRIGGER TIMES",
    "HamamatsuHam_DCAM-INTERNAL LINE SPEED",
    "ZeissSidePort-Label",
    "Core-Galvo",
    "COM10-DataBits",
    "HamamatsuHam_DCAM-PixelType",
    "Core-Initialize",
    "HamamatsuHam_DCAM-INTERNAL LINE INTERVAL UNITS",
    "HamamatsuHam_DCAM-HOT PIXEL CORRECT LEVEL",
    "ZeissScope-Microscope Version",
    "HamamatsuHam_DCAM-Camera Version",
    "Core-Shutter"
  ],
  "UserData": {
    "Electron_Coeff": {
      "type": "STRING",
      "scalar": "0.470000"
    },
    "Electron_Offset": {
      "type": "STRING",
      "scalar": "100.000000"
    },
    "HamamatsuImageNr": {
      "type": "STRING",
      "scalar": "30"
    },
    "TimeReceivedByCore": {
      "type": "STRING",
      "scalar": "2023-08-02 18:57:57.071627"
    }
  },
  "FileName": "Default/img_channel000_position000_time000000030_z000.tif"
},
"Coords-Default/img_channel000_position000_time000000031_z000.tif": {
  "Frame": 31,
  "FrameIndex": 31,
  "PositionIndex": 0,
  "Slice": 0,
  "SliceIndex": 0,
  "ChannelIndex": 0
},
"Metadata-Default/img_channel000_position000_time000000031_z000.tif": {
  "Width": 1580,
  "Height": 1580,
  "PixelType": "GRAY16",
  "Frame": 31,
  "FrameIndex": 31,
  "PositionIndex": 0,
  "Slice": 0,
  "SliceIndex": 0,
  "ChannelIndex": 0,
  "UUID": "ec7f68d7-a586-4fd2-933a-c3c5d00368a9",
  "Camera": "HamamatsuHam_DCAM",
  "Binning": 1,
  "ROI": "228-228-1580-1580",
  "BitDepth": 16,
  "Exposure-ms": 20.00517293233083,
  "ElapsedTime-ms": 4820.0,
  "ImageNumber": 31,
  "ReceivedTime": "2023-08-02 18:57:57.102 +0200",
  "PixelSizeUm": 0.064484127,
  "PixelSizeAffine": "0.064484127;0.0;0.0;0.0;0.064484127;0.0",
  "PositionName": "Default",
  "HamamatsuHam_DCAM-OUTPUT TRIGGER PERIOD[2]": "0.0001",
  "HamamatsuHam_DCAM-OUTPUT TRIGGER PERIOD[1]": "0.0001",
  "ZeissReflectorTurret-Description": "Reflector Turret",
  "ZeissSidePort-Name": "ZeissSidePort",
  "HamamatsuHam_DCAM-CameraID": "S/N: 304183",
  "HamamatsuHam_DCAM-OUTPUT TRIGGER BASE SENSOR[2]": "ALL VIEWS",
  "HamamatsuHam_DCAM-OUTPUT TRIGGER PERIOD[0]": "0.0001",
  "HamamatsuHam_DCAM-TransposeMirrorX": "0",
  "ZeissScope-Name": "ZeissScope",
  "HamamatsuHam_DCAM-ScanMode": "2",
  "HamamatsuHam_DCAM-ReadoutTime": "0.0078",
  "HamamatsuHam_DCAM-MASTER PULSE BURST TIMES": "1",
  "HamamatsuHam_DCAM-OUTPUT TRIGGER BASE SENSOR[1]": "ALL VIEWS",
  "HamamatsuHam_DCAM-TransposeMirrorY": "0",
  "HamamatsuHam_DCAM-EXPOSURE FULL RANGE": "DISABLE",
  "HamamatsuHam_DCAM-OUTPUT TRIGGER BASE SENSOR[0]": "ALL VIEWS",
  "HamamatsuHam_DCAM-VIEW CONTROL": "FULL CHIP",
  "ZeissScope-Description": "Zeiss microscope CAN bus adapter",
  "Core-ImageProcessor": "",
  "ZeissSidePort-Description": "Side Port",
  "HamamatsuHam_DCAM-TRIGGER SOURCE": "EXTERNAL",
  "HamamatsuHam_DCAM-OUTPUT TRIGGER SOURCE[2]": "VSYNC",
  "HamamatsuHam_DCAM-MASTER PULSE TRIGGER SOURCE": "EXTERNAL",
  "Core-SLM": "",
  "ZeissReflectorTurret-Name": "ZeissReflectorTurret",
  "COM10-Fast USB to Serial": "Disable",
  "HamamatsuHam_DCAM-TriggerPolarity": "NEGATIVE",
  "HamamatsuHam_DCAM-MASTER PULSE MODE": "CONTINUOUS",
  "HamamatsuHam_DCAM-DEFECT CORRECT MODE": "ON",
  "HamamatsuHam_DCAM-OUTPUT TRIGGER SOURCE[1]": "VSYNC",
  "HamamatsuHam_DCAM-SENSOR MODE": "AREA",
  "ZeissScope-DefiniteFocusVersion": "1",
  "HamamatsuHam_DCAM-ENHANCED VISUALIZATION MODE": "DISABLE",
  "COM10-Handshaking": "Off",
  "HamamatsuHam_DCAM-INTENSITY LUT ENABLE": "DISABLE",
  "HamamatsuHam_DCAM-Camera Bus": "AS-FBD-1XCLD-2PE4L",
  "HamamatsuHam_DCAM-Bits per Channel": "16",
  "HamamatsuHam_DCAM-MASTER PULSE INTERVAL": "0.1000",
  "HamamatsuHam_DCAM-OUTPUT TRIGGER DELAY[2]": "0.0000",
  "HamamatsuHam_DCAM-OUTPUT TRIGGER SOURCE[0]": "VSYNC",
  "HamamatsuHam_DCAM-OUTPUT TRIGGER DELAY[1]": "0.0000",
  "HamamatsuHam_DCAM-INTENSITY LUT OUTPUT MAX": "255",
  "HamamatsuHam_DCAM-Exposure": "20.01",
  "HamamatsuHam_DCAM-OUTPUT TRIGGER DELAY[0]": "0.0000",
  "Core-Focus": "",
  "Core-ChannelGroup": "",
  "HamamatsuHam_DCAM-INTENSITY LUT INPUT MAX": "65535",
  "HamamatsuHam_DCAM-INTERNAL LINE SPEED UNITS": "METERS PER SECOND",
  "ZeissScope-AnswerTimeOut": "500.0000",
  "HamamatsuHam_DCAM-Name": "HamamatsuHam_DCAM",
  "HamamatsuHam_DCAM-OUTPUT TRIGGER KIND[2]": "EXPOSURE",
  "HamamatsuHam_DCAM-OUTPUT TRIGGER DELAY UNITS": "SECONDS",
  "HamamatsuHam_DCAM-OUTPUT TRIGGER KIND[1]": "EXPOSURE",
  "Core-XYStage": "",
  "COM10-Description": "Serial port driver (boost:asio)",
  "HamamatsuHam_DCAM-OUTPUT TRIGGER KIND[0]": "EXPOSURE",
  "HamamatsuHam_DCAM-INTERNAL LINE INTERVAL": "0.0097",
  "Core-AutoShutter": "0",
  "HamamatsuHam_DCAM-TRIGGER ACTIVE": "EDGE",
  "HamamatsuHam_DCAM-OUTPUT TRIGGER PRE HSYNC COUNT": "0",
  "HamamatsuHam_DCAM-CONVERSION FACTOR COEFF": "0.4700",
  "HamamatsuHam_DCAM-OUTPUT TRIGGER POLARITY[2]": "POSITIVE",
  "COM10-DelayBetweenCharsMs": "0.0000",
  "HamamatsuHam_DCAM-CameraName": "C13440-20C",
  "HamamatsuHam_DCAM-OUTPUT TRIGGER POLARITY[1]": "POSITIVE",
  "HamamatsuHam_DCAM-CCDTemperature": "-10.0000",
  "Core-Camera": "HamamatsuHam_DCAM",
  "HamamatsuHam_DCAM-OUTPUT TRIGGER POLARITY[0]": "POSITIVE",
  "HamamatsuHam_DCAM-EXPOSURE TIME UNITS": "MILLISECONDS",
  "HamamatsuHam_DCAM-READOUT DIRECTION": "DIVERGE",
  "COM10-StopBits": "1",
  "HamamatsuHam_DCAM-TransposeCorrection": "0",
  "COM10-DTR": "Disable",
  "HamamatsuHam_DCAM-OUTPUT TRIGGER PERIOD UNITS": "SECONDS",
  "COM10-Verbose": "1",
  "ZeissReflectorTurret-State": "3",
  "HamamatsuHam_DCAM-Trigger": "NORMAL",
  "COM10-AnswerTimeout": "500.0000",
  "HamamatsuHam_DCAM-INTENSITY LUT OUTPUT MIN": "0",
  "ZeissScope-Port": "COM10",
  "COM10-Name": "COM10",
  "HamamatsuHam_DCAM-TransposeXY": "0",
  "HamamatsuHam_DCAM-INTENSITY LUT INPUT MIN": "0",
  "HamamatsuHam_DCAM-Binning": "1x1",
  "HamamatsuHam_DCAM-TRIGGER DELAY": "0.0000",
  "Core-TimeoutMs": "5000",
  "ZeissReflectorTurret-Label": "4- ",
  "HamamatsuHam_DCAM-TRIGGER GLOBAL EXPOSURE": "GLOBAL RESET",
  "ZeissSidePort-State": "1",
  "HamamatsuHam_DCAM-EXTRACTION MODE": "OFF",
  "HamamatsuHam_DCAM-Description": "Hamamatsu device adapter 2.0.6.63",
  "COM10-Parity": "None",
  "HamamatsuHam_DCAM-MINIMUM ACQUISITION TIMEOUT": "60000",
  "COM10-BaudRate": "57600",
  "Core-AutoFocus": "",
  "HamamatsuHam_DCAM-CONVERSION FACTOR OFFSET": "100.0000",
  "HamamatsuHam_DCAM-VIEW MODE": "FULL CHIP",
  "HamamatsuHam_DCAM-TRIGGER TIMES": "1",
  "HamamatsuHam_DCAM-INTERNAL LINE SPEED": "0.6671",
  "ZeissSidePort-Label": "left",
  "Core-Galvo": "",
  "COM10-DataBits": "8",
  "HamamatsuHam_DCAM-PixelType": "16bit",
  "Core-Initialize": "1",
  "HamamatsuHam_DCAM-INTERNAL LINE INTERVAL UNITS": "MILLISECONDS",
  "HamamatsuHam_DCAM-HOT PIXEL CORRECT LEVEL": "STANDARD",
  "ZeissScope-Microscope Version": "Application version: ",
  "HamamatsuHam_DCAM-Camera Version": "4.31.B",
  "Core-Shutter": "",
  "ScopeDataKeys": [
    "HamamatsuHam_DCAM-OUTPUT TRIGGER PERIOD[2]",
    "HamamatsuHam_DCAM-OUTPUT TRIGGER PERIOD[1]",
    "ZeissReflectorTurret-Description",
    "ZeissSidePort-Name",
    "HamamatsuHam_DCAM-CameraID",
    "HamamatsuHam_DCAM-OUTPUT TRIGGER BASE SENSOR[2]",
    "HamamatsuHam_DCAM-OUTPUT TRIGGER PERIOD[0]",
    "HamamatsuHam_DCAM-TransposeMirrorX",
    "ZeissScope-Name",
    "HamamatsuHam_DCAM-ScanMode",
    "HamamatsuHam_DCAM-ReadoutTime",
    "HamamatsuHam_DCAM-MASTER PULSE BURST TIMES",
    "HamamatsuHam_DCAM-OUTPUT TRIGGER BASE SENSOR[1]",
    "HamamatsuHam_DCAM-TransposeMirrorY",
    "HamamatsuHam_DCAM-EXPOSURE FULL RANGE",
    "HamamatsuHam_DCAM-OUTPUT TRIGGER BASE SENSOR[0]",
    "HamamatsuHam_DCAM-VIEW CONTROL",
    "ZeissScope-Description",
    "Core-ImageProcessor",
    "ZeissSidePort-Description",
    "HamamatsuHam_DCAM-TRIGGER SOURCE",
    "HamamatsuHam_DCAM-OUTPUT TRIGGER SOURCE[2]",
    "HamamatsuHam_DCAM-MASTER PULSE TRIGGER SOURCE",
    "Core-SLM",
    "ZeissReflectorTurret-Name",
    "COM10-Fast USB to Serial",
    "HamamatsuHam_DCAM-TriggerPolarity",
    "HamamatsuHam_DCAM-MASTER PULSE MODE",
    "HamamatsuHam_DCAM-DEFECT CORRECT MODE",
    "HamamatsuHam_DCAM-OUTPUT TRIGGER SOURCE[1]",
    "HamamatsuHam_DCAM-SENSOR MODE",
    "ZeissScope-DefiniteFocusVersion",
    "HamamatsuHam_DCAM-ENHANCED VISUALIZATION MODE",
    "COM10-Handshaking",
    "HamamatsuHam_DCAM-INTENSITY LUT ENABLE",
    "HamamatsuHam_DCAM-Camera Bus",
    "HamamatsuHam_DCAM-Bits per Channel",
    "HamamatsuHam_DCAM-MASTER PULSE INTERVAL",
    "HamamatsuHam_DCAM-OUTPUT TRIGGER DELAY[2]",
    "HamamatsuHam_DCAM-OUTPUT TRIGGER SOURCE[0]",
    "HamamatsuHam_DCAM-OUTPUT TRIGGER DELAY[1]",
    "HamamatsuHam_DCAM-INTENSITY LUT OUTPUT MAX",
    "HamamatsuHam_DCAM-Exposure",
    "HamamatsuHam_DCAM-OUTPUT TRIGGER DELAY[0]",
    "Core-Focus",
    "Core-ChannelGroup",
    "HamamatsuHam_DCAM-INTENSITY LUT INPUT MAX",
    "HamamatsuHam_DCAM-INTERNAL LINE SPEED UNITS",
    "ZeissScope-AnswerTimeOut",
    "HamamatsuHam_DCAM-Name",
    "HamamatsuHam_DCAM-OUTPUT TRIGGER KIND[2]",
    "HamamatsuHam_DCAM-OUTPUT TRIGGER DELAY UNITS",
    "HamamatsuHam_DCAM-OUTPUT TRIGGER KIND[1]",
    "Core-XYStage",
    "COM10-Description",
    "HamamatsuHam_DCAM-OUTPUT TRIGGER KIND[0]",
    "HamamatsuHam_DCAM-INTERNAL LINE INTERVAL",
    "Core-AutoShutter",
    "HamamatsuHam_DCAM-TRIGGER ACTIVE",
    "HamamatsuHam_DCAM-OUTPUT TRIGGER PRE HSYNC COUNT",
    "HamamatsuHam_DCAM-CONVERSION FACTOR COEFF",
    "HamamatsuHam_DCAM-OUTPUT TRIGGER POLARITY[2]",
    "COM10-DelayBetweenCharsMs",
    "HamamatsuHam_DCAM-CameraName",
    "HamamatsuHam_DCAM-OUTPUT TRIGGER POLARITY[1]",
    "HamamatsuHam_DCAM-CCDTemperature",
    "Core-Camera",
    "HamamatsuHam_DCAM-OUTPUT TRIGGER POLARITY[0]",
    "HamamatsuHam_DCAM-EXPOSURE TIME UNITS",
    "HamamatsuHam_DCAM-READOUT DIRECTION",
    "COM10-StopBits",
    "HamamatsuHam_DCAM-TransposeCorrection",
    "COM10-DTR",
    "HamamatsuHam_DCAM-OUTPUT TRIGGER PERIOD UNITS",
    "COM10-Verbose",
    "ZeissReflectorTurret-State",
    "HamamatsuHam_DCAM-Trigger",
    "COM10-AnswerTimeout",
    "HamamatsuHam_DCAM-INTENSITY LUT OUTPUT MIN",
    "ZeissScope-Port",
    "COM10-Name",
    "HamamatsuHam_DCAM-TransposeXY",
    "HamamatsuHam_DCAM-INTENSITY LUT INPUT MIN",
    "HamamatsuHam_DCAM-Binning",
    "HamamatsuHam_DCAM-TRIGGER DELAY",
    "Core-TimeoutMs",
    "ZeissReflectorTurret-Label",
    "HamamatsuHam_DCAM-TRIGGER GLOBAL EXPOSURE",
    "ZeissSidePort-State",
    "HamamatsuHam_DCAM-EXTRACTION MODE",
    "HamamatsuHam_DCAM-Description",
    "COM10-Parity",
    "HamamatsuHam_DCAM-MINIMUM ACQUISITION TIMEOUT",
    "COM10-BaudRate",
    "Core-AutoFocus",
    "HamamatsuHam_DCAM-CONVERSION FACTOR OFFSET",
    "HamamatsuHam_DCAM-VIEW MODE",
    "HamamatsuHam_DCAM-TRIGGER TIMES",
    "HamamatsuHam_DCAM-INTERNAL LINE SPEED",
    "ZeissSidePort-Label",
    "Core-Galvo",
    "COM10-DataBits",
    "HamamatsuHam_DCAM-PixelType",
    "Core-Initialize",
    "HamamatsuHam_DCAM-INTERNAL LINE INTERVAL UNITS",
    "HamamatsuHam_DCAM-HOT PIXEL CORRECT LEVEL",
    "ZeissScope-Microscope Version",
    "HamamatsuHam_DCAM-Camera Version",
    "Core-Shutter"
  ],
  "UserData": {
    "Electron_Coeff": {
      "type": "STRING",
      "scalar": "0.470000"
    },
    "Electron_Offset": {
      "type": "STRING",
      "scalar": "100.000000"
    },
    "HamamatsuImageNr": {
      "type": "STRING",
      "scalar": "31"
    },
    "TimeReceivedByCore": {
      "type": "STRING",
      "scalar": "2023-08-02 18:57:57.100066"
    }
  },
  "FileName": "Default/img_channel000_position000_time000000031_z000.tif"
},
"Coords-Default/img_channel000_position000_time000000032_z000.tif": {
  "Frame": 32,
  "FrameIndex": 32,
  "PositionIndex": 0,
  "Slice": 0,
  "SliceIndex": 0,
  "ChannelIndex": 0
},
"Metadata-Default/img_channel000_position000_time000000032_z000.tif": {
  "Width": 1580,
  "Height": 1580,
  "PixelType": "GRAY16",
  "Frame": 32,
  "FrameIndex": 32,
  "PositionIndex": 0,
  "Slice": 0,
  "SliceIndex": 0,
  "ChannelIndex": 0,
  "UUID": "d05004ee-8cee-4ea3-8a7c-487e8f1f839e",
  "Camera": "HamamatsuHam_DCAM",
  "Binning": 1,
  "ROI": "228-228-1580-1580",
  "BitDepth": 16,
  "Exposure-ms": 20.00517293233083,
  "ElapsedTime-ms": 4848.0,
  "ImageNumber": 32,
  "ReceivedTime": "2023-08-02 18:57:57.131 +0200",
  "PixelSizeUm": 0.064484127,
  "PixelSizeAffine": "0.064484127;0.0;0.0;0.0;0.064484127;0.0",
  "PositionName": "Default",
  "HamamatsuHam_DCAM-OUTPUT TRIGGER PERIOD[2]": "0.0001",
  "HamamatsuHam_DCAM-OUTPUT TRIGGER PERIOD[1]": "0.0001",
  "ZeissReflectorTurret-Description": "Reflector Turret",
  "ZeissSidePort-Name": "ZeissSidePort",
  "HamamatsuHam_DCAM-CameraID": "S/N: 304183",
  "HamamatsuHam_DCAM-OUTPUT TRIGGER BASE SENSOR[2]": "ALL VIEWS",
  "HamamatsuHam_DCAM-OUTPUT TRIGGER PERIOD[0]": "0.0001",
  "HamamatsuHam_DCAM-TransposeMirrorX": "0",
  "ZeissScope-Name": "ZeissScope",
  "HamamatsuHam_DCAM-ScanMode": "2",
  "HamamatsuHam_DCAM-ReadoutTime": "0.0078",
  "HamamatsuHam_DCAM-MASTER PULSE BURST TIMES": "1",
  "HamamatsuHam_DCAM-OUTPUT TRIGGER BASE SENSOR[1]": "ALL VIEWS",
  "HamamatsuHam_DCAM-TransposeMirrorY": "0",
  "HamamatsuHam_DCAM-EXPOSURE FULL RANGE": "DISABLE",
  "HamamatsuHam_DCAM-OUTPUT TRIGGER BASE SENSOR[0]": "ALL VIEWS",
  "HamamatsuHam_DCAM-VIEW CONTROL": "FULL CHIP",
  "ZeissScope-Description": "Zeiss microscope CAN bus adapter",
  "Core-ImageProcessor": "",
  "ZeissSidePort-Description": "Side Port",
  "HamamatsuHam_DCAM-TRIGGER SOURCE": "EXTERNAL",
  "HamamatsuHam_DCAM-OUTPUT TRIGGER SOURCE[2]": "VSYNC",
  "HamamatsuHam_DCAM-MASTER PULSE TRIGGER SOURCE": "EXTERNAL",
  "Core-SLM": "",
  "ZeissReflectorTurret-Name": "ZeissReflectorTurret",
  "COM10-Fast USB to Serial": "Disable",
  "HamamatsuHam_DCAM-TriggerPolarity": "NEGATIVE",
  "HamamatsuHam_DCAM-MASTER PULSE MODE": "CONTINUOUS",
  "HamamatsuHam_DCAM-DEFECT CORRECT MODE": "ON",
  "HamamatsuHam_DCAM-OUTPUT TRIGGER SOURCE[1]": "VSYNC",
  "HamamatsuHam_DCAM-SENSOR MODE": "AREA",
  "ZeissScope-DefiniteFocusVersion": "1",
  "HamamatsuHam_DCAM-ENHANCED VISUALIZATION MODE": "DISABLE",
  "COM10-Handshaking": "Off",
  "HamamatsuHam_DCAM-INTENSITY LUT ENABLE": "DISABLE",
  "HamamatsuHam_DCAM-Camera Bus": "AS-FBD-1XCLD-2PE4L",
  "HamamatsuHam_DCAM-Bits per Channel": "16",
  "HamamatsuHam_DCAM-MASTER PULSE INTERVAL": "0.1000",
  "HamamatsuHam_DCAM-OUTPUT TRIGGER DELAY[2]": "0.0000",
  "HamamatsuHam_DCAM-OUTPUT TRIGGER SOURCE[0]": "VSYNC",
  "HamamatsuHam_DCAM-OUTPUT TRIGGER DELAY[1]": "0.0000",
  "HamamatsuHam_DCAM-INTENSITY LUT OUTPUT MAX": "255",
  "HamamatsuHam_DCAM-Exposure": "20.01",
  "HamamatsuHam_DCAM-OUTPUT TRIGGER DELAY[0]": "0.0000",
  "Core-Focus": "",
  "Core-ChannelGroup": "",
  "HamamatsuHam_DCAM-INTENSITY LUT INPUT MAX": "65535",
  "HamamatsuHam_DCAM-INTERNAL LINE SPEED UNITS": "METERS PER SECOND",
  "ZeissScope-AnswerTimeOut": "500.0000",
  "HamamatsuHam_DCAM-Name": "HamamatsuHam_DCAM",
  "HamamatsuHam_DCAM-OUTPUT TRIGGER KIND[2]": "EXPOSURE",
  "HamamatsuHam_DCAM-OUTPUT TRIGGER DELAY UNITS": "SECONDS",
  "HamamatsuHam_DCAM-OUTPUT TRIGGER KIND[1]": "EXPOSURE",
  "Core-XYStage": "",
  "COM10-Description": "Serial port driver (boost:asio)",
  "HamamatsuHam_DCAM-OUTPUT TRIGGER KIND[0]": "EXPOSURE",
  "HamamatsuHam_DCAM-INTERNAL LINE INTERVAL": "0.0097",
  "Core-AutoShutter": "0",
  "HamamatsuHam_DCAM-TRIGGER ACTIVE": "EDGE",
  "HamamatsuHam_DCAM-OUTPUT TRIGGER PRE HSYNC COUNT": "0",
  "HamamatsuHam_DCAM-CONVERSION FACTOR COEFF": "0.4700",
  "HamamatsuHam_DCAM-OUTPUT TRIGGER POLARITY[2]": "POSITIVE",
  "COM10-DelayBetweenCharsMs": "0.0000",
  "HamamatsuHam_DCAM-CameraName": "C13440-20C",
  "HamamatsuHam_DCAM-OUTPUT TRIGGER POLARITY[1]": "POSITIVE",
  "HamamatsuHam_DCAM-CCDTemperature": "-10.0000",
  "Core-Camera": "HamamatsuHam_DCAM",
  "HamamatsuHam_DCAM-OUTPUT TRIGGER POLARITY[0]": "POSITIVE",
  "HamamatsuHam_DCAM-EXPOSURE TIME UNITS": "MILLISECONDS",
  "HamamatsuHam_DCAM-READOUT DIRECTION": "DIVERGE",
  "COM10-StopBits": "1",
  "HamamatsuHam_DCAM-TransposeCorrection": "0",
  "COM10-DTR": "Disable",
  "HamamatsuHam_DCAM-OUTPUT TRIGGER PERIOD UNITS": "SECONDS",
  "COM10-Verbose": "1",
  "ZeissReflectorTurret-State": "3",
  "HamamatsuHam_DCAM-Trigger": "NORMAL",
  "COM10-AnswerTimeout": "500.0000",
  "HamamatsuHam_DCAM-INTENSITY LUT OUTPUT MIN": "0",
  "ZeissScope-Port": "COM10",
  "COM10-Name": "COM10",
  "HamamatsuHam_DCAM-TransposeXY": "0",
  "HamamatsuHam_DCAM-INTENSITY LUT INPUT MIN": "0",
  "HamamatsuHam_DCAM-Binning": "1x1",
  "HamamatsuHam_DCAM-TRIGGER DELAY": "0.0000",
  "Core-TimeoutMs": "5000",
  "ZeissReflectorTurret-Label": "4- ",
  "HamamatsuHam_DCAM-TRIGGER GLOBAL EXPOSURE": "GLOBAL RESET",
  "ZeissSidePort-State": "1",
  "HamamatsuHam_DCAM-EXTRACTION MODE": "OFF",
  "HamamatsuHam_DCAM-Description": "Hamamatsu device adapter 2.0.6.63",
  "COM10-Parity": "None",
  "HamamatsuHam_DCAM-MINIMUM ACQUISITION TIMEOUT": "60000",
  "COM10-BaudRate": "57600",
  "Core-AutoFocus": "",
  "HamamatsuHam_DCAM-CONVERSION FACTOR OFFSET": "100.0000",
  "HamamatsuHam_DCAM-VIEW MODE": "FULL CHIP",
  "HamamatsuHam_DCAM-TRIGGER TIMES": "1",
  "HamamatsuHam_DCAM-INTERNAL LINE SPEED": "0.6671",
  "ZeissSidePort-Label": "left",
  "Core-Galvo": "",
  "COM10-DataBits": "8",
  "HamamatsuHam_DCAM-PixelType": "16bit",
  "Core-Initialize": "1",
  "HamamatsuHam_DCAM-INTERNAL LINE INTERVAL UNITS": "MILLISECONDS",
  "HamamatsuHam_DCAM-HOT PIXEL CORRECT LEVEL": "STANDARD",
  "ZeissScope-Microscope Version": "Application version: ",
  "HamamatsuHam_DCAM-Camera Version": "4.31.B",
  "Core-Shutter": "",
  "ScopeDataKeys": [
    "HamamatsuHam_DCAM-OUTPUT TRIGGER PERIOD[2]",
    "HamamatsuHam_DCAM-OUTPUT TRIGGER PERIOD[1]",
    "ZeissReflectorTurret-Description",
    "ZeissSidePort-Name",
    "HamamatsuHam_DCAM-CameraID",
    "HamamatsuHam_DCAM-OUTPUT TRIGGER BASE SENSOR[2]",
    "HamamatsuHam_DCAM-OUTPUT TRIGGER PERIOD[0]",
    "HamamatsuHam_DCAM-TransposeMirrorX",
    "ZeissScope-Name",
    "HamamatsuHam_DCAM-ScanMode",
    "HamamatsuHam_DCAM-ReadoutTime",
    "HamamatsuHam_DCAM-MASTER PULSE BURST TIMES",
    "HamamatsuHam_DCAM-OUTPUT TRIGGER BASE SENSOR[1]",
    "HamamatsuHam_DCAM-TransposeMirrorY",
    "HamamatsuHam_DCAM-EXPOSURE FULL RANGE",
    "HamamatsuHam_DCAM-OUTPUT TRIGGER BASE SENSOR[0]",
    "HamamatsuHam_DCAM-VIEW CONTROL",
    "ZeissScope-Description",
    "Core-ImageProcessor",
    "ZeissSidePort-Description",
    "HamamatsuHam_DCAM-TRIGGER SOURCE",
    "HamamatsuHam_DCAM-OUTPUT TRIGGER SOURCE[2]",
    "HamamatsuHam_DCAM-MASTER PULSE TRIGGER SOURCE",
    "Core-SLM",
    "ZeissReflectorTurret-Name",
    "COM10-Fast USB to Serial",
    "HamamatsuHam_DCAM-TriggerPolarity",
    "HamamatsuHam_DCAM-MASTER PULSE MODE",
    "HamamatsuHam_DCAM-DEFECT CORRECT MODE",
    "HamamatsuHam_DCAM-OUTPUT TRIGGER SOURCE[1]",
    "HamamatsuHam_DCAM-SENSOR MODE",
    "ZeissScope-DefiniteFocusVersion",
    "HamamatsuHam_DCAM-ENHANCED VISUALIZATION MODE",
    "COM10-Handshaking",
    "HamamatsuHam_DCAM-INTENSITY LUT ENABLE",
    "HamamatsuHam_DCAM-Camera Bus",
    "HamamatsuHam_DCAM-Bits per Channel",
    "HamamatsuHam_DCAM-MASTER PULSE INTERVAL",
    "HamamatsuHam_DCAM-OUTPUT TRIGGER DELAY[2]",
    "HamamatsuHam_DCAM-OUTPUT TRIGGER SOURCE[0]",
    "HamamatsuHam_DCAM-OUTPUT TRIGGER DELAY[1]",
    "HamamatsuHam_DCAM-INTENSITY LUT OUTPUT MAX",
    "HamamatsuHam_DCAM-Exposure",
    "HamamatsuHam_DCAM-OUTPUT TRIGGER DELAY[0]",
    "Core-Focus",
    "Core-ChannelGroup",
    "HamamatsuHam_DCAM-INTENSITY LUT INPUT MAX",
    "HamamatsuHam_DCAM-INTERNAL LINE SPEED UNITS",
    "ZeissScope-AnswerTimeOut",
    "HamamatsuHam_DCAM-Name",
    "HamamatsuHam_DCAM-OUTPUT TRIGGER KIND[2]",
    "HamamatsuHam_DCAM-OUTPUT TRIGGER DELAY UNITS",
    "HamamatsuHam_DCAM-OUTPUT TRIGGER KIND[1]",
    "Core-XYStage",
    "COM10-Description",
    "HamamatsuHam_DCAM-OUTPUT TRIGGER KIND[0]",
    "HamamatsuHam_DCAM-INTERNAL LINE INTERVAL",
    "Core-AutoShutter",
    "HamamatsuHam_DCAM-TRIGGER ACTIVE",
    "HamamatsuHam_DCAM-OUTPUT TRIGGER PRE HSYNC COUNT",
    "HamamatsuHam_DCAM-CONVERSION FACTOR COEFF",
    "HamamatsuHam_DCAM-OUTPUT TRIGGER POLARITY[2]",
    "COM10-DelayBetweenCharsMs",
    "HamamatsuHam_DCAM-CameraName",
    "HamamatsuHam_DCAM-OUTPUT TRIGGER POLARITY[1]",
    "HamamatsuHam_DCAM-CCDTemperature",
    "Core-Camera",
    "HamamatsuHam_DCAM-OUTPUT TRIGGER POLARITY[0]",
    "HamamatsuHam_DCAM-EXPOSURE TIME UNITS",
    "HamamatsuHam_DCAM-READOUT DIRECTION",
    "COM10-StopBits",
    "HamamatsuHam_DCAM-TransposeCorrection",
    "COM10-DTR",
    "HamamatsuHam_DCAM-OUTPUT TRIGGER PERIOD UNITS",
    "COM10-Verbose",
    "ZeissReflectorTurret-State",
    "HamamatsuHam_DCAM-Trigger",
    "COM10-AnswerTimeout",
    "HamamatsuHam_DCAM-INTENSITY LUT OUTPUT MIN",
    "ZeissScope-Port",
    "COM10-Name",
    "HamamatsuHam_DCAM-TransposeXY",
    "HamamatsuHam_DCAM-INTENSITY LUT INPUT MIN",
    "HamamatsuHam_DCAM-Binning",
    "HamamatsuHam_DCAM-TRIGGER DELAY",
    "Core-TimeoutMs",
    "ZeissReflectorTurret-Label",
    "HamamatsuHam_DCAM-TRIGGER GLOBAL EXPOSURE",
    "ZeissSidePort-State",
    "HamamatsuHam_DCAM-EXTRACTION MODE",
    "HamamatsuHam_DCAM-Description",
    "COM10-Parity",
    "HamamatsuHam_DCAM-MINIMUM ACQUISITION TIMEOUT",
    "COM10-BaudRate",
    "Core-AutoFocus",
    "HamamatsuHam_DCAM-CONVERSION FACTOR OFFSET",
    "HamamatsuHam_DCAM-VIEW MODE",
    "HamamatsuHam_DCAM-TRIGGER TIMES",
    "HamamatsuHam_DCAM-INTERNAL LINE SPEED",
    "ZeissSidePort-Label",
    "Core-Galvo",
    "COM10-DataBits",
    "HamamatsuHam_DCAM-PixelType",
    "Core-Initialize",
    "HamamatsuHam_DCAM-INTERNAL LINE INTERVAL UNITS",
    "HamamatsuHam_DCAM-HOT PIXEL CORRECT LEVEL",
    "ZeissScope-Microscope Version",
    "HamamatsuHam_DCAM-Camera Version",
    "Core-Shutter"
  ],
  "UserData": {
    "Electron_Coeff": {
      "type": "STRING",
      "scalar": "0.470000"
    },
    "Electron_Offset": {
      "type": "STRING",
      "scalar": "100.000000"
    },
    "HamamatsuImageNr": {
      "type": "STRING",
      "scalar": "32"
    },
    "TimeReceivedByCore": {
      "type": "STRING",
      "scalar": "2023-08-02 18:57:57.128738"
    }
  },
  "FileName": "Default/img_channel000_position000_time000000032_z000.tif"
},
"Coords-Default/img_channel000_position000_time000000033_z000.tif": {
  "Frame": 33,
  "FrameIndex": 33,
  "PositionIndex": 0,
  "Slice": 0,
  "SliceIndex": 0,
  "ChannelIndex": 0
},
"Metadata-Default/img_channel000_position000_time000000033_z000.tif": {
  "Width": 1580,
  "Height": 1580,
  "PixelType": "GRAY16",
  "Frame": 33,
  "FrameIndex": 33,
  "PositionIndex": 0,
  "Slice": 0,
  "SliceIndex": 0,
  "ChannelIndex": 0,
  "UUID": "e4268f51-505f-4c15-b853-77b73ff6f5b4",
  "Camera": "HamamatsuHam_DCAM",
  "Binning": 1,
  "ROI": "228-228-1580-1580",
  "BitDepth": 16,
  "Exposure-ms": 20.00517293233083,
  "ElapsedTime-ms": 4877.0,
  "ImageNumber": 33,
  "ReceivedTime": "2023-08-02 18:57:57.160 +0200",
  "PixelSizeUm": 0.064484127,
  "PixelSizeAffine": "0.064484127;0.0;0.0;0.0;0.064484127;0.0",
  "PositionName": "Default",
  "HamamatsuHam_DCAM-OUTPUT TRIGGER PERIOD[2]": "0.0001",
  "HamamatsuHam_DCAM-OUTPUT TRIGGER PERIOD[1]": "0.0001",
  "ZeissReflectorTurret-Description": "Reflector Turret",
  "ZeissSidePort-Name": "ZeissSidePort",
  "HamamatsuHam_DCAM-CameraID": "S/N: 304183",
  "HamamatsuHam_DCAM-OUTPUT TRIGGER BASE SENSOR[2]": "ALL VIEWS",
  "HamamatsuHam_DCAM-OUTPUT TRIGGER PERIOD[0]": "0.0001",
  "HamamatsuHam_DCAM-TransposeMirrorX": "0",
  "ZeissScope-Name": "ZeissScope",
  "HamamatsuHam_DCAM-ScanMode": "2",
  "HamamatsuHam_DCAM-ReadoutTime": "0.0078",
  "HamamatsuHam_DCAM-MASTER PULSE BURST TIMES": "1",
  "HamamatsuHam_DCAM-OUTPUT TRIGGER BASE SENSOR[1]": "ALL VIEWS",
  "HamamatsuHam_DCAM-TransposeMirrorY": "0",
  "HamamatsuHam_DCAM-EXPOSURE FULL RANGE": "DISABLE",
  "HamamatsuHam_DCAM-OUTPUT TRIGGER BASE SENSOR[0]": "ALL VIEWS",
  "HamamatsuHam_DCAM-VIEW CONTROL": "FULL CHIP",
  "ZeissScope-Description": "Zeiss microscope CAN bus adapter",
  "Core-ImageProcessor": "",
  "ZeissSidePort-Description": "Side Port",
  "HamamatsuHam_DCAM-TRIGGER SOURCE": "EXTERNAL",
  "HamamatsuHam_DCAM-OUTPUT TRIGGER SOURCE[2]": "VSYNC",
  "HamamatsuHam_DCAM-MASTER PULSE TRIGGER SOURCE": "EXTERNAL",
  "Core-SLM": "",
  "ZeissReflectorTurret-Name": "ZeissReflectorTurret",
  "COM10-Fast USB to Serial": "Disable",
  "HamamatsuHam_DCAM-TriggerPolarity": "NEGATIVE",
  "HamamatsuHam_DCAM-MASTER PULSE MODE": "CONTINUOUS",
  "HamamatsuHam_DCAM-DEFECT CORRECT MODE": "ON",
  "HamamatsuHam_DCAM-OUTPUT TRIGGER SOURCE[1]": "VSYNC",
  "HamamatsuHam_DCAM-SENSOR MODE": "AREA",
  "ZeissScope-DefiniteFocusVersion": "1",
  "HamamatsuHam_DCAM-ENHANCED VISUALIZATION MODE": "DISABLE",
  "COM10-Handshaking": "Off",
  "HamamatsuHam_DCAM-INTENSITY LUT ENABLE": "DISABLE",
  "HamamatsuHam_DCAM-Camera Bus": "AS-FBD-1XCLD-2PE4L",
  "HamamatsuHam_DCAM-Bits per Channel": "16",
  "HamamatsuHam_DCAM-MASTER PULSE INTERVAL": "0.1000",
  "HamamatsuHam_DCAM-OUTPUT TRIGGER DELAY[2]": "0.0000",
  "HamamatsuHam_DCAM-OUTPUT TRIGGER SOURCE[0]": "VSYNC",
  "HamamatsuHam_DCAM-OUTPUT TRIGGER DELAY[1]": "0.0000",
  "HamamatsuHam_DCAM-INTENSITY LUT OUTPUT MAX": "255",
  "HamamatsuHam_DCAM-Exposure": "20.01",
  "HamamatsuHam_DCAM-OUTPUT TRIGGER DELAY[0]": "0.0000",
  "Core-Focus": "",
  "Core-ChannelGroup": "",
  "HamamatsuHam_DCAM-INTENSITY LUT INPUT MAX": "65535",
  "HamamatsuHam_DCAM-INTERNAL LINE SPEED UNITS": "METERS PER SECOND",
  "ZeissScope-AnswerTimeOut": "500.0000",
  "HamamatsuHam_DCAM-Name": "HamamatsuHam_DCAM",
  "HamamatsuHam_DCAM-OUTPUT TRIGGER KIND[2]": "EXPOSURE",
  "HamamatsuHam_DCAM-OUTPUT TRIGGER DELAY UNITS": "SECONDS",
  "HamamatsuHam_DCAM-OUTPUT TRIGGER KIND[1]": "EXPOSURE",
  "Core-XYStage": "",
  "COM10-Description": "Serial port driver (boost:asio)",
  "HamamatsuHam_DCAM-OUTPUT TRIGGER KIND[0]": "EXPOSURE",
  "HamamatsuHam_DCAM-INTERNAL LINE INTERVAL": "0.0097",
  "Core-AutoShutter": "0",
  "HamamatsuHam_DCAM-TRIGGER ACTIVE": "EDGE",
  "HamamatsuHam_DCAM-OUTPUT TRIGGER PRE HSYNC COUNT": "0",
  "HamamatsuHam_DCAM-CONVERSION FACTOR COEFF": "0.4700",
  "HamamatsuHam_DCAM-OUTPUT TRIGGER POLARITY[2]": "POSITIVE",
  "COM10-DelayBetweenCharsMs": "0.0000",
  "HamamatsuHam_DCAM-CameraName": "C13440-20C",
  "HamamatsuHam_DCAM-OUTPUT TRIGGER POLARITY[1]": "POSITIVE",
  "HamamatsuHam_DCAM-CCDTemperature": "-10.0000",
  "Core-Camera": "HamamatsuHam_DCAM",
  "HamamatsuHam_DCAM-OUTPUT TRIGGER POLARITY[0]": "POSITIVE",
  "HamamatsuHam_DCAM-EXPOSURE TIME UNITS": "MILLISECONDS",
  "HamamatsuHam_DCAM-READOUT DIRECTION": "DIVERGE",
  "COM10-StopBits": "1",
  "HamamatsuHam_DCAM-TransposeCorrection": "0",
  "COM10-DTR": "Disable",
  "HamamatsuHam_DCAM-OUTPUT TRIGGER PERIOD UNITS": "SECONDS",
  "COM10-Verbose": "1",
  "ZeissReflectorTurret-State": "3",
  "HamamatsuHam_DCAM-Trigger": "NORMAL",
  "COM10-AnswerTimeout": "500.0000",
  "HamamatsuHam_DCAM-INTENSITY LUT OUTPUT MIN": "0",
  "ZeissScope-Port": "COM10",
  "COM10-Name": "COM10",
  "HamamatsuHam_DCAM-TransposeXY": "0",
  "HamamatsuHam_DCAM-INTENSITY LUT INPUT MIN": "0",
  "HamamatsuHam_DCAM-Binning": "1x1",
  "HamamatsuHam_DCAM-TRIGGER DELAY": "0.0000",
  "Core-TimeoutMs": "5000",
  "ZeissReflectorTurret-Label": "4- ",
  "HamamatsuHam_DCAM-TRIGGER GLOBAL EXPOSURE": "GLOBAL RESET",
  "ZeissSidePort-State": "1",
  "HamamatsuHam_DCAM-EXTRACTION MODE": "OFF",
  "HamamatsuHam_DCAM-Description": "Hamamatsu device adapter 2.0.6.63",
  "COM10-Parity": "None",
  "HamamatsuHam_DCAM-MINIMUM ACQUISITION TIMEOUT": "60000",
  "COM10-BaudRate": "57600",
  "Core-AutoFocus": "",
  "HamamatsuHam_DCAM-CONVERSION FACTOR OFFSET": "100.0000",
  "HamamatsuHam_DCAM-VIEW MODE": "FULL CHIP",
  "HamamatsuHam_DCAM-TRIGGER TIMES": "1",
  "HamamatsuHam_DCAM-INTERNAL LINE SPEED": "0.6671",
  "ZeissSidePort-Label": "left",
  "Core-Galvo": "",
  "COM10-DataBits": "8",
  "HamamatsuHam_DCAM-PixelType": "16bit",
  "Core-Initialize": "1",
  "HamamatsuHam_DCAM-INTERNAL LINE INTERVAL UNITS": "MILLISECONDS",
  "HamamatsuHam_DCAM-HOT PIXEL CORRECT LEVEL": "STANDARD",
  "ZeissScope-Microscope Version": "Application version: ",
  "HamamatsuHam_DCAM-Camera Version": "4.31.B",
  "Core-Shutter": "",
  "ScopeDataKeys": [
    "HamamatsuHam_DCAM-OUTPUT TRIGGER PERIOD[2]",
    "HamamatsuHam_DCAM-OUTPUT TRIGGER PERIOD[1]",
    "ZeissReflectorTurret-Description",
    "ZeissSidePort-Name",
    "HamamatsuHam_DCAM-CameraID",
    "HamamatsuHam_DCAM-OUTPUT TRIGGER BASE SENSOR[2]",
    "HamamatsuHam_DCAM-OUTPUT TRIGGER PERIOD[0]",
    "HamamatsuHam_DCAM-TransposeMirrorX",
    "ZeissScope-Name",
    "HamamatsuHam_DCAM-ScanMode",
    "HamamatsuHam_DCAM-ReadoutTime",
    "HamamatsuHam_DCAM-MASTER PULSE BURST TIMES",
    "HamamatsuHam_DCAM-OUTPUT TRIGGER BASE SENSOR[1]",
    "HamamatsuHam_DCAM-TransposeMirrorY",
    "HamamatsuHam_DCAM-EXPOSURE FULL RANGE",
    "HamamatsuHam_DCAM-OUTPUT TRIGGER BASE SENSOR[0]",
    "HamamatsuHam_DCAM-VIEW CONTROL",
    "ZeissScope-Description",
    "Core-ImageProcessor",
    "ZeissSidePort-Description",
    "HamamatsuHam_DCAM-TRIGGER SOURCE",
    "HamamatsuHam_DCAM-OUTPUT TRIGGER SOURCE[2]",
    "HamamatsuHam_DCAM-MASTER PULSE TRIGGER SOURCE",
    "Core-SLM",
    "ZeissReflectorTurret-Name",
    "COM10-Fast USB to Serial",
    "HamamatsuHam_DCAM-TriggerPolarity",
    "HamamatsuHam_DCAM-MASTER PULSE MODE",
    "HamamatsuHam_DCAM-DEFECT CORRECT MODE",
    "HamamatsuHam_DCAM-OUTPUT TRIGGER SOURCE[1]",
    "HamamatsuHam_DCAM-SENSOR MODE",
    "ZeissScope-DefiniteFocusVersion",
    "HamamatsuHam_DCAM-ENHANCED VISUALIZATION MODE",
    "COM10-Handshaking",
    "HamamatsuHam_DCAM-INTENSITY LUT ENABLE",
    "HamamatsuHam_DCAM-Camera Bus",
    "HamamatsuHam_DCAM-Bits per Channel",
    "HamamatsuHam_DCAM-MASTER PULSE INTERVAL",
    "HamamatsuHam_DCAM-OUTPUT TRIGGER DELAY[2]",
    "HamamatsuHam_DCAM-OUTPUT TRIGGER SOURCE[0]",
    "HamamatsuHam_DCAM-OUTPUT TRIGGER DELAY[1]",
    "HamamatsuHam_DCAM-INTENSITY LUT OUTPUT MAX",
    "HamamatsuHam_DCAM-Exposure",
    "HamamatsuHam_DCAM-OUTPUT TRIGGER DELAY[0]",
    "Core-Focus",
    "Core-ChannelGroup",
    "HamamatsuHam_DCAM-INTENSITY LUT INPUT MAX",
    "HamamatsuHam_DCAM-INTERNAL LINE SPEED UNITS",
    "ZeissScope-AnswerTimeOut",
    "HamamatsuHam_DCAM-Name",
    "HamamatsuHam_DCAM-OUTPUT TRIGGER KIND[2]",
    "HamamatsuHam_DCAM-OUTPUT TRIGGER DELAY UNITS",
    "HamamatsuHam_DCAM-OUTPUT TRIGGER KIND[1]",
    "Core-XYStage",
    "COM10-Description",
    "HamamatsuHam_DCAM-OUTPUT TRIGGER KIND[0]",
    "HamamatsuHam_DCAM-INTERNAL LINE INTERVAL",
    "Core-AutoShutter",
    "HamamatsuHam_DCAM-TRIGGER ACTIVE",
    "HamamatsuHam_DCAM-OUTPUT TRIGGER PRE HSYNC COUNT",
    "HamamatsuHam_DCAM-CONVERSION FACTOR COEFF",
    "HamamatsuHam_DCAM-OUTPUT TRIGGER POLARITY[2]",
    "COM10-DelayBetweenCharsMs",
    "HamamatsuHam_DCAM-CameraName",
    "HamamatsuHam_DCAM-OUTPUT TRIGGER POLARITY[1]",
    "HamamatsuHam_DCAM-CCDTemperature",
    "Core-Camera",
    "HamamatsuHam_DCAM-OUTPUT TRIGGER POLARITY[0]",
    "HamamatsuHam_DCAM-EXPOSURE TIME UNITS",
    "HamamatsuHam_DCAM-READOUT DIRECTION",
    "COM10-StopBits",
    "HamamatsuHam_DCAM-TransposeCorrection",
    "COM10-DTR",
    "HamamatsuHam_DCAM-OUTPUT TRIGGER PERIOD UNITS",
    "COM10-Verbose",
    "ZeissReflectorTurret-State",
    "HamamatsuHam_DCAM-Trigger",
    "COM10-AnswerTimeout",
    "HamamatsuHam_DCAM-INTENSITY LUT OUTPUT MIN",
    "ZeissScope-Port",
    "COM10-Name",
    "HamamatsuHam_DCAM-TransposeXY",
    "HamamatsuHam_DCAM-INTENSITY LUT INPUT MIN",
    "HamamatsuHam_DCAM-Binning",
    "HamamatsuHam_DCAM-TRIGGER DELAY",
    "Core-TimeoutMs",
    "ZeissReflectorTurret-Label",
    "HamamatsuHam_DCAM-TRIGGER GLOBAL EXPOSURE",
    "ZeissSidePort-State",
    "HamamatsuHam_DCAM-EXTRACTION MODE",
    "HamamatsuHam_DCAM-Description",
    "COM10-Parity",
    "HamamatsuHam_DCAM-MINIMUM ACQUISITION TIMEOUT",
    "COM10-BaudRate",
    "Core-AutoFocus",
    "HamamatsuHam_DCAM-CONVERSION FACTOR OFFSET",
    "HamamatsuHam_DCAM-VIEW MODE",
    "HamamatsuHam_DCAM-TRIGGER TIMES",
    "HamamatsuHam_DCAM-INTERNAL LINE SPEED",
    "ZeissSidePort-Label",
    "Core-Galvo",
    "COM10-DataBits",
    "HamamatsuHam_DCAM-PixelType",
    "Core-Initialize",
    "HamamatsuHam_DCAM-INTERNAL LINE INTERVAL UNITS",
    "HamamatsuHam_DCAM-HOT PIXEL CORRECT LEVEL",
    "ZeissScope-Microscope Version",
    "HamamatsuHam_DCAM-Camera Version",
    "Core-Shutter"
  ],
  "UserData": {
    "Electron_Coeff": {
      "type": "STRING",
      "scalar": "0.470000"
    },
    "Electron_Offset": {
      "type": "STRING",
      "scalar": "100.000000"
    },
    "HamamatsuImageNr": {
      "type": "STRING",
      "scalar": "33"
    },
    "TimeReceivedByCore": {
      "type": "STRING",
      "scalar": "2023-08-02 18:57:57.157050"
    }
  },
  "FileName": "Default/img_channel000_position000_time000000033_z000.tif"
},
"Coords-Default/img_channel000_position000_time000000034_z000.tif": {
  "Frame": 34,
  "FrameIndex": 34,
  "PositionIndex": 0,
  "Slice": 0,
  "SliceIndex": 0,
  "ChannelIndex": 0
},
"Metadata-Default/img_channel000_position000_time000000034_z000.tif": {
  "Width": 1580,
  "Height": 1580,
  "PixelType": "GRAY16",
  "Frame": 34,
  "FrameIndex": 34,
  "PositionIndex": 0,
  "Slice": 0,
  "SliceIndex": 0,
  "ChannelIndex": 0,
  "UUID": "502c921f-9087-4786-bf91-094a5c7e384a",
  "Camera": "HamamatsuHam_DCAM",
  "Binning": 1,
  "ROI": "228-228-1580-1580",
  "BitDepth": 16,
  "Exposure-ms": 20.00517293233083,
  "ElapsedTime-ms": 4906.0,
  "ImageNumber": 34,
  "ReceivedTime": "2023-08-02 18:57:57.189 +0200",
  "PixelSizeUm": 0.064484127,
  "PixelSizeAffine": "0.064484127;0.0;0.0;0.0;0.064484127;0.0",
  "PositionName": "Default",
  "HamamatsuHam_DCAM-OUTPUT TRIGGER PERIOD[2]": "0.0001",
  "HamamatsuHam_DCAM-OUTPUT TRIGGER PERIOD[1]": "0.0001",
  "ZeissReflectorTurret-Description": "Reflector Turret",
  "ZeissSidePort-Name": "ZeissSidePort",
  "HamamatsuHam_DCAM-CameraID": "S/N: 304183",
  "HamamatsuHam_DCAM-OUTPUT TRIGGER BASE SENSOR[2]": "ALL VIEWS",
  "HamamatsuHam_DCAM-OUTPUT TRIGGER PERIOD[0]": "0.0001",
  "HamamatsuHam_DCAM-TransposeMirrorX": "0",
  "ZeissScope-Name": "ZeissScope",
  "HamamatsuHam_DCAM-ScanMode": "2",
  "HamamatsuHam_DCAM-ReadoutTime": "0.0078",
  "HamamatsuHam_DCAM-MASTER PULSE BURST TIMES": "1",
  "HamamatsuHam_DCAM-OUTPUT TRIGGER BASE SENSOR[1]": "ALL VIEWS",
  "HamamatsuHam_DCAM-TransposeMirrorY": "0",
  "HamamatsuHam_DCAM-EXPOSURE FULL RANGE": "DISABLE",
  "HamamatsuHam_DCAM-OUTPUT TRIGGER BASE SENSOR[0]": "ALL VIEWS",
  "HamamatsuHam_DCAM-VIEW CONTROL": "FULL CHIP",
  "ZeissScope-Description": "Zeiss microscope CAN bus adapter",
  "Core-ImageProcessor": "",
  "ZeissSidePort-Description": "Side Port",
  "HamamatsuHam_DCAM-TRIGGER SOURCE": "EXTERNAL",
  "HamamatsuHam_DCAM-OUTPUT TRIGGER SOURCE[2]": "VSYNC",
  "HamamatsuHam_DCAM-MASTER PULSE TRIGGER SOURCE": "EXTERNAL",
  "Core-SLM": "",
  "ZeissReflectorTurret-Name": "ZeissReflectorTurret",
  "COM10-Fast USB to Serial": "Disable",
  "HamamatsuHam_DCAM-TriggerPolarity": "NEGATIVE",
  "HamamatsuHam_DCAM-MASTER PULSE MODE": "CONTINUOUS",
  "HamamatsuHam_DCAM-DEFECT CORRECT MODE": "ON",
  "HamamatsuHam_DCAM-OUTPUT TRIGGER SOURCE[1]": "VSYNC",
  "HamamatsuHam_DCAM-SENSOR MODE": "AREA",
  "ZeissScope-DefiniteFocusVersion": "1",
  "HamamatsuHam_DCAM-ENHANCED VISUALIZATION MODE": "DISABLE",
  "COM10-Handshaking": "Off",
  "HamamatsuHam_DCAM-INTENSITY LUT ENABLE": "DISABLE",
  "HamamatsuHam_DCAM-Camera Bus": "AS-FBD-1XCLD-2PE4L",
  "HamamatsuHam_DCAM-Bits per Channel": "16",
  "HamamatsuHam_DCAM-MASTER PULSE INTERVAL": "0.1000",
  "HamamatsuHam_DCAM-OUTPUT TRIGGER DELAY[2]": "0.0000",
  "HamamatsuHam_DCAM-OUTPUT TRIGGER SOURCE[0]": "VSYNC",
  "HamamatsuHam_DCAM-OUTPUT TRIGGER DELAY[1]": "0.0000",
  "HamamatsuHam_DCAM-INTENSITY LUT OUTPUT MAX": "255",
  "HamamatsuHam_DCAM-Exposure": "20.01",
  "HamamatsuHam_DCAM-OUTPUT TRIGGER DELAY[0]": "0.0000",
  "Core-Focus": "",
  "Core-ChannelGroup": "",
  "HamamatsuHam_DCAM-INTENSITY LUT INPUT MAX": "65535",
  "HamamatsuHam_DCAM-INTERNAL LINE SPEED UNITS": "METERS PER SECOND",
  "ZeissScope-AnswerTimeOut": "500.0000",
  "HamamatsuHam_DCAM-Name": "HamamatsuHam_DCAM",
  "HamamatsuHam_DCAM-OUTPUT TRIGGER KIND[2]": "EXPOSURE",
  "HamamatsuHam_DCAM-OUTPUT TRIGGER DELAY UNITS": "SECONDS",
  "HamamatsuHam_DCAM-OUTPUT TRIGGER KIND[1]": "EXPOSURE",
  "Core-XYStage": "",
  "COM10-Description": "Serial port driver (boost:asio)",
  "HamamatsuHam_DCAM-OUTPUT TRIGGER KIND[0]": "EXPOSURE",
  "HamamatsuHam_DCAM-INTERNAL LINE INTERVAL": "0.0097",
  "Core-AutoShutter": "0",
  "HamamatsuHam_DCAM-TRIGGER ACTIVE": "EDGE",
  "HamamatsuHam_DCAM-OUTPUT TRIGGER PRE HSYNC COUNT": "0",
  "HamamatsuHam_DCAM-CONVERSION FACTOR COEFF": "0.4700",
  "HamamatsuHam_DCAM-OUTPUT TRIGGER POLARITY[2]": "POSITIVE",
  "COM10-DelayBetweenCharsMs": "0.0000",
  "HamamatsuHam_DCAM-CameraName": "C13440-20C",
  "HamamatsuHam_DCAM-OUTPUT TRIGGER POLARITY[1]": "POSITIVE",
  "HamamatsuHam_DCAM-CCDTemperature": "-10.0000",
  "Core-Camera": "HamamatsuHam_DCAM",
  "HamamatsuHam_DCAM-OUTPUT TRIGGER POLARITY[0]": "POSITIVE",
  "HamamatsuHam_DCAM-EXPOSURE TIME UNITS": "MILLISECONDS",
  "HamamatsuHam_DCAM-READOUT DIRECTION": "DIVERGE",
  "COM10-StopBits": "1",
  "HamamatsuHam_DCAM-TransposeCorrection": "0",
  "COM10-DTR": "Disable",
  "HamamatsuHam_DCAM-OUTPUT TRIGGER PERIOD UNITS": "SECONDS",
  "COM10-Verbose": "1",
  "ZeissReflectorTurret-State": "3",
  "HamamatsuHam_DCAM-Trigger": "NORMAL",
  "COM10-AnswerTimeout": "500.0000",
  "HamamatsuHam_DCAM-INTENSITY LUT OUTPUT MIN": "0",
  "ZeissScope-Port": "COM10",
  "COM10-Name": "COM10",
  "HamamatsuHam_DCAM-TransposeXY": "0",
  "HamamatsuHam_DCAM-INTENSITY LUT INPUT MIN": "0",
  "HamamatsuHam_DCAM-Binning": "1x1",
  "HamamatsuHam_DCAM-TRIGGER DELAY": "0.0000",
  "Core-TimeoutMs": "5000",
  "ZeissReflectorTurret-Label": "4- ",
  "HamamatsuHam_DCAM-TRIGGER GLOBAL EXPOSURE": "GLOBAL RESET",
  "ZeissSidePort-State": "1",
  "HamamatsuHam_DCAM-EXTRACTION MODE": "OFF",
  "HamamatsuHam_DCAM-Description": "Hamamatsu device adapter 2.0.6.63",
  "COM10-Parity": "None",
  "HamamatsuHam_DCAM-MINIMUM ACQUISITION TIMEOUT": "60000",
  "COM10-BaudRate": "57600",
  "Core-AutoFocus": "",
  "HamamatsuHam_DCAM-CONVERSION FACTOR OFFSET": "100.0000",
  "HamamatsuHam_DCAM-VIEW MODE": "FULL CHIP",
  "HamamatsuHam_DCAM-TRIGGER TIMES": "1",
  "HamamatsuHam_DCAM-INTERNAL LINE SPEED": "0.6671",
  "ZeissSidePort-Label": "left",
  "Core-Galvo": "",
  "COM10-DataBits": "8",
  "HamamatsuHam_DCAM-PixelType": "16bit",
  "Core-Initialize": "1",
  "HamamatsuHam_DCAM-INTERNAL LINE INTERVAL UNITS": "MILLISECONDS",
  "HamamatsuHam_DCAM-HOT PIXEL CORRECT LEVEL": "STANDARD",
  "ZeissScope-Microscope Version": "Application version: ",
  "HamamatsuHam_DCAM-Camera Version": "4.31.B",
  "Core-Shutter": "",
  "ScopeDataKeys": [
    "HamamatsuHam_DCAM-OUTPUT TRIGGER PERIOD[2]",
    "HamamatsuHam_DCAM-OUTPUT TRIGGER PERIOD[1]",
    "ZeissReflectorTurret-Description",
    "ZeissSidePort-Name",
    "HamamatsuHam_DCAM-CameraID",
    "HamamatsuHam_DCAM-OUTPUT TRIGGER BASE SENSOR[2]",
    "HamamatsuHam_DCAM-OUTPUT TRIGGER PERIOD[0]",
    "HamamatsuHam_DCAM-TransposeMirrorX",
    "ZeissScope-Name",
    "HamamatsuHam_DCAM-ScanMode",
    "HamamatsuHam_DCAM-ReadoutTime",
    "HamamatsuHam_DCAM-MASTER PULSE BURST TIMES",
    "HamamatsuHam_DCAM-OUTPUT TRIGGER BASE SENSOR[1]",
    "HamamatsuHam_DCAM-TransposeMirrorY",
    "HamamatsuHam_DCAM-EXPOSURE FULL RANGE",
    "HamamatsuHam_DCAM-OUTPUT TRIGGER BASE SENSOR[0]",
    "HamamatsuHam_DCAM-VIEW CONTROL",
    "ZeissScope-Description",
    "Core-ImageProcessor",
    "ZeissSidePort-Description",
    "HamamatsuHam_DCAM-TRIGGER SOURCE",
    "HamamatsuHam_DCAM-OUTPUT TRIGGER SOURCE[2]",
    "HamamatsuHam_DCAM-MASTER PULSE TRIGGER SOURCE",
    "Core-SLM",
    "ZeissReflectorTurret-Name",
    "COM10-Fast USB to Serial",
    "HamamatsuHam_DCAM-TriggerPolarity",
    "HamamatsuHam_DCAM-MASTER PULSE MODE",
    "HamamatsuHam_DCAM-DEFECT CORRECT MODE",
    "HamamatsuHam_DCAM-OUTPUT TRIGGER SOURCE[1]",
    "HamamatsuHam_DCAM-SENSOR MODE",
    "ZeissScope-DefiniteFocusVersion",
    "HamamatsuHam_DCAM-ENHANCED VISUALIZATION MODE",
    "COM10-Handshaking",
    "HamamatsuHam_DCAM-INTENSITY LUT ENABLE",
    "HamamatsuHam_DCAM-Camera Bus",
    "HamamatsuHam_DCAM-Bits per Channel",
    "HamamatsuHam_DCAM-MASTER PULSE INTERVAL",
    "HamamatsuHam_DCAM-OUTPUT TRIGGER DELAY[2]",
    "HamamatsuHam_DCAM-OUTPUT TRIGGER SOURCE[0]",
    "HamamatsuHam_DCAM-OUTPUT TRIGGER DELAY[1]",
    "HamamatsuHam_DCAM-INTENSITY LUT OUTPUT MAX",
    "HamamatsuHam_DCAM-Exposure",
    "HamamatsuHam_DCAM-OUTPUT TRIGGER DELAY[0]",
    "Core-Focus",
    "Core-ChannelGroup",
    "HamamatsuHam_DCAM-INTENSITY LUT INPUT MAX",
    "HamamatsuHam_DCAM-INTERNAL LINE SPEED UNITS",
    "ZeissScope-AnswerTimeOut",
    "HamamatsuHam_DCAM-Name",
    "HamamatsuHam_DCAM-OUTPUT TRIGGER KIND[2]",
    "HamamatsuHam_DCAM-OUTPUT TRIGGER DELAY UNITS",
    "HamamatsuHam_DCAM-OUTPUT TRIGGER KIND[1]",
    "Core-XYStage",
    "COM10-Description",
    "HamamatsuHam_DCAM-OUTPUT TRIGGER KIND[0]",
    "HamamatsuHam_DCAM-INTERNAL LINE INTERVAL",
    "Core-AutoShutter",
    "HamamatsuHam_DCAM-TRIGGER ACTIVE",
    "HamamatsuHam_DCAM-OUTPUT TRIGGER PRE HSYNC COUNT",
    "HamamatsuHam_DCAM-CONVERSION FACTOR COEFF",
    "HamamatsuHam_DCAM-OUTPUT TRIGGER POLARITY[2]",
    "COM10-DelayBetweenCharsMs",
    "HamamatsuHam_DCAM-CameraName",
    "HamamatsuHam_DCAM-OUTPUT TRIGGER POLARITY[1]",
    "HamamatsuHam_DCAM-CCDTemperature",
    "Core-Camera",
    "HamamatsuHam_DCAM-OUTPUT TRIGGER POLARITY[0]",
    "HamamatsuHam_DCAM-EXPOSURE TIME UNITS",
    "HamamatsuHam_DCAM-READOUT DIRECTION",
    "COM10-StopBits",
    "HamamatsuHam_DCAM-TransposeCorrection",
    "COM10-DTR",
    "HamamatsuHam_DCAM-OUTPUT TRIGGER PERIOD UNITS",
    "COM10-Verbose",
    "ZeissReflectorTurret-State",
    "HamamatsuHam_DCAM-Trigger",
    "COM10-AnswerTimeout",
    "HamamatsuHam_DCAM-INTENSITY LUT OUTPUT MIN",
    "ZeissScope-Port",
    "COM10-Name",
    "HamamatsuHam_DCAM-TransposeXY",
    "HamamatsuHam_DCAM-INTENSITY LUT INPUT MIN",
    "HamamatsuHam_DCAM-Binning",
    "HamamatsuHam_DCAM-TRIGGER DELAY",
    "Core-TimeoutMs",
    "ZeissReflectorTurret-Label",
    "HamamatsuHam_DCAM-TRIGGER GLOBAL EXPOSURE",
    "ZeissSidePort-State",
    "HamamatsuHam_DCAM-EXTRACTION MODE",
    "HamamatsuHam_DCAM-Description",
    "COM10-Parity",
    "HamamatsuHam_DCAM-MINIMUM ACQUISITION TIMEOUT",
    "COM10-BaudRate",
    "Core-AutoFocus",
    "HamamatsuHam_DCAM-CONVERSION FACTOR OFFSET",
    "HamamatsuHam_DCAM-VIEW MODE",
    "HamamatsuHam_DCAM-TRIGGER TIMES",
    "HamamatsuHam_DCAM-INTERNAL LINE SPEED",
    "ZeissSidePort-Label",
    "Core-Galvo",
    "COM10-DataBits",
    "HamamatsuHam_DCAM-PixelType",
    "Core-Initialize",
    "HamamatsuHam_DCAM-INTERNAL LINE INTERVAL UNITS",
    "HamamatsuHam_DCAM-HOT PIXEL CORRECT LEVEL",
    "ZeissScope-Microscope Version",
    "HamamatsuHam_DCAM-Camera Version",
    "Core-Shutter"
  ],
  "UserData": {
    "Electron_Coeff": {
      "type": "STRING",
      "scalar": "0.470000"
    },
    "Electron_Offset": {
      "type": "STRING",
      "scalar": "100.000000"
    },
    "HamamatsuImageNr": {
      "type": "STRING",
      "scalar": "34"
    },
    "TimeReceivedByCore": {
      "type": "STRING",
      "scalar": "2023-08-02 18:57:57.185842"
    }
  },
  "FileName": "Default/img_channel000_position000_time000000034_z000.tif"
},
"Coords-Default/img_channel000_position000_time000000035_z000.tif": {
  "Frame": 35,
  "FrameIndex": 35,
  "PositionIndex": 0,
  "Slice": 0,
  "SliceIndex": 0,
  "ChannelIndex": 0
},
"Metadata-Default/img_channel000_position000_time000000035_z000.tif": {
  "Width": 1580,
  "Height": 1580,
  "PixelType": "GRAY16",
  "Frame": 35,
  "FrameIndex": 35,
  "PositionIndex": 0,
  "Slice": 0,
  "SliceIndex": 0,
  "ChannelIndex": 0,
  "UUID": "66c30232-683d-4b2b-9a7e-f30248125918",
  "Camera": "HamamatsuHam_DCAM",
  "Binning": 1,
  "ROI": "228-228-1580-1580",
  "BitDepth": 16,
  "Exposure-ms": 20.00517293233083,
  "ElapsedTime-ms": 4934.0,
  "ImageNumber": 35,
  "ReceivedTime": "2023-08-02 18:57:57.217 +0200",
  "PixelSizeUm": 0.064484127,
  "PixelSizeAffine": "0.064484127;0.0;0.0;0.0;0.064484127;0.0",
  "PositionName": "Default",
  "HamamatsuHam_DCAM-OUTPUT TRIGGER PERIOD[2]": "0.0001",
  "HamamatsuHam_DCAM-OUTPUT TRIGGER PERIOD[1]": "0.0001",
  "ZeissReflectorTurret-Description": "Reflector Turret",
  "ZeissSidePort-Name": "ZeissSidePort",
  "HamamatsuHam_DCAM-CameraID": "S/N: 304183",
  "HamamatsuHam_DCAM-OUTPUT TRIGGER BASE SENSOR[2]": "ALL VIEWS",
  "HamamatsuHam_DCAM-OUTPUT TRIGGER PERIOD[0]": "0.0001",
  "HamamatsuHam_DCAM-TransposeMirrorX": "0",
  "ZeissScope-Name": "ZeissScope",
  "HamamatsuHam_DCAM-ScanMode": "2",
  "HamamatsuHam_DCAM-ReadoutTime": "0.0078",
  "HamamatsuHam_DCAM-MASTER PULSE BURST TIMES": "1",
  "HamamatsuHam_DCAM-OUTPUT TRIGGER BASE SENSOR[1]": "ALL VIEWS",
  "HamamatsuHam_DCAM-TransposeMirrorY": "0",
  "HamamatsuHam_DCAM-EXPOSURE FULL RANGE": "DISABLE",
  "HamamatsuHam_DCAM-OUTPUT TRIGGER BASE SENSOR[0]": "ALL VIEWS",
  "HamamatsuHam_DCAM-VIEW CONTROL": "FULL CHIP",
  "ZeissScope-Description": "Zeiss microscope CAN bus adapter",
  "Core-ImageProcessor": "",
  "ZeissSidePort-Description": "Side Port",
  "HamamatsuHam_DCAM-TRIGGER SOURCE": "EXTERNAL",
  "HamamatsuHam_DCAM-OUTPUT TRIGGER SOURCE[2]": "VSYNC",
  "HamamatsuHam_DCAM-MASTER PULSE TRIGGER SOURCE": "EXTERNAL",
  "Core-SLM": "",
  "ZeissReflectorTurret-Name": "ZeissReflectorTurret",
  "COM10-Fast USB to Serial": "Disable",
  "HamamatsuHam_DCAM-TriggerPolarity": "NEGATIVE",
  "HamamatsuHam_DCAM-MASTER PULSE MODE": "CONTINUOUS",
  "HamamatsuHam_DCAM-DEFECT CORRECT MODE": "ON",
  "HamamatsuHam_DCAM-OUTPUT TRIGGER SOURCE[1]": "VSYNC",
  "HamamatsuHam_DCAM-SENSOR MODE": "AREA",
  "ZeissScope-DefiniteFocusVersion": "1",
  "HamamatsuHam_DCAM-ENHANCED VISUALIZATION MODE": "DISABLE",
  "COM10-Handshaking": "Off",
  "HamamatsuHam_DCAM-INTENSITY LUT ENABLE": "DISABLE",
  "HamamatsuHam_DCAM-Camera Bus": "AS-FBD-1XCLD-2PE4L",
  "HamamatsuHam_DCAM-Bits per Channel": "16",
  "HamamatsuHam_DCAM-MASTER PULSE INTERVAL": "0.1000",
  "HamamatsuHam_DCAM-OUTPUT TRIGGER DELAY[2]": "0.0000",
  "HamamatsuHam_DCAM-OUTPUT TRIGGER SOURCE[0]": "VSYNC",
  "HamamatsuHam_DCAM-OUTPUT TRIGGER DELAY[1]": "0.0000",
  "HamamatsuHam_DCAM-INTENSITY LUT OUTPUT MAX": "255",
  "HamamatsuHam_DCAM-Exposure": "20.01",
  "HamamatsuHam_DCAM-OUTPUT TRIGGER DELAY[0]": "0.0000",
  "Core-Focus": "",
  "Core-ChannelGroup": "",
  "HamamatsuHam_DCAM-INTENSITY LUT INPUT MAX": "65535",
  "HamamatsuHam_DCAM-INTERNAL LINE SPEED UNITS": "METERS PER SECOND",
  "ZeissScope-AnswerTimeOut": "500.0000",
  "HamamatsuHam_DCAM-Name": "HamamatsuHam_DCAM",
  "HamamatsuHam_DCAM-OUTPUT TRIGGER KIND[2]": "EXPOSURE",
  "HamamatsuHam_DCAM-OUTPUT TRIGGER DELAY UNITS": "SECONDS",
  "HamamatsuHam_DCAM-OUTPUT TRIGGER KIND[1]": "EXPOSURE",
  "Core-XYStage": "",
  "COM10-Description": "Serial port driver (boost:asio)",
  "HamamatsuHam_DCAM-OUTPUT TRIGGER KIND[0]": "EXPOSURE",
  "HamamatsuHam_DCAM-INTERNAL LINE INTERVAL": "0.0097",
  "Core-AutoShutter": "0",
  "HamamatsuHam_DCAM-TRIGGER ACTIVE": "EDGE",
  "HamamatsuHam_DCAM-OUTPUT TRIGGER PRE HSYNC COUNT": "0",
  "HamamatsuHam_DCAM-CONVERSION FACTOR COEFF": "0.4700",
  "HamamatsuHam_DCAM-OUTPUT TRIGGER POLARITY[2]": "POSITIVE",
  "COM10-DelayBetweenCharsMs": "0.0000",
  "HamamatsuHam_DCAM-CameraName": "C13440-20C",
  "HamamatsuHam_DCAM-OUTPUT TRIGGER POLARITY[1]": "POSITIVE",
  "HamamatsuHam_DCAM-CCDTemperature": "-10.0000",
  "Core-Camera": "HamamatsuHam_DCAM",
  "HamamatsuHam_DCAM-OUTPUT TRIGGER POLARITY[0]": "POSITIVE",
  "HamamatsuHam_DCAM-EXPOSURE TIME UNITS": "MILLISECONDS",
  "HamamatsuHam_DCAM-READOUT DIRECTION": "DIVERGE",
  "COM10-StopBits": "1",
  "HamamatsuHam_DCAM-TransposeCorrection": "0",
  "COM10-DTR": "Disable",
  "HamamatsuHam_DCAM-OUTPUT TRIGGER PERIOD UNITS": "SECONDS",
  "COM10-Verbose": "1",
  "ZeissReflectorTurret-State": "3",
  "HamamatsuHam_DCAM-Trigger": "NORMAL",
  "COM10-AnswerTimeout": "500.0000",
  "HamamatsuHam_DCAM-INTENSITY LUT OUTPUT MIN": "0",
  "ZeissScope-Port": "COM10",
  "COM10-Name": "COM10",
  "HamamatsuHam_DCAM-TransposeXY": "0",
  "HamamatsuHam_DCAM-INTENSITY LUT INPUT MIN": "0",
  "HamamatsuHam_DCAM-Binning": "1x1",
  "HamamatsuHam_DCAM-TRIGGER DELAY": "0.0000",
  "Core-TimeoutMs": "5000",
  "ZeissReflectorTurret-Label": "4- ",
  "HamamatsuHam_DCAM-TRIGGER GLOBAL EXPOSURE": "GLOBAL RESET",
  "ZeissSidePort-State": "1",
  "HamamatsuHam_DCAM-EXTRACTION MODE": "OFF",
  "HamamatsuHam_DCAM-Description": "Hamamatsu device adapter 2.0.6.63",
  "COM10-Parity": "None",
  "HamamatsuHam_DCAM-MINIMUM ACQUISITION TIMEOUT": "60000",
  "COM10-BaudRate": "57600",
  "Core-AutoFocus": "",
  "HamamatsuHam_DCAM-CONVERSION FACTOR OFFSET": "100.0000",
  "HamamatsuHam_DCAM-VIEW MODE": "FULL CHIP",
  "HamamatsuHam_DCAM-TRIGGER TIMES": "1",
  "HamamatsuHam_DCAM-INTERNAL LINE SPEED": "0.6671",
  "ZeissSidePort-Label": "left",
  "Core-Galvo": "",
  "COM10-DataBits": "8",
  "HamamatsuHam_DCAM-PixelType": "16bit",
  "Core-Initialize": "1",
  "HamamatsuHam_DCAM-INTERNAL LINE INTERVAL UNITS": "MILLISECONDS",
  "HamamatsuHam_DCAM-HOT PIXEL CORRECT LEVEL": "STANDARD",
  "ZeissScope-Microscope Version": "Application version: ",
  "HamamatsuHam_DCAM-Camera Version": "4.31.B",
  "Core-Shutter": "",
  "ScopeDataKeys": [
    "HamamatsuHam_DCAM-OUTPUT TRIGGER PERIOD[2]",
    "HamamatsuHam_DCAM-OUTPUT TRIGGER PERIOD[1]",
    "ZeissReflectorTurret-Description",
    "ZeissSidePort-Name",
    "HamamatsuHam_DCAM-CameraID",
    "HamamatsuHam_DCAM-OUTPUT TRIGGER BASE SENSOR[2]",
    "HamamatsuHam_DCAM-OUTPUT TRIGGER PERIOD[0]",
    "HamamatsuHam_DCAM-TransposeMirrorX",
    "ZeissScope-Name",
    "HamamatsuHam_DCAM-ScanMode",
    "HamamatsuHam_DCAM-ReadoutTime",
    "HamamatsuHam_DCAM-MASTER PULSE BURST TIMES",
    "HamamatsuHam_DCAM-OUTPUT TRIGGER BASE SENSOR[1]",
    "HamamatsuHam_DCAM-TransposeMirrorY",
    "HamamatsuHam_DCAM-EXPOSURE FULL RANGE",
    "HamamatsuHam_DCAM-OUTPUT TRIGGER BASE SENSOR[0]",
    "HamamatsuHam_DCAM-VIEW CONTROL",
    "ZeissScope-Description",
    "Core-ImageProcessor",
    "ZeissSidePort-Description",
    "HamamatsuHam_DCAM-TRIGGER SOURCE",
    "HamamatsuHam_DCAM-OUTPUT TRIGGER SOURCE[2]",
    "HamamatsuHam_DCAM-MASTER PULSE TRIGGER SOURCE",
    "Core-SLM",
    "ZeissReflectorTurret-Name",
    "COM10-Fast USB to Serial",
    "HamamatsuHam_DCAM-TriggerPolarity",
    "HamamatsuHam_DCAM-MASTER PULSE MODE",
    "HamamatsuHam_DCAM-DEFECT CORRECT MODE",
    "HamamatsuHam_DCAM-OUTPUT TRIGGER SOURCE[1]",
    "HamamatsuHam_DCAM-SENSOR MODE",
    "ZeissScope-DefiniteFocusVersion",
    "HamamatsuHam_DCAM-ENHANCED VISUALIZATION MODE",
    "COM10-Handshaking",
    "HamamatsuHam_DCAM-INTENSITY LUT ENABLE",
    "HamamatsuHam_DCAM-Camera Bus",
    "HamamatsuHam_DCAM-Bits per Channel",
    "HamamatsuHam_DCAM-MASTER PULSE INTERVAL",
    "HamamatsuHam_DCAM-OUTPUT TRIGGER DELAY[2]",
    "HamamatsuHam_DCAM-OUTPUT TRIGGER SOURCE[0]",
    "HamamatsuHam_DCAM-OUTPUT TRIGGER DELAY[1]",
    "HamamatsuHam_DCAM-INTENSITY LUT OUTPUT MAX",
    "HamamatsuHam_DCAM-Exposure",
    "HamamatsuHam_DCAM-OUTPUT TRIGGER DELAY[0]",
    "Core-Focus",
    "Core-ChannelGroup",
    "HamamatsuHam_DCAM-INTENSITY LUT INPUT MAX",
    "HamamatsuHam_DCAM-INTERNAL LINE SPEED UNITS",
    "ZeissScope-AnswerTimeOut",
    "HamamatsuHam_DCAM-Name",
    "HamamatsuHam_DCAM-OUTPUT TRIGGER KIND[2]",
    "HamamatsuHam_DCAM-OUTPUT TRIGGER DELAY UNITS",
    "HamamatsuHam_DCAM-OUTPUT TRIGGER KIND[1]",
    "Core-XYStage",
    "COM10-Description",
    "HamamatsuHam_DCAM-OUTPUT TRIGGER KIND[0]",
    "HamamatsuHam_DCAM-INTERNAL LINE INTERVAL",
    "Core-AutoShutter",
    "HamamatsuHam_DCAM-TRIGGER ACTIVE",
    "HamamatsuHam_DCAM-OUTPUT TRIGGER PRE HSYNC COUNT",
    "HamamatsuHam_DCAM-CONVERSION FACTOR COEFF",
    "HamamatsuHam_DCAM-OUTPUT TRIGGER POLARITY[2]",
    "COM10-DelayBetweenCharsMs",
    "HamamatsuHam_DCAM-CameraName",
    "HamamatsuHam_DCAM-OUTPUT TRIGGER POLARITY[1]",
    "HamamatsuHam_DCAM-CCDTemperature",
    "Core-Camera",
    "HamamatsuHam_DCAM-OUTPUT TRIGGER POLARITY[0]",
    "HamamatsuHam_DCAM-EXPOSURE TIME UNITS",
    "HamamatsuHam_DCAM-READOUT DIRECTION",
    "COM10-StopBits",
    "HamamatsuHam_DCAM-TransposeCorrection",
    "COM10-DTR",
    "HamamatsuHam_DCAM-OUTPUT TRIGGER PERIOD UNITS",
    "COM10-Verbose",
    "ZeissReflectorTurret-State",
    "HamamatsuHam_DCAM-Trigger",
    "COM10-AnswerTimeout",
    "HamamatsuHam_DCAM-INTENSITY LUT OUTPUT MIN",
    "ZeissScope-Port",
    "COM10-Name",
    "HamamatsuHam_DCAM-TransposeXY",
    "HamamatsuHam_DCAM-INTENSITY LUT INPUT MIN",
    "HamamatsuHam_DCAM-Binning",
    "HamamatsuHam_DCAM-TRIGGER DELAY",
    "Core-TimeoutMs",
    "ZeissReflectorTurret-Label",
    "HamamatsuHam_DCAM-TRIGGER GLOBAL EXPOSURE",
    "ZeissSidePort-State",
    "HamamatsuHam_DCAM-EXTRACTION MODE",
    "HamamatsuHam_DCAM-Description",
    "COM10-Parity",
    "HamamatsuHam_DCAM-MINIMUM ACQUISITION TIMEOUT",
    "COM10-BaudRate",
    "Core-AutoFocus",
    "HamamatsuHam_DCAM-CONVERSION FACTOR OFFSET",
    "HamamatsuHam_DCAM-VIEW MODE",
    "HamamatsuHam_DCAM-TRIGGER TIMES",
    "HamamatsuHam_DCAM-INTERNAL LINE SPEED",
    "ZeissSidePort-Label",
    "Core-Galvo",
    "COM10-DataBits",
    "HamamatsuHam_DCAM-PixelType",
    "Core-Initialize",
    "HamamatsuHam_DCAM-INTERNAL LINE INTERVAL UNITS",
    "HamamatsuHam_DCAM-HOT PIXEL CORRECT LEVEL",
    "ZeissScope-Microscope Version",
    "HamamatsuHam_DCAM-Camera Version",
    "Core-Shutter"
  ],
  "UserData": {
    "Electron_Coeff": {
      "type": "STRING",
      "scalar": "0.470000"
    },
    "Electron_Offset": {
      "type": "STRING",
      "scalar": "100.000000"
    },
    "HamamatsuImageNr": {
      "type": "STRING",
      "scalar": "35"
    },
    "TimeReceivedByCore": {
      "type": "STRING",
      "scalar": "2023-08-02 18:57:57.214412"
    }
  },
  "FileName": "Default/img_channel000_position000_time000000035_z000.tif"
},
"Coords-Default/img_channel000_position000_time000000036_z000.tif": {
  "Frame": 36,
  "FrameIndex": 36,
  "PositionIndex": 0,
  "Slice": 0,
  "SliceIndex": 0,
  "ChannelIndex": 0
},
"Metadata-Default/img_channel000_position000_time000000036_z000.tif": {
  "Width": 1580,
  "Height": 1580,
  "PixelType": "GRAY16",
  "Frame": 36,
  "FrameIndex": 36,
  "PositionIndex": 0,
  "Slice": 0,
  "SliceIndex": 0,
  "ChannelIndex": 0,
  "UUID": "4e327656-f4e7-496d-b05b-9323e88a6acb",
  "Camera": "HamamatsuHam_DCAM",
  "Binning": 1,
  "ROI": "228-228-1580-1580",
  "BitDepth": 16,
  "Exposure-ms": 20.00517293233083,
  "ElapsedTime-ms": 4962.0,
  "ImageNumber": 36,
  "ReceivedTime": "2023-08-02 18:57:57.245 +0200",
  "PixelSizeUm": 0.064484127,
  "PixelSizeAffine": "0.064484127;0.0;0.0;0.0;0.064484127;0.0",
  "PositionName": "Default",
  "HamamatsuHam_DCAM-OUTPUT TRIGGER PERIOD[2]": "0.0001",
  "HamamatsuHam_DCAM-OUTPUT TRIGGER PERIOD[1]": "0.0001",
  "ZeissReflectorTurret-Description": "Reflector Turret",
  "ZeissSidePort-Name": "ZeissSidePort",
  "HamamatsuHam_DCAM-CameraID": "S/N: 304183",
  "HamamatsuHam_DCAM-OUTPUT TRIGGER BASE SENSOR[2]": "ALL VIEWS",
  "HamamatsuHam_DCAM-OUTPUT TRIGGER PERIOD[0]": "0.0001",
  "HamamatsuHam_DCAM-TransposeMirrorX": "0",
  "ZeissScope-Name": "ZeissScope",
  "HamamatsuHam_DCAM-ScanMode": "2",
  "HamamatsuHam_DCAM-ReadoutTime": "0.0078",
  "HamamatsuHam_DCAM-MASTER PULSE BURST TIMES": "1",
  "HamamatsuHam_DCAM-OUTPUT TRIGGER BASE SENSOR[1]": "ALL VIEWS",
  "HamamatsuHam_DCAM-TransposeMirrorY": "0",
  "HamamatsuHam_DCAM-EXPOSURE FULL RANGE": "DISABLE",
  "HamamatsuHam_DCAM-OUTPUT TRIGGER BASE SENSOR[0]": "ALL VIEWS",
  "HamamatsuHam_DCAM-VIEW CONTROL": "FULL CHIP",
  "ZeissScope-Description": "Zeiss microscope CAN bus adapter",
  "Core-ImageProcessor": "",
  "ZeissSidePort-Description": "Side Port",
  "HamamatsuHam_DCAM-TRIGGER SOURCE": "EXTERNAL",
  "HamamatsuHam_DCAM-OUTPUT TRIGGER SOURCE[2]": "VSYNC",
  "HamamatsuHam_DCAM-MASTER PULSE TRIGGER SOURCE": "EXTERNAL",
  "Core-SLM": "",
  "ZeissReflectorTurret-Name": "ZeissReflectorTurret",
  "COM10-Fast USB to Serial": "Disable",
  "HamamatsuHam_DCAM-TriggerPolarity": "NEGATIVE",
  "HamamatsuHam_DCAM-MASTER PULSE MODE": "CONTINUOUS",
  "HamamatsuHam_DCAM-DEFECT CORRECT MODE": "ON",
  "HamamatsuHam_DCAM-OUTPUT TRIGGER SOURCE[1]": "VSYNC",
  "HamamatsuHam_DCAM-SENSOR MODE": "AREA",
  "ZeissScope-DefiniteFocusVersion": "1",
  "HamamatsuHam_DCAM-ENHANCED VISUALIZATION MODE": "DISABLE",
  "COM10-Handshaking": "Off",
  "HamamatsuHam_DCAM-INTENSITY LUT ENABLE": "DISABLE",
  "HamamatsuHam_DCAM-Camera Bus": "AS-FBD-1XCLD-2PE4L",
  "HamamatsuHam_DCAM-Bits per Channel": "16",
  "HamamatsuHam_DCAM-MASTER PULSE INTERVAL": "0.1000",
  "HamamatsuHam_DCAM-OUTPUT TRIGGER DELAY[2]": "0.0000",
  "HamamatsuHam_DCAM-OUTPUT TRIGGER SOURCE[0]": "VSYNC",
  "HamamatsuHam_DCAM-OUTPUT TRIGGER DELAY[1]": "0.0000",
  "HamamatsuHam_DCAM-INTENSITY LUT OUTPUT MAX": "255",
  "HamamatsuHam_DCAM-Exposure": "20.01",
  "HamamatsuHam_DCAM-OUTPUT TRIGGER DELAY[0]": "0.0000",
  "Core-Focus": "",
  "Core-ChannelGroup": "",
  "HamamatsuHam_DCAM-INTENSITY LUT INPUT MAX": "65535",
  "HamamatsuHam_DCAM-INTERNAL LINE SPEED UNITS": "METERS PER SECOND",
  "ZeissScope-AnswerTimeOut": "500.0000",
  "HamamatsuHam_DCAM-Name": "HamamatsuHam_DCAM",
  "HamamatsuHam_DCAM-OUTPUT TRIGGER KIND[2]": "EXPOSURE",
  "HamamatsuHam_DCAM-OUTPUT TRIGGER DELAY UNITS": "SECONDS",
  "HamamatsuHam_DCAM-OUTPUT TRIGGER KIND[1]": "EXPOSURE",
  "Core-XYStage": "",
  "COM10-Description": "Serial port driver (boost:asio)",
  "HamamatsuHam_DCAM-OUTPUT TRIGGER KIND[0]": "EXPOSURE",
  "HamamatsuHam_DCAM-INTERNAL LINE INTERVAL": "0.0097",
  "Core-AutoShutter": "0",
  "HamamatsuHam_DCAM-TRIGGER ACTIVE": "EDGE",
  "HamamatsuHam_DCAM-OUTPUT TRIGGER PRE HSYNC COUNT": "0",
  "HamamatsuHam_DCAM-CONVERSION FACTOR COEFF": "0.4700",
  "HamamatsuHam_DCAM-OUTPUT TRIGGER POLARITY[2]": "POSITIVE",
  "COM10-DelayBetweenCharsMs": "0.0000",
  "HamamatsuHam_DCAM-CameraName": "C13440-20C",
  "HamamatsuHam_DCAM-OUTPUT TRIGGER POLARITY[1]": "POSITIVE",
  "HamamatsuHam_DCAM-CCDTemperature": "-10.0000",
  "Core-Camera": "HamamatsuHam_DCAM",
  "HamamatsuHam_DCAM-OUTPUT TRIGGER POLARITY[0]": "POSITIVE",
  "HamamatsuHam_DCAM-EXPOSURE TIME UNITS": "MILLISECONDS",
  "HamamatsuHam_DCAM-READOUT DIRECTION": "DIVERGE",
  "COM10-StopBits": "1",
  "HamamatsuHam_DCAM-TransposeCorrection": "0",
  "COM10-DTR": "Disable",
  "HamamatsuHam_DCAM-OUTPUT TRIGGER PERIOD UNITS": "SECONDS",
  "COM10-Verbose": "1",
  "ZeissReflectorTurret-State": "3",
  "HamamatsuHam_DCAM-Trigger": "NORMAL",
  "COM10-AnswerTimeout": "500.0000",
  "HamamatsuHam_DCAM-INTENSITY LUT OUTPUT MIN": "0",
  "ZeissScope-Port": "COM10",
  "COM10-Name": "COM10",
  "HamamatsuHam_DCAM-TransposeXY": "0",
  "HamamatsuHam_DCAM-INTENSITY LUT INPUT MIN": "0",
  "HamamatsuHam_DCAM-Binning": "1x1",
  "HamamatsuHam_DCAM-TRIGGER DELAY": "0.0000",
  "Core-TimeoutMs": "5000",
  "ZeissReflectorTurret-Label": "4- ",
  "HamamatsuHam_DCAM-TRIGGER GLOBAL EXPOSURE": "GLOBAL RESET",
  "ZeissSidePort-State": "1",
  "HamamatsuHam_DCAM-EXTRACTION MODE": "OFF",
  "HamamatsuHam_DCAM-Description": "Hamamatsu device adapter 2.0.6.63",
  "COM10-Parity": "None",
  "HamamatsuHam_DCAM-MINIMUM ACQUISITION TIMEOUT": "60000",
  "COM10-BaudRate": "57600",
  "Core-AutoFocus": "",
  "HamamatsuHam_DCAM-CONVERSION FACTOR OFFSET": "100.0000",
  "HamamatsuHam_DCAM-VIEW MODE": "FULL CHIP",
  "HamamatsuHam_DCAM-TRIGGER TIMES": "1",
  "HamamatsuHam_DCAM-INTERNAL LINE SPEED": "0.6671",
  "ZeissSidePort-Label": "left",
  "Core-Galvo": "",
  "COM10-DataBits": "8",
  "HamamatsuHam_DCAM-PixelType": "16bit",
  "Core-Initialize": "1",
  "HamamatsuHam_DCAM-INTERNAL LINE INTERVAL UNITS": "MILLISECONDS",
  "HamamatsuHam_DCAM-HOT PIXEL CORRECT LEVEL": "STANDARD",
  "ZeissScope-Microscope Version": "Application version: ",
  "HamamatsuHam_DCAM-Camera Version": "4.31.B",
  "Core-Shutter": "",
  "ScopeDataKeys": [
    "HamamatsuHam_DCAM-OUTPUT TRIGGER PERIOD[2]",
    "HamamatsuHam_DCAM-OUTPUT TRIGGER PERIOD[1]",
    "ZeissReflectorTurret-Description",
    "ZeissSidePort-Name",
    "HamamatsuHam_DCAM-CameraID",
    "HamamatsuHam_DCAM-OUTPUT TRIGGER BASE SENSOR[2]",
    "HamamatsuHam_DCAM-OUTPUT TRIGGER PERIOD[0]",
    "HamamatsuHam_DCAM-TransposeMirrorX",
    "ZeissScope-Name",
    "HamamatsuHam_DCAM-ScanMode",
    "HamamatsuHam_DCAM-ReadoutTime",
    "HamamatsuHam_DCAM-MASTER PULSE BURST TIMES",
    "HamamatsuHam_DCAM-OUTPUT TRIGGER BASE SENSOR[1]",
    "HamamatsuHam_DCAM-TransposeMirrorY",
    "HamamatsuHam_DCAM-EXPOSURE FULL RANGE",
    "HamamatsuHam_DCAM-OUTPUT TRIGGER BASE SENSOR[0]",
    "HamamatsuHam_DCAM-VIEW CONTROL",
    "ZeissScope-Description",
    "Core-ImageProcessor",
    "ZeissSidePort-Description",
    "HamamatsuHam_DCAM-TRIGGER SOURCE",
    "HamamatsuHam_DCAM-OUTPUT TRIGGER SOURCE[2]",
    "HamamatsuHam_DCAM-MASTER PULSE TRIGGER SOURCE",
    "Core-SLM",
    "ZeissReflectorTurret-Name",
    "COM10-Fast USB to Serial",
    "HamamatsuHam_DCAM-TriggerPolarity",
    "HamamatsuHam_DCAM-MASTER PULSE MODE",
    "HamamatsuHam_DCAM-DEFECT CORRECT MODE",
    "HamamatsuHam_DCAM-OUTPUT TRIGGER SOURCE[1]",
    "HamamatsuHam_DCAM-SENSOR MODE",
    "ZeissScope-DefiniteFocusVersion",
    "HamamatsuHam_DCAM-ENHANCED VISUALIZATION MODE",
    "COM10-Handshaking",
    "HamamatsuHam_DCAM-INTENSITY LUT ENABLE",
    "HamamatsuHam_DCAM-Camera Bus",
    "HamamatsuHam_DCAM-Bits per Channel",
    "HamamatsuHam_DCAM-MASTER PULSE INTERVAL",
    "HamamatsuHam_DCAM-OUTPUT TRIGGER DELAY[2]",
    "HamamatsuHam_DCAM-OUTPUT TRIGGER SOURCE[0]",
    "HamamatsuHam_DCAM-OUTPUT TRIGGER DELAY[1]",
    "HamamatsuHam_DCAM-INTENSITY LUT OUTPUT MAX",
    "HamamatsuHam_DCAM-Exposure",
    "HamamatsuHam_DCAM-OUTPUT TRIGGER DELAY[0]",
    "Core-Focus",
    "Core-ChannelGroup",
    "HamamatsuHam_DCAM-INTENSITY LUT INPUT MAX",
    "HamamatsuHam_DCAM-INTERNAL LINE SPEED UNITS",
    "ZeissScope-AnswerTimeOut",
    "HamamatsuHam_DCAM-Name",
    "HamamatsuHam_DCAM-OUTPUT TRIGGER KIND[2]",
    "HamamatsuHam_DCAM-OUTPUT TRIGGER DELAY UNITS",
    "HamamatsuHam_DCAM-OUTPUT TRIGGER KIND[1]",
    "Core-XYStage",
    "COM10-Description",
    "HamamatsuHam_DCAM-OUTPUT TRIGGER KIND[0]",
    "HamamatsuHam_DCAM-INTERNAL LINE INTERVAL",
    "Core-AutoShutter",
    "HamamatsuHam_DCAM-TRIGGER ACTIVE",
    "HamamatsuHam_DCAM-OUTPUT TRIGGER PRE HSYNC COUNT",
    "HamamatsuHam_DCAM-CONVERSION FACTOR COEFF",
    "HamamatsuHam_DCAM-OUTPUT TRIGGER POLARITY[2]",
    "COM10-DelayBetweenCharsMs",
    "HamamatsuHam_DCAM-CameraName",
    "HamamatsuHam_DCAM-OUTPUT TRIGGER POLARITY[1]",
    "HamamatsuHam_DCAM-CCDTemperature",
    "Core-Camera",
    "HamamatsuHam_DCAM-OUTPUT TRIGGER POLARITY[0]",
    "HamamatsuHam_DCAM-EXPOSURE TIME UNITS",
    "HamamatsuHam_DCAM-READOUT DIRECTION",
    "COM10-StopBits",
    "HamamatsuHam_DCAM-TransposeCorrection",
    "COM10-DTR",
    "HamamatsuHam_DCAM-OUTPUT TRIGGER PERIOD UNITS",
    "COM10-Verbose",
    "ZeissReflectorTurret-State",
    "HamamatsuHam_DCAM-Trigger",
    "COM10-AnswerTimeout",
    "HamamatsuHam_DCAM-INTENSITY LUT OUTPUT MIN",
    "ZeissScope-Port",
    "COM10-Name",
    "HamamatsuHam_DCAM-TransposeXY",
    "HamamatsuHam_DCAM-INTENSITY LUT INPUT MIN",
    "HamamatsuHam_DCAM-Binning",
    "HamamatsuHam_DCAM-TRIGGER DELAY",
    "Core-TimeoutMs",
    "ZeissReflectorTurret-Label",
    "HamamatsuHam_DCAM-TRIGGER GLOBAL EXPOSURE",
    "ZeissSidePort-State",
    "HamamatsuHam_DCAM-EXTRACTION MODE",
    "HamamatsuHam_DCAM-Description",
    "COM10-Parity",
    "HamamatsuHam_DCAM-MINIMUM ACQUISITION TIMEOUT",
    "COM10-BaudRate",
    "Core-AutoFocus",
    "HamamatsuHam_DCAM-CONVERSION FACTOR OFFSET",
    "HamamatsuHam_DCAM-VIEW MODE",
    "HamamatsuHam_DCAM-TRIGGER TIMES",
    "HamamatsuHam_DCAM-INTERNAL LINE SPEED",
    "ZeissSidePort-Label",
    "Core-Galvo",
    "COM10-DataBits",
    "HamamatsuHam_DCAM-PixelType",
    "Core-Initialize",
    "HamamatsuHam_DCAM-INTERNAL LINE INTERVAL UNITS",
    "HamamatsuHam_DCAM-HOT PIXEL CORRECT LEVEL",
    "ZeissScope-Microscope Version",
    "HamamatsuHam_DCAM-Camera Version",
    "Core-Shutter"
  ],
  "UserData": {
    "Electron_Coeff": {
      "type": "STRING",
      "scalar": "0.470000"
    },
    "Electron_Offset": {
      "type": "STRING",
      "scalar": "100.000000"
    },
    "HamamatsuImageNr": {
      "type": "STRING",
      "scalar": "36"
    },
    "TimeReceivedByCore": {
      "type": "STRING",
      "scalar": "2023-08-02 18:57:57.242769"
    }
  },
  "FileName": "Default/img_channel000_position000_time000000036_z000.tif"
},
"Coords-Default/img_channel000_position000_time000000037_z000.tif": {
  "Frame": 37,
  "FrameIndex": 37,
  "PositionIndex": 0,
  "Slice": 0,
  "SliceIndex": 0,
  "ChannelIndex": 0
},
"Metadata-Default/img_channel000_position000_time000000037_z000.tif": {
  "Width": 1580,
  "Height": 1580,
  "PixelType": "GRAY16",
  "Frame": 37,
  "FrameIndex": 37,
  "PositionIndex": 0,
  "Slice": 0,
  "SliceIndex": 0,
  "ChannelIndex": 0,
  "UUID": "afcd2b77-30c0-464b-b411-0a3ea4e4a523",
  "Camera": "HamamatsuHam_DCAM",
  "Binning": 1,
  "ROI": "228-228-1580-1580",
  "BitDepth": 16,
  "Exposure-ms": 20.00517293233083,
  "ElapsedTime-ms": 4991.0,
  "ImageNumber": 37,
  "ReceivedTime": "2023-08-02 18:57:57.275 +0200",
  "PixelSizeUm": 0.064484127,
  "PixelSizeAffine": "0.064484127;0.0;0.0;0.0;0.064484127;0.0",
  "PositionName": "Default",
  "HamamatsuHam_DCAM-OUTPUT TRIGGER PERIOD[2]": "0.0001",
  "HamamatsuHam_DCAM-OUTPUT TRIGGER PERIOD[1]": "0.0001",
  "ZeissReflectorTurret-Description": "Reflector Turret",
  "ZeissSidePort-Name": "ZeissSidePort",
  "HamamatsuHam_DCAM-CameraID": "S/N: 304183",
  "HamamatsuHam_DCAM-OUTPUT TRIGGER BASE SENSOR[2]": "ALL VIEWS",
  "HamamatsuHam_DCAM-OUTPUT TRIGGER PERIOD[0]": "0.0001",
  "HamamatsuHam_DCAM-TransposeMirrorX": "0",
  "ZeissScope-Name": "ZeissScope",
  "HamamatsuHam_DCAM-ScanMode": "2",
  "HamamatsuHam_DCAM-ReadoutTime": "0.0078",
  "HamamatsuHam_DCAM-MASTER PULSE BURST TIMES": "1",
  "HamamatsuHam_DCAM-OUTPUT TRIGGER BASE SENSOR[1]": "ALL VIEWS",
  "HamamatsuHam_DCAM-TransposeMirrorY": "0",
  "HamamatsuHam_DCAM-EXPOSURE FULL RANGE": "DISABLE",
  "HamamatsuHam_DCAM-OUTPUT TRIGGER BASE SENSOR[0]": "ALL VIEWS",
  "HamamatsuHam_DCAM-VIEW CONTROL": "FULL CHIP",
  "ZeissScope-Description": "Zeiss microscope CAN bus adapter",
  "Core-ImageProcessor": "",
  "ZeissSidePort-Description": "Side Port",
  "HamamatsuHam_DCAM-TRIGGER SOURCE": "EXTERNAL",
  "HamamatsuHam_DCAM-OUTPUT TRIGGER SOURCE[2]": "VSYNC",
  "HamamatsuHam_DCAM-MASTER PULSE TRIGGER SOURCE": "EXTERNAL",
  "Core-SLM": "",
  "ZeissReflectorTurret-Name": "ZeissReflectorTurret",
  "COM10-Fast USB to Serial": "Disable",
  "HamamatsuHam_DCAM-TriggerPolarity": "NEGATIVE",
  "HamamatsuHam_DCAM-MASTER PULSE MODE": "CONTINUOUS",
  "HamamatsuHam_DCAM-DEFECT CORRECT MODE": "ON",
  "HamamatsuHam_DCAM-OUTPUT TRIGGER SOURCE[1]": "VSYNC",
  "HamamatsuHam_DCAM-SENSOR MODE": "AREA",
  "ZeissScope-DefiniteFocusVersion": "1",
  "HamamatsuHam_DCAM-ENHANCED VISUALIZATION MODE": "DISABLE",
  "COM10-Handshaking": "Off",
  "HamamatsuHam_DCAM-INTENSITY LUT ENABLE": "DISABLE",
  "HamamatsuHam_DCAM-Camera Bus": "AS-FBD-1XCLD-2PE4L",
  "HamamatsuHam_DCAM-Bits per Channel": "16",
  "HamamatsuHam_DCAM-MASTER PULSE INTERVAL": "0.1000",
  "HamamatsuHam_DCAM-OUTPUT TRIGGER DELAY[2]": "0.0000",
  "HamamatsuHam_DCAM-OUTPUT TRIGGER SOURCE[0]": "VSYNC",
  "HamamatsuHam_DCAM-OUTPUT TRIGGER DELAY[1]": "0.0000",
  "HamamatsuHam_DCAM-INTENSITY LUT OUTPUT MAX": "255",
  "HamamatsuHam_DCAM-Exposure": "20.01",
  "HamamatsuHam_DCAM-OUTPUT TRIGGER DELAY[0]": "0.0000",
  "Core-Focus": "",
  "Core-ChannelGroup": "",
  "HamamatsuHam_DCAM-INTENSITY LUT INPUT MAX": "65535",
  "HamamatsuHam_DCAM-INTERNAL LINE SPEED UNITS": "METERS PER SECOND",
  "ZeissScope-AnswerTimeOut": "500.0000",
  "HamamatsuHam_DCAM-Name": "HamamatsuHam_DCAM",
  "HamamatsuHam_DCAM-OUTPUT TRIGGER KIND[2]": "EXPOSURE",
  "HamamatsuHam_DCAM-OUTPUT TRIGGER DELAY UNITS": "SECONDS",
  "HamamatsuHam_DCAM-OUTPUT TRIGGER KIND[1]": "EXPOSURE",
  "Core-XYStage": "",
  "COM10-Description": "Serial port driver (boost:asio)",
  "HamamatsuHam_DCAM-OUTPUT TRIGGER KIND[0]": "EXPOSURE",
  "HamamatsuHam_DCAM-INTERNAL LINE INTERVAL": "0.0097",
  "Core-AutoShutter": "0",
  "HamamatsuHam_DCAM-TRIGGER ACTIVE": "EDGE",
  "HamamatsuHam_DCAM-OUTPUT TRIGGER PRE HSYNC COUNT": "0",
  "HamamatsuHam_DCAM-CONVERSION FACTOR COEFF": "0.4700",
  "HamamatsuHam_DCAM-OUTPUT TRIGGER POLARITY[2]": "POSITIVE",
  "COM10-DelayBetweenCharsMs": "0.0000",
  "HamamatsuHam_DCAM-CameraName": "C13440-20C",
  "HamamatsuHam_DCAM-OUTPUT TRIGGER POLARITY[1]": "POSITIVE",
  "HamamatsuHam_DCAM-CCDTemperature": "-10.0000",
  "Core-Camera": "HamamatsuHam_DCAM",
  "HamamatsuHam_DCAM-OUTPUT TRIGGER POLARITY[0]": "POSITIVE",
  "HamamatsuHam_DCAM-EXPOSURE TIME UNITS": "MILLISECONDS",
  "HamamatsuHam_DCAM-READOUT DIRECTION": "DIVERGE",
  "COM10-StopBits": "1",
  "HamamatsuHam_DCAM-TransposeCorrection": "0",
  "COM10-DTR": "Disable",
  "HamamatsuHam_DCAM-OUTPUT TRIGGER PERIOD UNITS": "SECONDS",
  "COM10-Verbose": "1",
  "ZeissReflectorTurret-State": "3",
  "HamamatsuHam_DCAM-Trigger": "NORMAL",
  "COM10-AnswerTimeout": "500.0000",
  "HamamatsuHam_DCAM-INTENSITY LUT OUTPUT MIN": "0",
  "ZeissScope-Port": "COM10",
  "COM10-Name": "COM10",
  "HamamatsuHam_DCAM-TransposeXY": "0",
  "HamamatsuHam_DCAM-INTENSITY LUT INPUT MIN": "0",
  "HamamatsuHam_DCAM-Binning": "1x1",
  "HamamatsuHam_DCAM-TRIGGER DELAY": "0.0000",
  "Core-TimeoutMs": "5000",
  "ZeissReflectorTurret-Label": "4- ",
  "HamamatsuHam_DCAM-TRIGGER GLOBAL EXPOSURE": "GLOBAL RESET",
  "ZeissSidePort-State": "1",
  "HamamatsuHam_DCAM-EXTRACTION MODE": "OFF",
  "HamamatsuHam_DCAM-Description": "Hamamatsu device adapter 2.0.6.63",
  "COM10-Parity": "None",
  "HamamatsuHam_DCAM-MINIMUM ACQUISITION TIMEOUT": "60000",
  "COM10-BaudRate": "57600",
  "Core-AutoFocus": "",
  "HamamatsuHam_DCAM-CONVERSION FACTOR OFFSET": "100.0000",
  "HamamatsuHam_DCAM-VIEW MODE": "FULL CHIP",
  "HamamatsuHam_DCAM-TRIGGER TIMES": "1",
  "HamamatsuHam_DCAM-INTERNAL LINE SPEED": "0.6671",
  "ZeissSidePort-Label": "left",
  "Core-Galvo": "",
  "COM10-DataBits": "8",
  "HamamatsuHam_DCAM-PixelType": "16bit",
  "Core-Initialize": "1",
  "HamamatsuHam_DCAM-INTERNAL LINE INTERVAL UNITS": "MILLISECONDS",
  "HamamatsuHam_DCAM-HOT PIXEL CORRECT LEVEL": "STANDARD",
  "ZeissScope-Microscope Version": "Application version: ",
  "HamamatsuHam_DCAM-Camera Version": "4.31.B",
  "Core-Shutter": "",
  "ScopeDataKeys": [
    "HamamatsuHam_DCAM-OUTPUT TRIGGER PERIOD[2]",
    "HamamatsuHam_DCAM-OUTPUT TRIGGER PERIOD[1]",
    "ZeissReflectorTurret-Description",
    "ZeissSidePort-Name",
    "HamamatsuHam_DCAM-CameraID",
    "HamamatsuHam_DCAM-OUTPUT TRIGGER BASE SENSOR[2]",
[truncated: 9,160,858 more chars]
